# Supplementary material for: Incomplete paralog compensation generates selective dependency on TRA2A in cancer
Source: PLoS Genet. 2025 May 14;21(5):e1011685. doi: 10.1371/journal.pgen.1011685 (PMC12077678; doi:10.1371/journal.pgen.1011685)
Supplement: S1 Table — (XLSX) [file pgen.1011685.s007.xlsx]

## Sheet: Key
Sheet	Description
Guides	All guides used in CRISPR experiments
Primers	All primers used in RT-PCR experiments

## Sheet: Guides
gene	Cas9 species	pupose	guide ID	sequence 5'-3'		key
AAVS1	SpCas9	KO	sg1	GAGCCACATTAACCGGCCCT		KO = knockout
ROSA26	SpCas9	KO	sg1	GAGTCGCTTCTCGATTATGGG		KD = knockdown
POLR2D	SpCas9	KO	sg1	GGTGGCAGCGATCCGCGGGC		DKD = dual knockdown
TRA2A	SpCas9	KO	sg4	TCAGTTTGTACACAACAGAG
TRA2A	SpCas9	KO	sg5	TCTCGATATGGACCATTGAG
TRA2A	SpCas9	KO	sg6	TGGTTTATGATCAGCGAACT
TRA2B	SpCas9	KO	sg2	TGACGCCTGCGAGTAGACAT
TRA2B	SpCas9	KO	sg4	GTGGAAGTGCTCACGGATCG
TRA2B	SpCas9	KO	sg5	AATACTCCAAGACAACAGTT
AAVS1	SaCas9	KO	sasg1	TGAGAGGTGACCCGAATCCA
TRA2A	SaCas9	KO	sasg1	ATCAGCGAACTGGGCGATCTC
AARS1	SpCas9	KD	isg1	GTCTGCGGGAATAGGTGCAG
TRA2A	SpCas9	KD	isg1	AGCCTGCGACCGAGTGGGAG
TRA2A	SpCas9	KD	isg2	CGCTCCACTCCACTCCCACT
TRA2B	SpCas9	KD	isg2	GGAGGCGGTGCGGAGCATTT
TRA2B	SpCas9	KD	isg2	CGGAGCATTTCGGCTCTGAG
TRA2A + TRA2B	SpCas9	DKD	pair1	TRA2A-isg1 and TRA2B-isg1
TRA2A + TRA2B	SpCas9	DKD	pair2	TRA2A-isg2 and TRA2B-isg2
TRA2A + ROSA26	SpCas9	DKD	pair1	TRA2A-isg1 and ROSA26-sg1
TRA2A + ROSA26	SpCas9	DKD	pair2	TRA2A-isg2 and ROSA26-sg1
AAVS1 + TRA2B	SpCas9	DKD	pair1	AAVS1-sg1 and TRA2B-isg1
AAVS1 + TRA2B	SpCas9	DKD	pair2	AAVS1-sg1 and TRA2B-isg2
AAVS1 + ROSA26	SpCas9	DKD	pair1	AAVS1-sg1 and ROSA26-sg1

## Sheet: Primers
gene	exon #	fwd primer sequence 5'-3'	rev primer sequence 5'-3'
CHEK1	3	TGCCCTTTGTGGAAGACTGG	CTGAGCATCTGGTTCAGGCA
CEP192	12-15	TCTCCCACAGAGTGTGGTCT	TTGCAGCAAGTTGGGAAGGA
OFD1	20	GCCCCTCTCATATCAGCACC	GACTCCTGGTCTTGCTCCTG
CNTRL	4	AGCTGATTCACATGCAGGAGT	GCCTTTCAAATTGAGGACTCGC
