# Supplementary material for: Incomplete paralog compensation generates selective dependency on TRA2A in cancer
Source: PLoS Genet. 2025 May 14;21(5):e1011685. doi: 10.1371/journal.pgen.1011685 (PMC12077678; doi:10.1371/journal.pgen.1011685)
Supplement: S2 Table — (XLSX) [file pgen.1011685.s008.xlsx]

## Sheet: Key
Sheet	Description
sgAAVS1 (genes)	Gene summary from MAGeCK RRA results comparing control screen (sgAAVS1) in A549 to plasmid DNA library. Control = plasmid DNA library. Treatment = control screen
sgAAVS1 (sgRNAs)	sgRNA summary from MAGeCK RRA results comparing control screen (sgAAVS1) in A549 to plasmid DNA library. Control = plasmid DNA library. Treatment = control screen
sgTRA2A (genes)	Gene summary from MAGeCK RRA results comparing TRA2A KO (sgTRA2A) in A549 to plasmid DNA library. Control = plasmid DNA library. Treatment = TRA2A KO screen
sgTRA2A (sgRNAs)	sgRNA summary from MAGeCK RRA results comparing TRA2A KO (sgTRA2A) in A549 to plasmid DNA library. Control = plasmid DNA library. Treatment = TRA2A KO screen
sgAAVS1_vs_sgTRA2A (genes)	Gene summary from MAGeCK RRA results comparing control screen (sgAAVS1) in A549 to TRA2A KO screen (sgTRA2A) in A549. Control = control screen. Treatment = TRA2A KO screen
sgAAVS1_vs_sgTRA2A (sgRNAs)	sgRNA summary from MAGeCK RRA results comparing control screen (sgAAVS1) in A549 to TRA2A KO screen (sgTRA2A) in A549. Control = control screen. Treatment = TRA2A KO screen

## Sheet: sgAAVS1 (genes)
id	num	neg|score	neg|p-value	neg|fdr	neg|rank	neg|goodsgrna	neg|lfc	pos|score	pos|p-value	pos|fdr	pos|rank	pos|goodsgrna	pos|lfc
PHB	4	2.5407e-08	2.3043e-07	8e-06	1	4	-5.5154	1	1	1	19484	0	-5.5154
TUBA1B	4	5.3588e-08	2.3043e-07	8e-06	2	4	-4.503	0.99999	1	1	19355	0	-4.503
HSPE1	4	9.2555e-08	2.3043e-07	8e-06	3	4	-7.3664	1	1	1	19483	0	-7.3664
MDM2	4	1.5769e-07	2.3043e-07	8e-06	4	4	-7.0479	1	1	1	19482	0	-7.0479
COPS4	4	1.7368e-07	2.3043e-07	8e-06	5	4	-3.6467	1	1	1	19481	0	-3.6467
GGPS1	4	1.9892e-07	2.3043e-07	8e-06	6	4	-4.1156	1	1	1	19480	0	-4.1156
PSMA4	4	2.0626e-07	2.3043e-07	8e-06	7	4	-5.7643	1	1	1	19479	0	-5.7643
NPM1	4	2.3822e-07	2.3043e-07	8e-06	8	4	-5.4336	1	1	1	19478	0	-5.4336
NOL6	4	2.5466e-07	2.3043e-07	8e-06	9	4	-5.1242	1	1	1	19477	0	-5.1242
CCT5	4	3.5784e-07	2.3043e-07	8e-06	10	4	-4.8917	0.99999	1	1	19354	0	-4.8917
BCL2L1	4	3.8668e-07	2.3043e-07	8e-06	11	4	-4.1798	1	1	1	19476	0	-4.1798
CCT3	4	4.0036e-07	2.3043e-07	8e-06	12	4	-4.7478	1	1	1	19475	0	-4.7478
CKAP5	4	5.7395e-07	2.3043e-07	8e-06	13	4	-6.1724	1	1	1	19474	0	-6.1724
LSM6	4	6.9341e-07	2.3043e-07	8e-06	14	4	-5.8258	1	1	1	19473	0	-5.8258
UBA52	4	7.932e-07	2.3043e-07	8e-06	15	4	-5.414	1	1	1	19472	0	-5.414
TCP1	4	1.1542e-06	2.3043e-07	8e-06	16	4	-6.1005	1	1	1	19471	0	-6.1005
RPL4	4	1.3274e-06	2.3043e-07	8e-06	17	4	-5.1982	1	1	1	19470	0	-5.1982
PRIM2	4	1.3844e-06	2.3043e-07	8e-06	18	4	-5.753	1	1	1	19469	0	-5.753
NMD3	4	1.5892e-06	2.3043e-07	8e-06	19	4	-4.9168	1	1	1	19468	0	-4.9168
GNL2	4	1.5915e-06	2.3043e-07	8e-06	20	4	-3.9285	1	1	1	19467	0	-3.9285
DKC1	4	1.6077e-06	2.3043e-07	8e-06	21	4	-4.5883	1	1	1	19466	0	-4.5883
PSMC6	4	1.6639e-06	2.3043e-07	8e-06	22	4	-4.7965	1	1	1	19465	0	-4.7965
OR4M1	4	1.7363e-06	2.3043e-07	8e-06	23	4	-2.5075	1	1	1	19464	0	-2.5075
PUF60	4	1.8621e-06	2.3043e-07	8e-06	24	4	-5.0426	1	1	1	19463	0	-5.0426
PSMB7	4	1.9223e-06	2.3043e-07	8e-06	25	4	-6.5055	1	1	1	19462	0	-6.5055
CSE1L	4	1.9622e-06	2.3043e-07	8e-06	26	4	-4.1578	1	1	1	19461	0	-4.1578
PSMD6	4	2.0029e-06	2.3043e-07	8e-06	27	4	-4.2257	1	1	1	19460	0	-4.2257
GRPEL1	4	2.1543e-06	2.3043e-07	8e-06	28	4	-7.1606	1	1	1	19459	0	-7.1606
NAA10	4	2.2719e-06	2.3043e-07	8e-06	29	4	-4.1708	1	1	1	19458	0	-4.1708
LSG1	4	2.2749e-06	2.3043e-07	8e-06	30	4	-3.0266	1	1	1	19457	0	-3.0266
DCTN5	4	2.2809e-06	2.3043e-07	8e-06	31	4	-4.4153	1	1	1	19456	0	-4.4153
U2SURP	4	2.3539e-06	2.3043e-07	8e-06	32	4	-4.2432	1	1	1	19455	0	-4.2432
PHF5A	4	2.4319e-06	2.3043e-07	8e-06	33	4	-6.4187	1	1	1	19454	0	-6.4187
USP7	4	2.577e-06	2.3043e-07	8e-06	34	4	-5.5311	1	1	1	19453	0	-5.5311
ILF3	4	2.5836e-06	2.3043e-07	8e-06	35	4	-5.3315	1	1	1	19452	0	-5.3315
EEF1A1	4	2.5869e-06	2.3043e-07	8e-06	36	4	-6.4145	1	1	1	19451	0	-6.4145
RPL27	4	2.7771e-06	2.3043e-07	8e-06	37	4	-6.5316	1	1	1	19450	0	-6.5316
HMGCS1	4	2.8262e-06	2.3043e-07	8e-06	38	4	-5.6729	1	1	1	19449	0	-5.6729
PSMA5	4	2.8348e-06	2.3043e-07	8e-06	39	4	-6.5645	1	1	1	19436	0	-6.5645
BUB3	4	2.8939e-06	2.3043e-07	8e-06	40	4	-6.2817	1	1	1	19448	0	-6.2817
PHB2	4	2.9373e-06	2.3043e-07	8e-06	41	4	-5.6573	1	1	1	19447	0	-5.6573
PSMA6	4	3.1539e-06	2.3043e-07	8e-06	42	4	-4.7298	1	1	1	19446	0	-4.7298
RPL5	4	3.1761e-06	2.3043e-07	8e-06	43	4	-5.9025	0.99943	1	1	18707	0	-5.9025
PSMC1	4	3.2118e-06	2.3043e-07	8e-06	44	4	-6.4548	1	1	1	19445	0	-6.4548
UBA1	4	3.2627e-06	2.3043e-07	8e-06	45	4	-6.1095	1	1	1	19444	0	-6.1095
PSMD14	4	3.2824e-06	2.3043e-07	8e-06	46	4	-5.6556	1	1	1	19443	0	-5.6556
SSU72	4	3.4433e-06	2.3043e-07	8e-06	47	4	-5.9687	1	1	1	19442	0	-5.9687
PRPF8	4	3.5093e-06	2.3043e-07	8e-06	48	4	-5.4369	1	1	1	19441	0	-5.4369
RPS20	4	3.5721e-06	2.3043e-07	8e-06	49	4	-5.6569	1	1	1	19440	0	-5.6569
ENSG00000272897	4	3.5763e-06	2.3043e-07	8e-06	50	4	-5.7119	1	1	1	19439	0	-5.7119
SKP2	4	3.6186e-06	2.3043e-07	8e-06	51	4	-2.7441	1	1	1	19438	0	-2.7441
PRMT1	4	3.7654e-06	2.3043e-07	8e-06	52	4	-4.9428	1	1	1	19437	0	-4.9428
CDC45	4	3.9301e-06	2.3043e-07	8e-06	53	4	-3.9935	1	1	1	19435	0	-3.9935
RPL35A	4	4.0954e-06	2.3043e-07	8e-06	54	4	-5.5035	1	1	1	19434	0	-5.5035
SEPTIN7	4	4.1141e-06	2.3043e-07	8e-06	55	4	-5.6634	1	1	1	19433	0	-5.6634
AQR	4	4.2901e-06	2.3043e-07	8e-06	56	4	-3.2984	1	1	1	19432	0	-3.2984
CIAO2B	4	4.3435e-06	2.3043e-07	8e-06	57	4	-4.5691	1	1	1	19431	0	-4.5691
WDR46	4	4.443e-06	2.3043e-07	8e-06	58	4	-3.9154	0.99625	0.99999	1	18134	0	-3.9154
ENSG00000261732	4	4.7573e-06	2.3043e-07	8e-06	59	4	-2.808	1	1	1	19430	0	-2.808
POLR1C	4	4.8678e-06	2.3043e-07	8e-06	60	4	-4.4355	1	1	1	19429	0	-4.4355
RPL10A	4	4.9212e-06	2.3043e-07	8e-06	61	4	-5.2674	1	1	1	19428	0	-5.2674
SRSF3	4	5.1318e-06	2.3043e-07	8e-06	62	4	-4.0804	0.99996	1	1	19228	0	-4.0804
MED4	4	5.1777e-06	2.3043e-07	8e-06	63	4	-3.924	0.99999	1	1	19427	0	-3.924
RPS18	4	5.4788e-06	2.3043e-07	8e-06	64	4	-6.7945	0.99999	1	1	19426	0	-6.7945
SF3A1	4	5.8232e-06	2.3043e-07	8e-06	65	4	-4.8929	0.99999	1	1	19425	0	-4.8929
VARS1	4	5.958e-06	2.3043e-07	8e-06	66	4	-5.9307	0.99999	1	1	19424	0	-5.9307
TFIP11	4	6.0076e-06	2.3043e-07	8e-06	67	4	-2.9096	0.99999	1	1	19423	0	-2.9096
MAD2L1	4	6.0701e-06	2.3043e-07	8e-06	68	4	-6.1539	0.99999	1	1	19422	0	-6.1539
RPS12	4	6.3548e-06	2.3043e-07	8e-06	69	4	-5.1207	0.99991	1	1	19099	0	-5.1207
NAA50	4	6.4025e-06	2.3043e-07	8e-06	70	4	-4.9293	0.99999	1	1	19421	0	-4.9293
NARS1	4	6.5075e-06	2.3043e-07	8e-06	71	4	-6.7442	0.99999	1	1	19420	0	-6.7442
INTS9	4	6.534e-06	2.3043e-07	8e-06	72	4	-4.0024	0.99999	1	1	19419	0	-4.0024
CNOT1	4	6.5406e-06	2.3043e-07	8e-06	73	4	-4.414	0.99999	1	1	19418	0	-4.414
RPL32	4	6.5738e-06	2.3043e-07	8e-06	74	4	-5.6705	0.99999	1	1	19417	0	-5.6705
SUPT16H	4	6.7368e-06	2.3043e-07	8e-06	75	4	-5.4921	0.99999	1	1	19413	0	-5.4921
COPA	4	6.803e-06	2.3043e-07	8e-06	76	4	-5.3485	0.99999	1	1	19416	0	-5.3485
SNRPF	4	6.899e-06	2.3043e-07	8e-06	77	4	-5.5893	0.99999	1	1	19415	0	-5.5893
RPL23	4	6.9822e-06	2.3043e-07	8e-06	78	4	-6.5847	0.99999	1	1	19414	0	-6.5847
INTS1	4	7.344e-06	2.3043e-07	8e-06	79	4	-6.3639	0.99999	1	1	19412	0	-6.3639
SACM1L	4	7.4093e-06	2.3043e-07	8e-06	80	4	-4.0403	0.99999	1	1	19411	0	-4.0403
RPLP0	4	7.4165e-06	2.3043e-07	8e-06	81	4	-4.4454	0.99999	1	1	19410	0	-4.4454
PRPF38A	4	7.4311e-06	2.3043e-07	8e-06	82	4	-5.9716	0.99999	1	1	19409	0	-5.9716
HSPA5	4	7.6822e-06	2.3043e-07	8e-06	83	4	-6.5904	0.99999	1	1	19408	0	-6.5904
PFDN5	4	7.7573e-06	2.3043e-07	8e-06	84	4	-4.1121	0.99999	1	1	19407	0	-4.1121
POLR2G	4	7.8785e-06	2.3043e-07	8e-06	85	4	-4.3492	0.99999	1	1	19406	0	-4.3492
POLR2L	4	7.8861e-06	2.3043e-07	8e-06	86	4	-6.7106	0.99999	1	1	19405	0	-6.7106
CDC20	4	7.909e-06	2.3043e-07	8e-06	87	4	-3.9531	0.99999	1	1	19404	0	-3.9531
NOP58	4	8.2113e-06	2.3043e-07	8e-06	88	4	-6.0637	0.99999	1	1	19403	0	-6.0637
SKA2	4	8.3537e-06	2.3043e-07	8e-06	89	4	-5.867	0.99999	1	1	19402	0	-5.867
RACK1	4	8.6686e-06	2.3043e-07	8e-06	90	4	-4.568	0.99999	1	1	19401	0	-4.568
MYH9	4	8.7838e-06	2.3043e-07	8e-06	91	4	-2.3918	0.99999	1	1	19400	0	-2.3918
CEP85	4	8.8086e-06	2.3043e-07	8e-06	92	4	-3.254	0.99999	1	1	19399	0	-3.254
RPL27A	4	8.8751e-06	2.3043e-07	8e-06	93	4	-5.543	0.99999	1	1	19398	0	-5.543
DDX20	4	8.9085e-06	2.3043e-07	8e-06	94	4	-4.1939	0.99999	1	1	19397	0	-4.1939
RUVBL1	4	8.9503e-06	2.3043e-07	8e-06	95	4	-5.6314	0.99999	1	1	19396	0	-5.6314
HSPD1	4	8.9755e-06	2.3043e-07	8e-06	96	4	-6.4923	0.99999	1	1	19395	0	-6.4923
SNRPE	4	9.0176e-06	2.3043e-07	8e-06	97	4	-4.806	0.99999	1	1	19394	0	-4.806
DDX42	4	9.0429e-06	2.3043e-07	8e-06	98	4	-4.2921	0.99999	1	1	19393	0	-4.2921
CDK7	4	9.0596e-06	2.3043e-07	8e-06	99	4	-4.2469	0.99999	1	1	19392	0	-4.2469
AK6	4	9.256e-06	2.3043e-07	8e-06	100	4	-4.4199	0.99999	1	1	19391	0	-4.4199
LSM4	4	9.3597e-06	2.3043e-07	8e-06	101	4	-5.2941	0.99999	1	1	19390	0	-5.2941
PSMD2	4	9.4031e-06	2.3043e-07	8e-06	102	4	-4.5192	0.99999	1	1	19389	0	-4.5192
DHDDS	4	9.5255e-06	2.3043e-07	8e-06	103	4	-3.923	0.99999	1	1	19388	0	-3.923
NPLOC4	4	9.7292e-06	2.3043e-07	8e-06	104	4	-4.3336	0.99999	1	1	19387	0	-4.3336
RPL15	4	1.0082e-05	2.3043e-07	8e-06	105	4	-5.4324	0.99999	1	1	19386	0	-5.4324
DNAJC17	4	1.0257e-05	2.3043e-07	8e-06	106	4	-4.5764	0.99999	1	1	19385	0	-4.5764
WDR77	4	1.0313e-05	2.3043e-07	8e-06	107	4	-5.0162	0.99999	1	1	19384	0	-5.0162
LSM7	4	1.036e-05	2.3043e-07	8e-06	108	4	-4.6575	0.99999	1	1	19383	0	-4.6575
CCT6A	4	1.0653e-05	2.3043e-07	8e-06	109	4	-3.5837	0.99999	1	1	19382	0	-3.5837
DDX18	4	1.0855e-05	2.3043e-07	8e-06	110	4	-5.1002	0.99999	1	1	19381	0	-5.1002
DCAF13	4	1.0972e-05	2.3043e-07	8e-06	111	4	-4.6003	0.99999	1	1	19380	0	-4.6003
FAU	4	1.0991e-05	2.3043e-07	8e-06	112	4	-6.193	0.99999	1	1	19379	0	-6.193
RRM1	4	1.104e-05	2.3043e-07	8e-06	113	4	-5.7977	0.99999	1	1	19378	0	-5.7977
EIF3B	4	1.1208e-05	2.3043e-07	8e-06	114	4	-3.871	0.99999	1	1	19377	0	-3.871
PSMD4	4	1.1288e-05	2.3043e-07	8e-06	115	4	-4.8521	0.99999	1	1	19376	0	-4.8521
PSMB3	4	1.1378e-05	2.3043e-07	8e-06	116	4	-7.0816	0.99999	1	1	19375	0	-7.0816
PMPCA	4	1.1418e-05	2.3043e-07	8e-06	117	4	-3.7422	0.99999	1	1	19374	0	-3.7422
SKP1	4	1.1836e-05	2.3043e-07	8e-06	118	4	-3.312	0.99999	1	1	19373	0	-3.312
RSL24D1	4	1.1857e-05	2.3043e-07	8e-06	119	4	-5.2893	0.99999	1	1	19372	0	-5.2893
GTF2A2	4	1.194e-05	2.3043e-07	8e-06	120	4	-4.8863	0.99999	1	1	19371	0	-4.8863
SASS6	4	1.2087e-05	2.3043e-07	8e-06	121	4	-3.9826	0.99999	1	1	19370	0	-3.9826
TUBGCP3	4	1.2277e-05	2.3043e-07	8e-06	122	4	-4.3132	0.99999	1	1	19369	0	-4.3132
POLR2C	4	1.2287e-05	2.3043e-07	8e-06	123	4	-5.0219	0.99999	1	1	19368	0	-5.0219
CFLAR	4	1.2298e-05	2.3043e-07	8e-06	124	4	-5.0313	0.99999	1	1	19367	0	-5.0313
XPO1	4	1.2394e-05	2.3043e-07	8e-06	125	4	-6.3159	0.99999	1	1	19366	0	-6.3159
TANGO6	4	1.2599e-05	2.3043e-07	8e-06	126	4	-3.775	0.99999	1	1	19365	0	-3.775
SRP54	4	1.261e-05	2.3043e-07	8e-06	127	4	-5.8617	0.99999	1	1	19364	0	-5.8617
THOC3	4	1.2751e-05	2.3043e-07	8e-06	128	4	-4.3689	0.99999	1	1	19363	0	-4.3689
TIPRL	4	1.2773e-05	2.3043e-07	8e-06	129	4	-3.3222	0.99999	1	1	19362	0	-3.3222
USP17L17	2	1.2811e-05	2.3043e-07	8e-06	130	1	-1.835	0.60557	0.89675	1	10498	0	-1.835
ACTR10	4	1.2971e-05	2.3043e-07	8e-06	131	4	-3.5016	0.99999	1	1	19361	0	-3.5016
RTCB	4	1.3262e-05	2.3043e-07	8e-06	132	4	-4.6913	0.99999	1	1	19360	0	-4.6913
EIF3E	4	1.3488e-05	2.3043e-07	8e-06	133	4	-4.6883	0.99999	1	1	19359	0	-4.6883
ATP6V0C	4	1.35e-05	2.3043e-07	8e-06	134	4	-6.2136	0.99999	1	1	19358	0	-6.2136
XAB2	4	1.3683e-05	2.3043e-07	8e-06	135	4	-4.2403	0.99999	1	1	19357	0	-4.2403
ATP6V1B2	4	1.3811e-05	2.3043e-07	8e-06	136	4	-5.1645	0.99999	1	1	19356	0	-5.1645
KPNB1	4	1.44e-05	2.3043e-07	8e-06	137	4	-6.0947	0.99999	1	1	19353	0	-6.0947
C19orf53	4	1.4629e-05	2.3043e-07	8e-06	138	4	-4.3366	0.99999	1	1	19352	0	-4.3366
TMED2	4	1.4666e-05	2.3043e-07	8e-06	139	4	-2.6003	0.99999	1	1	19351	0	-2.6003
RPS3A	4	1.4873e-05	2.3043e-07	8e-06	140	4	-5.5909	0.99999	1	1	19350	0	-5.5909
TP53RK	4	1.5009e-05	2.3043e-07	8e-06	141	4	-5.18	0.99998	1	1	19349	0	-5.18
PPP2CA	4	1.5033e-05	2.3043e-07	8e-06	142	4	-3.9654	0.99998	1	1	19348	0	-3.9654
UTP15	4	1.5046e-05	2.3043e-07	8e-06	143	4	-5.3276	0.99998	1	1	19347	0	-5.3276
ARPC3	4	1.5058e-05	2.3043e-07	8e-06	144	4	-3.867	0.99998	1	1	19346	0	-3.867
COP1	4	1.522e-05	2.3043e-07	8e-06	145	4	-4.7151	0.99998	1	1	19345	0	-4.7151
RPL8	4	1.5282e-05	2.3043e-07	8e-06	146	4	-6.6624	0.99998	1	1	19344	0	-6.6624
MAT2A	4	1.5496e-05	2.3043e-07	8e-06	147	4	-4.4722	0.99998	1	1	19343	0	-4.4722
GINS2	4	1.5534e-05	2.3043e-07	8e-06	148	4	-5.6268	0.99998	1	1	19342	0	-5.6268
SAMM50	4	1.5611e-05	2.3043e-07	8e-06	149	4	-4.4578	0.99998	1	1	19341	0	-4.4578
TRAPPC11	4	1.5789e-05	2.3043e-07	8e-06	150	4	-3.4651	0.99998	1	1	19340	0	-3.4651
EIF2B2	4	1.597e-05	2.3043e-07	8e-06	151	4	-5.2762	0.99998	1	1	19339	0	-5.2762
NCAPG	4	1.6468e-05	2.3043e-07	8e-06	152	4	-3.9227	0.99998	1	1	19338	0	-3.9227
GAPDH	4	1.6481e-05	2.3043e-07	8e-06	153	4	-3.9385	0.99998	1	1	19337	0	-3.9385
PAK1IP1	4	1.6574e-05	2.3043e-07	8e-06	154	4	-4.6468	0.99998	1	1	19336	0	-4.6468
CHAF1B	4	1.6788e-05	2.3043e-07	8e-06	155	4	-5.1632	0.99998	1	1	19335	0	-5.1632
EIF3A	4	1.6815e-05	2.3043e-07	8e-06	156	4	-5.7445	0.99998	1	1	19334	0	-5.7445
EIF4A1	4	1.7037e-05	2.3043e-07	8e-06	157	4	-4.7267	0.99986	1	1	19010	0	-4.7267
METAP2	4	1.7415e-05	2.3043e-07	8e-06	158	4	-4.5572	0.99998	1	1	19333	0	-4.5572
CLNS1A	4	1.7484e-05	2.3043e-07	8e-06	159	4	-4.7316	0.99998	1	1	19332	0	-4.7316
HNF1B	4	1.7512e-05	2.3043e-07	8e-06	160	4	-4.795	0.99998	1	1	19331	0	-4.795
SMC1A	4	1.7727e-05	2.3043e-07	8e-06	161	4	-3.2664	0.99994	1	1	19177	0	-3.2664
CHORDC1	4	1.7861e-05	2.3043e-07	8e-06	162	4	-3.5097	0.99998	1	1	19330	0	-3.5097
RPS6	4	1.7892e-05	2.3043e-07	8e-06	163	4	-6.5081	0.99816	1	1	18369	0	-6.5081
CDC37	4	1.8016e-05	2.3043e-07	8e-06	164	4	-4.0526	0.99998	1	1	19329	0	-4.0526
PRC1	4	1.833e-05	2.3043e-07	8e-06	165	4	-3.6315	0.99998	1	1	19328	0	-3.6315
RPL19	4	1.8344e-05	2.3043e-07	8e-06	166	4	-6.6332	0.99998	1	1	19327	0	-6.6332
PRPF4	4	1.8373e-05	2.3043e-07	8e-06	167	4	-3.5	0.99998	1	1	19326	0	-3.5
RPS4X	4	1.8574e-05	2.3043e-07	8e-06	168	4	-5.6303	0.99997	1	1	19263	0	-5.6303
MFN2	4	1.9118e-05	2.3043e-07	8e-06	169	4	-4.7785	0.99998	1	1	19325	0	-4.7785
RPS13	4	1.9611e-05	2.3043e-07	8e-06	170	4	-5.1143	0.99998	1	1	19324	0	-5.1143
CENPO	4	1.9808e-05	2.3043e-07	8e-06	171	4	-3.9257	0.99998	1	1	19323	0	-3.9257
MCM4	4	1.9946e-05	2.3043e-07	8e-06	172	4	-3.8199	0.99998	1	1	19322	0	-3.8199
AKT2	4	2.0161e-05	2.3043e-07	8e-06	173	4	-2.7505	0.99998	1	1	19321	0	-2.7505
TXN	4	2.0627e-05	2.3043e-07	8e-06	174	4	-3.8611	0.99998	1	1	19320	0	-3.8611
ARIH1	4	2.0643e-05	2.3043e-07	8e-06	175	4	-5.0094	0.99998	1	1	19319	0	-5.0094
HARS1	4	2.0721e-05	2.3043e-07	8e-06	176	4	-5.1988	0.99998	1	1	19318	0	-5.1988
FEN1	4	2.0753e-05	2.3043e-07	8e-06	177	4	-3.8487	0.99998	1	1	19317	0	-3.8487
YARS1	4	2.08e-05	2.3043e-07	8e-06	178	4	-3.528	0.99998	1	1	19316	0	-3.528
KIF23	4	2.0848e-05	2.3043e-07	8e-06	179	4	-4.4528	0.99998	1	1	19315	0	-4.4528
MCM7	4	2.0974e-05	2.3043e-07	8e-06	180	4	-4.571	0.99998	1	1	19314	0	-4.571
QARS1	4	2.099e-05	2.3043e-07	8e-06	181	4	-5.7309	0.99998	1	1	19313	0	-5.7309
PCBP1	4	2.1179e-05	2.3043e-07	8e-06	182	4	-4.5873	0.99981	1	1	18946	0	-4.5873
EIF2B5	4	2.1262e-05	2.3043e-07	8e-06	183	4	-4.6468	0.99998	1	1	19312	0	-4.6468
NDC80	4	2.1698e-05	2.3043e-07	8e-06	184	4	-3.7477	0.99998	1	1	19311	0	-3.7477
RPL10	4	2.2023e-05	2.3043e-07	8e-06	185	4	-4.2604	0.99808	1	1	18358	0	-4.2604
PSMB1	4	2.2059e-05	2.3043e-07	8e-06	186	4	-4.3694	0.99998	1	1	19310	0	-4.3694
PSMD12	4	2.2141e-05	2.3043e-07	8e-06	187	4	-4.3373	0.99998	1	1	19309	0	-4.3373
RABGGTB	4	2.2175e-05	2.3043e-07	8e-06	188	4	-4.716	0.99998	1	1	19308	0	-4.716
ERH	4	2.2307e-05	2.3043e-07	8e-06	189	4	-4.9795	0.99998	1	1	19307	0	-4.9795
ELL	4	2.2441e-05	2.3043e-07	8e-06	190	4	-4.1359	0.99998	1	1	19306	0	-4.1359
TRIAP1	4	2.2726e-05	2.3043e-07	8e-06	191	4	-4.2209	0.99998	1	1	19305	0	-4.2209
ERCC2	4	2.3133e-05	2.3043e-07	8e-06	192	4	-3.8199	0.99997	1	1	19288	0	-3.8199
LSM2	4	2.3134e-05	2.3043e-07	8e-06	193	4	-3.729	0.99998	1	1	19304	0	-3.729
POLR3B	4	2.3236e-05	2.3043e-07	8e-06	194	4	-4.4407	0.99998	1	1	19303	0	-4.4407
EIF3I	4	2.3391e-05	2.3043e-07	8e-06	195	4	-6.6523	0.99998	1	1	19302	0	-6.6523
SSB	4	2.3477e-05	2.3043e-07	8e-06	196	4	-3.9399	0.99998	1	1	19301	0	-3.9399
RPLP1	4	2.3529e-05	2.3043e-07	8e-06	197	4	-4.6979	0.99998	1	1	19300	0	-4.6979
RPL30	4	2.3703e-05	2.3043e-07	8e-06	198	4	-6.8221	0.99998	1	1	19299	0	-6.8221
GCN1	4	2.3842e-05	2.3043e-07	8e-06	199	4	-2.511	0.99998	1	1	19298	0	-2.511
ERCC3	4	2.3983e-05	2.3043e-07	8e-06	200	4	-5.6358	0.99998	1	1	19297	0	-5.6358
GTF3C5	4	2.43e-05	2.3043e-07	8e-06	201	4	-3.6948	0.99998	1	1	19296	0	-3.6948
MED30	4	2.4496e-05	2.3043e-07	8e-06	202	4	-4.5535	0.99998	1	1	19295	0	-4.5535
DDB1	4	2.5018e-05	2.3043e-07	8e-06	203	4	-4.0109	0.99997	1	1	19294	0	-4.0109
ATP1A1	4	2.5199e-05	2.3043e-07	8e-06	204	4	-6.9285	0.99997	1	1	19293	0	-6.9285
POLR2J3	8	2.5293e-05	2.3043e-07	8e-06	205	7	-3.4573	0.67868	0.98181	1	11778	1	-3.4573
RPA3	4	2.5511e-05	2.3043e-07	8e-06	206	4	-3.939	0.99997	1	1	19292	0	-3.939
MARS1	4	2.5547e-05	2.3043e-07	8e-06	207	4	-6.1282	0.99997	1	1	19291	0	-6.1282
GTF3C3	4	2.5658e-05	2.3043e-07	8e-06	208	4	-4.1044	0.99997	1	1	19290	0	-4.1044
TBL3	4	2.5806e-05	2.3043e-07	8e-06	209	4	-5.0147	0.99997	1	1	19289	0	-5.0147
INTS7	4	2.6957e-05	2.3043e-07	8e-06	210	4	-3.4601	0.99997	1	1	19287	0	-3.4601
MBTPS1	4	2.7634e-05	2.3043e-07	8e-06	211	4	-3.0671	0.99997	1	1	19286	0	-3.0671
XRCC6	4	2.7987e-05	2.3043e-07	8e-06	212	4	-5.4663	0.99997	1	1	19285	0	-5.4663
PELO	4	2.8583e-05	2.3043e-07	8e-06	213	4	-2.3779	0.99997	1	1	19284	0	-2.3779
DNA2	4	2.8784e-05	2.3043e-07	8e-06	214	4	-5.4265	0.99997	1	1	19283	0	-5.4265
TXNL4B	4	2.8946e-05	2.3043e-07	8e-06	215	4	-3.6574	0.99997	1	1	19282	0	-3.6574
NUDT21	4	2.9578e-05	2.3043e-07	8e-06	216	4	-4.3545	0.99997	1	1	19281	0	-4.3545
RSU1	4	3.064e-05	2.3043e-07	8e-06	217	4	-2.2921	0.99997	1	1	19280	0	-2.2921
ATP6V1E1	4	3.0661e-05	2.3043e-07	8e-06	218	4	-3.5685	0.99997	1	1	19279	0	-3.5685
SNF8	4	3.148e-05	2.3043e-07	8e-06	219	4	-3.2484	0.99984	1	1	18978	0	-3.2484
EIF6	4	3.1493e-05	2.3043e-07	8e-06	220	4	-4.5077	0.99997	1	1	19278	0	-4.5077
TUBB	4	3.1644e-05	2.3043e-07	8e-06	221	4	-5.2458	0.99997	1	1	19277	0	-5.2458
FARSA	4	3.1795e-05	2.3043e-07	8e-06	222	4	-5.044	0.99997	1	1	19276	0	-5.044
ANAPC11	4	3.1991e-05	2.3043e-07	8e-06	223	4	-4.9536	0.99997	1	1	19275	0	-4.9536
USP36	4	3.2035e-05	2.3043e-07	8e-06	224	4	-3.656	0.99997	1	1	19274	0	-3.656
PFDN1	4	3.2122e-05	2.3043e-07	8e-06	225	4	-3.1684	0.99997	1	1	19273	0	-3.1684
RPS9	4	3.2694e-05	2.3043e-07	8e-06	226	4	-6.0457	0.99997	1	1	19272	0	-6.0457
THOC2	4	3.301e-05	2.3043e-07	8e-06	227	4	-4.7998	0.99784	1	1	18317	0	-4.7998
RBM25	4	3.305e-05	2.3043e-07	8e-06	228	4	-4.5038	0.99997	1	1	19271	0	-4.5038
SF3B5	4	3.3319e-05	2.3043e-07	8e-06	229	4	-5.0205	0.99997	1	1	19270	0	-5.0205
EIF1	4	3.3342e-05	2.3043e-07	8e-06	230	4	-3.6205	0.99997	1	1	19269	0	-3.6205
ATP5PB	4	3.3409e-05	2.3043e-07	8e-06	231	4	-2.9391	0.99997	1	1	19268	0	-2.9391
TSR2	4	3.3794e-05	2.3043e-07	8e-06	232	4	-4.5892	0.99997	1	1	19267	0	-4.5892
PSMC2	4	3.3907e-05	2.3043e-07	8e-06	233	4	-4.1163	0.99997	1	1	19266	0	-4.1163
LRR1	4	3.395e-05	2.3043e-07	8e-06	234	4	-5.7177	0.99649	0.99999	1	18153	0	-5.7177
RPL31	4	3.4044e-05	2.3043e-07	8e-06	235	4	-6.398	0.99997	1	1	19265	0	-6.398
RBM42	4	3.4319e-05	2.3043e-07	8e-06	236	4	-2.2298	0.99997	1	1	19264	0	-2.2298
YKT6	4	3.5177e-05	2.3043e-07	8e-06	237	4	-4.0116	0.99996	1	1	19262	0	-4.0116
WDR36	4	3.5201e-05	2.3043e-07	8e-06	238	4	-3.632	0.99996	1	1	19261	0	-3.632
EIF3M	4	3.5232e-05	2.3043e-07	8e-06	239	4	-3.23	0.99996	1	1	19248	0	-3.23
SUMO2	4	3.5271e-05	2.3043e-07	8e-06	240	4	-5.7726	0.99996	1	1	19260	0	-5.7726
SNRNP35	4	3.5297e-05	2.3043e-07	8e-06	241	4	-3.6817	0.99957	1	1	18777	0	-3.6817
TWNK	4	3.5412e-05	2.3043e-07	8e-06	242	4	-2.7926	0.99996	1	1	19259	0	-2.7926
ISG20L2	4	3.5766e-05	2.3043e-07	8e-06	243	4	-2.4979	0.99996	1	1	19258	0	-2.4979
NIP7	4	3.5885e-05	2.3043e-07	8e-06	244	4	-2.756	0.99996	1	1	19257	0	-2.756
SPC25	4	3.6075e-05	2.3043e-07	8e-06	245	4	-3.7931	0.99996	1	1	19256	0	-3.7931
GEMIN6	4	3.6099e-05	2.3043e-07	8e-06	246	4	-3.5497	0.99996	1	1	19255	0	-3.5497
SMU1	4	3.6338e-05	2.3043e-07	8e-06	247	4	-4.7354	0.99996	1	1	19254	0	-4.7354
RFC3	4	3.637e-05	2.3043e-07	8e-06	248	4	-5.1843	0.99879	1	1	18490	0	-5.1843
NCAPD3	4	3.6458e-05	2.3043e-07	8e-06	249	4	-3.8346	0.99996	1	1	19253	0	-3.8346
MAD2L2	4	3.6603e-05	2.3043e-07	8e-06	250	4	-4.2677	0.99996	1	1	19252	0	-4.2677
DDX23	4	3.682e-05	2.3043e-07	8e-06	251	4	-4.6775	0.99996	1	1	19251	0	-4.6775
RPS29	4	3.7185e-05	2.3043e-07	8e-06	252	4	-6.4194	0.99996	1	1	19250	0	-6.4194
BANP	4	3.7725e-05	2.3043e-07	8e-06	253	4	-5.1117	0.99996	1	1	19249	0	-5.1117
PPA1	4	3.7755e-05	2.3043e-07	8e-06	254	3	-3.0527	0.9254	0.9973	1	16078	0	-3.0527
GMPPB	4	3.852e-05	2.3043e-07	8e-06	255	4	-4.7078	0.99996	1	1	19247	0	-4.7078
RPL7A	4	3.8646e-05	2.3043e-07	8e-06	256	4	-5.6036	0.99996	1	1	19246	0	-5.6036
TBCD	4	3.8923e-05	2.3043e-07	8e-06	257	4	-3.4875	0.99996	1	1	19245	0	-3.4875
DBR1	4	3.8948e-05	2.3043e-07	8e-06	258	4	-4.1908	0.99996	1	1	19244	0	-4.1908
MED21	4	3.9125e-05	2.3043e-07	8e-06	259	4	-4.097	0.99996	1	1	19243	0	-4.097
CDC27	4	3.9405e-05	2.3043e-07	8e-06	260	4	-3.1017	0.99996	1	1	19242	0	-3.1017
CHEK1	4	3.9481e-05	2.3043e-07	8e-06	261	4	-4.6922	0.99996	1	1	19241	0	-4.6922
NSF	4	4.0123e-05	2.3043e-07	8e-06	262	4	-3.634	0.99996	1	1	19240	0	-3.634
GRB2	4	4.0434e-05	2.3043e-07	8e-06	263	4	-3.5618	0.99996	1	1	19239	0	-3.5618
RPS7	4	4.0609e-05	2.3043e-07	8e-06	264	4	-3.627	0.99982	1	1	18952	0	-3.627
EFTUD2	4	4.1254e-05	2.3043e-07	8e-06	265	3	-3.9452	0.78746	0.98094	1	13586	0	-3.9452
HSPA9	4	4.1351e-05	2.3043e-07	8e-06	266	4	-6.827	0.99996	1	1	19238	0	-6.827
PRPF38B	4	4.1378e-05	2.3043e-07	8e-06	267	4	-4.5243	0.99996	1	1	19237	0	-4.5243
MRTO4	4	4.147e-05	2.3043e-07	8e-06	268	4	-2.7595	0.9998	1	1	18940	0	-2.7595
LRRC37A3	4	4.1563e-05	2.3043e-07	8e-06	269	4	-3.2837	0.99996	1	1	19236	0	-3.2837
UBL5	4	4.1909e-05	2.3043e-07	8e-06	270	4	-6.1824	0.99996	1	1	19235	0	-6.1824
POLE	4	4.1962e-05	2.3043e-07	8e-06	271	4	-4.2508	0.99996	1	1	19234	0	-4.2508
PSMA2	4	4.1989e-05	2.3043e-07	8e-06	272	4	-4.1272	0.99996	1	1	19233	0	-4.1272
CCNH	4	4.2661e-05	2.3043e-07	8e-06	273	4	-3.8983	0.99996	1	1	19232	0	-3.8983
WDR18	4	4.2715e-05	2.3043e-07	8e-06	274	4	-4.6868	0.99996	1	1	19231	0	-4.6868
SS18L2	4	4.277e-05	2.3043e-07	8e-06	275	4	-5.1922	0.99996	1	1	19230	0	-5.1922
WDR75	4	4.2878e-05	2.3043e-07	8e-06	276	4	-5.8001	0.99996	1	1	19229	0	-5.8001
RARS1	4	4.3616e-05	2.3043e-07	8e-06	277	4	-5.4041	0.99996	1	1	19227	0	-5.4041
TOMM20	4	4.3726e-05	2.3043e-07	8e-06	278	4	-4.4152	0.99996	1	1	19226	0	-4.4152
MED6	4	4.3809e-05	2.3043e-07	8e-06	279	4	-4.3501	0.99996	1	1	19225	0	-4.3501
WDR82	4	4.389e-05	2.3043e-07	8e-06	280	4	-3.3226	0.99962	1	1	18806	0	-3.3226
HEATR1	4	4.428e-05	2.3043e-07	8e-06	281	4	-4.1418	0.99996	1	1	19224	0	-4.1418
RPS25	4	4.4419e-05	2.3043e-07	8e-06	282	4	-5.8505	0.99996	1	1	19223	0	-5.8505
ZNHIT2	4	4.4447e-05	2.3043e-07	8e-06	283	4	-3.8612	0.99996	1	1	19222	0	-3.8612
RPS26	4	4.4839e-05	2.3043e-07	8e-06	284	4	-4.5574	0.99996	1	1	19221	0	-4.5574
RPL11	4	4.4895e-05	2.3043e-07	8e-06	285	4	-5.4869	0.99996	1	1	19220	0	-5.4869
PGGT1B	4	4.4979e-05	2.3043e-07	8e-06	286	4	-3.8467	0.99996	1	1	19219	0	-3.8467
NCAPD2	4	4.5148e-05	2.3043e-07	8e-06	287	4	-5.0036	0.99995	1	1	19218	0	-5.0036
RPS14	4	4.5177e-05	2.3043e-07	8e-06	288	4	-4.6267	0.99995	1	1	19217	0	-4.6267
URM1	4	4.6116e-05	2.3043e-07	8e-06	289	4	-4.4252	0.99995	1	1	19216	0	-4.4252
PPM1D	4	4.6202e-05	2.3043e-07	8e-06	290	4	-4.1709	0.99995	1	1	19215	0	-4.1709
TRMT5	4	4.6519e-05	2.3043e-07	8e-06	291	4	-3.4906	0.99995	1	1	19214	0	-3.4906
EIF3H	4	4.6547e-05	2.3043e-07	8e-06	292	4	-2.9085	0.99995	1	1	19213	0	-2.9085
SPC24	4	4.6692e-05	2.3043e-07	8e-06	293	4	-4.0098	0.99995	1	1	19212	0	-4.0098
RFT1	4	4.675e-05	2.3043e-07	8e-06	294	4	-4.5057	0.99995	1	1	19211	0	-4.5057
RBBP5	4	4.6866e-05	2.3043e-07	8e-06	295	4	-4.9114	0.99995	1	1	19210	0	-4.9114
AURKB	4	4.7099e-05	2.3043e-07	8e-06	296	4	-2.8735	0.99995	1	1	19209	0	-2.8735
EIF2B1	4	4.7713e-05	2.3043e-07	8e-06	297	4	-4.0766	0.99995	1	1	19208	0	-4.0766
CCT2	4	4.7831e-05	2.3043e-07	8e-06	298	4	-4.9205	0.99995	1	1	19207	0	-4.9205
POLR1D	4	4.7861e-05	2.3043e-07	8e-06	299	4	-2.8341	0.99995	1	1	19206	0	-2.8341
PSMG2	4	4.8038e-05	2.3043e-07	8e-06	300	4	-4.0417	0.99995	1	1	19205	0	-4.0417
RAD51	4	4.856e-05	2.3043e-07	8e-06	301	4	-5.7636	0.99952	1	1	18748	0	-5.7636
SBDS	4	4.8565e-05	2.3043e-07	8e-06	302	4	-4.1914	0.99982	1	1	18951	0	-4.1914
UBA3	4	4.9201e-05	2.3043e-07	8e-06	303	4	-3.9264	0.99995	1	1	19204	0	-3.9264
MOCS3	4	4.9262e-05	2.3043e-07	8e-06	304	4	-4.4123	0.99995	1	1	19203	0	-4.4123
RPS15	4	4.9443e-05	2.3043e-07	8e-06	305	4	-5.8059	0.99995	1	1	19202	0	-5.8059
NOC4L	4	4.9533e-05	2.3043e-07	8e-06	306	4	-4.2257	0.99995	1	1	19201	0	-4.2257
RPL18	4	4.9837e-05	2.3043e-07	8e-06	307	4	-6.0802	0.99995	1	1	19200	0	-6.0802
CENPL	4	5.005e-05	2.3043e-07	8e-06	308	4	-3.7263	0.99995	1	1	19199	0	-3.7263
TIMM9	4	5.0111e-05	2.3043e-07	8e-06	309	4	-4.0729	0.99995	1	1	19198	0	-4.0729
MCTS1	4	5.0478e-05	2.3043e-07	8e-06	310	4	-3.4324	0.99995	1	1	19197	0	-3.4324
NAT10	4	5.0662e-05	2.3043e-07	8e-06	311	4	-4.9537	0.99995	1	1	19196	0	-4.9537
SNRPG	4	5.0909e-05	2.3043e-07	8e-06	312	4	-3.5974	0.99995	1	1	19195	0	-3.5974
SKA3	4	5.1002e-05	2.3043e-07	8e-06	313	4	-3.4283	0.99995	1	1	19194	0	-3.4283
PSMA1	3	5.1094e-05	2.3043e-07	8e-06	314	3	-5.8038	0.99995	1	1	19193	0	-5.8038
RUVBL2	4	5.1095e-05	2.3043e-07	8e-06	315	4	-3.4242	0.99995	1	1	19192	0	-3.4242
CENPN	4	5.125e-05	2.3043e-07	8e-06	316	4	-3.7241	0.99995	1	1	19191	0	-3.7241
DDX1	4	5.1498e-05	2.3043e-07	8e-06	317	4	-3.4575	0.99995	1	1	19190	0	-3.4575
RPP21	4	5.1811e-05	2.3043e-07	8e-06	318	4	-4.4223	0.99995	1	1	19189	0	-4.4223
WASH6P	4	5.1842e-05	2.3043e-07	8e-06	319	4	-5.5436	0.99995	1	1	19188	0	-5.5436
RBM17	4	5.2282e-05	2.3043e-07	8e-06	320	4	-2.8327	0.99995	1	1	19187	0	-2.8327
SRBD1	4	5.2313e-05	2.3043e-07	8e-06	321	4	-3.3868	0.99995	1	1	19186	0	-3.3868
MYSM1	4	5.2502e-05	2.3043e-07	8e-06	322	4	-2.1866	0.99995	1	1	19185	0	-2.1866
XRCC5	4	5.2629e-05	2.3043e-07	8e-06	323	4	-3.7454	0.99995	1	1	19184	0	-3.7454
ECT2	4	5.3393e-05	2.3043e-07	8e-06	324	4	-3.7604	0.99995	1	1	19183	0	-3.7604
VCP	4	5.3489e-05	2.3043e-07	8e-06	325	4	-6.3153	0.99995	1	1	19182	0	-6.3153
THOC1	4	5.365e-05	2.3043e-07	8e-06	326	4	-3.4608	0.99995	1	1	19181	0	-3.4608
EIF1AX	4	5.3879e-05	2.3043e-07	8e-06	327	4	-3.4904	0.99986	1	1	19019	0	-3.4904
RAD1	4	5.4848e-05	2.3043e-07	8e-06	328	4	-3.3003	0.99995	1	1	19180	0	-3.3003
PCNA	4	5.4881e-05	2.3043e-07	8e-06	329	4	-4.996	0.99995	1	1	19179	0	-4.996
DDX52	4	5.5208e-05	2.3043e-07	8e-06	330	4	-3.5637	0.99994	1	1	19178	0	-3.5637
HYOU1	4	5.7711e-05	2.3043e-07	8e-06	331	4	-2.7007	0.99994	1	1	19176	0	-2.7007
RPS17	4	5.7931e-05	2.3043e-07	8e-06	332	4	-4.5304	0.99116	0.99994	1	17835	0	-4.5304
RNPC3	4	5.8051e-05	2.3043e-07	8e-06	333	4	-5.7955	0.99994	1	1	19175	0	-5.7955
MAU2	4	5.8393e-05	2.3043e-07	8e-06	334	4	-3.3247	0.99994	1	1	19174	0	-3.3247
INTS11	4	5.9496e-05	2.3043e-07	8e-06	335	4	-4.8815	0.99994	1	1	19173	0	-4.8815
MTREX	4	5.9704e-05	2.3043e-07	8e-06	336	4	-5	0.99994	1	1	19172	0	-5
EXOSC7	4	6.0018e-05	2.3043e-07	8e-06	337	4	-3.2581	0.99994	1	1	19171	0	-3.2581
SEM1	4	6.0551e-05	2.3043e-07	8e-06	338	4	-3.6217	0.99937	1	1	18685	0	-3.6217
KRR1	4	6.0772e-05	2.3043e-07	8e-06	339	4	-6.3249	0.95588	0.9989	1	16729	0	-6.3249
RPTOR	4	6.1357e-05	2.3043e-07	8e-06	340	4	-4.6635	0.99994	1	1	19170	0	-4.6635
STRAP	4	6.1892e-05	2.3043e-07	8e-06	341	4	-3.8152	0.99994	1	1	19169	0	-3.8152
RCL1	4	6.1963e-05	2.3043e-07	8e-06	342	4	-5.408	0.99994	1	1	19168	0	-5.408
BUD31	4	6.2466e-05	2.3043e-07	8e-06	343	4	-4.5558	0.99994	1	1	19167	0	-4.5558
RAD51C	4	6.3262e-05	2.3043e-07	8e-06	344	4	-3.9627	0.99994	1	1	19166	0	-3.9627
INTS6	4	6.3444e-05	2.3043e-07	8e-06	345	4	-5.649	0.99994	1	1	19165	0	-5.649
SMC2	4	6.3809e-05	2.3043e-07	8e-06	346	4	-4.5628	0.99994	1	1	19164	0	-4.5628
ENSG00000275869	2	6.4054e-05	2.3043e-07	8e-06	347	1	-1.0366	0.60698	0.89736	1	10526	0	-1.0366
ABCE1	4	6.4065e-05	2.3043e-07	8e-06	348	4	-3.7178	0.99994	1	1	19163	0	-3.7178
RPL24	4	6.4175e-05	2.3043e-07	8e-06	349	4	-6.0616	0.99994	1	1	19162	0	-6.0616
PTPN11	4	6.4359e-05	2.3043e-07	8e-06	350	4	-2.6981	0.99994	1	1	19161	0	-2.6981
CHMP5	4	6.4396e-05	2.3043e-07	8e-06	351	4	-2.3993	0.99994	1	1	19160	0	-2.3993
C16orf72	4	6.4504e-05	2.3043e-07	8e-06	352	4	-2.632	0.99897	1	1	18545	0	-2.632
TXNL4A	4	6.4654e-05	2.3043e-07	8e-06	353	4	-5.583	0.99994	1	1	19159	0	-5.583
MRPS16	4	6.4728e-05	2.3043e-07	8e-06	354	4	-2.4098	0.99994	1	1	19158	0	-2.4098
NAA20	4	6.5508e-05	2.3043e-07	8e-06	355	4	-4.6741	0.99993	1	1	19157	0	-4.6741
DHX37	4	6.6108e-05	2.3043e-07	8e-06	356	4	-5.116	0.99993	1	1	19156	0	-5.116
RPS11	4	6.6432e-05	2.3043e-07	8e-06	357	4	-5.0512	0.99991	1	1	19113	0	-5.0512
PGD	4	6.7166e-05	2.3043e-07	8e-06	358	4	-4.0201	0.99993	1	1	19155	0	-4.0201
KIF11	4	6.7432e-05	2.3043e-07	8e-06	359	4	-5.4924	0.99993	1	1	19154	0	-5.4924
RAN	4	6.7814e-05	2.3043e-07	8e-06	360	4	-5.5522	0.99993	1	1	19153	0	-5.5522
VPS25	4	6.8121e-05	2.3043e-07	8e-06	361	4	-3.2399	0.99993	1	1	19152	0	-3.2399
RRP1	4	6.8198e-05	2.3043e-07	8e-06	362	4	-3.7443	0.99993	1	1	19151	0	-3.7443
ARPC2	4	6.8314e-05	2.3043e-07	8e-06	363	4	-3.877	0.99993	1	1	19150	0	-3.877
PDCD2	4	6.8777e-05	2.3043e-07	8e-06	364	4	-5.0855	0.99993	1	1	19149	0	-5.0855
TARS2	4	6.8893e-05	2.3043e-07	8e-06	365	4	-2.6917	0.99993	1	1	19148	0	-2.6917
POP5	4	6.962e-05	2.3043e-07	8e-06	366	4	-3.5089	0.98564	0.99985	1	17597	0	-3.5089
TUT1	4	6.9984e-05	2.3043e-07	8e-06	367	4	-4.3456	0.99993	1	1	19147	0	-4.3456
SMC4	4	7.0732e-05	2.3043e-07	8e-06	368	4	-4.2329	0.99993	1	1	19146	0	-4.2329
PDRG1	4	7.1327e-05	2.3043e-07	8e-06	369	4	-2.984	0.99993	1	1	19145	0	-2.984
VRK1	4	7.1646e-05	2.3043e-07	8e-06	370	4	-3.5383	0.99993	1	1	19144	0	-3.5383
ITGB5	4	7.2046e-05	2.3043e-07	8e-06	371	4	-3.7258	0.99993	1	1	19143	0	-3.7258
TRIP13	4	7.2126e-05	2.3043e-07	8e-06	372	4	-2.4585	0.99993	1	1	19142	0	-2.4585
LTO1	4	7.2206e-05	2.3043e-07	8e-06	373	4	-5.54	0.99993	1	1	19141	0	-5.54
GINS3	4	7.2222e-05	2.3043e-07	8e-06	374	4	-3.2243	0.99961	1	1	18797	0	-3.2243
SINHCAF	4	7.2367e-05	2.3043e-07	8e-06	375	4	-3.5596	0.99993	1	1	19140	0	-3.5596
LARS2	4	7.3166e-05	2.3043e-07	8e-06	376	4	-2.3774	0.99902	1	1	18558	0	-2.3774
CTR9	4	7.3337e-05	2.3043e-07	8e-06	377	4	-3.4165	0.99993	1	1	19139	0	-3.4165
DHX16	4	7.3825e-05	2.3043e-07	8e-06	378	4	-3.4964	0.99993	1	1	19138	0	-3.4964
ENSG00000272305	4	7.3866e-05	2.3043e-07	8e-06	379	4	-3.6167	0.99993	1	1	19137	0	-3.6167
LSM8	4	7.4117e-05	2.3043e-07	8e-06	380	4	-4.8224	0.99989	1	1	19073	0	-4.8224
RBX1	4	7.4439e-05	2.3043e-07	8e-06	381	4	-3.4448	0.99993	1	1	19136	0	-3.4448
CRCP	4	7.4686e-05	2.3043e-07	8e-06	382	4	-4.383	0.99993	1	1	19135	0	-4.383
DIS3	4	7.4727e-05	2.3043e-07	8e-06	383	4	-3.6118	0.99993	1	1	19134	0	-3.6118
SIN3A	4	7.5596e-05	2.3043e-07	8e-06	384	4	-3.4268	0.99992	1	1	19133	0	-3.4268
TSPY8	4	7.6045e-05	2.3043e-07	8e-06	385	4	-0.99001	0.98889	0.9999	1	17717	0	-0.99001
ITGAV	4	7.6096e-05	2.3043e-07	8e-06	386	4	-2.4494	0.99992	1	1	19132	0	-2.4494
EXOC4	4	7.6472e-05	2.3043e-07	8e-06	387	4	-3.2724	0.99992	1	1	19131	0	-3.2724
H2BC5	4	7.6864e-05	2.3043e-07	8e-06	388	4	-3.234	0.99911	1	1	18585	0	-3.234
NUFIP1	4	7.6892e-05	2.3043e-07	8e-06	389	4	-3.6228	0.99992	1	1	19130	0	-3.6228
PPP1CB	4	7.713e-05	2.3043e-07	8e-06	390	3	-3.0126	0.59095	0.92762	1	10258	0	-3.0126
RPF2	4	7.7187e-05	2.3043e-07	8e-06	391	4	-4.4319	0.99992	1	1	19129	0	-4.4319
RPS19	4	7.7483e-05	2.3043e-07	8e-06	392	4	-5.8084	0.99992	1	1	19128	0	-5.8084
INTS3	4	7.761e-05	2.3043e-07	8e-06	393	4	-3.2407	0.99992	1	1	19127	0	-3.2407
NOP2	4	7.7652e-05	2.3043e-07	8e-06	394	4	-3.8526	0.99992	1	1	19126	0	-3.8526
PHAX	4	7.8503e-05	2.3043e-07	8e-06	395	4	-3.9931	0.99992	1	1	19125	0	-3.9931
EXOSC2	4	7.911e-05	2.3043e-07	8e-06	396	4	-5.0113	0.99991	1	1	19114	0	-5.0113
WDR43	4	7.9276e-05	2.3043e-07	8e-06	397	4	-5.1594	0.99992	1	1	19124	0	-5.1594
COPB1	4	7.9362e-05	2.3043e-07	8e-06	398	4	-4.6321	0.99992	1	1	19123	0	-4.6321
COPS5	4	8.0053e-05	2.3043e-07	8e-06	399	4	-4.1465	0.99992	1	1	19122	0	-4.1465
LARS1	4	8.0434e-05	2.3043e-07	8e-06	400	4	-4.1877	0.99991	1	1	19110	0	-4.1877
PRPF19	4	8.0672e-05	2.3043e-07	8e-06	401	4	-4.6286	0.9999	1	1	19083	0	-4.6286
NFE2L2	4	8.0837e-05	2.3043e-07	8e-06	402	4	-4.1234	0.99992	1	1	19121	0	-4.1234
PSMG4	4	8.1187e-05	2.3043e-07	8e-06	403	4	-5.1924	0.99992	1	1	19120	0	-5.1924
ESPL1	4	8.189e-05	2.3043e-07	8e-06	404	4	-3.6266	0.99992	1	1	19119	0	-3.6266
RTEL1	4	8.1935e-05	2.3043e-07	8e-06	405	4	-4.4925	0.99992	1	1	19118	0	-4.4925
DDX55	4	8.2465e-05	2.3043e-07	8e-06	406	4	-4.4178	0.99992	1	1	19117	0	-4.4178
EIF3G	4	8.3177e-05	2.3043e-07	8e-06	407	4	-4.2041	0.99992	1	1	19116	0	-4.2041
RAC1	4	8.4118e-05	2.3043e-07	8e-06	408	4	-4.345	0.99992	1	1	19115	0	-4.345
ASH2L	4	8.5568e-05	2.3043e-07	8e-06	409	4	-4.4427	0.99991	1	1	19112	0	-4.4427
RPL12	4	8.787e-05	2.3043e-07	8e-06	410	4	-4.2169	0.99991	1	1	19111	0	-4.2169
DYNC1H1	4	8.9133e-05	2.3043e-07	8e-06	411	4	-2.9397	0.99991	1	1	19109	0	-2.9397
FNTA	4	8.9227e-05	2.3043e-07	8e-06	412	4	-5.2938	0.99991	1	1	19108	0	-5.2938
RPL6	4	9.0172e-05	2.3043e-07	8e-06	413	4	-4.5798	0.99991	1	1	19107	0	-4.5798
PSMA7	4	9.0647e-05	2.3043e-07	8e-06	414	4	-5.6021	0.99991	1	1	19106	0	-5.6021
MDN1	4	9.1124e-05	2.3043e-07	8e-06	415	4	-3.1781	0.99991	1	1	19105	0	-3.1781
MSTO1	4	9.1363e-05	2.3043e-07	8e-06	416	4	-4.4077	0.99991	1	1	19104	0	-4.4077
RPL28	4	9.1459e-05	2.3043e-07	8e-06	417	4	-5.1431	0.99991	1	1	19103	0	-5.1431
CSNK1A1	4	9.2614e-05	2.3043e-07	8e-06	418	4	-4.654	0.99991	1	1	19102	0	-4.654
POLR2K	4	9.3002e-05	2.3043e-07	8e-06	419	4	-3.7681	0.99991	1	1	19101	0	-3.7681
FOXA2	4	9.3099e-05	2.3043e-07	8e-06	420	4	-3.7035	0.99991	1	1	19100	0	-3.7035
RPS23	4	9.4025e-05	2.3043e-07	8e-06	421	4	-5.7645	0.99991	1	1	19098	0	-5.7645
INTS14	4	9.486e-05	2.3043e-07	8e-06	422	4	-2.6385	0.99991	1	1	19097	0	-2.6385
MARK2	4	9.5205e-05	2.3043e-07	8e-06	423	4	-2.5893	0.9999	1	1	19096	0	-2.5893
CRK	4	9.5948e-05	2.3043e-07	8e-06	424	4	-3.8556	0.9999	1	1	19095	0	-3.8556
UBA2	4	9.6596e-05	2.3043e-07	8e-06	425	4	-5.2367	0.9999	1	1	19094	0	-5.2367
NOP9	4	9.6846e-05	2.3043e-07	8e-06	426	4	-3.2218	0.9999	1	1	19093	0	-3.2218
NUP98	4	9.7052e-05	2.3043e-07	8e-06	427	4	-5.1765	0.9997	1	1	18854	0	-5.1765
INTS5	4	9.7749e-05	2.3043e-07	8e-06	428	4	-3.1024	0.9999	1	1	19092	0	-3.1024
RRP7A	4	9.785e-05	2.3043e-07	8e-06	429	4	-3.1802	0.9999	1	1	19091	0	-3.1802
SAMD4B	4	9.79e-05	2.3043e-07	8e-06	430	4	-3.3597	0.9999	1	1	19090	0	-3.3597
POLG2	4	9.8355e-05	2.3043e-07	8e-06	431	4	-1.9235	0.9999	1	1	19089	0	-1.9235
SF3B4	4	9.8406e-05	2.3043e-07	8e-06	432	4	-4.8181	0.9999	1	1	19088	0	-4.8181
PMPCB	4	9.871e-05	2.3043e-07	8e-06	433	4	-2.4467	0.9999	1	1	19087	0	-2.4467
PSMC5	4	0.00010014	2.3043e-07	8e-06	434	4	-3.9751	0.9999	1	1	19086	0	-3.9751
NEDD1	4	0.00010026	2.3043e-07	8e-06	435	4	-5.2208	0.97164	0.99949	1	17131	0	-5.2208
SOD1	4	0.00010117	2.3043e-07	8e-06	436	4	-5.1306	0.9999	1	1	19085	0	-5.1306
PFDN2	4	0.00010148	2.3043e-07	8e-06	437	4	-4.8249	0.9999	1	1	19084	0	-4.8249
PSME3	4	0.00010236	2.3043e-07	8e-06	438	4	-3.085	0.9999	1	1	19082	0	-3.085
CCP110	4	0.00010304	2.3043e-07	8e-06	439	4	-2.5669	0.9999	1	1	19081	0	-2.5669
CDK9	4	0.00010505	2.3043e-07	8e-06	440	4	-4.978	0.99989	1	1	19080	0	-4.978
MVK	4	0.00010558	2.3043e-07	8e-06	441	4	-4.6116	0.99989	1	1	19079	0	-4.6116
SLTM	4	0.00010644	2.3043e-07	8e-06	442	4	-2.485	0.99989	1	1	19078	0	-2.485
TNPO1	4	0.00010649	2.3043e-07	8e-06	443	4	-3.7583	0.99989	1	1	19077	0	-3.7583
GNL3	4	0.00010671	2.3043e-07	8e-06	444	4	-3.618	0.99989	1	1	19076	0	-3.618
NAA15	4	0.00010676	2.3043e-07	8e-06	445	4	-3.1025	0.99989	1	1	19075	0	-3.1025
ADSS2	4	0.00010687	2.3043e-07	8e-06	446	4	-1.9593	0.99989	1	1	19074	0	-1.9593
ILF2	4	0.00010735	2.3043e-07	8e-06	447	4	-4.2764	0.99989	1	1	19072	0	-4.2764
RPL3	4	0.00010757	2.3043e-07	8e-06	448	4	-5.0349	0.99989	1	1	19071	0	-5.0349
ARF4	4	0.00010838	2.3043e-07	8e-06	449	4	-3.3456	0.99989	1	1	19070	0	-3.3456
RPS19BP1	4	0.0001086	2.3043e-07	8e-06	450	4	-2.4732	0.99989	1	1	19069	0	-2.4732
CAP1	4	0.00010887	2.3043e-07	8e-06	451	4	-2.1016	0.99989	1	1	19068	0	-2.1016
CGB3	1	0.00010889	2.3043e-07	8e-06	452	1	-3.2867	0.99989	1	1	19067	0	-3.2867
RNMT	4	0.00010964	2.3043e-07	8e-06	453	4	-4.7979	0.99989	1	1	19066	0	-4.7979
ENSG00000276017	4	0.00011036	2.3043e-07	8e-06	454	4	-2.7746	0.99989	1	1	19065	0	-2.7746
RPA1	4	0.00011091	2.3043e-07	8e-06	455	4	-5.5887	0.99989	1	1	19064	0	-5.5887
ATP6V0D1	4	0.00011163	2.3043e-07	8e-06	456	4	-3.7793	0.99989	1	1	19063	0	-3.7793
POP1	4	0.00011241	2.3043e-07	8e-06	457	4	-2.8824	0.99989	1	1	19062	0	-2.8824
PDCD11	4	0.00011258	2.3043e-07	8e-06	458	4	-4.761	0.99989	1	1	19061	0	-4.761
UXT	4	0.0001132	2.3043e-07	8e-06	459	4	-3.742	0.99989	1	1	19060	0	-3.742
SNRPD1	4	0.00011382	2.3043e-07	8e-06	460	4	-6.642	0.99989	1	1	19059	0	-6.642
RPE	4	0.00011404	2.3043e-07	8e-06	461	4	-4.1255	0.99989	1	1	19058	0	-4.1255
ALG11	4	0.00011444	2.3043e-07	8e-06	462	4	-5.238	0.99989	1	1	19057	0	-5.238
CIAO1	4	0.00011461	2.3043e-07	8e-06	463	4	-3.9051	0.99989	1	1	19056	0	-3.9051
PPP4C	4	0.00011524	2.3043e-07	8e-06	464	4	-4.882	0.99988	1	1	19055	0	-4.882
GABPB1	4	0.00011535	2.3043e-07	8e-06	465	4	-2.6164	0.9976	0.99999	1	18282	0	-2.6164
GPN2	4	0.00011618	2.3043e-07	8e-06	466	4	-6.3818	0.99979	1	1	18927	0	-6.3818
PLK1	4	0.00011678	2.3043e-07	8e-06	467	4	-5.0408	0.99988	1	1	19054	0	-5.0408
RPS3	4	0.00011721	2.3043e-07	8e-06	468	3	-6.9466	0.31252	0.79704	1	6181	1	-6.9466
CCT4	4	0.00011852	2.3043e-07	8e-06	469	4	-4.1522	0.99988	1	1	19053	0	-4.1522
WASHC1	4	0.00011997	2.3043e-07	8e-06	470	3	-3.649	0.91727	0.9969	1	15920	0	-3.649
KNTC1	4	0.00012175	2.3043e-07	8e-06	471	4	-2.1366	0.99988	1	1	19052	0	-2.1366
POLR2H	4	0.00012205	2.3043e-07	8e-06	472	4	-4.767	0.99988	1	1	19051	0	-4.767
RPS28	4	0.00012265	2.3043e-07	8e-06	473	4	-5.4767	0.99988	1	1	19050	0	-5.4767
DCTN6	4	0.00012295	2.3043e-07	8e-06	474	4	-3.9992	0.99988	1	1	19049	0	-3.9992
CINP	4	0.00012433	2.3043e-07	8e-06	475	4	-3.3999	0.99988	1	1	19048	0	-3.3999
BIRC5	4	0.00012439	2.3043e-07	8e-06	476	4	-5.5151	0.99988	1	1	19047	0	-5.5151
LETM1	4	0.00012445	2.3043e-07	8e-06	477	4	-2.8914	0.99988	1	1	19046	0	-2.8914
EIF4E	4	0.00012603	2.3043e-07	8e-06	478	4	-4.6311	0.99987	1	1	19045	0	-4.6311
BRIX1	4	0.00012621	2.3043e-07	8e-06	479	4	-3.3662	0.99987	1	1	19044	0	-3.3662
ATP6V1F	4	0.00012651	2.3043e-07	8e-06	480	4	-3.0078	0.99987	1	1	19043	0	-3.0078
IPO11	4	0.00012719	2.3043e-07	8e-06	481	4	-3.6133	0.99987	1	1	19042	0	-3.6133
VCX3B	2	0.00012753	2.3043e-07	8e-06	482	2	-1.2494	0.99987	1	1	19041	0	-1.2494
UBE2D3	4	0.00012799	2.3043e-07	8e-06	483	4	-4.4819	0.99987	1	1	19040	0	-4.4819
EIF4A3	4	0.00012805	2.3043e-07	8e-06	484	4	-5.9829	0.99987	1	1	19039	0	-5.9829
TBP	4	0.00012811	2.3043e-07	8e-06	485	4	-3.3696	0.99987	1	1	19038	0	-3.3696
VMP1	4	0.00012879	2.3043e-07	8e-06	486	4	-3.9463	0.99987	1	1	19037	0	-3.9463
HSCB	4	0.00012904	2.3043e-07	8e-06	487	4	-3.7695	0.99987	1	1	19036	0	-3.7695
NOL10	4	0.00012966	2.3043e-07	8e-06	488	4	-4.8411	0.99987	1	1	19035	0	-4.8411
TPRKB	4	0.00013097	2.3043e-07	8e-06	489	4	-3.7208	0.99987	1	1	19034	0	-3.7208
EIF5	4	0.00013217	2.3043e-07	8e-06	490	4	-5.2938	0.99987	1	1	19033	0	-5.2938
SF3A3	4	0.00013261	2.3043e-07	8e-06	491	4	-3.7636	0.99987	1	1	19032	0	-3.7636
MCMBP	4	0.00013306	2.3043e-07	8e-06	492	4	-3.4359	0.99987	1	1	19031	0	-3.4359
UBE2I	4	0.00013331	2.3043e-07	8e-06	493	4	-5.2743	0.99987	1	1	19030	0	-5.2743
RAD21	4	0.0001342	2.3043e-07	8e-06	494	4	-2.3403	0.99987	1	1	19029	0	-2.3403
SENP6	4	0.00013427	2.3043e-07	8e-06	495	4	-3.6526	0.99987	1	1	19028	0	-3.6526
OSGEP	4	0.00013536	2.3043e-07	8e-06	496	4	-3.3848	0.99986	1	1	19027	0	-3.3848
ZNF207	4	0.00013555	2.3043e-07	8e-06	497	4	-1.9167	0.99986	1	1	19026	0	-1.9167
IPO9	4	0.00013581	2.3043e-07	8e-06	498	4	-2.8166	0.99986	1	1	19025	0	-2.8166
RPL37A	4	0.00013658	2.3043e-07	8e-06	499	4	-5.5575	0.99986	1	1	19024	0	-5.5575
NCKAP1	4	0.00013684	2.3043e-07	8e-06	500	4	-2.1991	0.99986	1	1	19023	0	-2.1991
CCT8	4	0.00013723	2.3043e-07	8e-06	501	4	-2.5019	0.99986	1	1	19022	0	-2.5019
SUPV3L1	4	0.00013762	2.3043e-07	8e-06	502	4	-3.0423	0.99986	1	1	19021	0	-3.0423
NIPBL	4	0.0001384	2.3043e-07	8e-06	503	4	-2.4273	0.99986	1	1	19020	0	-2.4273
CNTNAP3B	4	0.0001388	2.3043e-07	8e-06	504	4	-2.5998	0.99986	1	1	19018	0	-2.5998
RHEB	4	0.00013886	2.3043e-07	8e-06	505	4	-3.378	0.99986	1	1	19017	0	-3.378
SMARCA2	4	0.00013893	2.3043e-07	8e-06	506	4	-3.4169	0.99986	1	1	19016	0	-3.4169
PIAS1	4	0.00013952	2.3043e-07	8e-06	507	4	-3.1592	0.99986	1	1	19015	0	-3.1592
MAK16	4	0.00014011	2.3043e-07	8e-06	508	4	-4.0014	0.99986	1	1	19014	0	-4.0014
SREK1	4	0.0001409	2.3043e-07	8e-06	509	4	-2.6312	0.99986	1	1	19013	0	-2.6312
CCT7	4	0.00014144	2.3043e-07	8e-06	510	4	-4.6637	0.99986	1	1	19012	0	-4.6637
ACTB	4	0.00014157	2.3043e-07	8e-06	511	4	-5.1732	0.99986	1	1	19011	0	-5.1732
ENSG00000278633	4	0.00014223	2.3043e-07	8e-06	512	4	-5.2888	0.99986	1	1	19009	0	-5.2888
BRAP	4	0.00014277	2.3043e-07	8e-06	513	4	-3.4813	0.99986	1	1	19008	0	-3.4813
SNAPC5	4	0.0001431	2.3043e-07	8e-06	514	4	-3.5548	0.99986	1	1	19007	0	-3.5548
DCPS	4	0.00014337	2.3043e-07	8e-06	515	4	-3.12	0.99986	1	1	19006	0	-3.12
TBCB	4	0.00014452	2.3043e-07	8e-06	516	4	-3.2624	0.99986	1	1	19005	0	-3.2624
POLR2B	4	0.0001456	2.3043e-07	8e-06	517	4	-5.4742	0.99985	1	1	19004	0	-5.4742
GABPA	4	0.00014594	2.3043e-07	8e-06	518	4	-3.6257	0.99985	1	1	19003	0	-3.6257
NLE1	4	0.00014683	2.3043e-07	8e-06	519	4	-4.7007	0.99985	1	1	19002	0	-4.7007
BARD1	4	0.00014779	2.3043e-07	8e-06	520	4	-3.1607	0.99985	1	1	19001	0	-3.1607
PLEKHG2	4	0.00014786	2.3043e-07	8e-06	521	4	-2.7218	0.99985	1	1	19000	0	-2.7218
ZCCHC14	4	0.00014813	2.3043e-07	8e-06	522	4	-2.3921	0.99985	1	1	18999	0	-2.3921
SSRP1	4	0.00014917	2.3043e-07	8e-06	523	4	-3.4562	0.99985	1	1	18998	0	-3.4562
LSM11	4	0.00014972	2.3043e-07	8e-06	524	4	-3.8385	0.99682	0.99999	1	18187	0	-3.8385
TNPO3	4	0.00015048	2.3043e-07	8e-06	525	4	-2.8885	0.99985	1	1	18997	0	-2.8885
ORC6	4	0.00015125	2.3043e-07	8e-06	526	4	-3.9423	0.99985	1	1	18996	0	-3.9423
RBBP4	4	0.00015132	2.3043e-07	8e-06	527	4	-4.4652	0.99985	1	1	18995	0	-4.4652
E4F1	4	0.00015139	2.3043e-07	8e-06	528	4	-2.7399	0.99985	1	1	18994	0	-2.7399
HAUS1	4	0.00015146	2.3043e-07	8e-06	529	4	-3.3157	0.99985	1	1	18993	0	-3.3157
MTBP	4	0.00015315	2.3043e-07	8e-06	530	4	-5.7834	0.99985	1	1	18992	0	-5.7834
EIF2B3	4	0.00015381	2.3043e-07	8e-06	531	4	-5.2982	0.99971	1	1	18859	0	-5.2982
DDX21	4	0.00015535	2.3043e-07	8e-06	532	4	-5.4662	0.99984	1	1	18991	0	-5.4662
NRF1	4	0.00015606	2.3043e-07	8e-06	533	4	-2.1373	0.99984	1	1	18990	0	-2.1373
COPG1	4	0.0001562	2.3043e-07	8e-06	534	4	-3.6044	0.99984	1	1	18989	0	-3.6044
NIFK	4	0.00015624	2.3043e-07	8e-06	535	3	-3.6669	0.84628	0.98955	1	14633	0	-3.6669
ACTR3	4	0.00015692	2.3043e-07	8e-06	536	4	-3.4765	0.99984	1	1	18988	0	-3.4765
TELO2	4	0.0001575	2.3043e-07	8e-06	537	4	-4.7361	0.99984	1	1	18987	0	-4.7361
TTI2	4	0.000158	2.3043e-07	8e-06	538	4	-2.6067	0.99984	1	1	18986	0	-2.6067
PRELID3B	4	0.00015865	2.3043e-07	8e-06	539	4	-3.2031	0.99984	1	1	18985	0	-3.2031
OGT	4	0.00015909	2.3043e-07	8e-06	540	4	-3.7049	0.99984	1	1	18984	0	-3.7049
RAE1	4	0.00015952	2.3043e-07	8e-06	541	4	-3.7679	0.99984	1	1	18983	0	-3.7679
RPA2	4	0.00016062	2.3043e-07	8e-06	542	3	-6.1582	0.24007	0.75599	1	5347	1	-6.1582
WDHD1	4	0.00016069	2.3043e-07	8e-06	543	4	-3.1242	0.99984	1	1	18982	0	-3.1242
MCM3	4	0.00016106	2.3043e-07	8e-06	544	4	-3.571	0.99984	1	1	18981	0	-3.571
TOP2A	4	0.00016128	2.3043e-07	8e-06	545	4	-5.5157	0.99984	1	1	18980	0	-5.5157
RRP12	4	0.00016135	2.3043e-07	8e-06	546	4	-5.4659	0.99984	1	1	18979	0	-5.4659
IMP4	4	0.00016201	2.3043e-07	8e-06	547	4	-5.7129	0.99984	1	1	18977	0	-5.7129
RPL7	4	0.00016222	2.3043e-07	8e-06	548	4	-5.7179	0.99965	1	1	18821	0	-5.7179
ENSG00000269237	4	0.00016253	2.3043e-07	8e-06	549	4	-2.1343	0.99984	1	1	18976	0	-2.1343
EPRS1	4	0.00016334	2.3043e-07	8e-06	550	4	-3.1131	0.99984	1	1	18975	0	-3.1131
TRIT1	4	0.00016438	2.3043e-07	8e-06	551	4	-3.101	0.99984	1	1	18974	0	-3.101
GPN3	4	0.00016468	2.3043e-07	8e-06	552	4	-3.4168	0.99984	1	1	18973	0	-3.4168
DNAJB6	4	0.00016483	2.3043e-07	8e-06	553	4	-2.4748	0.99984	1	1	18972	0	-2.4748
KIF20B	4	0.00016542	2.3043e-07	8e-06	554	4	-2.6357	0.99983	1	1	18971	0	-2.6357
CYCS	4	0.00016557	2.3043e-07	8e-06	555	4	-3.1948	0.99983	1	1	18970	0	-3.1948
ELP1	4	0.00016565	2.3043e-07	8e-06	556	4	-3.4542	0.99983	1	1	18969	0	-3.4542
NCAPG2	4	0.00016828	2.3043e-07	8e-06	557	4	-4.5263	0.99983	1	1	18968	0	-4.5263
GPKOW	4	0.00016851	2.3043e-07	8e-06	558	4	-2.6236	0.99983	1	1	18967	0	-2.6236
RPS8	4	0.00017056	2.3043e-07	8e-06	559	4	-6.9113	0.99963	1	1	18812	0	-6.9113
PSMC3	4	0.00017241	2.3043e-07	8e-06	560	4	-3.0885	0.99983	1	1	18966	0	-3.0885
NOB1	4	0.00017341	2.3043e-07	8e-06	561	4	-2.9731	0.99983	1	1	18965	0	-2.9731
SEC61A1	4	0.00017372	2.3043e-07	8e-06	562	4	-4.2783	0.99983	1	1	18964	0	-4.2783
CBWD2	4	0.00017458	2.3043e-07	8e-06	563	4	-2.9945	0.99983	1	1	18963	0	-2.9945
SRSF7	4	0.00017481	2.3043e-07	8e-06	564	4	-4.6747	0.99983	1	1	18962	0	-4.6747
SAP18	4	0.0001759	2.3043e-07	8e-06	565	4	-4.0823	0.99982	1	1	18961	0	-4.0823
MASTL	4	0.00017629	2.3043e-07	8e-06	566	4	-4.4452	0.99982	1	1	18960	0	-4.4452
DCAF1	4	0.00017645	2.3043e-07	8e-06	567	4	-3.6186	0.99982	1	1	18959	0	-3.6186
SFPQ	4	0.00017671	2.3043e-07	8e-06	568	4	-6.2713	0.9832	0.99979	1	17513	0	-6.2713
PGK1	4	0.00017874	2.3043e-07	8e-06	569	4	-2.5671	0.99982	1	1	18958	0	-2.5671
GOLGA8M	4	0.00017934	2.3043e-07	8e-06	570	2	-0.96663	0.78779	0.98094	1	13592	0	-0.96663
ATXN10	4	0.00017961	2.3043e-07	8e-06	571	4	-3.4856	0.99982	1	1	18957	0	-3.4856
CDAN1	4	0.00018071	2.3043e-07	8e-06	572	4	-4.1008	0.99899	1	1	18552	0	-4.1008
ATRN	4	0.00018073	2.3043e-07	8e-06	573	4	-2.199	0.99982	1	1	18956	0	-2.199
DET1	4	0.00018089	2.3043e-07	8e-06	574	4	-3.4643	0.99982	1	1	18955	0	-3.4643
DDX5	4	0.00018121	2.3043e-07	8e-06	575	4	-4.1569	0.99982	1	1	18954	0	-4.1569
METTL14	4	0.00018217	2.3043e-07	8e-06	576	4	-2.9339	0.99982	1	1	18953	0	-2.9339
PPIL4	4	0.00018386	2.3043e-07	8e-06	577	4	-2.8097	0.99982	1	1	18950	0	-2.8097
EIF5B	4	0.00018398	2.3043e-07	8e-06	578	4	-2.8713	0.96213	0.99921	1	16889	0	-2.8713
DNAAF10	4	0.00018573	2.3043e-07	8e-06	579	4	-2.8661	0.99981	1	1	18949	0	-2.8661
PMM2	4	0.0001863	2.3043e-07	8e-06	580	4	-2.3607	0.99981	1	1	18948	0	-2.3607
SMG1	4	0.00018638	2.3043e-07	8e-06	581	4	-3.1373	0.99981	1	1	18947	0	-3.1373
PIK3R4	4	0.0001871	2.3043e-07	8e-06	582	4	-2.776	0.99458	0.99997	1	17999	0	-2.776
NCAPH2	4	0.0001872	2.3043e-07	8e-06	583	4	-3.2969	0.99981	1	1	18945	0	-3.2969
CSTF3	4	0.00018867	2.3043e-07	8e-06	584	4	-4.0397	0.999	1	1	18555	0	-4.0397
NAPA	4	0.00018893	2.3043e-07	8e-06	585	4	-5.1112	0.99981	1	1	18944	0	-5.1112
NCBP1	4	0.00018918	2.3043e-07	8e-06	586	4	-3.9794	0.99981	1	1	18943	0	-3.9794
NELFCD	4	0.00019084	2.3043e-07	8e-06	587	4	-4.1128	0.99949	1	1	18734	0	-4.1128
TFAP4	4	0.00019217	2.3043e-07	8e-06	588	4	-2.8969	0.99981	1	1	18942	0	-2.8969
AHCY	4	0.00019503	2.3043e-07	8e-06	589	4	-3.0485	0.9998	1	1	18941	0	-3.0485
COPS2	4	0.00019645	2.3043e-07	8e-06	590	4	-4.3621	0.99957	1	1	18775	0	-4.3621
SUPT4H1	4	0.00019775	2.3043e-07	8e-06	591	4	-3.3425	0.9998	1	1	18939	0	-3.3425
CPSF2	4	0.00020119	2.3043e-07	8e-06	592	4	-2.9664	0.9998	1	1	18938	0	-2.9664
RPL18A	4	0.00020259	2.3043e-07	8e-06	593	4	-5.9402	0.99825	1	1	18380	0	-5.9402
ILK	4	0.00020424	2.3043e-07	8e-06	594	4	-3.9467	0.9998	1	1	18937	0	-3.9467
FOXD4L4	3	0.00020432	2.3043e-07	8e-06	595	3	-2.765	0.9998	1	1	18936	0	-2.765
TIMM10	4	0.00020485	2.3043e-07	8e-06	596	4	-4.3153	0.9998	1	1	18935	0	-4.3153
RPS16	4	0.00020486	2.3043e-07	8e-06	597	4	-4.7683	0.99908	1	1	18578	0	-4.7683
BCAS2	4	0.00020661	2.3043e-07	8e-06	598	4	-2.9643	0.99979	1	1	18934	0	-2.9643
TUFM	4	0.00020767	2.3043e-07	8e-06	599	4	-2.7678	0.99979	1	1	18933	0	-2.7678
MCM2	4	0.00020842	2.3043e-07	8e-06	600	3	-4.9832	0.81605	0.98545	1	14064	0	-4.9832
SNUPN	4	0.00020865	2.3043e-07	8e-06	601	4	-3.9844	0.99979	1	1	18932	0	-3.9844
VPS29	4	0.0002099	6.9128e-07	2.1e-05	602	4	-3.1148	0.99979	1	1	18931	0	-3.1148
KARS1	4	0.00021035	6.9128e-07	2.1e-05	603	4	-5.1477	0.99979	1	1	18930	0	-5.1477
RRS1	4	0.00021133	6.9128e-07	2.1e-05	604	4	-2.4133	0.99979	1	1	18929	0	-2.4133
ARCN1	4	0.00021159	6.9128e-07	2.1e-05	605	4	-3.1721	0.99931	1	1	18655	0	-3.1721
RPN2	4	0.00021322	6.9128e-07	2.1e-05	606	4	-2.2553	0.99979	1	1	18928	0	-2.2553
CCNA2	4	0.0002144	6.9128e-07	2.1e-05	607	4	-3.9976	0.99979	1	1	18926	0	-3.9976
WDR74	4	0.00021441	6.9128e-07	2.1e-05	608	4	-4.8096	0.99978	1	1	18919	0	-4.8096
HINFP	4	0.00021751	6.9128e-07	2.1e-05	609	4	-3.1718	0.99978	1	1	18925	0	-3.1718
CTU1	4	0.00021769	6.9128e-07	2.1e-05	610	4	-4.4244	0.99978	1	1	18924	0	-4.4244
SLC35B1	4	0.00021833	6.9128e-07	2.1e-05	611	4	-3.7792	0.99978	1	1	18923	0	-3.7792
DPH3	4	0.00021889	6.9128e-07	2.1e-05	612	4	-4.6266	0.99978	1	1	18922	0	-4.6266
PPWD1	4	0.00022018	6.9128e-07	2.1e-05	613	4	-3.6568	0.99978	1	1	18921	0	-3.6568
CDK1	4	0.00022027	6.9128e-07	2.1e-05	614	4	-4.3777	0.99978	1	1	18920	0	-4.3777
GTF2H1	4	0.00022316	6.9128e-07	2.1e-05	615	4	-2.9966	0.99978	1	1	18918	0	-2.9966
FCF1	4	0.00022363	6.9128e-07	2.1e-05	616	4	-4.6818	0.99939	1	1	18691	0	-4.6818
NOP53	4	0.00022532	6.9128e-07	2.1e-05	617	4	-2.4343	0.99977	1	1	18917	0	-2.4343
CCND3	4	0.00022607	6.9128e-07	2.1e-05	618	4	-2.5486	0.99977	1	1	18916	0	-2.5486
ATP5MG	4	0.00022825	6.9128e-07	2.1e-05	619	4	-2.4647	0.99977	1	1	18915	0	-2.4647
CLP1	4	0.00022994	6.9128e-07	2.1e-05	620	4	-5.4127	0.99953	1	1	18752	0	-5.4127
GOLGA8S	4	0.00023058	6.9128e-07	2.1e-05	621	4	-5.7956	0.99815	1	1	18367	0	-5.7956
TAF13	4	0.00023219	6.9128e-07	2.1e-05	622	3	-2.6785	0.32608	0.80267	1	6333	1	-2.6785
COPS6	4	0.00023315	6.9128e-07	2.1e-05	623	4	-2.9292	0.99977	1	1	18914	0	-2.9292
CENPT	4	0.00023392	6.9128e-07	2.1e-05	624	4	-3.6621	0.99977	1	1	18913	0	-3.6621
ATMIN	4	0.00023421	6.9128e-07	2.1e-05	625	4	-2.6475	0.99977	1	1	18912	0	-2.6475
RPS15A	4	0.00023514	6.9128e-07	2.1e-05	626	4	-5.8848	0.99907	1	1	18571	0	-5.8848
AATF	4	0.00023538	6.9128e-07	2.1e-05	627	4	-2.7907	0.99976	1	1	18911	0	-2.7907
ENSG00000268083	4	0.0002372	6.9128e-07	2.1e-05	628	3	-4.2886	0.77244	0.97783	1	13340	0	-4.2886
ALG1	4	0.00023743	6.9128e-07	2.1e-05	629	4	-2.5829	0.99976	1	1	18910	0	-2.5829
TPX2	4	0.00023811	6.9128e-07	2.1e-05	630	4	-4.6595	0.9986	1	1	18448	0	-4.6595
TRMT10C	4	0.00023841	6.9128e-07	2.1e-05	631	4	-2.6499	0.99976	1	1	18909	0	-2.6499
PTPMT1	4	0.0002389	6.9128e-07	2.1e-05	632	4	-5.356	0.99976	1	1	18908	0	-5.356
ELOB	4	0.00024197	6.9128e-07	2.1e-05	633	4	-4.328	0.99976	1	1	18907	0	-4.328
POLRMT	4	0.00024257	6.9128e-07	2.1e-05	634	4	-2.286	0.99976	1	1	18906	0	-2.286
ATP6V1C1	4	0.00024287	6.9128e-07	2.1e-05	635	4	-2.7718	0.99976	1	1	18905	0	-2.7718
CCNK	4	0.00024357	6.9128e-07	2.1e-05	636	4	-3.5685	0.99976	1	1	18904	0	-3.5685
EXOSC9	4	0.00024407	6.9128e-07	2.1e-05	637	4	-2.5768	0.99976	1	1	18903	0	-2.5768
MED22	4	0.00024437	6.9128e-07	2.1e-05	638	4	-2.8129	0.99539	0.99998	1	18055	0	-2.8129
RHOA	4	0.00024457	6.9128e-07	2.1e-05	639	4	-2.0053	0.99976	1	1	18902	0	-2.0053
ALG2	4	0.00024497	6.9128e-07	2.1e-05	640	4	-3.5513	0.99976	1	1	18901	0	-3.5513
PSG3	4	0.00024789	6.9128e-07	2.1e-05	641	4	-2.617	0.99975	1	1	18900	0	-2.617
POLR3H	4	0.00024992	6.9128e-07	2.1e-05	642	4	-4.2369	0.99975	1	1	18899	0	-4.2369
LAMTOR5	4	0.00025084	6.9128e-07	2.1e-05	643	4	-3.6965	0.99975	1	1	18898	0	-3.6965
RSL1D1	4	0.00025155	6.9128e-07	2.1e-05	644	4	-3.691	0.99975	1	1	18897	0	-3.691
FBXO11	4	0.00025264	6.9128e-07	2.1e-05	645	4	-2.9915	0.97512	0.9996	1	17240	0	-2.9915
TEN1	4	0.00025268	6.9128e-07	2.1e-05	646	4	-2.2173	0.99975	1	1	18896	0	-2.2173
STT3A	4	0.0002532	6.9128e-07	2.1e-05	647	4	-3.1445	0.99975	1	1	18895	0	-3.1445
SF3B6	4	0.00025474	6.9128e-07	2.1e-05	648	4	-2.7278	0.99975	1	1	18894	0	-2.7278
NOP10	4	0.00025485	6.9128e-07	2.1e-05	649	4	-2.921	0.99975	1	1	18893	0	-2.921
SNRNP25	4	0.00025526	6.9128e-07	2.1e-05	650	4	-4.266	0.99974	1	1	18892	0	-4.266
GOLGA6L6	3	0.00025555	6.9128e-07	2.1e-05	651	3	-4.8428	0.99974	1	1	18891	0	-4.8428
CRLS1	4	0.00025619	6.9128e-07	2.1e-05	652	4	-2.6371	0.99974	1	1	18890	0	-2.6371
CHD2	4	0.0002589	6.9128e-07	2.1e-05	653	4	-2.9831	0.99974	1	1	18889	0	-2.9831
SMC3	4	0.00025984	6.9128e-07	2.1e-05	654	4	-2.5757	0.99974	1	1	18888	0	-2.5757
CDC7	4	0.00026139	6.9128e-07	2.1e-05	655	4	-4.3074	0.99964	1	1	18815	0	-4.3074
PALB2	4	0.00026311	6.9128e-07	2.1e-05	656	4	-2.0633	0.99974	1	1	18887	0	-2.0633
PCYT1A	4	0.00026341	6.9128e-07	2.1e-05	657	4	-2.9986	0.99849	1	1	18424	0	-2.9986
DAP3	4	0.00026513	6.9128e-07	2.1e-05	658	4	-2.7098	0.99973	1	1	18886	0	-2.7098
PSMD7	4	0.00027082	6.9128e-07	2.1e-05	659	4	-3.7702	0.99973	1	1	18885	0	-3.7702
DOHH	4	0.00027157	6.9128e-07	2.1e-05	660	4	-3.8292	0.99973	1	1	18884	0	-3.8292
PCID2	4	0.00027309	6.9128e-07	2.1e-05	661	4	-3.449	0.99973	1	1	18883	0	-3.449
AGAP5	4	0.00027348	6.9128e-07	2.1e-05	662	4	-4.8814	0.97259	0.99953	1	17164	0	-4.8814
EIF2S3	4	0.00027364	6.9128e-07	2.1e-05	663	4	-6.7257	0.99973	1	1	18882	0	-6.7257
AFG3L2	4	0.00027397	6.9128e-07	2.1e-05	664	4	-2.3985	0.99973	1	1	18881	0	-2.3985
POLR3K	4	0.00027449	6.9128e-07	2.1e-05	665	4	-4.5632	0.99956	1	1	18770	0	-4.5632
MAFIP	4	0.00027506	6.9128e-07	2.1e-05	666	4	-5.5801	0.99972	1	1	18880	0	-5.5801
AHCTF1	4	0.00027517	6.9128e-07	2.1e-05	667	4	-3.4231	0.99972	1	1	18879	0	-3.4231
SNU13	4	0.00027539	6.9128e-07	2.1e-05	668	4	-5.692	0.99972	1	1	18878	0	-5.692
RPAP2	4	0.00027561	6.9128e-07	2.1e-05	669	4	-3.0738	0.99972	1	1	18877	0	-3.0738
PPP1R15B	4	0.00027616	6.9128e-07	2.1e-05	670	4	-2.801	0.99972	1	1	18876	0	-2.801
CDIPT	4	0.00027748	6.9128e-07	2.1e-05	671	4	-3.1508	0.99972	1	1	18875	0	-3.1508
RABGGTA	4	0.00027759	6.9128e-07	2.1e-05	672	4	-4.3713	0.99972	1	1	18874	0	-4.3713
RTRAF	4	0.00027877	6.9128e-07	2.1e-05	673	4	-2.1988	0.96422	0.99928	1	16939	0	-2.1988
C1orf109	4	0.00027991	6.9128e-07	2.1e-05	674	4	-4.4743	0.99972	1	1	18873	0	-4.4743
CUL3	4	0.00028024	6.9128e-07	2.1e-05	675	4	-2.9825	0.99972	1	1	18872	0	-2.9825
UTP6	4	0.00028035	6.9128e-07	2.1e-05	676	4	-3.3286	0.99972	1	1	18871	0	-3.3286
NUP85	4	0.00028059	6.9128e-07	2.1e-05	677	4	-4.449	0.99554	0.99999	1	18071	0	-4.449
CCS	4	0.00028068	6.9128e-07	2.1e-05	678	4	-2.9081	0.99972	1	1	18870	0	-2.9081
TICRR	4	0.00028113	6.9128e-07	2.1e-05	679	4	-4.1692	0.99972	1	1	18869	0	-4.1692
RPF1	4	0.00028135	6.9128e-07	2.1e-05	680	4	-3.8513	0.99972	1	1	18868	0	-3.8513
ZBTB8OS	4	0.00028213	6.9128e-07	2.1e-05	681	4	-6.4541	0.99964	1	1	18814	0	-6.4541
ATP6V0B	4	0.00028302	6.9128e-07	2.1e-05	682	4	-2.8891	0.99972	1	1	18867	0	-2.8891
DYNLRB1	4	0.00028437	6.9128e-07	2.1e-05	683	4	-4.6719	0.99972	1	1	18866	0	-4.6719
CENPC	4	0.00028549	6.9128e-07	2.1e-05	684	4	-3.1544	0.99971	1	1	18865	0	-3.1544
EIF5A	2	0.00028662	2.3043e-07	8e-06	685	2	-4.1659	0.99971	1	1	18864	0	-4.1659
SLC25A26	4	0.000289	1.1521e-06	3.4e-05	686	4	-2.8124	0.99971	1	1	18863	0	-2.8124
DNAJC19	4	0.00028964	1.1521e-06	3.4e-05	687	4	-3.4575	0.99789	1	1	18328	0	-3.4575
TKT	4	0.00029002	1.1521e-06	3.4e-05	688	4	-2.7967	0.99971	1	1	18862	0	-2.7967
TOMM70	4	0.00029196	1.1521e-06	3.4e-05	689	4	-3.4577	0.99971	1	1	18861	0	-3.4577
LIG4	4	0.00029219	1.1521e-06	3.4e-05	690	4	-1.8097	0.99971	1	1	18860	0	-1.8097
PI4KA	4	0.00029414	1.1521e-06	3.4e-05	691	4	-3.9079	0.99971	1	1	18858	0	-3.9079
CKS1B	4	0.00029541	1.1521e-06	3.4e-05	692	4	-3.1255	0.9997	1	1	18857	0	-3.1255
MED11	4	0.00029569	1.1521e-06	3.4e-05	693	4	-3.2544	0.99884	1	1	18510	0	-3.2544
CAPZB	4	0.00029715	1.1521e-06	3.4e-05	694	4	-2.9144	0.9997	1	1	18856	0	-2.9144
SRF	4	0.00029796	1.1521e-06	3.4e-05	695	4	-4.4763	0.9997	1	1	18855	0	-4.4763
FAM90A14P	4	0.00029808	1.1521e-06	3.4e-05	696	4	-2.9937	0.99966	1	1	18830	0	-2.9937
HUWE1	4	0.00029994	1.1521e-06	3.4e-05	697	4	-3.2367	0.9997	1	1	18853	0	-3.2367
SPDL1	4	0.00030205	1.1521e-06	3.4e-05	698	4	-3.1538	0.9997	1	1	18852	0	-3.1538
GFM1	4	0.00030311	1.1521e-06	3.4e-05	699	4	-2.3538	0.9997	1	1	18851	0	-2.3538
THOC5	4	0.00030405	1.1521e-06	3.4e-05	700	4	-3.3331	0.9997	1	1	18850	0	-3.3331
H3-3A	4	0.00030535	1.1521e-06	3.4e-05	701	4	-3.596	0.99969	1	1	18849	0	-3.596
NDOR1	4	0.00030559	1.1521e-06	3.4e-05	702	4	-4.1669	0.99969	1	1	18848	0	-4.1669
RPL37	4	0.00030749	1.1521e-06	3.4e-05	703	4	-5.5098	0.99969	1	1	18847	0	-5.5098
OSTC	4	0.00030784	1.1521e-06	3.4e-05	704	4	-3.2465	0.99969	1	1	18846	0	-3.2465
CHTF8	4	0.00031023	1.1521e-06	3.4e-05	705	4	-3.6114	0.99901	1	1	18556	0	-3.6114
FAM98C	4	0.00031554	1.1521e-06	3.4e-05	706	4	-2.3474	0.99968	1	1	18845	0	-2.3474
EXOSC4	4	0.00031712	1.1521e-06	3.4e-05	707	4	-5.0113	0.99968	1	1	18844	0	-5.0113
XRCC4	4	0.00031878	1.1521e-06	3.4e-05	708	3	-3.6399	0.61554	0.93667	1	10688	0	-3.6399
ACLY	4	0.0003198	1.1521e-06	3.4e-05	709	4	-2.2065	0.99968	1	1	18843	0	-2.2065
TAF1B	4	0.00032201	1.1521e-06	3.4e-05	710	4	-4.4232	0.99968	1	1	18842	0	-4.4232
TSR3	4	0.00032213	1.1521e-06	3.4e-05	711	4	-2.6303	0.99926	1	1	18639	0	-2.6303
USP5	4	0.00032511	1.1521e-06	3.4e-05	712	4	-3.0104	0.99967	1	1	18841	0	-3.0104
SPTLC2	4	0.00032672	1.1521e-06	3.4e-05	713	4	-1.8319	0.99967	1	1	18840	0	-1.8319
PPP1R8	4	0.00032722	1.1521e-06	3.4e-05	714	4	-3.0416	0.99967	1	1	18839	0	-3.0416
SEH1L	4	0.00032784	1.1521e-06	3.4e-05	715	4	-2.7094	0.99967	1	1	18838	0	-2.7094
HIRA	4	0.00032997	1.1521e-06	3.4e-05	716	4	-3.7974	0.99967	1	1	18837	0	-3.7974
GINS4	4	0.00033047	1.1521e-06	3.4e-05	717	4	-4.0433	0.99967	1	1	18836	0	-4.0433
COX6B1	4	0.00033161	1.1521e-06	3.4e-05	718	4	-2.7323	0.99967	1	1	18835	0	-2.7323
HNRNPL	4	0.00033578	1.613e-06	4.3e-05	719	4	-3.4573	0.99966	1	1	18834	0	-3.4573
RPS24	4	0.00033616	1.613e-06	4.3e-05	720	4	-6.0545	0.99966	1	1	18833	0	-6.0545
SYMPK	4	0.00033705	1.613e-06	4.3e-05	721	4	-3.5799	0.99966	1	1	18832	0	-3.5799
POLR3C	4	0.0003378	1.613e-06	4.3e-05	722	4	-4.4234	0.99935	1	1	18677	0	-4.4234
KTI12	4	0.00033807	1.613e-06	4.3e-05	723	4	-3.1806	0.99966	1	1	18831	0	-3.1806
POLR1B	4	0.00033846	1.613e-06	4.3e-05	724	4	-4.8988	0.99966	1	1	18829	0	-4.8988
RPL9	4	0.00033924	1.613e-06	4.3e-05	725	4	-4.1802	0.94918	0.99868	1	16566	0	-4.1802
WDR12	4	0.0003407	1.613e-06	4.3e-05	726	4	-3.7894	0.99937	1	1	18687	0	-3.7894
PYROXD1	4	0.00034192	1.613e-06	4.3e-05	727	4	-4.5568	0.99966	1	1	18828	0	-4.5568
LUC7L3	4	0.00034205	1.613e-06	4.3e-05	728	4	-3.775	0.99966	1	1	18827	0	-3.775
RFC5	4	0.00034231	1.613e-06	4.3e-05	729	4	-4.0929	0.99966	1	1	18826	0	-4.0929
TMX2	4	0.00034633	1.613e-06	4.3e-05	730	4	-3.2068	0.99965	1	1	18825	0	-3.2068
DHX9	4	0.00034815	1.613e-06	4.3e-05	731	4	-5.2024	0.99965	1	1	18824	0	-5.2024
CRNKL1	4	0.00034841	1.613e-06	4.3e-05	732	4	-4.2229	0.99965	1	1	18823	0	-4.2229
ACTL6A	4	0.00034907	1.613e-06	4.3e-05	733	4	-2.8263	0.99965	1	1	18822	0	-2.8263
GUK1	4	0.00035288	1.613e-06	4.3e-05	734	4	-4.2166	0.99965	1	1	18820	0	-4.2166
RPL13	4	0.0003538	1.613e-06	4.3e-05	735	4	-5.6882	0.99965	1	1	18819	0	-5.6882
GTF3C4	4	0.00035446	1.613e-06	4.3e-05	736	4	-2.3419	0.99965	1	1	18818	0	-2.3419
FTSJ3	4	0.00035486	1.613e-06	4.3e-05	737	4	-3.3967	0.99965	1	1	18817	0	-3.3967
GBF1	4	0.00035604	1.613e-06	4.3e-05	738	4	-3.1912	0.99896	1	1	18543	0	-3.1912
ZMAT2	4	0.00035898	1.613e-06	4.3e-05	739	4	-3.1875	0.99964	1	1	18816	0	-3.1875
ZCRB1	4	0.00036602	1.613e-06	4.3e-05	740	4	-3.0966	0.99527	0.99998	1	18046	0	-3.0966
PELP1	4	0.00036676	1.613e-06	4.3e-05	741	4	-2.2854	0.96842	0.9994	1	17044	0	-2.2854
SRSF6	4	0.00036816	1.613e-06	4.3e-05	742	4	-3.0867	0.99963	1	1	18813	0	-3.0867
RPL35	4	0.00036898	1.613e-06	4.3e-05	743	4	-4.4481	0.99963	1	1	18811	0	-4.4481
UTP3	4	0.00036966	1.613e-06	4.3e-05	744	4	-3.1963	0.99963	1	1	18810	0	-3.1963
MARS2	4	0.00037254	1.613e-06	4.3e-05	745	4	-2.2732	0.99963	1	1	18809	0	-2.2732
USO1	4	0.00037309	1.613e-06	4.3e-05	746	4	-3.1374	0.99963	1	1	18808	0	-3.1374
DNTTIP2	4	0.00037391	1.613e-06	4.3e-05	747	4	-2.6075	0.99963	1	1	18807	0	-2.6075
MIS18BP1	4	0.0003782	1.613e-06	4.3e-05	748	4	-2.139	0.99962	1	1	18805	0	-2.139
BCL2L2-PABPN1	2	0.00037844	6.9128e-07	2.1e-05	749	2	-6.0041	0.99962	1	1	18804	0	-6.0041
TUBD1	4	0.00037897	1.613e-06	4.3e-05	750	3	-3.498	0.027963	0.39192	1	1292	1	-3.498
RPL38	4	0.00037945	1.613e-06	4.3e-05	751	4	-3.6729	0.99962	1	1	18803	0	-3.6729
PIK3CA	4	0.00038267	1.613e-06	4.3e-05	752	4	-2.0815	0.99962	1	1	18802	0	-2.0815
LSM3	4	0.00038427	1.613e-06	4.3e-05	753	4	-4.0215	0.99879	1	1	18493	0	-4.0215
TAF10	4	0.00038492	1.613e-06	4.3e-05	754	4	-3.3181	0.99962	1	1	18801	0	-3.3181
ASNS	4	0.00038746	1.613e-06	4.3e-05	755	4	-2.5308	0.99961	1	1	18800	0	-2.5308
ELP3	4	0.0003903	1.613e-06	4.3e-05	756	4	-4.3733	0.99961	1	1	18799	0	-4.3733
H3C13	3	0.00039133	1.1521e-06	3.4e-05	757	3	-2.8919	0.99961	1	1	18798	0	-2.8919
ENSG00000256206	3	0.0003936	1.1521e-06	3.4e-05	758	3	-5.2214	0.99961	1	1	18796	0	-5.2214
ABT1	4	0.00039372	1.613e-06	4.3e-05	759	4	-3.0035	0.99961	1	1	18795	0	-3.0035
HSP90B1	4	0.00039487	1.613e-06	4.3e-05	760	4	-3.7861	0.99961	1	1	18794	0	-3.7861
ROMO1	4	0.00039616	1.613e-06	4.3e-05	761	4	-3.9555	0.9996	1	1	18793	0	-3.9555
ATP5F1C	4	0.00039674	1.613e-06	4.3e-05	762	4	-2.1886	0.9996	1	1	18792	0	-2.1886
NDC1	4	0.00039746	1.613e-06	4.3e-05	763	4	-2.3078	0.9996	1	1	18791	0	-2.3078
C7orf26	4	0.00039804	1.613e-06	4.3e-05	764	4	-2.8877	0.9996	1	1	18790	0	-2.8877
ATP6AP2	4	0.00040268	1.613e-06	4.3e-05	765	4	-2.4526	0.9996	1	1	18789	0	-2.4526
POP4	4	0.00040448	1.613e-06	4.3e-05	766	4	-3.0122	0.9958	0.99999	1	18095	0	-3.0122
ELP2	4	0.00040472	1.613e-06	4.3e-05	767	4	-3.6131	0.9996	1	1	18788	0	-3.6131
PRPF6	4	0.0004083	1.613e-06	4.3e-05	768	3	-3.6146	0.73571	0.97066	1	12742	0	-3.6146
UBR4	4	0.00041168	1.613e-06	4.3e-05	769	4	-3.1759	0.97037	0.99944	1	17097	0	-3.1759
NUP205	4	0.00041267	1.613e-06	4.3e-05	770	4	-3.423	0.99896	1	1	18541	0	-3.423
VBP1	4	0.00041297	1.613e-06	4.3e-05	771	4	-2.5585	0.99959	1	1	18787	0	-2.5585
PGS1	4	0.00041399	1.613e-06	4.3e-05	772	4	-4.6964	0.98293	0.99978	1	17500	0	-4.6964
PSMB2	4	0.00041461	1.613e-06	4.3e-05	773	4	-4.4092	0.99959	1	1	18786	0	-4.4092
SNRPD2	4	0.00041664	1.613e-06	4.3e-05	774	4	-5.4684	0.99949	1	1	18736	0	-5.4684
METAP1	4	0.00041729	1.613e-06	4.3e-05	775	4	-4.1152	0.99958	1	1	18785	0	-4.1152
YME1L1	4	0.00041789	1.613e-06	4.3e-05	776	4	-2.2725	0.99958	1	1	18784	0	-2.2725
MYC	4	0.0004206	1.613e-06	4.3e-05	777	4	-4.9903	0.99958	1	1	18783	0	-4.9903
DUT	4	0.00042298	1.613e-06	4.3e-05	778	3	-3.5845	0.35768	0.81654	1	6719	1	-3.5845
ABCB7	4	0.00042301	1.613e-06	4.3e-05	779	4	-2.5746	0.99958	1	1	18782	0	-2.5746
RIOK1	4	0.00042407	1.613e-06	4.3e-05	780	4	-4.6207	0.99958	1	1	18781	0	-4.6207
SF3A2	4	0.00042528	1.613e-06	4.3e-05	781	4	-4.9432	0.99957	1	1	18780	0	-4.9432
WBP11	4	0.00042619	1.613e-06	4.3e-05	782	4	-2.9113	0.99957	1	1	18779	0	-2.9113
RPL14	4	0.00042668	1.613e-06	4.3e-05	783	4	-4.6195	0.9971	0.99999	1	18227	0	-4.6195
RPL36AL	4	0.00042756	1.613e-06	4.3e-05	784	4	-4.2723	0.99957	1	1	18778	0	-4.2723
DIDO1	4	0.00042871	1.613e-06	4.3e-05	785	4	-3.2128	0.99931	1	1	18658	0	-3.2128
TRMT61A	4	0.00042939	1.613e-06	4.3e-05	786	4	-4.4092	0.99957	1	1	18776	0	-4.4092
TEDC1	4	0.00043176	1.613e-06	4.3e-05	787	3	-4.8351	0.89522	0.99486	1	15519	0	-4.8351
ATP5PD	4	0.0004323	1.613e-06	4.3e-05	788	4	-2.8096	0.99957	1	1	18774	0	-2.8096
PSMD11	4	0.00043895	1.613e-06	4.3e-05	789	4	-4.8922	0.99956	1	1	18773	0	-4.8922
PMVK	4	0.0004416	1.613e-06	4.3e-05	790	4	-2.851	0.99956	1	1	18772	0	-2.851
DROSHA	4	0.0004417	1.613e-06	4.3e-05	791	4	-2.9772	0.99895	1	1	18538	0	-2.9772
MRPS18B	4	0.00044191	1.613e-06	4.3e-05	792	4	-2.2958	0.99956	1	1	18771	0	-2.2958
LIMS1	4	0.00044416	1.613e-06	4.3e-05	793	3	-1.7754	0.91276	0.99651	1	15846	0	-1.7754
NMT1	4	0.00044441	1.613e-06	4.3e-05	794	4	-2.1666	0.99956	1	1	18769	0	-2.1666
ADSL	4	0.00044772	1.613e-06	4.3e-05	795	4	-3.0439	0.99955	1	1	18768	0	-3.0439
VIRMA	4	0.00045135	2.0738e-06	4.9e-05	796	4	-3.7411	0.99955	1	1	18767	0	-3.7411
USP37	4	0.00045183	2.0738e-06	4.9e-05	797	4	-2.7913	0.99955	1	1	18766	0	-2.7913
USP39	4	0.00045294	2.0738e-06	4.9e-05	798	4	-4.5041	0.99955	1	1	18765	0	-4.5041
DDX51	4	0.00045353	2.0738e-06	4.9e-05	799	4	-3.2449	0.99809	1	1	18359	0	-3.2449
DDX27	4	0.00045406	2.0738e-06	4.9e-05	800	4	-3.1964	0.99955	1	1	18764	0	-3.1964
TBC1D3C	1	0.00045479	2.3043e-07	8e-06	801	1	-3.1873	0.99955	1	1	18763	0	-3.1873
ARMC7	4	0.00045517	2.0738e-06	4.9e-05	802	4	-2.8186	0.99954	1	1	18762	0	-2.8186
SMG5	4	0.00045635	2.0738e-06	4.9e-05	803	4	-2.2407	0.98485	0.99983	1	17568	0	-2.2407
PTP4A1	4	0.00045645	2.0738e-06	4.9e-05	804	4	-1.8192	0.99954	1	1	18761	0	-1.8192
EIF2S2	4	0.00045774	2.0738e-06	4.9e-05	805	4	-4.4788	0.99954	1	1	18760	0	-4.4788
PRIM1	4	0.00045776	2.0738e-06	4.9e-05	806	4	-5.6824	0.99881	1	1	18497	0	-5.6824
ANAPC5	4	0.00045811	2.0738e-06	4.9e-05	807	4	-4.1002	0.99868	1	1	18467	0	-4.1002
MMS19	4	0.0004587	2.0738e-06	4.9e-05	808	4	-3.2979	0.99954	1	1	18759	0	-3.2979
PRPF40A	4	0.00045918	2.0738e-06	4.9e-05	809	4	-2.1984	0.99954	1	1	18758	0	-2.1984
EIF2B4	4	0.00046127	2.0738e-06	4.9e-05	810	4	-4.6597	0.99954	1	1	18757	0	-4.6597
SMC6	4	0.00046176	2.0738e-06	4.9e-05	811	4	-2.9054	0.99954	1	1	18756	0	-2.9054
EXOSC8	4	0.00046499	2.0738e-06	4.9e-05	812	4	-2.9153	0.99954	1	1	18755	0	-2.9153
ATP6AP1	4	0.00046711	2.0738e-06	4.9e-05	813	4	-2.5486	0.99953	1	1	18754	0	-2.5486
ELMO2	4	0.0004676	2.0738e-06	4.9e-05	814	4	-2.2412	0.99953	1	1	18753	0	-2.2412
XPOT	4	0.00047005	2.0738e-06	4.9e-05	815	4	-3.0157	0.99953	1	1	18751	0	-3.0157
ENSG00000261582	4	0.00047382	2.0738e-06	4.9e-05	816	4	-4.959	0.99953	1	1	18750	0	-4.959
TADA2A	4	0.00047601	2.0738e-06	4.9e-05	817	4	-3.3017	0.99656	0.99999	1	18161	0	-3.3017
LSM5	4	0.00047629	2.0738e-06	4.9e-05	818	4	-4.5626	0.99952	1	1	18749	0	-4.5626
PSMD3	4	0.00047961	2.0738e-06	4.9e-05	819	4	-4.1281	0.99952	1	1	18747	0	-4.1281
ZNF699	4	0.00048044	2.0738e-06	4.9e-05	820	4	-2.329	0.99952	1	1	18746	0	-2.329
ARPC4-TTLL3	2	0.000483	1.1521e-06	3.4e-05	821	2	-4.1726	0.99952	1	1	18745	0	-4.1726
DHFR	4	0.00048327	2.0738e-06	4.9e-05	822	4	-2.4207	0.99952	1	1	18744	0	-2.4207
GTF3A	4	0.00048697	2.0738e-06	4.9e-05	823	4	-2.1958	0.99608	0.99999	1	18117	0	-2.1958
PSMB4	4	0.00048834	2.0738e-06	4.9e-05	824	4	-4.0458	0.99947	1	1	18724	0	-4.0458
ADAT3	4	0.0004888	2.0738e-06	4.9e-05	825	4	-2.8532	0.99951	1	1	18743	0	-2.8532
LYRM4	4	0.00048948	2.0738e-06	4.9e-05	826	4	-3.1189	0.99951	1	1	18742	0	-3.1189
CPSF3	4	0.00048972	2.0738e-06	4.9e-05	827	4	-3.4561	0.99916	1	1	18602	0	-3.4561
IFITM3	4	0.00048999	2.0738e-06	4.9e-05	828	4	-2.4456	0.99951	1	1	18741	0	-2.4456
PAFAH1B1	4	0.00049103	2.0738e-06	4.9e-05	829	4	-4.3475	0.98979	0.99992	1	17756	0	-4.3475
HSPA8	4	0.00049134	2.0738e-06	4.9e-05	830	4	-2.383	0.99951	1	1	18740	0	-2.383
BANF1	4	0.0004914	2.0738e-06	4.9e-05	831	4	-5.2474	0.95778	0.99902	1	16780	0	-5.2474
ARHGEF35	4	0.00049218	2.0738e-06	4.9e-05	832	4	-2.4649	0.99951	1	1	18739	0	-2.4649
UBE2N	4	0.00049246	2.0738e-06	4.9e-05	833	3	-3.359	0.84643	0.98962	1	14636	0	-3.359
PWP2	4	0.0004932	2.0738e-06	4.9e-05	834	4	-5.0292	0.99951	1	1	18738	0	-5.0292
TRAPPC3	4	0.00049622	2.0738e-06	4.9e-05	835	4	-3.749	0.99887	1	1	18517	0	-3.749
PSMD13	4	0.00050071	2.0738e-06	4.9e-05	836	4	-3.2979	0.99835	1	1	18398	0	-3.2979
SARNP	4	0.00050296	2.0738e-06	4.9e-05	837	4	-1.9162	0.99892	1	1	18529	0	-1.9162
ACTR2	4	0.00050522	2.0738e-06	4.9e-05	838	4	-5.3212	0.99924	1	1	18632	0	-5.3212
WDR44	4	0.00050604	2.0738e-06	4.9e-05	839	4	-1.9566	0.99949	1	1	18737	0	-1.9566
SPDYE16	4	0.00051165	2.0738e-06	4.9e-05	840	4	-6.043	0.97256	0.99953	1	17162	0	-6.043
BRF1	4	0.00051195	2.0738e-06	4.9e-05	841	4	-2.9564	0.99949	1	1	18735	0	-2.9564
PSMB6	4	0.00051369	2.0738e-06	4.9e-05	842	4	-2.4369	0.99949	1	1	18733	0	-2.4369
NAA30	4	0.00051387	2.0738e-06	4.9e-05	843	4	-2.2483	0.99949	1	1	18732	0	-2.2483
FAM83H	4	0.00051439	2.0738e-06	4.9e-05	844	4	-2.3178	0.99949	1	1	18731	0	-2.3178
COG4	4	0.00051527	2.0738e-06	4.9e-05	845	4	-2.8004	0.99948	1	1	18730	0	-2.8004
HAUS8	4	0.00051579	2.0738e-06	4.9e-05	846	4	-2.8893	0.99948	1	1	18729	0	-2.8893
FAM90A22P	4	0.00052231	2.0738e-06	4.9e-05	847	4	-3.5261	0.99948	1	1	18728	0	-3.5261
OGDH	4	0.00052373	2.0738e-06	4.9e-05	848	4	-1.7671	0.99948	1	1	18727	0	-1.7671
CNOT3	4	0.00052551	2.0738e-06	4.9e-05	849	4	-4.6365	0.99947	1	1	18726	0	-4.6365
TEDC2	4	0.00052693	2.0738e-06	4.9e-05	850	4	-2.0361	0.99947	1	1	18725	0	-2.0361
RPAP1	4	0.00052701	2.0738e-06	4.9e-05	851	4	-4.1968	0.99826	1	1	18383	0	-4.1968
RFC2	4	0.0005289	2.0738e-06	4.9e-05	852	4	-3.2402	0.99947	1	1	18723	0	-3.2402
MRPS12	4	0.00052943	2.0738e-06	4.9e-05	853	4	-2.6049	0.99947	1	1	18722	0	-2.6049
SUPT6H	4	0.00053248	2.0738e-06	4.9e-05	854	4	-3.9734	0.99947	1	1	18721	0	-3.9734
SEC62	4	0.00053536	2.0738e-06	4.9e-05	855	4	-2.2105	0.99946	1	1	18720	0	-2.2105
PSMC4	4	0.00053872	2.0738e-06	4.9e-05	856	4	-3.5353	0.99476	0.99998	1	18016	0	-3.5353
DDX47	4	0.00053988	2.0738e-06	4.9e-05	857	4	-4.812	0.99946	1	1	18719	0	-4.812
TRRAP	4	0.00054152	2.0738e-06	4.9e-05	858	4	-3.9793	0.99946	1	1	18718	0	-3.9793
YBX1	4	0.00054334	2.0738e-06	4.9e-05	859	4	-2.6546	0.99946	1	1	18717	0	-2.6546
SNRNP70	4	0.00054681	2.0738e-06	4.9e-05	860	4	-3.2848	0.99945	1	1	18716	0	-3.2848
MRPL20	4	0.00054846	2.0738e-06	4.9e-05	861	4	-2.18	0.99945	1	1	18715	0	-2.18
PPRC1	4	0.0005492	2.0738e-06	4.9e-05	862	4	-2.3514	0.99945	1	1	18714	0	-2.3514
CTDP1	4	0.00054975	2.0738e-06	4.9e-05	863	4	-2.0827	0.99945	1	1	18713	0	-2.0827
ENSG00000277400	4	0.00055233	2.0738e-06	4.9e-05	864	4	-3.8553	0.99945	1	1	18712	0	-3.8553
SPDYE12P	4	0.00055484	2.0738e-06	4.9e-05	865	3	-1.9497	0.57921	0.9245	1	10058	0	-1.9497
IGBP1	4	0.00055548	2.0738e-06	4.9e-05	866	4	-4.3182	0.99944	1	1	18711	0	-4.3182
CHTOP	4	0.0005564	2.0738e-06	4.9e-05	867	4	-2.5992	0.99944	1	1	18710	0	-2.5992
MRPS25	4	0.00055715	2.0738e-06	4.9e-05	868	4	-2.658	0.99944	1	1	18709	0	-2.658
ANLN	4	0.00056185	2.0738e-06	4.9e-05	869	4	-2.1381	0.9855	0.99985	1	17594	0	-2.1381
GTPBP4	4	0.00056312	2.0738e-06	4.9e-05	870	4	-3.5722	0.99944	1	1	18708	0	-3.5722
RAD9A	4	0.00057065	2.0738e-06	4.9e-05	871	4	-4.6487	0.99943	1	1	18706	0	-4.6487
TAF2	4	0.00057387	2.0738e-06	4.9e-05	872	4	-3.0613	0.99943	1	1	18705	0	-3.0613
ENSG00000284057	2	0.00057641	1.1521e-06	3.4e-05	873	2	-4.7386	0.99884	0.99999	1	18509	0	-4.7386
BRF2	4	0.00057749	2.0738e-06	4.9e-05	874	4	-3.2588	0.99942	1	1	18704	0	-3.2588
HNRNPH1	4	0.00057787	2.0738e-06	4.9e-05	875	4	-2.0829	0.99942	1	1	18703	0	-2.0829
FARSB	4	0.00058811	2.0738e-06	4.9e-05	876	3	-5.114	0.72844	0.96967	1	12632	0	-5.114
NCBP2	4	0.00058918	2.0738e-06	4.9e-05	877	4	-4.1111	0.99925	1	1	18637	0	-4.1111
CRAMP1	4	0.00059103	2.0738e-06	4.9e-05	878	4	-2.5224	0.96109	0.99915	1	16869	0	-2.5224
ICE1	4	0.00059272	2.0738e-06	4.9e-05	879	4	-2.0421	0.99941	1	1	18702	0	-2.0421
IREB2	4	0.0005933	2.0738e-06	4.9e-05	880	4	-2.525	0.99941	1	1	18701	0	-2.525
MRPL11	4	0.00059467	2.0738e-06	4.9e-05	881	4	-2.3177	0.99941	1	1	18700	0	-2.3177
SCD	4	0.0005948	2.0738e-06	4.9e-05	882	4	-2.9904	0.99763	0.99999	1	18287	0	-2.9904
PSMA3	4	0.00059662	2.0738e-06	4.9e-05	883	4	-4.4445	0.9994	1	1	18699	0	-4.4445
TBC1D3B	3	0.00059941	2.0738e-06	4.9e-05	884	3	-3.2162	0.9994	1	1	18698	0	-3.2162
SLC4A2	4	0.00059995	2.0738e-06	4.9e-05	885	4	-1.6789	0.9994	1	1	18697	0	-1.6789
ENSG00000284431	4	0.00060281	2.0738e-06	4.9e-05	886	4	-2.8219	0.95822	0.99904	1	16797	0	-2.8219
TRMT112	4	0.00060366	2.0738e-06	4.9e-05	887	4	-5.8765	0.99913	1	1	18588	0	-5.8765
DPH5	4	0.00060488	2.0738e-06	4.9e-05	888	4	-2.9996	0.9994	1	1	18696	0	-2.9996
ELP5	4	0.00060547	2.0738e-06	4.9e-05	889	4	-3.0998	0.99939	1	1	18695	0	-3.0998
GPN1	4	0.00060845	2.5347e-06	5.9e-05	890	4	-4.8867	0.99939	1	1	18694	0	-4.8867
MRPS2	4	0.00060984	2.5347e-06	5.9e-05	891	4	-2.2152	0.99939	1	1	18693	0	-2.2152
ING3	4	0.00061342	2.5347e-06	5.9e-05	892	4	-2.8045	0.99939	1	1	18692	0	-2.8045
POLR1H	4	0.00061763	2.5347e-06	5.9e-05	893	4	-1.8365	0.99938	1	1	18690	0	-1.8365
POLD2	4	0.00062044	2.5347e-06	5.9e-05	894	4	-4.0007	0.99938	1	1	18689	0	-4.0007
TAF6	4	0.00062489	2.5347e-06	5.9e-05	895	4	-3.1888	0.99938	1	1	18688	0	-3.1888
PKMYT1	4	0.00063282	2.5347e-06	5.9e-05	896	4	-2.7818	0.99937	1	1	18686	0	-2.7818
CDC42	4	0.00063426	2.5347e-06	5.9e-05	897	4	-2.563	0.99937	1	1	18684	0	-2.563
UPF1	4	0.0006361	2.5347e-06	5.9e-05	898	4	-3.724	0.99936	1	1	18683	0	-3.724
TAF1C	4	0.00063631	2.5347e-06	5.9e-05	899	4	-4.7352	0.99936	1	1	18682	0	-4.7352
MRPL53	4	0.00063754	2.5347e-06	5.9e-05	900	4	-2.0898	0.99936	1	1	18681	0	-2.0898
CENPM	4	0.00063898	2.5347e-06	5.9e-05	901	4	-3.1195	0.99936	1	1	18680	0	-3.1195
VAPA	4	0.00064352	2.5347e-06	5.9e-05	902	4	-2.7961	0.99936	1	1	18679	0	-2.7961
SRPRA	4	0.00064414	2.5347e-06	5.9e-05	903	4	-2.7244	0.99936	1	1	18678	0	-2.7244
RPS27A	3	0.0006462	2.0738e-06	4.9e-05	904	3	-4.9762	0.99935	1	1	18676	0	-4.9762
PLRG1	4	0.00064767	2.5347e-06	5.9e-05	905	4	-2.6969	0.99935	1	1	18675	0	-2.6969
GTF2F2	4	0.00065205	2.5347e-06	5.9e-05	906	4	-2.5243	0.99935	1	1	18674	0	-2.5243
TAF12	4	0.00065289	2.5347e-06	5.9e-05	907	4	-3.0308	0.99935	1	1	18673	0	-3.0308
PTK2	4	0.0006594	2.9956e-06	6.8e-05	908	4	-2.2514	0.99934	1	1	18672	0	-2.2514
CWC15	4	0.00065983	2.9956e-06	6.8e-05	909	4	-2.5834	0.99934	1	1	18671	0	-2.5834
GEMIN7	4	0.00066469	2.9956e-06	6.8e-05	910	4	-2.7053	0.99934	1	1	18670	0	-2.7053
PSMG3	4	0.00066627	2.9956e-06	6.8e-05	911	4	-5.9449	0.99548	0.99998	1	18062	0	-5.9449
UPF2	4	0.00066681	2.9956e-06	6.8e-05	912	4	-2.47	0.99933	1	1	18669	0	-2.47
PUS3	4	0.00066724	2.9956e-06	6.8e-05	913	4	-1.7202	0.99933	1	1	18668	0	-1.7202
TRMT6	4	0.00067193	2.9956e-06	6.8e-05	914	4	-2.2154	0.99933	1	1	18667	0	-2.2154
RPS2	4	0.00067493	2.9956e-06	6.8e-05	915	4	-2.8719	0.99933	1	1	18666	0	-2.8719
XRCC2	4	0.00067536	2.9956e-06	6.8e-05	916	4	-2.8577	0.99932	1	1	18665	0	-2.8577
GATAD2B	4	0.00067708	2.9956e-06	6.8e-05	917	4	-2.0716	0.99932	1	1	18664	0	-2.0716
FTL	4	0.0006773	2.9956e-06	6.8e-05	918	4	-1.5047	0.99932	1	1	18663	0	-1.5047
CDC16	4	0.00067764	2.9956e-06	6.8e-05	919	3	-2.8434	0.90839	0.99614	1	15763	0	-2.8434
ALG6	4	0.00068573	2.9956e-06	6.8e-05	920	4	-2.3464	0.99931	1	1	18662	0	-2.3464
DCTN2	4	0.00068616	2.9956e-06	6.8e-05	921	4	-2.7107	0.99931	1	1	18661	0	-2.7107
PSMD1	4	0.00068638	2.9956e-06	6.8e-05	922	4	-2.7896	0.99931	1	1	18660	0	-2.7896
WDR33	4	0.00068728	2.9956e-06	6.8e-05	923	4	-4.4166	0.96582	0.99933	1	16980	0	-4.4166
TAF1A	4	0.00068746	2.9956e-06	6.8e-05	924	4	-2.1965	0.99931	1	1	18659	0	-2.1965
DNAJC2	4	0.00069144	2.9956e-06	6.8e-05	925	4	-4.3827	0.99432	0.99997	1	17981	0	-4.3827
PSMB5	4	0.00069161	2.9956e-06	6.8e-05	926	4	-5.51	0.99358	0.99996	1	17948	0	-5.51
ANAPC1	4	0.00069204	2.9956e-06	6.8e-05	927	4	-3.9508	0.99931	1	1	18657	0	-3.9508
RNF8	4	0.0006927	2.9956e-06	6.8e-05	928	4	-2.7561	0.99931	1	1	18656	0	-2.7561
COPS8	4	0.00069609	2.9956e-06	6.8e-05	929	3	-3.369	0.70079	0.95994	1	12150	0	-3.369
AAMP	4	0.00069709	2.9956e-06	6.8e-05	930	3	-4.6782	0.93145	0.99779	1	16208	0	-4.6782
POLR2F	4	0.00069748	2.9956e-06	6.8e-05	931	4	-3.7232	0.99792	1	1	18331	0	-3.7232
POLR3F	4	0.00069795	3.4564e-06	7.5e-05	932	3	-3.2261	0.86788	0.99229	1	15037	0	-3.2261
CHMP2A	4	0.00070017	3.4564e-06	7.5e-05	933	4	-3.5868	0.9993	1	1	18654	0	-3.5868
PRDX1	4	0.00070105	3.4564e-06	7.5e-05	934	4	-4.5921	0.9993	1	1	18653	0	-4.5921
VPS28	4	0.00070496	3.4564e-06	7.5e-05	935	4	-3.3707	0.99669	0.99999	1	18174	0	-3.3707
ELOC	4	0.0007059	3.4564e-06	7.5e-05	936	4	-3.8667	0.99102	0.99994	1	17826	0	-3.8667
EIF2S1	4	0.00070967	3.4564e-06	7.5e-05	937	3	-6.0801	0.50447	0.88663	1	8813	1	-6.0801
SRSF11	4	0.00071216	3.4564e-06	7.5e-05	938	4	-1.7994	0.99929	1	1	18652	0	-1.7994
NR2C2AP	4	0.00071686	3.4564e-06	7.5e-05	939	4	-3.3982	0.99928	1	1	18651	0	-3.3982
PCF11	4	0.00071933	3.4564e-06	7.5e-05	940	4	-1.7581	0.99928	1	1	18650	0	-1.7581
DHPS	3	0.0007201	2.0738e-06	4.9e-05	941	3	-3.6482	0.99928	1	1	18649	0	-3.6482
NANOGP8	4	0.00072339	3.4564e-06	7.5e-05	942	4	-1.6175	0.99928	1	1	18648	0	-1.6175
ENSG00000278384	4	0.00072384	3.4564e-06	7.5e-05	943	4	-3.8794	0.99928	1	1	18647	0	-3.8794
MRPS27	4	0.00072611	3.4564e-06	7.5e-05	944	4	-2.042	0.99927	1	1	18646	0	-2.042
MAGOH	4	0.00073065	3.4564e-06	7.5e-05	945	4	-1.7379	0.99927	1	1	18645	0	-1.7379
NHLRC2	4	0.00073088	3.4564e-06	7.5e-05	946	4	-2.6144	0.99927	1	1	18644	0	-2.6144
MED14	4	0.00073134	3.4564e-06	7.5e-05	947	4	-2.9836	0.99927	1	1	18643	0	-2.9836
MRPS14	4	0.00073545	3.4564e-06	7.5e-05	948	4	-2.8183	0.99926	1	1	18642	0	-2.8183
DTX1	4	0.00073934	3.4564e-06	7.5e-05	949	4	-1.9806	0.99926	1	1	18641	0	-1.9806
MRPL57	4	0.0007417	3.4564e-06	7.5e-05	950	4	-2.6228	0.99886	1	1	18512	0	-2.6228
EEF2	4	0.00074267	3.4564e-06	7.5e-05	951	4	-4.6262	0.99913	1	1	18589	0	-4.6262
MTRNR2L12	4	0.00074283	3.4564e-06	7.5e-05	952	3	-4.626	0.85183	0.99022	1	14743	0	-4.626
SMAD6	4	0.00074464	3.4564e-06	7.5e-05	953	4	-2.6636	0.99926	1	1	18640	0	-2.6636
WWTR1	4	0.00074511	3.4564e-06	7.5e-05	954	4	-2.3867	0.99925	1	1	18638	0	-2.3867
TAF11L13	3	0.00074926	2.5347e-06	5.9e-05	955	2	-1.2569	0.62061	0.92491	1	10779	0	-1.2569
PFDN6	4	0.00074927	3.4564e-06	7.5e-05	956	4	-2.4716	0.99925	1	1	18636	0	-2.4716
MED9	4	0.00075031	3.4564e-06	7.5e-05	957	4	-2.2379	0.99665	0.99999	1	18169	0	-2.2379
DNLZ	4	0.00075635	3.4564e-06	7.5e-05	958	4	-3.6264	0.99826	1	1	18381	0	-3.6264
SPDYE18	4	0.00075783	3.4564e-06	7.5e-05	959	4	-4.671	0.98981	0.99992	1	17758	0	-4.671
UBTF	4	0.0007579	3.4564e-06	7.5e-05	960	4	-4.0372	0.99924	1	1	18635	0	-4.0372
MAPK7	4	0.00075977	3.4564e-06	7.5e-05	961	4	-2.5508	0.99924	1	1	18634	0	-2.5508
MVD	4	0.00076071	3.4564e-06	7.5e-05	962	4	-3.7288	0.99924	1	1	18633	0	-3.7288
DDX3X	4	0.00076221	3.4564e-06	7.5e-05	963	4	-3.4691	0.99076	0.99993	1	17811	0	-3.4691
MRPL38	4	0.00076424	3.4564e-06	7.5e-05	964	4	-2.6965	0.99924	1	1	18631	0	-2.6965
SLC25A3	4	0.00076572	3.4564e-06	7.5e-05	965	4	-3.0752	0.99749	0.99999	1	18267	0	-3.0752
LSM10	4	0.00076896	3.4564e-06	7.5e-05	966	4	-3.286	0.99923	1	1	18630	0	-3.286
TIMM50	4	0.00077109	3.4564e-06	7.5e-05	967	4	-3.3903	0.99923	1	1	18629	0	-3.3903
RAD51B	4	0.00077299	3.4564e-06	7.5e-05	968	4	-3.0407	0.99923	1	1	18628	0	-3.0407
ISY1-RAB43	1	0.00077506	2.3043e-07	8e-06	969	1	-3.9563	0.99922	1	1	18627	0	-3.9563
ENSG00000275674	4	0.00077823	3.4564e-06	7.5e-05	970	4	-3.7981	0.99922	1	1	18626	0	-3.7981
BCCIP	4	0.00077847	3.4564e-06	7.5e-05	971	4	-3.8532	0.99922	1	1	18625	0	-3.8532
ENSG00000288534	4	0.00077966	3.4564e-06	7.5e-05	972	4	-1.9613	0.99922	1	1	18624	0	-1.9613
ETF1	4	0.00078278	3.4564e-06	7.5e-05	973	4	-4.0602	0.99922	1	1	18623	0	-4.0602
TIMM29	4	0.00078302	3.4564e-06	7.5e-05	974	4	-2.3728	0.99922	1	1	18622	0	-2.3728
PPIL2	4	0.00078614	3.4564e-06	7.5e-05	975	4	-5.3284	0.99921	1	1	18621	0	-5.3284
BNIP1	4	0.00079	3.4564e-06	7.5e-05	976	4	-2.8515	0.99921	1	1	18620	0	-2.8515
METTL16	4	0.00079241	3.4564e-06	7.5e-05	977	4	-3.1222	0.99921	1	1	18619	0	-3.1222
ENSG00000272772	4	0.00079362	3.4564e-06	7.5e-05	978	4	-3.5175	0.99921	1	1	18618	0	-3.5175
NAE1	4	0.00079532	3.4564e-06	7.5e-05	979	4	-3.1881	0.9992	1	1	18617	0	-3.1881
SEC13	4	0.00079581	3.4564e-06	7.5e-05	980	4	-3.0085	0.9992	1	1	18616	0	-3.0085
TRAPPC1	4	0.00079921	3.9173e-06	8.3e-05	981	4	-2.9743	0.9992	1	1	18615	0	-2.9743
GTF2B	4	0.00080092	3.9173e-06	8.3e-05	982	4	-4.2636	0.9992	1	1	18614	0	-4.2636
MRPS23	4	0.00080214	3.9173e-06	8.3e-05	983	4	-1.9998	0.9992	1	1	18613	0	-1.9998
DPH2	4	0.00080263	3.9173e-06	8.3e-05	984	4	-2.2205	0.9992	1	1	18612	0	-2.2205
ZC3H11B	4	0.00080449	3.9173e-06	8.3e-05	985	4	-2.6708	0.99903	1	1	18561	0	-2.6708
TAF7	4	0.00080949	3.9173e-06	8.3e-05	986	4	-5.2497	0.99919	1	1	18611	0	-5.2497
UTP11	4	0.00081072	3.9173e-06	8.3e-05	987	4	-3.596	0.99919	1	1	18610	0	-3.596
MBTPS2	4	0.00081245	3.9173e-06	8.3e-05	988	4	-2.5757	0.99919	1	1	18609	0	-2.5757
ANAPC2	4	0.00081374	3.9173e-06	8.3e-05	989	3	-3.4093	0.16355	0.72004	1	4527	1	-3.4093
NHP2	4	0.00081516	3.9173e-06	8.3e-05	990	4	-2.9127	0.99918	1	1	18608	0	-2.9127
CENATAC	4	0.00081566	3.9173e-06	8.3e-05	991	4	-4.2056	0.99918	1	1	18607	0	-4.2056
DPM3	4	0.00081813	3.9173e-06	8.3e-05	992	4	-2.2269	0.99918	1	1	18606	0	-2.2269
MAX	4	0.0008246	3.9173e-06	8.3e-05	993	4	-2.6053	0.99918	1	1	18605	0	-2.6053
DDX41	4	0.00082684	3.9173e-06	8.3e-05	994	4	-3.6814	0.99917	1	1	18604	0	-3.6814
MED10	4	0.00082734	3.9173e-06	8.3e-05	995	4	-3.1381	0.99917	1	1	18603	0	-3.1381
VEZT	4	0.00083019	3.9173e-06	8.3e-05	996	4	-2.2172	0.99693	0.99999	1	18209	0	-2.2172
TMEM11	4	0.00084194	3.9173e-06	8.3e-05	997	4	-2.3393	0.99916	1	1	18601	0	-2.3393
HNRNPC	4	0.00084244	3.9173e-06	8.3e-05	998	4	-3.826	0.99916	1	1	18600	0	-3.826
DONSON	4	0.0008432	3.9173e-06	8.3e-05	999	4	-4.1722	0.99916	1	1	18599	0	-4.1722
PTPA	4	0.00084346	3.9173e-06	8.3e-05	1000	4	-2.5858	0.99916	1	1	18598	0	-2.5858
NKAP	4	0.00084397	3.9173e-06	8.3e-05	1001	4	-2.4529	0.99916	1	1	18597	0	-2.4529
MRPL37	4	0.00084526	3.9173e-06	8.3e-05	1002	4	-1.8806	0.9977	0.99999	1	18294	0	-1.8806
GINS1	4	0.00085141	3.9173e-06	8.3e-05	1003	4	-3.9848	0.99688	0.99999	1	18201	0	-3.9848
RRP9	4	0.00085237	3.9173e-06	8.3e-05	1004	4	-3.0393	0.99915	1	1	18596	0	-3.0393
COPS3	4	0.00085349	3.9173e-06	8.3e-05	1005	4	-3.3695	0.99819	1	1	18372	0	-3.3695
CPSF1	4	0.0008539	3.9173e-06	8.3e-05	1006	4	-3.6049	0.99915	1	1	18595	0	-3.6049
TUBG1	4	0.00085673	4.3781e-06	9.1e-05	1007	4	-5.3223	0.96198	0.9992	1	16883	0	-5.3223
DNM1L	4	0.00085994	4.3781e-06	9.1e-05	1008	4	-2.9006	0.9988	1	1	18496	0	-2.9006
CD79A	4	0.00086058	4.3781e-06	9.1e-05	1009	4	-2.2317	0.99914	1	1	18594	0	-2.2317
KAT7	4	0.0008629	4.3781e-06	9.1e-05	1010	4	-2.1554	0.99914	1	1	18593	0	-2.1554
PARS2	4	0.00086367	4.3781e-06	9.1e-05	1011	4	-1.9476	0.99914	1	1	18592	0	-1.9476
PPP1R10	4	0.00086445	4.3781e-06	9.1e-05	1012	4	-2.2411	0.99914	1	1	18591	0	-2.2411
UTP4	4	0.00086522	4.3781e-06	9.1e-05	1013	4	-4.8879	0.99913	1	1	18590	0	-4.8879
BOP1	4	0.00086637	4.3781e-06	9.1e-05	1014	4	-6.4534	0.99245	0.99996	1	17898	0	-6.4534
SLC39A7	4	0.00087015	4.3781e-06	9.1e-05	1015	4	-2.3252	0.99913	1	1	18587	0	-2.3252
STAG2	4	0.00087144	4.839e-06	0.000101	1016	4	-2.0049	0.99913	1	1	18586	0	-2.0049
BTF3	4	0.00087527	4.839e-06	0.000101	1017	2	-2.2878	0.19953	0.73795	1	4891	1	-2.2878
INO80	4	0.00088748	4.839e-06	0.000101	1018	4	-3.4148	0.98244	0.99975	1	17479	0	-3.4148
NUP133	4	0.00089481	5.2998e-06	0.000109	1019	4	-3.3079	0.99911	1	1	18584	0	-3.3079
EZH2	4	0.00089906	5.2998e-06	0.000109	1020	4	-2.1833	0.9991	1	1	18583	0	-2.1833
EIF1AD	4	0.00090012	5.2998e-06	0.000109	1021	4	-4.4803	0.9991	1	1	18582	0	-4.4803
DARS1	4	0.00090064	5.2998e-06	0.000109	1022	3	-3.0288	0.061189	0.49976	1	2136	1	-3.0288
FXN	4	0.00090546	5.2998e-06	0.000109	1023	4	-2.7942	0.99909	1	1	18581	0	-2.7942
CERT1	4	0.0009066	5.2998e-06	0.000109	1024	4	-1.851	0.99814	1	1	18366	0	-1.851
SPOUT1	4	0.00090707	5.2998e-06	0.000109	1025	4	-2.4644	0.99909	1	1	18580	0	-2.4644
FOXD4L5	3	0.00090902	5.7607e-06	0.000118	1026	3	-4.5391	0.99909	1	1	18579	0	-4.5391
RIN2	4	0.00091729	5.2998e-06	0.000109	1027	4	-2.0956	0.99908	1	1	18577	0	-2.0956
PPP1R2	4	0.0009234	5.2998e-06	0.000109	1028	3	-2.6073	0.72316	0.96745	1	12538	0	-2.6073
TOMM40	4	0.00092406	5.2998e-06	0.000109	1029	4	-3.929	0.99908	1	1	18576	0	-3.929
SRP14	4	0.00092596	5.2998e-06	0.000109	1030	4	-2.6928	0.99907	1	1	18575	0	-2.6928
FAM210A	4	0.0009265	5.2998e-06	0.000109	1031	4	-2.3372	0.99907	1	1	18574	0	-2.3372
ARL2-SNX15	1	0.0009288	2.3043e-07	8e-06	1032	1	-5.8155	0.99907	1	1	18573	0	-5.8155
TEAD1	4	0.00092923	5.2998e-06	0.000109	1033	4	-2.355	0.99907	1	1	18572	0	-2.355
ENSG00000284952	2	0.00093395	7.1432e-06	0.000135	1034	2	-4.8772	0.99907	0.99999	1	18570	0	-4.8772
DNAJC11	4	0.00093636	5.7607e-06	0.000118	1035	4	-4.0967	0.99791	1	1	18330	0	-4.0967
AGAP9	4	0.00093805	5.7607e-06	0.000118	1036	4	-4.2044	0.9789	0.99967	1	17361	0	-4.2044
ERVK3-1	4	0.00094768	5.7607e-06	0.000118	1037	3	-1.8591	0.88822	0.99442	1	15411	0	-1.8591
TOMM22	4	0.0009493	5.7607e-06	0.000118	1038	4	-3.9362	0.99905	1	1	18569	0	-3.9362
ECD	4	0.00094999	5.7607e-06	0.000118	1039	3	-5.4599	0.88178	0.99369	1	15288	0	-5.4599
NUP54	4	0.00095402	5.7607e-06	0.000118	1040	4	-2.2202	0.99905	1	1	18568	0	-2.2202
FBL	4	0.00095555	5.7607e-06	0.000118	1041	3	-3.6582	0.89345	0.99474	1	15489	0	-3.6582
TAF8	4	0.00096127	5.7607e-06	0.000118	1042	4	-2.9618	0.99904	1	1	18567	0	-2.9618
THAP1	4	0.00096435	6.2215e-06	0.000124	1043	4	-2.2161	0.99904	1	1	18566	0	-2.2161
ENSG00000280148	4	0.00096547	6.2215e-06	0.000124	1044	4	-2.6723	0.99903	1	1	18565	0	-2.6723
SRRT	4	0.00096604	6.2215e-06	0.000124	1045	4	-2.9159	0.99903	1	1	18564	0	-2.9159
EBNA1BP2	4	0.00096895	6.2215e-06	0.000124	1046	3	-1.8419	0.5498	0.90647	1	9542	1	-1.8419
ANKRD49	4	0.00097125	6.2215e-06	0.000124	1047	4	-4.058	0.95165	0.99883	1	16626	0	-4.058
HNRNPA1P48	4	0.00097183	6.2215e-06	0.000124	1048	3	-2.7312	0.20886	0.74257	1	4993	1	-2.7312
UTP20	4	0.00097195	6.2215e-06	0.000124	1049	4	-3.6813	0.99903	1	1	18563	0	-3.6813
TNS3	4	0.00097279	6.2215e-06	0.000124	1050	4	-2.2877	0.99903	1	1	18562	0	-2.2877
CTCF	4	0.00097817	6.2215e-06	0.000124	1051	4	-2.9041	0.99902	1	1	18560	0	-2.9041
DTL	4	0.00098214	6.2215e-06	0.000124	1052	4	-3.757	0.99902	1	1	18559	0	-3.757
ENSG00000256646	4	0.00098989	6.2215e-06	0.000124	1053	3	-6.1695	0.42158	0.848	1	7584	1	-6.1695
UFD1	4	0.00099127	6.2215e-06	0.000124	1054	4	-3.8911	0.99901	1	1	18557	0	-3.8911
SSR1	4	0.001001	6.2215e-06	0.000124	1055	4	-2.2425	0.999	1	1	18554	0	-2.2425
NBPF15	4	0.0010058	6.2215e-06	0.000124	1056	4	-1.8953	0.96375	0.99926	1	16930	0	-1.8953
U2AF1L4	4	0.001006	6.2215e-06	0.000124	1057	4	-1.7932	0.99899	1	1	18553	0	-1.7932
TARDBP	4	0.0010167	6.2215e-06	0.000124	1058	4	-1.8143	0.99898	1	1	18551	0	-1.8143
NOL9	4	0.0010171	6.2215e-06	0.000124	1059	3	-3.8672	0.11057	0.63021	1	3345	1	-3.8672
HMGCR	4	0.0010211	6.2215e-06	0.000124	1060	4	-3.7634	0.99898	1	1	18550	0	-3.7634
MTX2	4	0.001022	6.2215e-06	0.000124	1061	4	-2.3735	0.99898	1	1	18549	0	-2.3735
PABPC1	4	0.0010226	6.2215e-06	0.000124	1062	4	-2.5755	0.99898	1	1	18548	0	-2.5755
MCM5	4	0.001024	6.2215e-06	0.000124	1063	4	-2.9588	0.99898	1	1	18547	0	-2.9588
HNF4A	4	0.0010305	6.6824e-06	0.000128	1064	4	-2.3676	0.99897	1	1	18546	0	-2.3676
MICOS13	4	0.0010334	6.6824e-06	0.000128	1065	4	-2.6541	0.99897	1	1	18544	0	-2.6541
DMAP1	4	0.0010364	6.6824e-06	0.000128	1066	4	-1.937	0.99896	1	1	18542	0	-1.937
XRCC3	4	0.0010432	6.6824e-06	0.000128	1067	4	-4.0716	0.99896	1	1	18540	0	-4.0716
RTF2	4	0.0010453	6.6824e-06	0.000128	1068	4	-3.6142	0.99895	1	1	18539	0	-3.6142
ZNF407	4	0.0010492	6.6824e-06	0.000128	1069	4	-1.789	0.99743	0.99999	1	18263	0	-1.789
POLR1A	4	0.0010501	6.6824e-06	0.000128	1070	3	-4.2722	0.8618	0.99171	1	14920	0	-4.2722
PRPF3	4	0.0010527	6.6824e-06	0.000128	1071	3	-3.1668	0.85697	0.99122	1	14835	0	-3.1668
EIF3F	4	0.0010549	6.6824e-06	0.000128	1072	4	-3.198	0.99895	1	1	18537	0	-3.198
GTF2A1	4	0.0010585	6.6824e-06	0.000128	1073	4	-1.5063	0.99894	1	1	18536	0	-1.5063
POLR3E	4	0.0010588	6.6824e-06	0.000128	1074	4	-3.0491	0.9912	0.99994	1	17838	0	-3.0491
ENSG00000264324	4	0.0010672	6.6824e-06	0.000128	1075	4	-1.9369	0.99893	1	1	18535	0	-1.9369
UPK3BL2	4	0.0010684	6.6824e-06	0.000128	1076	4	-1.6224	0.99893	1	1	18534	0	-1.6224
GEMIN8	4	0.0010705	6.6824e-06	0.000128	1077	4	-2.4608	0.99881	1	1	18499	0	-2.4608
NHEJ1	4	0.0010706	6.6824e-06	0.000128	1078	4	-2.128	0.99893	1	1	18533	0	-2.128
MTA2	4	0.0010721	6.6824e-06	0.000128	1079	4	-1.7259	0.99893	1	1	18532	0	-1.7259
CSTF1	4	0.0010736	6.6824e-06	0.000128	1080	4	-4.3629	0.99893	1	1	18531	0	-4.3629
GGNBP2	4	0.0010739	6.6824e-06	0.000128	1081	4	-2.2077	0.99893	1	1	18530	0	-2.2077
ENO1	4	0.0010785	6.6824e-06	0.000128	1082	4	-2.0159	0.99892	1	1	18528	0	-2.0159
SUZ12	4	0.0010812	6.6824e-06	0.000128	1083	4	-1.6343	0.99892	1	1	18527	0	-1.6343
RBM28	4	0.0010879	6.6824e-06	0.000128	1084	4	-1.6821	0.99891	1	1	18526	0	-1.6821
SEC63	4	0.0010886	6.6824e-06	0.000128	1085	4	-3.3704	0.99891	1	1	18525	0	-3.3704
MTOR	4	0.0010897	6.6824e-06	0.000128	1086	4	-4.2505	0.9985	1	1	18426	0	-4.2505
POLR1E	4	0.0010916	6.6824e-06	0.000128	1087	4	-2.2285	0.99855	1	1	18438	0	-2.2285
ENSG00000285589	3	0.0010921	6.2215e-06	0.000124	1088	3	-4.4857	0.99891	1	1	18524	0	-4.4857
QRSL1	4	0.0010929	6.6824e-06	0.000128	1089	4	-2.8144	0.98531	0.99984	1	17585	0	-2.8144
GARS1	4	0.0010935	6.6824e-06	0.000128	1090	4	-5.5016	0.99891	1	1	18523	0	-5.5016
ISCU	4	0.0010947	6.6824e-06	0.000128	1091	3	-3.3312	0.33181	0.80497	1	6408	1	-3.3312
WDR24	4	0.0010998	6.6824e-06	0.000128	1092	3	-1.7844	0.8535	0.99041	1	14774	0	-1.7844
ENSG00000272617	4	0.0011006	6.6824e-06	0.000128	1093	4	-2.4476	0.9989	1	1	18522	0	-2.4476
MED18	4	0.0011037	6.6824e-06	0.000128	1094	4	-2.3396	0.9989	1	1	18521	0	-2.3396
STIL	4	0.0011048	6.6824e-06	0.000128	1095	3	-3.2127	0.71697	0.96572	1	12433	0	-3.2127
RCC1	4	0.0011055	6.6824e-06	0.000128	1096	4	-4.1997	0.99889	1	1	18520	0	-4.1997
GNB1L	4	0.0011079	6.6824e-06	0.000128	1097	4	-4.7359	0.99805	1	1	18354	0	-4.7359
PPA2	4	0.0011098	6.6824e-06	0.000128	1098	3	-2.4789	0.88395	0.99404	1	15328	0	-2.4789
RARS2	4	0.0011124	6.6824e-06	0.000128	1099	4	-1.7054	0.99395	0.99997	1	17963	0	-1.7054
DHX29	4	0.0011168	6.6824e-06	0.000128	1100	3	-1.942	0.66946	0.9523	1	11613	0	-1.942
RPL34	4	0.0011187	6.6824e-06	0.000128	1101	4	-5.5253	0.99888	1	1	18519	0	-5.5253
MRPL14	4	0.001119	6.6824e-06	0.000128	1102	4	-2.2004	0.99888	1	1	18518	0	-2.2004
UFM1	4	0.0011306	6.6824e-06	0.000128	1103	4	-1.5424	0.99887	1	1	18516	0	-1.5424
NONO	4	0.0011319	6.6824e-06	0.000128	1104	4	-1.9762	0.99887	1	1	18515	0	-1.9762
IARS1	4	0.0011331	6.6824e-06	0.000128	1105	4	-3.8368	0.99887	1	1	18514	0	-3.8368
POLR2A	4	0.0011388	6.6824e-06	0.000128	1106	4	-4.7191	0.99886	1	1	18513	0	-4.7191
MRPS34	4	0.0011481	6.6824e-06	0.000128	1107	4	-2.0223	0.99885	1	1	18511	0	-2.0223
SLC39A10	4	0.0011654	7.1432e-06	0.000135	1108	4	-1.5602	0.99883	1	1	18508	0	-1.5602
MIS12	4	0.0011674	7.1432e-06	0.000135	1109	4	-2.3835	0.99883	1	1	18507	0	-2.3835
SNRNP40	4	0.0011677	7.1432e-06	0.000135	1110	4	-3.1409	0.99883	1	1	18506	0	-3.1409
TCF7L2	4	0.0011687	7.1432e-06	0.000135	1111	4	-1.6404	0.99883	1	1	18505	0	-1.6404
POLR3D	4	0.0011729	7.1432e-06	0.000135	1112	4	-2.774	0.94896	0.99865	1	16559	0	-2.774
TTC4	4	0.0011739	7.1432e-06	0.000135	1113	4	-2.4476	0.99883	1	1	18504	0	-2.4476
WDR70	4	0.0011765	7.1432e-06	0.000135	1114	4	-3.2376	0.99882	1	1	18503	0	-3.2376
KANSL2	4	0.0011807	7.1432e-06	0.000135	1115	4	-2.4138	0.99834	1	1	18396	0	-2.4138
TIMM44	4	0.0011827	7.1432e-06	0.000135	1116	3	-4.5448	0.87429	0.99296	1	15150	0	-4.5448
DTYMK	4	0.001183	7.1432e-06	0.000135	1117	4	-3.8667	0.99882	1	1	18502	0	-3.8667
ENSG00000289565	2	0.0011836	1.0369e-05	0.000179	1118	2	-7.1341	0.99882	0.99999	1	18501	0	-7.1341
EIF4G1	4	0.0011886	7.1432e-06	0.000135	1119	4	-4.078	0.99881	1	1	18500	0	-4.078
HUS1	4	0.0011912	7.1432e-06	0.000135	1120	4	-2.5359	0.99881	1	1	18498	0	-2.5359
WARS1	4	0.0011986	7.1432e-06	0.000135	1121	4	-3.0469	0.98754	0.99988	1	17657	0	-3.0469
KIF18A	4	0.0012004	7.1432e-06	0.000135	1122	4	-2.6811	0.9988	1	1	18495	0	-2.6811
UTP25	4	0.0012017	7.1432e-06	0.000135	1123	4	-2.7785	0.9988	1	1	18494	0	-2.7785
ELAC2	4	0.0012037	7.1432e-06	0.000135	1124	3	-3.2962	0.92852	0.99745	1	16134	0	-3.2962
UBE2V1	4	0.0012039	7.1432e-06	0.000135	1125	3	-1.4747	0.44954	0.86105	1	7959	1	-1.4747
GON4L	4	0.0012053	7.1432e-06	0.000135	1126	4	-2.0821	0.9977	0.99999	1	18293	0	-2.0821
POTEG	3	0.0012068	8.9867e-06	0.000161	1127	3	-5.2848	0.99879	1	1	18492	0	-5.2848
SNW1	4	0.0012077	7.1432e-06	0.000135	1128	4	-2.2323	0.99879	1	1	18491	0	-2.2323
TRIM43	3	0.0012094	8.9867e-06	0.000161	1129	3	-2.8346	0.99879	1	1	18489	0	-2.8346
KRI1	4	0.0012104	7.1432e-06	0.000135	1130	4	-3.1468	0.99879	1	1	18488	0	-3.1468
ENSG00000278704	4	0.0012106	7.1432e-06	0.000135	1131	3	-3.6958	0.027009	0.38867	1	1266	1	-3.6958
ESS2	4	0.0012114	7.1432e-06	0.000135	1132	4	-2.4228	0.99879	1	1	18487	0	-2.4228
GLMN	4	0.0012227	8.0649e-06	0.000151	1133	4	-2.163	0.99878	1	1	18486	0	-2.163
SDAD1	4	0.0012264	8.0649e-06	0.000151	1134	4	-3.4694	0.99877	1	1	18485	0	-3.4694
MRPL34	4	0.0012291	8.0649e-06	0.000151	1135	4	-2.0598	0.99877	1	1	18484	0	-2.0598
DLG5	4	0.0012301	8.0649e-06	0.000151	1136	4	-2.1166	0.99877	1	1	18483	0	-2.1166
TBC1D10B	4	0.0012389	8.0649e-06	0.000151	1137	4	-1.8519	0.99876	1	1	18482	0	-1.8519
SNRPD3	2	0.0012407	1.083e-05	0.000187	1138	2	-6.0154	0.99876	0.99999	1	18481	0	-6.0154
NOL7	4	0.0012419	8.0649e-06	0.000151	1139	4	-2.4333	0.99876	1	1	18480	0	-2.4333
SF3B2	4	0.0012423	8.0649e-06	0.000151	1140	4	-3.1278	0.99876	1	1	18479	0	-3.1278
RPP14	4	0.001258	8.5258e-06	0.000158	1141	3	-2.7846	0.93656	0.99804	1	16314	0	-2.7846
TIMM13	4	0.0012586	8.5258e-06	0.000158	1142	4	-2.3427	0.99874	1	1	18478	0	-2.3427
ENSG00000283886	4	0.0012607	8.5258e-06	0.000158	1143	4	-3.295	0.99874	1	1	18477	0	-3.295
CBLL1	4	0.0012679	8.5258e-06	0.000158	1144	4	-2.0586	0.99873	1	1	18476	0	-2.0586
BAMBI	4	0.00127	8.5258e-06	0.000158	1145	4	-1.6456	0.99873	1	1	18475	0	-1.6456
CIAO3	4	0.0012758	8.5258e-06	0.000158	1146	4	-2.6617	0.99872	1	1	18474	0	-2.6617
GOLGA8O	3	0.001281	9.4475e-06	0.000163	1147	3	-3.99	0.99872	1	1	18473	0	-3.99
NUP93	4	0.0012835	8.5258e-06	0.000158	1148	3	-3.7078	0.90271	0.99558	1	15657	0	-3.7078
PWP1	4	0.001287	8.5258e-06	0.000158	1149	4	-3.0601	0.98131	0.99973	1	17439	0	-3.0601
RPS10	3	0.0012951	9.4475e-06	0.000163	1150	3	-5.8127	0.9987	1	1	18472	0	-5.8127
WTAP	4	0.0012978	8.9867e-06	0.000161	1151	4	-2.8936	0.99861	1	1	18453	0	-2.8936
PIGW	4	0.0013094	8.9867e-06	0.000161	1152	4	-1.9897	0.99869	1	1	18471	0	-1.9897
FERMT2	4	0.0013097	8.9867e-06	0.000161	1153	4	-2.0956	0.99869	1	1	18470	0	-2.0956
INTS8	4	0.0013136	8.9867e-06	0.000161	1154	4	-2.1796	0.99607	0.99999	1	18116	0	-2.1796
APEX2	4	0.0013175	8.9867e-06	0.000161	1155	4	-1.4298	0.99868	1	1	18469	0	-1.4298
CEP97	4	0.0013179	8.9867e-06	0.000161	1156	4	-3.5017	0.99868	1	1	18468	0	-3.5017
ATP5F1A	4	0.0013221	8.9867e-06	0.000161	1157	4	-3.9362	0.99489	0.99998	1	18025	0	-3.9362
TSR1	4	0.0013292	8.9867e-06	0.000161	1158	4	-2.6691	0.99867	1	1	18466	0	-2.6691
CCNC	4	0.0013307	8.9867e-06	0.000161	1159	4	-2.611	0.99867	1	1	18465	0	-2.611
CHKA	4	0.0013314	8.9867e-06	0.000161	1160	4	-1.5767	0.99867	1	1	18464	0	-1.5767
GTF2H3	4	0.0013403	8.9867e-06	0.000161	1161	4	-2.2941	0.99866	1	1	18463	0	-2.2941
EP400	4	0.0013425	8.9867e-06	0.000161	1162	4	-2.9175	0.98627	0.99986	1	17623	0	-2.9175
URB2	4	0.0013428	8.9867e-06	0.000161	1163	4	-3.0636	0.99866	1	1	18462	0	-3.0636
TMEM258	4	0.00135	8.9867e-06	0.000161	1164	4	-3.093	0.99865	1	1	18461	0	-3.093
MRPL51	4	0.0013515	8.9867e-06	0.000161	1165	4	-2.0713	0.99865	1	1	18460	0	-2.0713
NDUFS1	4	0.0013547	8.9867e-06	0.000161	1166	4	-1.5422	0.99865	1	1	18459	0	-1.5422
NAA25	4	0.0013571	8.9867e-06	0.000161	1167	4	-3.5347	0.99686	0.99999	1	18200	0	-3.5347
AGPAT5	4	0.0013631	8.9867e-06	0.000161	1168	4	-1.6317	0.99864	1	1	18458	0	-1.6317
DDOST	4	0.0013643	8.9867e-06	0.000161	1169	3	-4.8909	0.90002	0.99535	1	15615	0	-4.8909
UXS1	4	0.0013694	8.9867e-06	0.000161	1170	4	-2.8221	0.96802	0.99939	1	17034	0	-2.8221
CLSPN	4	0.0013704	8.9867e-06	0.000161	1171	4	-2.1361	0.99863	1	1	18457	0	-2.1361
SFSWAP	4	0.001374	8.9867e-06	0.000161	1172	4	-2.1747	0.99863	1	1	18456	0	-2.1747
PTCD3	4	0.0013766	8.9867e-06	0.000161	1173	4	-1.9605	0.99862	1	1	18455	0	-1.9605
DDX56	4	0.0013774	8.9867e-06	0.000161	1174	4	-4.5952	0.99096	0.99994	1	17822	0	-4.5952
FDXR	4	0.0013917	8.9867e-06	0.000161	1175	4	-2.6362	0.99861	1	1	18454	0	-2.6362
POLR2D	4	0.0013935	8.9867e-06	0.000161	1176	4	-3.6746	0.99861	1	1	18452	0	-3.6746
NPIPB3	3	0.0013958	9.9084e-06	0.000171	1177	3	-4.9391	0.9986	1	1	18451	0	-4.9391
VDAC1	4	0.0013968	8.9867e-06	0.000161	1178	4	-2.4839	0.9986	1	1	18450	0	-2.4839
NFS1	4	0.0014001	8.9867e-06	0.000161	1179	3	-3.4571	0.86425	0.99186	1	14959	0	-3.4571
TFB2M	4	0.0014009	8.9867e-06	0.000161	1180	4	-1.8933	0.9986	1	1	18449	0	-1.8933
CENPP	4	0.0014031	8.9867e-06	0.000161	1181	4	-2.2609	0.9986	1	1	18447	0	-2.2609
TINF2	4	0.001406	8.9867e-06	0.000161	1182	4	-4.421	0.99389	0.99997	1	17961	0	-4.421
CCDC86	4	0.0014083	8.9867e-06	0.000161	1183	4	-2.3691	0.99859	1	1	18446	0	-2.3691
ACTG1	4	0.0014173	8.9867e-06	0.000161	1184	4	-1.8431	0.99858	1	1	18445	0	-1.8431
USP17L23	3	0.0014258	9.9084e-06	0.000171	1185	3	-2.1175	0.99857	1	1	18444	0	-2.1175
CRKL	4	0.0014289	8.9867e-06	0.000161	1186	4	-1.8622	0.99857	1	1	18443	0	-1.8622
DPAGT1	4	0.0014293	8.9867e-06	0.000161	1187	4	-3.1915	0.99857	1	1	18442	0	-3.1915
COG3	4	0.0014342	8.9867e-06	0.000161	1188	4	-2.2523	0.99857	1	1	18441	0	-2.2523
NOM1	4	0.0014357	8.9867e-06	0.000161	1189	3	-3.6343	0.91871	0.99699	1	15945	0	-3.6343
UBE3D	4	0.0014376	8.9867e-06	0.000161	1190	4	-2.2952	0.99856	1	1	18440	0	-2.2952
POLA1	4	0.0014426	8.9867e-06	0.000161	1191	4	-2.651	0.99856	1	1	18439	0	-2.651
ESF1	4	0.0014484	8.9867e-06	0.000161	1192	4	-2.9135	0.99125	0.99994	1	17841	0	-2.9135
DOLK	4	0.0014528	8.9867e-06	0.000161	1193	4	-2.1405	0.99855	1	1	18437	0	-2.1405
HNRNPK	4	0.0014635	8.9867e-06	0.000161	1194	4	-3.1721	0.99834	1	1	18397	0	-3.1721
PCM1	4	0.0014654	8.9867e-06	0.000161	1195	4	-1.6595	0.99853	1	1	18436	0	-1.6595
PDCD6IP	4	0.0014666	8.9867e-06	0.000161	1196	4	-2.3924	0.99853	1	1	18435	0	-2.3924
NDUFAB1	4	0.0014697	9.4475e-06	0.000163	1197	4	-2.8363	0.99853	1	1	18434	0	-2.8363
PISD	4	0.0014703	9.4475e-06	0.000163	1198	4	-5.237	0.99415	0.99997	1	17973	0	-5.237
ALG12	4	0.0014712	9.4475e-06	0.000163	1199	4	-1.9579	0.99853	1	1	18433	0	-1.9579
CT45A10	2	0.0014727	1.2213e-05	0.00021	1200	1	-0.48439	0.20907	0.55901	1	4995	1	-0.48439
COPB2	4	0.0014766	9.4475e-06	0.000163	1201	4	-3.3619	0.99852	1	1	18432	0	-3.3619
CGB7	4	0.0014778	9.4475e-06	0.000163	1202	4	-2.1311	0.99852	1	1	18431	0	-2.1311
RPL7L1	4	0.0014832	9.4475e-06	0.000163	1203	4	-5.1469	0.99852	1	1	18430	0	-5.1469
ANAPC10	2	0.0014884	1.2213e-05	0.00021	1204	2	-6.2126	0.99851	0.99999	1	18429	0	-6.2126
DHX8	4	0.0014886	9.4475e-06	0.000163	1205	4	-2.4505	0.9898	0.99992	1	17757	0	-2.4505
SPDYE1	4	0.0014901	9.4475e-06	0.000163	1206	3	-3.2379	0.93319	0.99782	1	16249	0	-3.2379
VARS2	4	0.0014941	9.4475e-06	0.000163	1207	4	-2.4682	0.99851	1	1	18428	0	-2.4682
DGCR8	4	0.0014952	9.4475e-06	0.000163	1208	4	-2.656	0.9985	1	1	18427	0	-2.656
CCDC137	4	0.0015062	9.4475e-06	0.000163	1209	4	-1.8232	0.99849	1	1	18425	0	-1.8232
SCAP	4	0.0015231	9.4475e-06	0.000163	1210	4	-2.8753	0.99848	1	1	18423	0	-2.8753
CDIN1	4	0.0015243	9.4475e-06	0.000163	1211	4	-2.0487	0.99848	1	1	18422	0	-2.0487
TMA16	4	0.0015263	9.4475e-06	0.000163	1212	4	-3.9523	0.99703	0.99999	1	18219	0	-3.9523
HSPA14	4	0.001527	9.4475e-06	0.000163	1213	4	-1.7656	0.99847	1	1	18421	0	-1.7656
ARPC4	2	0.0015333	1.2213e-05	0.00021	1214	2	-5.4517	0.99847	0.99999	1	18420	0	-5.4517
PKM	4	0.0015374	9.4475e-06	0.000163	1215	4	-2.347	0.99846	1	1	18419	0	-2.347
RPL39	4	0.0015437	9.4475e-06	0.000163	1216	4	-4.5405	0.99846	1	1	18418	0	-4.5405
MED7	4	0.0015456	9.4475e-06	0.000163	1217	4	-2.6161	0.99829	1	1	18389	0	-2.6161
HMGA1	4	0.0015509	9.4475e-06	0.000163	1218	4	-3.0146	0.99845	1	1	18417	0	-3.0146
UBAP1	4	0.0015521	9.4475e-06	0.000163	1219	4	-2.1316	0.99845	1	1	18416	0	-2.1316
XYLT2	4	0.0015549	9.4475e-06	0.000163	1220	4	-1.4653	0.99845	1	1	18415	0	-1.4653
NELFB	4	0.0015585	9.4475e-06	0.000163	1221	4	-3.8032	0.99717	0.99999	1	18239	0	-3.8032
CDS2	4	0.001559	9.4475e-06	0.000163	1222	4	-2.7555	0.99844	1	1	18414	0	-2.7555
TMEM230	4	0.0015594	9.4475e-06	0.000163	1223	4	-2.7661	0.99844	1	1	18413	0	-2.7661
KRAS	4	0.0015618	9.4475e-06	0.000163	1224	4	-3.9069	0.99844	1	1	18412	0	-3.9069
CENPE	4	0.001562	9.4475e-06	0.000163	1225	4	-1.6374	0.94871	0.99865	1	16552	0	-1.6374
EXOSC5	4	0.0015662	9.4475e-06	0.000163	1226	4	-2.6324	0.99843	1	1	18411	0	-2.6324
ZNF609	4	0.001593	9.4475e-06	0.000163	1227	4	-1.2024	0.99841	1	1	18410	0	-1.2024
RBM8A	2	0.001593	1.2673e-05	0.000217	1228	2	-4.6604	0.99841	0.99999	1	18409	0	-4.6604
ZCCHC9	4	0.0015934	9.4475e-06	0.000163	1229	4	-1.959	0.99841	1	1	18408	0	-1.959
HAUS7	4	0.0015983	9.4475e-06	0.000163	1230	4	-2.4779	0.9984	1	1	18407	0	-2.4779
NOP56	4	0.0016057	9.4475e-06	0.000163	1231	4	-2.9636	0.99839	1	1	18406	0	-2.9636
HYPK	4	0.0016078	9.4475e-06	0.000163	1232	4	-1.9571	0.99839	1	1	18405	0	-1.9571
CDK6	4	0.0016098	9.4475e-06	0.000163	1233	4	-2.5538	0.99839	1	1	18404	0	-2.5538
MRPL40	4	0.001612	9.4475e-06	0.000163	1234	4	-2.8134	0.99809	1	1	18360	0	-2.8134
RPN1	4	0.0016218	9.4475e-06	0.000163	1235	4	-2.7884	0.99838	1	1	18403	0	-2.7884
ZNF574	4	0.0016222	9.4475e-06	0.000163	1236	4	-3.4126	0.99838	1	1	18402	0	-3.4126
DNAJA3	4	0.0016225	9.4475e-06	0.000163	1237	4	-3.0596	0.96545	0.99931	1	16966	0	-3.0596
CDC23	4	0.0016235	9.4475e-06	0.000163	1238	4	-4.8399	0.99838	1	1	18401	0	-4.8399
ENSG00000274175	4	0.0016284	9.4475e-06	0.000163	1239	4	-2.4435	0.99837	1	1	18400	0	-2.4435
CEACAM7	4	0.0016413	1.2673e-05	0.000217	1240	4	-1.6344	0.99836	1	1	18399	0	-1.6344
EIF4G2	4	0.0016428	1.2673e-05	0.000217	1241	3	-2.7363	0.90579	0.99584	1	15707	0	-2.7363
RPP30	4	0.001651	1.3134e-05	0.000217	1242	3	-4.2089	0.24597	0.75964	1	5418	1	-4.2089
ZNF723	4	0.0016644	1.3134e-05	0.000217	1243	2	-0.71439	0.807	0.984	1	13922	0	-0.71439
GNL3L	4	0.0016708	1.3134e-05	0.000217	1244	4	-2.4152	0.99833	1	1	18395	0	-2.4152
TIMM23B-AGAP6	4	0.0016746	1.3134e-05	0.000217	1245	4	-1.654	0.99833	1	1	18394	0	-1.654
CENPI	4	0.0016784	1.3134e-05	0.000217	1246	4	-3.6963	0.99832	1	1	18393	0	-3.6963
ATP5F1E	4	0.0016848	1.3134e-05	0.000217	1247	4	-4.0715	0.99832	1	1	18392	0	-4.0715
RPLP2	4	0.0016916	1.3134e-05	0.000217	1248	4	-2.7522	0.99831	1	1	18391	0	-2.7522
USP8	4	0.0016973	1.3134e-05	0.000217	1249	3	-2.2221	0.86139	0.99165	1	14917	0	-2.2221
OTUD5	4	0.0017002	1.3134e-05	0.000217	1250	4	-1.7625	0.9983	1	1	18390	0	-1.7625
MTCH2	4	0.0017148	1.3134e-05	0.000217	1251	4	-2.0726	0.99829	1	1	18388	0	-2.0726
TOPBP1	4	0.0017153	1.3134e-05	0.000217	1252	4	-4.1103	0.99828	1	1	18387	0	-4.1103
NBPF10	4	0.0017156	1.3134e-05	0.000217	1253	3	-1.2167	0.25944	0.76752	1	5571	1	-1.2167
RTF1	4	0.0017207	1.3134e-05	0.000217	1254	4	-3.5015	0.98282	0.99977	1	17496	0	-3.5015
ZPR1	4	0.0017283	1.3134e-05	0.000217	1255	4	-3.6815	0.99827	1	1	18386	0	-3.6815
POP7	4	0.0017291	1.3134e-05	0.000217	1256	4	-3.6178	0.99827	1	1	18385	0	-3.6178
CCNB1	4	0.0017344	1.3134e-05	0.000217	1257	4	-2.6561	0.99827	1	1	18384	0	-2.6561
CHCHD4	4	0.0017374	1.3134e-05	0.000217	1258	4	-3.202	0.99826	1	1	18382	0	-3.202
RBMX	4	0.0017395	1.3134e-05	0.000217	1259	4	-3.9981	0.9947	0.99998	1	18009	0	-3.9981
SRSF2	4	0.0017512	1.3134e-05	0.000217	1260	3	-4.2838	0.86113	0.9916	1	14911	0	-4.2838
ZNF235	4	0.0017699	1.3134e-05	0.000217	1261	3	-1.5689	0.90108	0.99543	1	15634	0	-1.5689
FNTB	3	0.0017803	1.1291e-05	0.000194	1262	3	-4.614	0.99822	1	1	18379	0	-4.614
SAFB	4	0.0017903	1.3134e-05	0.000217	1263	4	-2.0684	0.99821	1	1	18378	0	-2.0684
FIG4	4	0.0017948	1.3134e-05	0.000217	1264	4	-1.3607	0.99821	1	1	18377	0	-1.3607
MRPL28	4	0.0017957	1.3134e-05	0.000217	1265	4	-1.8879	0.9982	1	1	18376	0	-1.8879
TAFAZZIN	4	0.0018018	1.3134e-05	0.000217	1266	3	-2.8024	0.93499	0.99803	1	16284	0	-2.8024
CTPS1	4	0.0018033	1.3134e-05	0.000217	1267	4	-1.7538	0.9982	1	1	18375	0	-1.7538
ENSG00000259132	4	0.0018042	1.3134e-05	0.000217	1268	4	-4.1344	0.9982	1	1	18374	0	-4.1344
EEF1G	4	0.0018078	1.3134e-05	0.000217	1269	4	-4.196	0.99819	1	1	18373	0	-4.196
NRBP1	4	0.0018227	1.3134e-05	0.000217	1270	3	-3.4334	0.8473	0.98968	1	14654	0	-3.4334
ENSG00000285625	4	0.0018313	1.3134e-05	0.000217	1271	4	-1.9641	0.99817	1	1	18371	0	-1.9641
CPSF4	4	0.0018324	1.3134e-05	0.000217	1272	3	-4.6629	0.71371	0.96491	1	12377	0	-4.6629
SCYGR8	2	0.0018369	1.2673e-05	0.000217	1273	2	-7.0335	0.99816	0.99999	1	18370	0	-7.0335
ATR	4	0.0018417	1.3134e-05	0.000217	1274	4	-3.2275	0.99816	1	1	18368	0	-3.2275
SARS1	4	0.0018438	1.3134e-05	0.000217	1275	3	-5.3	0.63593	0.94151	1	11031	0	-5.3
ACO2	4	0.0018564	1.3134e-05	0.000217	1276	4	-1.8503	0.99363	0.99996	1	17952	0	-1.8503
TOP1MT	4	0.0018674	1.3134e-05	0.000217	1277	4	-1.3151	0.99813	1	1	18365	0	-1.3151
FASN	4	0.0018683	1.3134e-05	0.000217	1278	4	-2.1136	0.99813	1	1	18364	0	-2.1136
LRRC37A	2	0.0018689	1.2673e-05	0.000217	1279	2	-6.4989	0.99813	0.99999	1	18363	0	-6.4989
ENSG00000270249	4	0.0018721	1.3134e-05	0.000217	1280	4	-3.2726	0.9578	0.99902	1	16781	0	-3.2726
CCNE1	4	0.0018724	1.3134e-05	0.000217	1281	4	-2.0697	0.99813	1	1	18362	0	-2.0697
ATP6V1G1	4	0.00189	1.3595e-05	0.000217	1282	4	-2.6898	0.99811	1	1	18361	0	-2.6898
PARN	4	0.001916	1.3595e-05	0.000217	1283	3	-2.1755	0.74904	0.97385	1	12954	0	-2.1755
KIF4A	4	0.0019345	1.3595e-05	0.000217	1284	4	-2.304	0.99807	1	1	18357	0	-2.304
ELP6	4	0.0019383	1.3595e-05	0.000217	1285	4	-2.9913	0.99806	1	1	18356	0	-2.9913
ENSG00000285839	4	0.0019421	1.3595e-05	0.000217	1286	4	-3.6615	0.99806	1	1	18355	0	-3.6615
RBBP6	4	0.0019587	1.3595e-05	0.000217	1287	4	-3.3063	0.99522	0.99998	1	18042	0	-3.3063
PPAT	4	0.001964	1.3595e-05	0.000217	1288	4	-1.455	0.99804	1	1	18353	0	-1.455
SLU7	4	0.0019678	1.3595e-05	0.000217	1289	4	-2.7317	0.99803	1	1	18352	0	-2.7317
FUBP1	4	0.0019693	1.3595e-05	0.000217	1290	4	-2.4386	0.99803	1	1	18351	0	-2.4386
KAT14	4	0.0019717	1.3595e-05	0.000217	1291	4	-1.842	0.99803	1	1	18350	0	-1.842
UFC1	4	0.0019765	1.3595e-05	0.000217	1292	4	-2.322	0.99802	1	1	18349	0	-2.322
KAT5	4	0.0019798	1.3595e-05	0.000217	1293	4	-2.2028	0.97989	0.99969	1	17396	0	-2.2028
PNPT1	4	0.0019875	1.3595e-05	0.000217	1294	4	-2.1354	0.99801	1	1	18348	0	-2.1354
EIF4B	4	0.001989	1.3595e-05	0.000217	1295	4	-1.8351	0.99801	1	1	18347	0	-1.8351
HAUS6	4	0.0019983	1.3595e-05	0.000217	1296	4	-2.779	0.99168	0.99995	1	17858	0	-2.779
CDK8	4	0.0020001	1.3595e-05	0.000217	1297	4	-1.509	0.998	1	1	18346	0	-1.509
GAGE1	1	0.0020049	2.3043e-07	8e-06	1298	1	-1.1941	0.998	1	1	18345	0	-1.1941
MED28	4	0.0020113	1.3595e-05	0.000217	1299	4	-4.0395	0.99446	0.99997	1	17992	0	-4.0395
ATP6V1H	4	0.002015	1.3595e-05	0.000217	1300	3	-2.5102	0.53903	0.90177	1	9365	1	-2.5102
PPIE	4	0.0020206	1.3595e-05	0.000217	1301	4	-3.1021	0.99798	1	1	18344	0	-3.1021
XRN2	4	0.0020249	1.3595e-05	0.000217	1302	4	-2.0813	0.99798	1	1	18343	0	-2.0813
TTK	4	0.0020308	1.3595e-05	0.000217	1303	4	-3.0134	0.99797	1	1	18342	0	-3.0134
SNRPA1	4	0.0020366	1.3595e-05	0.000217	1304	4	-4.3107	0.99059	0.99993	1	17798	0	-4.3107
DDX31	4	0.0020416	1.3595e-05	0.000217	1305	4	-2.0522	0.99796	1	1	18341	0	-2.0522
ACTR1A	4	0.0020421	1.3595e-05	0.000217	1306	4	-2.7262	0.99796	1	1	18340	0	-2.7262
FGF20	4	0.0020456	1.3595e-05	0.000217	1307	4	-1.6432	0.99795	1	1	18339	0	-1.6432
NOP14	4	0.0020475	1.3595e-05	0.000217	1308	4	-1.4403	0.99795	1	1	18338	0	-1.4403
TIMELESS	4	0.0020485	1.3595e-05	0.000217	1309	4	-3.5854	0.99795	1	1	18337	0	-3.5854
PPP2R3C	4	0.0020516	1.3595e-05	0.000217	1310	3	-2.75	0.88555	0.99425	1	15355	0	-2.75
ARF1	4	0.002054	1.3595e-05	0.000217	1311	4	-2.4681	0.99795	1	1	18336	0	-2.4681
DHX15	4	0.0020584	1.3595e-05	0.000217	1312	4	-4.2129	0.99794	1	1	18335	0	-4.2129
KIR3DL2	4	0.0020629	1.3595e-05	0.000217	1313	4	-2.8139	0.99794	1	1	18334	0	-2.8139
DPH1	4	0.0020693	1.3595e-05	0.000217	1314	4	-2.2526	0.99793	1	1	18333	0	-2.2526
DAD1	4	0.0020753	1.3595e-05	0.000217	1315	4	-4.0426	0.98867	0.9999	1	17705	0	-4.0426
NOP16	4	0.0020762	1.3595e-05	0.000217	1316	4	-3.565	0.99629	0.99999	1	18139	0	-3.565
CTU2	4	0.0020818	1.3595e-05	0.000217	1317	4	-2.8213	0.99792	1	1	18332	0	-2.8213
YEATS4	4	0.0021109	1.3595e-05	0.000217	1318	4	-2.4566	0.99789	1	1	18329	0	-2.4566
SLX4	4	0.0021215	1.3595e-05	0.000217	1319	4	-2.1934	0.99788	1	1	18327	0	-2.1934
RNF103-CHMP3	3	0.0021231	1.636e-05	0.000256	1320	3	-1.5633	0.99788	0.99999	1	18326	0	-1.5633
EXOC3	4	0.0021246	1.3595e-05	0.000217	1321	4	-2.3417	0.99788	1	1	18325	0	-2.3417
COX7C	4	0.0021286	1.3595e-05	0.000217	1322	4	-2.0494	0.99787	1	1	18324	0	-2.0494
SFXN4	4	0.0021291	1.3595e-05	0.000217	1323	4	-1.0347	0.99787	1	1	18323	0	-1.0347
RBM19	4	0.0021363	1.3595e-05	0.000217	1324	4	-2.3221	0.99786	1	1	18322	0	-2.3221
ALG1L2	4	0.0021511	1.3595e-05	0.000217	1325	4	-2.5031	0.99785	1	1	18321	0	-2.5031
POLE2	4	0.0021536	1.3595e-05	0.000217	1326	4	-3.8209	0.99785	1	1	18320	0	-3.8209
AKIRIN2	4	0.0021562	1.3595e-05	0.000217	1327	4	-4.0507	0.99784	1	1	18319	0	-4.0507
DDX54	4	0.0021567	1.3595e-05	0.000217	1328	4	-2.8538	0.99784	1	1	18318	0	-2.8538
SBNO1	4	0.0021603	1.3595e-05	0.000217	1329	4	-3.6814	0.99784	1	1	18316	0	-3.6814
LAIR2	4	0.0021635	1.3595e-05	0.000217	1330	3	-1.4431	0.89407	0.99474	1	15498	0	-1.4431
RPUSD4	4	0.0021665	1.3595e-05	0.000217	1331	4	-1.6746	0.99783	1	1	18315	0	-1.6746
ZNF720	4	0.0021675	1.3595e-05	0.000217	1332	4	-2.3986	0.99783	1	1	18314	0	-2.3986
RBBP8	4	0.0021695	1.3595e-05	0.000217	1333	4	-2.0089	0.99783	1	1	18313	0	-2.0089
TUBGCP2	4	0.0021718	1.3595e-05	0.000217	1334	4	-5.0562	0.98845	0.9999	1	17692	0	-5.0562
WDR5	4	0.0021783	1.3595e-05	0.000217	1335	4	-4.4721	0.99782	1	1	18312	0	-4.4721
GANAB	4	0.0021809	1.3595e-05	0.000217	1336	4	-1.8358	0.99782	1	1	18311	0	-1.8358
LAS1L	4	0.0021825	1.3595e-05	0.000217	1337	4	-2.6302	0.99782	1	1	18310	0	-2.6302
ALDOA	4	0.0021845	1.4056e-05	0.000221	1338	3	-3.4554	0.73863	0.97165	1	12784	0	-3.4554
PABIR1	4	0.0021887	1.4056e-05	0.000221	1339	4	-2.0027	0.99781	1	1	18309	0	-2.0027
PLA2G10	4	0.0021944	1.4056e-05	0.000221	1340	3	-2.048	0.75195	0.97425	1	12997	0	-2.048
BCAR1	4	0.0021959	1.4056e-05	0.000221	1341	4	-2.0178	0.9978	1	1	18308	0	-2.0178
CENPW	4	0.0022105	1.4056e-05	0.000221	1342	4	-3.7497	0.99779	1	1	18307	0	-3.7497
SMC5	4	0.0022121	1.4056e-05	0.000221	1343	4	-3.6545	0.99779	1	1	18306	0	-3.6545
PES1	4	0.0022147	1.4056e-05	0.000221	1344	4	-2.5706	0.99779	1	1	18305	0	-2.5706
CDK12	4	0.0022191	1.4056e-05	0.000221	1345	4	-2.4528	0.98559	0.99985	1	17596	0	-2.4528
DERL1	4	0.0022257	1.4056e-05	0.000221	1346	4	-1.4206	0.99777	1	1	18304	0	-1.4206
IMPDH2	4	0.0022278	1.4056e-05	0.000221	1347	4	-2.1873	0.99777	1	1	18303	0	-2.1873
ALG14	4	0.0022341	1.4056e-05	0.000221	1348	4	-3.7868	0.99777	1	1	18302	0	-3.7868
SF3B1	4	0.0022426	1.4056e-05	0.000221	1349	4	-4.6298	0.99776	1	1	18301	0	-4.6298
GPR84	4	0.0022457	1.4056e-05	0.000221	1350	4	-1.2194	0.99775	1	1	18300	0	-1.2194
BUD23	4	0.0022463	1.4056e-05	0.000221	1351	4	-2.649	0.99775	1	1	18299	0	-2.649
NVL	4	0.002248	1.4056e-05	0.000221	1352	4	-4.2789	0.9879	0.99988	1	17668	0	-4.2789
NCL	4	0.002251	1.4056e-05	0.000221	1353	3	-4.2957	0.90496	0.99581	1	15696	0	-4.2957
LARP1	4	0.0022648	1.4056e-05	0.000221	1354	4	-1.947	0.99774	1	1	18298	0	-1.947
PGM3	4	0.0022723	1.4056e-05	0.000221	1355	4	-2.3736	0.99773	1	1	18297	0	-2.3736
DHX36	4	0.0022787	1.4517e-05	0.000228	1356	4	-3.4358	0.99772	0.99999	1	18296	0	-3.4358
ARHGEF15	4	0.0022883	1.4517e-05	0.000228	1357	4	-1.559	0.99771	0.99999	1	18295	0	-1.559
TRNT1	4	0.0023051	1.4978e-05	0.000235	1358	3	-2.8625	0.88006	0.99356	1	15257	0	-2.8625
OPA1	4	0.0023131	1.4978e-05	0.000235	1359	4	-2.2678	0.99769	0.99999	1	18292	0	-2.2678
HDAC2	4	0.0023169	1.4978e-05	0.000235	1360	4	-1.8888	0.99135	0.99994	1	17847	0	-1.8888
LRRC37A2	2	0.0023333	2.143e-05	0.000335	1361	2	-4.0597	0.99767	0.99998	1	18291	0	-4.0597
TFDP1	4	0.0023435	1.5439e-05	0.000242	1362	4	-2.171	0.99766	0.99999	1	18290	0	-2.171
FRG2B	3	0.0023491	1.8204e-05	0.000284	1363	3	-1.8205	0.99765	0.99999	1	18289	0	-1.8205
NSMCE1	4	0.0023493	1.5439e-05	0.000242	1364	3	-3.5908	0.35292	0.81426	1	6658	1	-3.5908
CENPF	4	0.0023517	1.5439e-05	0.000242	1365	4	-1.9659	0.99765	0.99999	1	18288	0	-1.9659
NPIPB2	4	0.0023807	2.3734e-05	0.000369	1366	3	-1.7091	0.011556	0.2643	1	666	1	-1.7091
ATL2	4	0.0023831	2.3734e-05	0.000369	1367	4	-2.6251	0.99762	0.99999	1	18286	0	-2.6251
TBCA	4	0.0023836	2.3734e-05	0.000369	1368	4	-2.9909	0.99762	0.99999	1	18285	0	-2.9909
ORC5	4	0.0023909	2.3734e-05	0.000369	1369	4	-2.3644	0.9471	0.99852	1	16519	0	-2.3644
POT1	4	0.0023925	2.3734e-05	0.000369	1370	4	-2.4834	0.99761	0.99999	1	18284	0	-2.4834
MAP10	4	0.0023947	2.3734e-05	0.000369	1371	4	-1.4462	0.99761	0.99999	1	18283	0	-1.4462
SPATA5L1	4	0.0024086	2.4195e-05	0.000375	1372	4	-3.3271	0.99759	0.99999	1	18281	0	-3.3271
SLC35A2	4	0.0024091	2.4195e-05	0.000375	1373	4	-2.1482	0.99759	0.99999	1	18280	0	-2.1482
DLST	4	0.0024193	2.4195e-05	0.000375	1374	3	-1.9715	0.93141	0.99779	1	16206	0	-1.9715
NUP58	4	0.0024277	2.4656e-05	0.000377	1375	3	-2.5142	0.90236	0.99551	1	15654	0	-2.5142
SLC35B2	4	0.0024281	2.4656e-05	0.000377	1376	4	-2.0269	0.99757	0.99999	1	18279	0	-2.0269
TRAPPC4	4	0.0024552	2.4656e-05	0.000377	1377	4	-2.8945	0.99669	0.99999	1	18175	0	-2.8945
RPIA	4	0.0024574	2.4656e-05	0.000377	1378	4	-1.9469	0.99754	0.99999	1	18278	0	-1.9469
SUCO	4	0.0024648	2.4656e-05	0.000377	1379	4	-2.6682	0.99754	0.99999	1	18277	0	-2.6682
H2BC6	4	0.002467	2.4656e-05	0.000377	1380	4	-1.7863	0.99753	0.99999	1	18276	0	-1.7863
SNAPC3	4	0.0024705	2.4656e-05	0.000377	1381	4	-2.8666	0.99753	0.99999	1	18275	0	-2.8666
TRAPPC5	4	0.0024786	2.4656e-05	0.000377	1382	4	-2.9176	0.99414	0.99997	1	17972	0	-2.9176
NUP160	4	0.0024892	2.4656e-05	0.000377	1383	4	-2.6179	0.99751	0.99999	1	18274	0	-2.6179
HAUS5	4	0.002491	2.4656e-05	0.000377	1384	4	-3.6505	0.99751	0.99999	1	18273	0	-3.6505
LAMTOR1	4	0.0024978	2.4656e-05	0.000377	1385	4	-2.0151	0.9975	0.99999	1	18272	0	-2.0151
CARMIL2	4	0.0025001	2.4656e-05	0.000377	1386	4	-1.3938	0.9975	0.99999	1	18271	0	-1.3938
CEBPZ	4	0.0025057	2.4656e-05	0.000377	1387	4	-2.7254	0.99597	0.99999	1	18110	0	-2.7254
TTF1	4	0.0025064	2.4656e-05	0.000377	1388	4	-3.495	0.99749	0.99999	1	18270	0	-3.495
NUP37	4	0.0025087	2.4656e-05	0.000377	1389	4	-1.5065	0.99749	0.99999	1	18269	0	-1.5065
METTL1	4	0.0025099	2.4656e-05	0.000377	1390	4	-2.382	0.99749	0.99999	1	18268	0	-2.382
RANGAP1	4	0.0025183	2.4656e-05	0.000377	1391	3	-4.394	0.82641	0.98695	1	14266	0	-4.394
GMPS	4	0.0025248	2.4656e-05	0.000377	1392	4	-3.4106	0.99284	0.99996	1	17919	0	-3.4106
TSFM	4	0.0025324	2.4656e-05	0.000377	1393	4	-2.4295	0.99747	0.99999	1	18266	0	-2.4295
RPS5	4	0.0025333	2.4656e-05	0.000377	1394	4	-4.7391	0.9851	0.99984	1	17575	0	-4.7391
RINT1	4	0.0025366	2.4656e-05	0.000377	1395	3	-2.3708	0.79128	0.98182	1	13645	0	-2.3708
NOC3L	4	0.002548	2.5117e-05	0.00038	1396	4	-2.793	0.99745	0.99999	1	18265	0	-2.793
ACP7	4	0.0025486	2.5117e-05	0.00038	1397	3	-2.0734	0.65109	0.94567	1	11281	0	-2.0734
MRE11	4	0.0025608	2.5117e-05	0.00038	1398	4	-2.5219	0.99744	0.99999	1	18264	0	-2.5219
EXOSC3	4	0.0025702	2.5117e-05	0.00038	1399	4	-2.1628	0.99743	0.99999	1	18262	0	-2.1628
CENPQ	4	0.0025715	2.5117e-05	0.00038	1400	3	-2.4184	0.20847	0.74224	1	4990	1	-2.4184
DDX10	4	0.0025853	2.5117e-05	0.00038	1401	4	-4.673	0.94838	0.99862	1	16548	0	-4.673
CERS2	4	0.0026022	2.5117e-05	0.00038	1402	4	-1.8694	0.9806	0.99971	1	17416	0	-1.8694
GOLGA6L4	4	0.0026033	2.5117e-05	0.00038	1403	3	-3.7648	0.88225	0.99374	1	15299	0	-3.7648
ENSG00000271254	4	0.0026309	2.5117e-05	0.00038	1404	3	-3.4058	0.45901	0.86636	1	8090	1	-3.4058
WFDC10B	4	0.0026333	2.5117e-05	0.00038	1405	4	-1.4369	0.99737	0.99999	1	18261	0	-1.4369
THAP8	4	0.0026357	2.5117e-05	0.00038	1406	4	-1.6823	0.99736	0.99999	1	18260	0	-1.6823
ITFG1	4	0.0026542	2.5117e-05	0.00038	1407	4	-0.9944	0.99735	0.99999	1	18259	0	-0.9944
NUDC	4	0.0026602	2.5117e-05	0.00038	1408	4	-4.2846	0.99734	0.99999	1	18258	0	-4.2846
LRRTM4	4	0.0026608	2.5117e-05	0.00038	1409	4	-1.6387	0.99734	0.99999	1	18257	0	-1.6387
SAP30BP	4	0.0026766	2.5577e-05	0.000382	1410	3	-2.6004	0.85436	0.99072	1	14786	0	-2.6004
PGAM1	4	0.0026778	2.5577e-05	0.000382	1411	4	-4.3951	0.99716	0.99999	1	18237	0	-4.3951
OR2T27	4	0.0026801	2.5577e-05	0.000382	1412	4	-1.7857	0.99732	0.99999	1	18256	0	-1.7857
TTC1	4	0.0026819	2.5577e-05	0.000382	1413	4	-2.5583	0.99732	0.99999	1	18255	0	-2.5583
SRP72	4	0.0026831	2.5577e-05	0.000382	1414	4	-2.6858	0.99732	0.99999	1	18254	0	-2.6858
H2BC18	4	0.0026876	2.5577e-05	0.000382	1415	4	-1.3158	0.99627	0.99999	1	18135	0	-1.3158
SPATA5	4	0.002691	2.5577e-05	0.000382	1416	4	-2.3822	0.99731	0.99999	1	18253	0	-2.3822
ZNF131	4	0.0026969	2.5577e-05	0.000382	1417	3	-2.6875	0.64521	0.94408	1	11188	0	-2.6875
MRPL24	4	0.0026983	2.5577e-05	0.000382	1418	4	-1.7796	0.9973	0.99999	1	18252	0	-1.7796
MRPS21	4	0.0027037	2.5577e-05	0.000382	1419	3	-2.5862	0.53722	0.90115	1	9333	1	-2.5862
TONSL	4	0.002711	2.5577e-05	0.000382	1420	4	-2.9948	0.99729	0.99999	1	18251	0	-2.9948
AKAP13	4	0.0027153	2.5577e-05	0.000382	1421	4	-1.6877	0.99728	0.99999	1	18250	0	-1.6877
CARS1	4	0.0027172	2.5577e-05	0.000382	1422	3	-4.0279	0.57768	0.92336	1	10029	0	-4.0279
GAPDHS	4	0.0027202	2.5577e-05	0.000382	1423	4	-1.9889	0.99728	0.99999	1	18249	0	-1.9889
ZNF99	4	0.0027206	2.5577e-05	0.000382	1424	4	-1.9518	0.99641	0.99999	1	18145	0	-1.9518
AURKA	4	0.002732	2.5577e-05	0.000382	1425	4	-3.6974	0.98172	0.99974	1	17453	0	-3.6974
UTP23	4	0.0027387	2.5577e-05	0.000382	1426	4	-2.2762	0.99032	0.99993	1	17782	0	-2.2762
GTF3C2	4	0.0027631	2.5577e-05	0.000382	1427	4	-1.6006	0.99724	0.99999	1	18248	0	-1.6006
NUFIP2	4	0.0027699	2.6038e-05	0.000384	1428	4	-1.4365	0.99723	0.99999	1	18247	0	-1.4365
KIAA0100	4	0.0027768	2.6038e-05	0.000384	1429	4	-1.9065	0.99722	0.99999	1	18246	0	-1.9065
HSD17B10	4	0.0027917	2.6038e-05	0.000384	1430	4	-2.3768	0.99721	0.99999	1	18245	0	-2.3768
DUS2	4	0.0027966	2.6038e-05	0.000384	1431	4	-1.6058	0.9972	0.99999	1	18244	0	-1.6058
MED12	4	0.002811	2.6038e-05	0.000384	1432	4	-2.649	0.99719	0.99999	1	18243	0	-2.649
PPIH	4	0.0028111	2.6038e-05	0.000384	1433	3	-1.7978	0.45554	0.86402	1	8035	1	-1.7978
SHQ1	4	0.0028134	2.6038e-05	0.000384	1434	4	-2.1748	0.9393	0.99808	1	16367	0	-2.1748
TOE1	4	0.0028223	2.6038e-05	0.000384	1435	4	-1.499	0.99718	0.99999	1	18242	0	-1.499
ISCA2	4	0.0028242	2.6038e-05	0.000384	1436	4	-1.9589	0.99718	0.99999	1	18241	0	-1.9589
YEATS2	4	0.0028298	2.6038e-05	0.000384	1437	4	-3.0631	0.99717	0.99999	1	18240	0	-3.0631
AARS2	4	0.0028336	2.6038e-05	0.000384	1438	4	-2.041	0.99717	0.99999	1	18238	0	-2.041
MAGOHB	4	0.0028378	2.6038e-05	0.000384	1439	3	-4.9643	0.10469	0.62036	1	3191	1	-4.9643
POLR2E	4	0.002839	2.6038e-05	0.000384	1440	3	-4.0258	0.87788	0.99334	1	15214	0	-4.0258
UBE2M	4	0.0028424	2.6038e-05	0.000384	1441	4	-4.2779	0.99716	0.99999	1	18236	0	-4.2779
NCBP3	4	0.0028525	2.6038e-05	0.000384	1442	4	-2.0731	0.99715	0.99999	1	18235	0	-2.0731
SF3B3	4	0.0028569	2.6038e-05	0.000384	1443	4	-2.8481	0.99714	0.99999	1	18234	0	-2.8481
FZD5	4	0.0028614	2.6038e-05	0.000384	1444	4	-1.8344	0.99714	0.99999	1	18233	0	-1.8344
UBE2C	4	0.0028639	2.6038e-05	0.000384	1445	4	-2.8672	0.99714	0.99999	1	18232	0	-2.8672
PFN1	4	0.0028741	2.6499e-05	0.00039	1446	4	-1.9173	0.99713	0.99999	1	18231	0	-1.9173
NGDN	4	0.0028765	2.6499e-05	0.00039	1447	3	-5.201	0.0084539	0.22184	1	507	1	-5.201
SRP9	4	0.0028785	2.6499e-05	0.00039	1448	4	-2.3428	0.99712	0.99999	1	18230	0	-2.3428
RPP40	4	0.0028894	2.6499e-05	0.00039	1449	4	-2.711	0.99711	0.99999	1	18229	0	-2.711
MLST8	4	0.00289	2.6499e-05	0.00039	1450	4	-1.7894	0.99711	0.99999	1	18228	0	-1.7894
SDHA	2	0.0028972	3.7099e-05	0.000479	1451	2	-2.4816	0.9971	0.99996	1	18226	0	-2.4816
SART3	4	0.0029083	2.696e-05	0.000394	1452	3	-2.849	0.90839	0.99614	1	15764	0	-2.849
MPHOSPH10	4	0.0029086	2.696e-05	0.000394	1453	4	-2.7743	0.99709	0.99999	1	18225	0	-2.7743
RPL23A	4	0.0029157	2.696e-05	0.000394	1454	4	-1.9702	0.99708	0.99999	1	18224	0	-1.9702
ASPM	4	0.0029169	2.696e-05	0.000394	1455	4	-0.93213	0.99708	0.99999	1	18223	0	-0.93213
HNRNPAB	4	0.002926	2.696e-05	0.000394	1456	4	-1.4081	0.99707	0.99999	1	18222	0	-1.4081
SRP19	4	0.0029344	2.696e-05	0.000394	1457	4	-2.8964	0.98575	0.99985	1	17600	0	-2.8964
AP2S1	4	0.0029389	2.696e-05	0.000394	1458	4	-2.1139	0.99706	0.99999	1	18221	0	-2.1139
SPOP	4	0.0029395	2.696e-05	0.000394	1459	4	-1.6384	0.99706	0.99999	1	18220	0	-1.6384
MED8	4	0.0029713	2.7421e-05	0.000399	1460	4	-2.9148	0.99703	0.99999	1	18218	0	-2.9148
PARD6B	4	0.002972	2.7421e-05	0.000399	1461	4	-1.741	0.99703	0.99999	1	18217	0	-1.741
DCLRE1B	4	0.0029743	2.7421e-05	0.000399	1462	4	-3.4652	0.99099	0.99994	1	17824	0	-3.4652
TRAPPC8	4	0.0029775	2.7421e-05	0.000399	1463	4	-2.3607	0.9947	0.99998	1	18011	0	-2.3607
CNOT10	4	0.0029799	2.7421e-05	0.000399	1464	4	-2.3406	0.99534	0.99998	1	18052	0	-2.3406
VHL	4	0.0029859	2.7421e-05	0.000399	1465	4	-4.4843	0.98123	0.99973	1	17436	0	-4.4843
NUBP1	4	0.0029944	2.7421e-05	0.000399	1466	4	-3.554	0.99291	0.99996	1	17922	0	-3.554
RPL36	4	0.002998	2.7421e-05	0.000399	1467	4	-4.5662	0.99697	0.99999	1	18213	0	-4.5662
OR4C6	4	0.0029995	2.7882e-05	0.000405	1468	4	-2.1848	0.997	0.99999	1	18216	0	-2.1848
CIP2A	4	0.0030041	2.7882e-05	0.000405	1469	4	-3.424	0.997	0.99999	1	18215	0	-3.424
ACKR1	4	0.0030042	2.7882e-05	0.000405	1470	2	-0.70339	0.63653	0.94222	1	11043	0	-0.70339
FIP1L1	2	0.0030198	3.756e-05	0.000484	1471	2	-3.7904	0.99698	0.99996	1	18214	0	-3.7904
TTI1	4	0.0030282	2.8803e-05	0.000414	1472	4	-3.8199	0.96042	0.99911	1	16845	0	-3.8199
EXOSC1	4	0.0030371	2.8803e-05	0.000414	1473	4	-2.1448	0.99696	0.99999	1	18212	0	-2.1448
DHX33	4	0.0030437	2.8803e-05	0.000414	1474	4	-3.2557	0.99696	0.99999	1	18211	0	-3.2557
FAM240C	4	0.0030537	2.8803e-05	0.000414	1475	4	-1.6856	0.99695	0.99999	1	18210	0	-1.6856
DUX4	4	0.0030661	2.8803e-05	0.000414	1476	3	-6.2134	0.6618	0.94875	1	11478	0	-6.2134
ZNF511	3	0.0030665	3.4334e-05	0.000455	1477	3	-2.3152	0.99693	0.99999	1	18208	0	-2.3152
H3C11	4	0.0030824	2.8803e-05	0.000414	1478	4	-2.0202	0.99692	0.99999	1	18207	0	-2.0202
CHTF18	4	0.0030858	2.8803e-05	0.000414	1479	4	-2.1104	0.99691	0.99999	1	18206	0	-2.1104
RBM14-RBM4	3	0.0030917	3.4334e-05	0.000455	1480	3	-2.2193	0.99691	0.99999	1	18205	0	-2.2193
PPP6C	4	0.0031012	2.9264e-05	0.000414	1481	4	-1.3828	0.9969	0.99999	1	18204	0	-1.3828
CHMP6	4	0.0031091	2.9264e-05	0.000414	1482	4	-3.0219	0.99491	0.99998	1	18026	0	-3.0219
IL17RC	3	0.0031171	3.4334e-05	0.000455	1483	3	-1.6447	0.99688	0.99999	1	18203	0	-1.6447
NACA	4	0.0031195	2.9264e-05	0.000414	1484	4	-1.2749	0.99688	0.99999	1	18202	0	-1.2749
PRMT5	4	0.0031357	2.9264e-05	0.000414	1485	4	-3.7579	0.99686	0.99999	1	18199	0	-3.7579
PRRC2C	4	0.0031378	2.9264e-05	0.000414	1486	4	-1.7207	0.99686	0.99999	1	18198	0	-1.7207
BUB1B	4	0.0031391	2.9264e-05	0.000414	1487	4	-2.2988	0.99686	0.99999	1	18197	0	-2.2988
BMS1	4	0.0031405	2.9264e-05	0.000414	1488	4	-2.4746	0.99686	0.99999	1	18196	0	-2.4746
MRPL22	4	0.0031425	2.9264e-05	0.000414	1489	4	-1.5856	0.99686	0.99999	1	18195	0	-1.5856
KIF18B	4	0.0031426	2.9264e-05	0.000414	1490	4	-1.8566	0.99255	0.99996	1	17901	0	-1.8566
TSEN15	4	0.0031439	2.9264e-05	0.000414	1491	4	-2.7043	0.99542	0.99998	1	18057	0	-2.7043
LTV1	4	0.0031439	2.9264e-05	0.000414	1492	4	-2.432	0.99686	0.99999	1	18194	0	-2.432
CACTIN	4	0.0031527	2.9264e-05	0.000414	1493	4	-2.7439	0.99685	0.99999	1	18193	0	-2.7439
TGS1	4	0.0031562	2.9264e-05	0.000414	1494	4	-1.9719	0.99684	0.99999	1	18192	0	-1.9719
GOLGA6L10	3	0.0031574	3.4334e-05	0.000455	1495	3	-2.4082	0.99684	0.99999	1	18191	0	-2.4082
WDR3	4	0.0031705	2.9264e-05	0.000414	1496	4	-4.1635	0.99683	0.99999	1	18190	0	-4.1635
RBM22	4	0.0031738	2.9264e-05	0.000414	1497	4	-3.1928	0.99405	0.99997	1	17967	0	-3.1928
SUGP1	4	0.0031767	2.9264e-05	0.000414	1498	4	-2.2122	0.99109	0.99994	1	17830	0	-2.2122
HAUS3	4	0.003178	2.9264e-05	0.000414	1499	4	-3.2465	0.99682	0.99999	1	18189	0	-3.2465
IARS2	4	0.0031789	2.9264e-05	0.000414	1500	4	-4.454	0.99517	0.99998	1	18040	0	-4.454
NBPF1	4	0.0031794	2.9264e-05	0.000414	1501	4	-1.5504	0.99682	0.99999	1	18188	0	-1.5504
YRDC	4	0.0031851	2.9264e-05	0.000414	1502	4	-2.9105	0.99641	0.99999	1	18144	0	-2.9105
SAP130	4	0.0031911	2.9264e-05	0.000414	1503	4	-2.4869	0.99681	0.99999	1	18186	0	-2.4869
MCRIP1	4	0.0031918	2.9264e-05	0.000414	1504	4	-1.2401	0.99681	0.99999	1	18185	0	-1.2401
PIP5K1A	4	0.0032104	2.9264e-05	0.000414	1505	4	-1.6586	0.99679	0.99999	1	18184	0	-1.6586
MRPL4	4	0.0032154	2.9264e-05	0.000414	1506	4	-2.4571	0.99165	0.99995	1	17857	0	-2.4571
TTC27	4	0.003228	2.9264e-05	0.000414	1507	4	-4.2338	0.99406	0.99997	1	17968	0	-4.2338
BRCA1	4	0.003243	2.9264e-05	0.000414	1508	4	-1.8965	0.99676	0.99999	1	18183	0	-1.8965
NPEPPS	4	0.0032521	2.9264e-05	0.000414	1509	4	-2.2482	0.99675	0.99999	1	18182	0	-2.2482
C20orf202	4	0.0032534	2.9264e-05	0.000414	1510	4	-2.3839	0.99278	0.99996	1	17913	0	-2.3839
H2BC15	3	0.0032577	3.4794e-05	0.000458	1511	3	-3.659	0.99674	0.99999	1	18181	0	-3.659
CARM1	4	0.0032605	2.9264e-05	0.000414	1512	4	-1.9026	0.99674	0.99999	1	18180	0	-1.9026
SNRNP200	4	0.0032703	2.9264e-05	0.000414	1513	4	-2.6158	0.99673	0.99999	1	18179	0	-2.6158
ATAD5	4	0.003293	2.9725e-05	0.000417	1514	4	-2.5884	0.97046	0.99945	1	17102	0	-2.5884
ASCC3	4	0.0032934	2.9725e-05	0.000417	1515	4	-2.3514	0.99671	0.99999	1	18178	0	-2.3514
WRN	4	0.0032949	2.9725e-05	0.000417	1516	4	-0.88016	0.99671	0.99999	1	18177	0	-0.88016
DDX39B	4	0.0033026	2.9725e-05	0.000417	1517	4	-2.0355	0.9967	0.99999	1	18176	0	-2.0355
RAD51D	4	0.0033072	2.9725e-05	0.000417	1518	4	-3.2929	0.96563	0.99931	1	16975	0	-3.2929
MEN1	4	0.003321	2.9725e-05	0.000417	1519	4	-1.9382	0.99668	0.99999	1	18173	0	-1.9382
AIFM1	4	0.0033252	2.9725e-05	0.000417	1520	4	-2.884	0.99616	0.99999	1	18123	0	-2.884
ENY2	4	0.0033265	2.9725e-05	0.000417	1521	3	-2.6687	0.6405	0.94315	1	11112	0	-2.6687
NDUFS2	4	0.0033352	2.9725e-05	0.000417	1522	4	-1.5057	0.99666	0.99999	1	18172	0	-1.5057
DDX59	4	0.0033433	2.9725e-05	0.000417	1523	4	-2.049	0.99285	0.99996	1	17920	0	-2.049
POTEI	2	0.0033434	4.4472e-05	0.00056	1524	2	-4.8634	0.99666	0.99996	1	18171	0	-4.8634
FUBP3	4	0.0033437	2.9725e-05	0.000417	1525	4	-1.226	0.99666	0.99999	1	18170	0	-1.226
OSBP	4	0.0033509	2.9725e-05	0.000417	1526	4	-2.2198	0.99665	0.99999	1	18168	0	-2.2198
BEND3	4	0.0033602	2.9725e-05	0.000417	1527	4	-1.9478	0.99664	0.99999	1	18167	0	-1.9478
PLCB4	4	0.003368	2.9725e-05	0.000417	1528	4	-1.2396	0.99663	0.99999	1	18166	0	-1.2396
TMED10	4	0.0033731	2.9725e-05	0.000417	1529	4	-2.3992	0.99663	0.99999	1	18165	0	-2.3992
ZNF341	4	0.0033785	2.9725e-05	0.000417	1530	4	-1.3071	0.97526	0.9996	1	17245	0	-1.3071
ANKLE2	4	0.0034177	3.0186e-05	0.000419	1531	4	-3.351	0.99651	0.99999	1	18156	0	-3.351
MTHFD1	4	0.0034294	3.0186e-05	0.000419	1532	4	-1.8084	0.99657	0.99999	1	18164	0	-1.8084
IGF2BP3	4	0.0034352	3.0186e-05	0.000419	1533	4	-1.2595	0.99656	0.99999	1	18163	0	-1.2595
ADRM1	4	0.0034403	3.0186e-05	0.000419	1534	4	-3.4443	0.99656	0.99999	1	18162	0	-3.4443
CCNB2	4	0.0034427	3.0186e-05	0.000419	1535	4	-2.3545	0.99611	0.99999	1	18119	0	-2.3545
HTRA2	4	0.0034454	3.0186e-05	0.000419	1536	4	-2.0898	0.99655	0.99999	1	18160	0	-2.0898
PSMD8	4	0.0034454	3.0186e-05	0.000419	1537	4	-4.1923	0.9619	0.9992	1	16881	0	-4.1923
INTS4	4	0.0034545	3.0186e-05	0.000419	1538	4	-3.9346	0.97547	0.99961	1	17254	0	-3.9346
POLE4	4	0.0034607	3.0186e-05	0.000419	1539	4	-2.0003	0.99654	0.99999	1	18159	0	-2.0003
MCM10	4	0.0034673	3.0186e-05	0.000419	1540	4	-1.6733	0.99653	0.99999	1	18158	0	-1.6733
HAUS4	4	0.0034772	3.0186e-05	0.000419	1541	3	-3.3572	0.86223	0.99176	1	14929	0	-3.3572
ENSG00000276256	4	0.003493	3.0186e-05	0.000419	1542	4	-2.1472	0.99651	0.99999	1	18157	0	-2.1472
TEFM	4	0.0034974	3.0186e-05	0.000419	1543	4	-1.7506	0.9965	0.99999	1	18155	0	-1.7506
GFUS	4	0.0035048	3.0186e-05	0.000419	1544	4	-1.7694	0.9965	0.99999	1	18154	0	-1.7694
ACOX1	4	0.0035151	3.0647e-05	0.000422	1545	4	-1.4718	0.99648	0.99999	1	18152	0	-1.4718
STEEP1	4	0.0035175	3.0647e-05	0.000422	1546	4	-2.0031	0.96992	0.99944	1	17091	0	-2.0031
SNAPC4	4	0.0035314	3.0647e-05	0.000422	1547	4	-2.8612	0.99647	0.99999	1	18151	0	-2.8612
GATB	4	0.0035351	3.0647e-05	0.000422	1548	4	-1.5186	0.99646	0.99999	1	18150	0	-1.5186
INTS12	4	0.0035411	3.0647e-05	0.000422	1549	4	-2.1571	0.99646	0.99999	1	18149	0	-2.1571
ZZZ3	4	0.0035413	3.0647e-05	0.000422	1550	4	-2.6067	0.98409	0.99981	1	17540	0	-2.6067
BPTF	4	0.0035426	3.0647e-05	0.000422	1551	4	-1.9369	0.99646	0.99999	1	18148	0	-1.9369
SP7	4	0.0035478	3.0647e-05	0.000422	1552	4	-1.3869	0.99645	0.99999	1	18147	0	-1.3869
MMS22L	4	0.0035645	3.0647e-05	0.000422	1553	4	-2.7196	0.97136	0.99947	1	17126	0	-2.7196
RHCG	4	0.0035751	3.0647e-05	0.000422	1554	3	-2.107	0.92649	0.99734	1	16094	0	-2.107
NLRP4	4	0.0035762	3.0647e-05	0.000422	1555	4	-1.5027	0.99642	0.99999	1	18146	0	-1.5027
ARHGAP11A-SCG5	3	0.0035879	4.8159e-05	0.000599	1556	3	-2.5687	0.99028	0.99991	1	17780	0	-2.5687
POTEF	3	0.0035892	4.8159e-05	0.000599	1557	3	-5.088	0.97985	0.99968	1	17393	0	-5.088
KAT8	4	0.0036254	3.0647e-05	0.000422	1558	3	-3.3408	0.23593	0.75401	1	5304	1	-3.3408
ATAD3A	4	0.0036267	3.1108e-05	0.000428	1559	3	-4.8826	0.82929	0.98733	1	14316	0	-4.8826
PPFIA1	4	0.003635	3.1108e-05	0.000428	1560	4	-1.766	0.99637	0.99999	1	18143	0	-1.766
NUF2	4	0.003657	3.1569e-05	0.000433	1561	4	-3.678	0.99634	0.99999	1	18142	0	-3.678
ENSG00000267360	4	0.003661	3.1569e-05	0.000433	1562	4	-2.4354	0.99495	0.99998	1	18028	0	-2.4354
RNASEK	4	0.0036679	3.1569e-05	0.000433	1563	3	-3.8239	0.52555	0.89589	1	9131	1	-3.8239
H2BU1	4	0.0036887	3.1569e-05	0.000433	1564	4	-1.8508	0.95507	0.99888	1	16706	0	-1.8508
ATP6V1D	4	0.0036907	3.1569e-05	0.000433	1565	4	-1.8427	0.99631	0.99999	1	18141	0	-1.8427
NUTF2	4	0.0036913	3.1569e-05	0.000433	1566	3	-4.1403	0.90877	0.99614	1	15772	0	-4.1403
EIF3J	4	0.0036991	3.1569e-05	0.000433	1567	4	-2.9352	0.9963	0.99999	1	18140	0	-2.9352
UBE2D2	4	0.0037145	3.2029e-05	0.000437	1568	4	-1.3485	0.99629	0.99999	1	18138	0	-1.3485
PSMC3IP	4	0.0037207	3.2029e-05	0.000437	1569	4	-1.6063	0.99628	0.99999	1	18137	0	-1.6063
WAPL	4	0.0037232	3.2029e-05	0.000437	1570	4	-2.2195	0.99554	0.99999	1	18070	0	-2.2195
IPO13	4	0.0037238	3.2029e-05	0.000437	1571	4	-3.3403	0.99628	0.99999	1	18136	0	-3.3403
THG1L	4	0.0037256	3.2029e-05	0.000437	1572	4	-2.2286	0.98294	0.99978	1	17501	0	-2.2286
HARS2	4	0.0037496	3.249e-05	0.00044	1573	4	-2.3429	0.99197	0.99995	1	17872	0	-2.3429
MED24	4	0.0037501	3.249e-05	0.00044	1574	4	-1.6398	0.99625	0.99999	1	18133	0	-1.6398
TYROBP	4	0.0037702	3.249e-05	0.00044	1575	3	-1.4661	0.89604	0.9949	1	15535	0	-1.4661
MRPS7	4	0.0037711	3.249e-05	0.00044	1576	4	-1.7729	0.99623	0.99999	1	18132	0	-1.7729
NEPRO	4	0.0037719	3.249e-05	0.00044	1577	4	-2.0409	0.99623	0.99999	1	18131	0	-2.0409
ENSG00000267881	4	0.0037828	3.249e-05	0.00044	1578	4	-2.6176	0.99622	0.99999	1	18130	0	-2.6176
MROH6	4	0.0037891	3.249e-05	0.00044	1579	4	-1.0875	0.99621	0.99999	1	18129	0	-1.0875
BCS1L	4	0.0037922	3.249e-05	0.00044	1580	4	-1.8154	0.99621	0.99999	1	18128	0	-1.8154
TIMM23	4	0.0037961	3.249e-05	0.00044	1581	4	-2.7386	0.9962	0.99999	1	18127	0	-2.7386
CDK4	4	0.0037985	3.249e-05	0.00044	1582	4	-1.9673	0.9962	0.99999	1	18126	0	-1.9673
PREB	4	0.003804	3.249e-05	0.00044	1583	4	-2.9942	0.9962	0.99999	1	18125	0	-2.9942
KMT2B	4	0.0038198	3.249e-05	0.00044	1584	4	-2.9606	0.98919	0.99991	1	17735	0	-2.9606
ZNF335	4	0.0038229	3.249e-05	0.00044	1585	4	-2.413	0.99618	0.99999	1	18124	0	-2.413
MICOS10	3	0.0038447	5.5533e-05	0.000689	1586	3	-2.528	0.99616	0.99998	1	18122	0	-2.528
RHOQ	4	0.0038595	3.2951e-05	0.000442	1587	4	-2.7646	0.94332	0.99833	1	16438	0	-2.7646
ICE2	4	0.003868	3.2951e-05	0.000442	1588	3	-3.1362	0.84552	0.98941	1	14618	0	-3.1362
MAFK	4	0.0038719	3.2951e-05	0.000442	1589	4	-1.4667	0.99613	0.99999	1	18121	0	-1.4667
VPS35	4	0.0038751	3.2951e-05	0.000442	1590	4	-3.199	0.988	0.99989	1	17674	0	-3.199
PRKDC	4	0.0038903	3.2951e-05	0.000442	1591	4	-1.9581	0.99611	0.99999	1	18120	0	-1.9581
PPIP5K2	4	0.0039009	3.2951e-05	0.000442	1592	3	-1.7833	0.9239	0.9972	1	16052	0	-1.7833
ABCF1	4	0.0039095	3.2951e-05	0.000442	1593	4	-2.6046	0.98822	0.99989	1	17682	0	-2.6046
KIF20A	4	0.0039127	3.2951e-05	0.000442	1594	4	-1.4277	0.99609	0.99999	1	18118	0	-1.4277
UBA5	4	0.0039324	3.2951e-05	0.000442	1595	4	-1.5762	0.98879	0.9999	1	17714	0	-1.5762
TFAM	4	0.0039343	3.2951e-05	0.000442	1596	4	-1.9255	0.99607	0.99999	1	18115	0	-1.9255
EXOSC10	4	0.0039382	3.2951e-05	0.000442	1597	3	-2.622	0.87288	0.99287	1	15121	0	-2.622
BAD	4	0.0039469	3.2951e-05	0.000442	1598	3	-1.9605	0.61798	0.93715	1	10726	0	-1.9605
MAPRE1	4	0.0039594	3.2951e-05	0.000442	1599	4	-1.4935	0.99604	0.99999	1	18114	0	-1.4935
BECN1	4	0.0039599	3.2951e-05	0.000442	1600	4	-2.3369	0.95442	0.99886	1	16687	0	-2.3369
SPCS3	4	0.0039723	3.3873e-05	0.000453	1601	4	-2.4998	0.99603	0.99999	1	18113	0	-2.4998
MRPL15	4	0.0039748	3.3873e-05	0.000453	1602	4	-1.9216	0.99603	0.99999	1	18112	0	-1.9216
PTBP1	4	0.0039886	3.3873e-05	0.000453	1603	4	-1.6102	0.99601	0.99999	1	18111	0	-1.6102
TRAIP	4	0.003999	3.3873e-05	0.000453	1604	4	-2.201	0.99359	0.99996	1	17949	0	-2.201
THAP12	4	0.0040136	3.3873e-05	0.000453	1605	4	-3.2576	0.99226	0.99995	1	17886	0	-3.2576
NXF1	4	0.0040313	3.4334e-05	0.000455	1606	4	-4.7674	0.98591	0.99985	1	17605	0	-4.7674
TIMP2	4	0.0040355	3.4334e-05	0.000455	1607	3	-1.7478	0.53957	0.90211	1	9376	1	-1.7478
FAM90A10P	2	0.0040531	6.4289e-05	0.000788	1608	2	-3.9797	0.99595	0.99994	1	18109	0	-3.9797
HNRNPU	4	0.0040677	3.4334e-05	0.000455	1609	4	-2.5974	0.96047	0.99911	1	16849	0	-2.5974
FASTKD5	4	0.004068	3.4334e-05	0.000455	1610	4	-1.2845	0.99593	0.99999	1	18108	0	-1.2845
GEMIN2	4	0.0040738	3.4334e-05	0.000455	1611	4	-2.431	0.99593	0.99999	1	18107	0	-2.431
MYADML2	4	0.0040746	3.4334e-05	0.000455	1612	4	-1.1176	0.99593	0.99999	1	18106	0	-1.1176
CDK10	4	0.004078	3.4334e-05	0.000455	1613	4	-1.8541	0.99592	0.99999	1	18105	0	-1.8541
TLCD3B	4	0.0040821	3.4334e-05	0.000455	1614	4	-1.311	0.99592	0.99999	1	18104	0	-1.311
H2BC7	3	0.0040834	5.7837e-05	0.000711	1615	3	-3.4366	0.99592	0.99998	1	18103	0	-3.4366
HEATR3	4	0.004084	3.4334e-05	0.000455	1616	4	-2.9788	0.97444	0.99957	1	17226	0	-2.9788
H3-2	3	0.0041002	5.7837e-05	0.000711	1617	3	-1.9706	0.9959	0.99998	1	18102	0	-1.9706
MAPK3	4	0.0041003	3.4334e-05	0.000455	1618	4	-1.4428	0.9959	0.99999	1	18101	0	-1.4428
GOLGA6B	2	0.0041081	6.4289e-05	0.000788	1619	2	-3.1857	0.96629	0.99855	1	16993	0	-3.1857
SCYGR5	2	0.0041137	6.4289e-05	0.000788	1620	2	-5.6124	0.99589	0.99994	1	18100	0	-5.6124
CCDC115	4	0.0041269	3.4334e-05	0.000455	1621	4	-1.6361	0.97579	0.99963	1	17271	0	-1.6361
MED31	4	0.0041299	3.4334e-05	0.000455	1622	3	-3.7814	0.83432	0.9882	1	14404	0	-3.7814
NUP155	4	0.0041313	3.4334e-05	0.000455	1623	4	-3.3866	0.98622	0.99986	1	17621	0	-3.3866
FDX2	2	0.0041318	6.4289e-05	0.000788	1624	2	-3.5213	0.99587	0.99994	1	18099	0	-3.5213
LCE1A	3	0.004142	5.8759e-05	0.000722	1625	3	-3.1021	0.99341	0.99995	1	17938	0	-3.1021
ZNF229	4	0.0041537	3.4794e-05	0.000458	1626	4	-1.4425	0.99042	0.99993	1	17786	0	-1.4425
NUP50	4	0.0041554	3.4794e-05	0.000458	1627	4	-1.4911	0.99584	0.99999	1	18098	0	-1.4911
MTRF1L	4	0.0041596	3.4794e-05	0.000458	1628	4	-1.7508	0.99584	0.99999	1	18097	0	-1.7508
IFNL3	4	0.0041655	3.4794e-05	0.000458	1629	4	-1.609	0.99583	0.99999	1	18096	0	-1.609
TAF5	4	0.0042121	3.4794e-05	0.000458	1630	4	-3.0213	0.98584	0.99985	1	17604	0	-3.0213
VPS13D	4	0.0042221	3.4794e-05	0.000458	1631	4	-3.0088	0.99578	0.99999	1	18094	0	-3.0088
DYRK1A	4	0.0042302	3.4794e-05	0.000458	1632	4	-2.2118	0.94723	0.99852	1	16524	0	-2.2118
YTHDC1	4	0.0042454	3.4794e-05	0.000458	1633	4	-1.564	0.97528	0.9996	1	17248	0	-1.564
KCMF1	4	0.0042527	3.4794e-05	0.000458	1634	4	-2.3096	0.99575	0.99999	1	18093	0	-2.3096
INTS2	4	0.0042543	3.4794e-05	0.000458	1635	4	-2.821	0.97779	0.99966	1	17334	0	-2.821
NSL1	4	0.0042835	3.5255e-05	0.000462	1636	4	-2.3245	0.99572	0.99999	1	18092	0	-2.3245
NUP43	4	0.0042893	3.5255e-05	0.000462	1637	3	-4.1985	0.12104	0.65244	1	3605	1	-4.1985
FARS2	4	0.0042964	3.5255e-05	0.000462	1638	4	-1.8835	0.9957	0.99999	1	18091	0	-1.8835
TPR	4	0.0042981	3.5255e-05	0.000462	1639	4	-1.6776	0.9957	0.99999	1	18090	0	-1.6776
YAE1	4	0.0043047	3.5255e-05	0.000462	1640	3	-2.6909	0.93154	0.99781	1	16214	0	-2.6909
METTL3	4	0.0043171	3.5716e-05	0.000465	1641	4	-2.398	0.99568	0.99999	1	18089	0	-2.398
RAC3	4	0.0043222	3.5716e-05	0.000465	1642	4	-1.944	0.99568	0.99999	1	18088	0	-1.944
PIGS	4	0.0043231	3.5716e-05	0.000465	1643	4	-2.7928	0.99568	0.99999	1	18087	0	-2.7928
NUDCD3	4	0.0043336	3.5716e-05	0.000465	1644	4	-2.3527	0.9887	0.9999	1	17710	0	-2.3527
ERF	4	0.0043387	3.5716e-05	0.000465	1645	4	-1.4461	0.99566	0.99999	1	18086	0	-1.4461
SPCS2	4	0.0043421	3.5716e-05	0.000465	1646	4	-2.6238	0.99566	0.99999	1	18085	0	-2.6238
TERF2	4	0.0043612	3.5716e-05	0.000465	1647	4	-4.3594	0.98925	0.99991	1	17737	0	-4.3594
NUP153	4	0.004363	3.5716e-05	0.000465	1648	4	-1.5395	0.99564	0.99999	1	18084	0	-1.5395
SNIP1	4	0.0043704	3.5716e-05	0.000465	1649	4	-1.9995	0.98527	0.99984	1	17582	0	-1.9995
UBIAD1	4	0.0043795	3.5716e-05	0.000465	1650	4	-1.9053	0.99562	0.99999	1	18083	0	-1.9053
PRAMEF15	2	0.0043825	7.028e-05	0.00086	1651	2	-2.3401	0.99562	0.99993	1	18082	0	-2.3401
C20orf141	4	0.0043839	3.5716e-05	0.000465	1652	4	-1.7864	0.99562	0.99999	1	18081	0	-1.7864
PAICS	4	0.0043865	3.5716e-05	0.000465	1653	4	-1.2302	0.99561	0.99999	1	18080	0	-1.2302
GAL3ST4	4	0.0043953	3.6177e-05	0.000468	1654	4	-1.5683	0.9956	0.99999	1	18079	0	-1.5683
BCLAF1	4	0.0044049	3.6177e-05	0.000468	1655	4	-1.6625	0.9956	0.99999	1	18078	0	-1.6625
PIPOX	4	0.0044066	3.6177e-05	0.000468	1656	4	-1.674	0.99559	0.99999	1	18077	0	-1.674
SEC61B	4	0.0044084	3.6177e-05	0.000468	1657	4	-2.9179	0.99559	0.99999	1	18076	0	-2.9179
ACTR6	4	0.0044199	3.6177e-05	0.000468	1658	3	-3.1273	0.90164	0.99547	1	15643	0	-3.1273
ZC3H18	4	0.0044268	3.6177e-05	0.000468	1659	4	-1.8193	0.99557	0.99999	1	18075	0	-1.8193
BRIP1	4	0.0044321	3.6177e-05	0.000468	1660	4	-1.1016	0.99557	0.99999	1	18074	0	-1.1016
POLG	4	0.0044409	3.6177e-05	0.000468	1661	4	-1.6725	0.99556	0.99999	1	18073	0	-1.6725
CRTC2	4	0.0044479	3.6177e-05	0.000468	1662	4	-2.658	0.99113	0.99994	1	17833	0	-2.658
PDPK1	4	0.0044515	3.6177e-05	0.000468	1663	4	-4.1489	0.99555	0.99999	1	18072	0	-4.1489
ZNHIT3	4	0.0044621	3.6177e-05	0.000468	1664	4	-3.0812	0.99554	0.99999	1	18069	0	-3.0812
COQ6	4	0.0044772	3.6638e-05	0.000473	1665	4	-1.9656	0.99552	0.99998	1	18068	0	-1.9656
GOLGA8R	2	0.0044798	7.028e-05	0.00086	1666	2	-5.0271	0.99552	0.99993	1	18067	0	-5.0271
HIGD2B	4	0.0044807	3.6638e-05	0.000473	1667	4	-1.3963	0.99552	0.99998	1	18066	0	-1.3963
SLC7A10	4	0.0044854	3.6638e-05	0.000473	1668	4	-1.8837	0.98646	0.99986	1	17628	0	-1.8837
UBB	4	0.0045027	3.802e-05	0.000489	1669	3	-3.208	0.31008	0.79601	1	6148	1	-3.208
CEP192	4	0.0045128	3.802e-05	0.000489	1670	4	-1.4443	0.99549	0.99998	1	18065	0	-1.4443
ARL2	1	0.0045159	2.3043e-07	8e-06	1671	1	-6.9077	0.99548	1	1	18064	0	-6.9077
HEATR9	4	0.0045163	3.802e-05	0.000489	1672	4	-1.5904	0.99548	0.99998	1	18063	0	-1.5904
INTS10	4	0.0045373	3.8481e-05	0.000494	1673	3	-2.882	0.87615	0.99315	1	15180	0	-2.882
CDC123	4	0.0045484	3.8481e-05	0.000494	1674	4	-2.0281	0.99015	0.99993	1	17772	0	-2.0281
MOB4	3	0.0045509	6.8437e-05	0.000839	1675	3	-4.2491	0.99545	0.99997	1	18061	0	-4.2491
PAM16	4	0.004553	3.8481e-05	0.000494	1676	4	-2.2675	0.99545	0.99998	1	18060	0	-2.2675
EDF1	4	0.0045531	3.8481e-05	0.000494	1677	3	-1.5201	0.53874	0.90177	1	9359	1	-1.5201
MDM4	4	0.0045579	3.8481e-05	0.000494	1678	3	-3.9841	0.57405	0.92102	1	9970	0	-3.9841
FAM20B	4	0.0045647	3.8481e-05	0.000494	1679	4	-1.9033	0.99544	0.99998	1	18059	0	-1.9033
TIMM8A	4	0.0045773	3.9864e-05	0.000508	1680	4	-1.9611	0.99542	0.99998	1	18058	0	-1.9611
GTF2E2	4	0.0045785	3.9864e-05	0.000508	1681	4	-2.7247	0.97651	0.99963	1	17292	0	-2.7247
RTTN	4	0.0045833	3.9864e-05	0.000508	1682	4	-3.2891	0.99175	0.99995	1	17861	0	-3.2891
CMTR1	4	0.0045963	3.9864e-05	0.000508	1683	4	-2.3478	0.9954	0.99998	1	18056	0	-2.3478
POLD1	4	0.0046071	3.9864e-05	0.000508	1684	4	-5.912	0.98959	0.99992	1	17750	0	-5.912
PIKFYVE	4	0.0046119	3.9864e-05	0.000508	1685	4	-2.3091	0.94814	0.99858	1	16544	0	-2.3091
GART	4	0.0046135	3.9864e-05	0.000508	1686	4	-1.2498	0.99539	0.99998	1	18054	0	-1.2498
TUBE1	4	0.0046237	3.9864e-05	0.000508	1687	4	-1.937	0.98271	0.99976	1	17491	0	-1.937
SSR2	4	0.0046279	3.9864e-05	0.000508	1688	3	-2.1907	0.78281	0.97979	1	13505	0	-2.1907
RBM48	4	0.0046319	3.9864e-05	0.000508	1689	3	-1.8244	0.51307	0.88934	1	8939	1	-1.8244
NPAT	4	0.0046375	3.9864e-05	0.000508	1690	4	-1.9253	0.99501	0.99998	1	18033	0	-1.9253
C2orf49	4	0.0046563	4.0325e-05	0.000511	1691	4	-2.1296	0.99534	0.99998	1	18053	0	-2.1296
IFNL1	4	0.0046591	4.0325e-05	0.000511	1692	4	-1.9893	0.99534	0.99998	1	18051	0	-1.9893
UTP18	4	0.0046649	4.0325e-05	0.000511	1693	3	-2.113	0.76307	0.97627	1	13182	0	-2.113
H2AC15	4	0.004668	4.0325e-05	0.000511	1694	3	-3.8991	0.29798	0.7897	1	6002	1	-3.8991
CDC6	4	0.0046746	4.0325e-05	0.000511	1695	4	-3.5173	0.99533	0.99998	1	18050	0	-3.5173
CENPU	4	0.0046808	4.0325e-05	0.000511	1696	4	-2.4863	0.98654	0.99986	1	17631	0	-2.4863
RPL13A	4	0.0046897	4.0325e-05	0.000511	1697	3	-3.6065	0.66926	0.9523	1	11606	0	-3.6065
ATP5F1B	4	0.0046902	4.0325e-05	0.000511	1698	4	-1.9552	0.99531	0.99998	1	18049	0	-1.9552
GRWD1	4	0.0046905	4.0325e-05	0.000511	1699	4	-3.6158	0.96879	0.9994	1	17058	0	-3.6158
UAP1	4	0.0047058	4.0325e-05	0.000511	1700	4	-1.6203	0.99529	0.99998	1	18048	0	-1.6203
IK	4	0.0047206	4.2629e-05	0.000539	1701	4	-1.7734	0.99528	0.99998	1	18047	0	-1.7734
APLP1	4	0.0047446	4.309e-05	0.000545	1702	4	-1.6036	0.99526	0.99998	1	18045	0	-1.6036
HDAC3	4	0.0047455	4.309e-05	0.000545	1703	4	-2.0594	0.99525	0.99998	1	18044	0	-2.0594
ENSG00000142539	2	0.0047548	8.2723e-05	0.000992	1704	2	-3.7201	0.99525	0.99992	1	18043	0	-3.7201
BAIAP2	4	0.0047683	4.3551e-05	0.000549	1705	4	-2.3623	0.98307	0.99979	1	17509	0	-2.3623
POLQ	4	0.0047781	4.3551e-05	0.000549	1706	4	-2.2294	0.98464	0.99983	1	17561	0	-2.2294
MRPS18A	4	0.0047847	4.3551e-05	0.000549	1707	4	-2.4059	0.99237	0.99996	1	17893	0	-2.4059
PIK3C3	4	0.0048145	4.4012e-05	0.000555	1708	4	-2.4609	0.99519	0.99998	1	18041	0	-2.4609
MED27	4	0.0048158	4.4012e-05	0.000555	1709	3	-2.305	0.84777	0.98981	1	14665	0	-2.305
SARS2	2	0.0048239	8.2723e-05	0.000992	1710	1	-1.7138	0.52911	0.85558	1	9195	0	-1.7138
RPS6KA4	4	0.0048295	4.4933e-05	0.000564	1711	4	-1.6038	0.99517	0.99998	1	18039	0	-1.6038
CHD8	4	0.0048396	4.4933e-05	0.000564	1712	4	-1.4554	0.99436	0.99997	1	17984	0	-1.4554
RNPS1	4	0.0048728	4.4933e-05	0.000564	1713	4	-3.2989	0.99513	0.99998	1	18038	0	-3.2989
ATG9A	4	0.0048738	4.4933e-05	0.000564	1714	4	-1.5423	0.99513	0.99998	1	18037	0	-1.5423
CDCA8	4	0.004875	4.4933e-05	0.000564	1715	4	-2.9152	0.9448	0.9984	1	16462	0	-2.9152
NDUFS7	4	0.0048785	4.4933e-05	0.000564	1716	4	-0.97205	0.99512	0.99998	1	18036	0	-0.97205
OR4Q3	4	0.0049398	4.5394e-05	0.000569	1717	4	-3.1416	0.94758	0.99857	1	16533	0	-3.1416
PDCD5	4	0.0049546	4.5394e-05	0.000569	1718	4	-2.1531	0.99505	0.99998	1	18035	0	-2.1531
USP30	4	0.0049786	4.6316e-05	0.000579	1719	4	-1.2204	0.99502	0.99998	1	18034	0	-1.2204
POMP	4	0.0049816	4.6316e-05	0.000579	1720	3	-1.4934	0.070441	0.52655	1	2371	1	-1.4934
CDC5L	4	0.0049962	4.6316e-05	0.000579	1721	3	-2.2656	0.8853	0.99416	1	15348	0	-2.2656
TEX10	4	0.0050047	4.6316e-05	0.000579	1722	4	-2.8967	0.99344	0.99996	1	17941	0	-2.8967
MRGBP	4	0.0050316	4.6777e-05	0.000582	1723	4	-1.5169	0.99497	0.99998	1	18032	0	-1.5169
POLR3A	4	0.0050355	4.6777e-05	0.000582	1724	4	-4.444	0.99496	0.99998	1	18031	0	-4.444
NPIPB6	4	0.0050413	4.6777e-05	0.000582	1725	4	-3.5422	0.99496	0.99998	1	18030	0	-3.5422
KLK2	4	0.005051	4.6777e-05	0.000582	1726	4	-1.0898	0.99495	0.99998	1	18029	0	-1.0898
CNOT2	4	0.0050591	4.6777e-05	0.000582	1727	4	-1.9669	0.99463	0.99998	1	18003	0	-1.9669
NPIPA1	4	0.0050676	4.6777e-05	0.000582	1728	4	-4.0607	0.98715	0.99987	1	17651	0	-4.0607
ALG8	4	0.005071	4.6777e-05	0.000582	1729	4	-2.9528	0.98343	0.99979	1	17520	0	-2.9528
TYMS	4	0.0050753	4.6777e-05	0.000582	1730	4	-1.402	0.99492	0.99998	1	18027	0	-1.402
NOL11	4	0.0051186	5.5072e-05	0.000684	1731	4	-2.9768	0.99256	0.99996	1	17903	0	-2.9768
CHERP	4	0.005134	5.5533e-05	0.000689	1732	4	-3.4725	0.99093	0.99994	1	17820	0	-3.4725
SRRM1	4	0.0051429	5.5533e-05	0.000689	1733	4	-2.3244	0.99486	0.99998	1	18024	0	-2.3244
SUMO1	4	0.0051551	5.6455e-05	0.000699	1734	3	-1.7381	0.88868	0.9945	1	15421	0	-1.7381
POLE3	4	0.0051586	5.6455e-05	0.000699	1735	4	-1.841	0.99484	0.99998	1	18023	0	-1.841
EIF3D	4	0.0051705	5.6455e-05	0.000699	1736	4	-2.7274	0.99483	0.99998	1	18022	0	-2.7274
PTPN23	4	0.0051837	5.6455e-05	0.000699	1737	4	-2.1333	0.95506	0.99888	1	16705	0	-2.1333
SETD1A	4	0.0052131	5.6915e-05	0.000704	1738	4	-1.6528	0.99479	0.99998	1	18021	0	-1.6528
IMP3	4	0.0052151	5.6915e-05	0.000704	1739	4	-3.2627	0.99478	0.99998	1	18020	0	-3.2627
ENSG00000265303	4	0.0052191	5.7376e-05	0.000708	1740	4	-1.7734	0.99478	0.99998	1	18019	0	-1.7734
ATP5MC2	4	0.00523	5.7376e-05	0.000708	1741	4	-1.773	0.99477	0.99998	1	18018	0	-1.773
SCGB2B2	4	0.005232	5.7376e-05	0.000708	1742	4	-1.8786	0.99477	0.99998	1	18017	0	-1.8786
RPL29	4	0.005242	5.7376e-05	0.000708	1743	4	-1.604	0.99476	0.99998	1	18015	0	-1.604
LRPPRC	4	0.005244	5.7837e-05	0.000711	1744	4	-1.3881	0.99476	0.99998	1	18014	0	-1.3881
BRME1	4	0.005248	5.7837e-05	0.000711	1745	4	-1.2878	0.99475	0.99998	1	18013	0	-1.2878
UTP14A	4	0.005253	5.7837e-05	0.000711	1746	4	-2.4305	0.99475	0.99998	1	18012	0	-2.4305
ANKRD20A3P	3	0.0052622	7.8576e-05	0.000955	1747	2	-3.2514	0.016264	0.2288	1	908	1	-3.2514
TRARG1	4	0.0052684	7.2124e-05	0.000882	1748	3	-1.8609	0.71737	0.96588	1	12438	0	-1.8609
ENSG00000205236	1	0.0052973	2.3043e-07	8e-06	1749	1	-2.6996	0.9947	1	1	18010	0	-2.6996
ALDH18A1	4	0.0053082	7.3506e-05	0.000899	1750	4	-1.199	0.99469	0.99998	1	18008	0	-1.199
TPI1	4	0.0053213	7.3967e-05	0.000904	1751	4	-2.3466	0.99468	0.99998	1	18007	0	-2.3466
ENSG00000286070	2	0.0053314	9.0558e-05	0.001067	1752	2	-5.7879	0.99467	0.99991	1	18006	0	-5.7879
LIN52	4	0.0053395	7.535e-05	0.00092	1753	4	-1.7579	0.99466	0.99998	1	18005	0	-1.7579
EXOC1	4	0.005347	7.5811e-05	0.000925	1754	3	-2.4356	0.88551	0.99425	1	15352	0	-2.4356
SCFD1	4	0.0053628	7.6732e-05	0.000936	1755	4	-2.8206	0.98611	0.99986	1	17612	0	-2.8206
KIF14	4	0.0053669	7.8115e-05	0.000951	1756	4	-1.9147	0.99463	0.99998	1	18004	0	-1.9147
URB1	4	0.005374	7.8115e-05	0.000951	1757	4	-3.2486	0.99463	0.99998	1	18002	0	-3.2486
ZNF681	4	0.0053771	7.8115e-05	0.000951	1758	4	-1.6765	0.99462	0.99998	1	18001	0	-1.6765
TRIM48	4	0.0053912	7.8576e-05	0.000955	1759	4	-1.7302	0.95161	0.99883	1	16624	0	-1.7302
GRIK5	4	0.0053963	7.8576e-05	0.000955	1760	4	-2.9823	0.99223	0.99995	1	17882	0	-2.9823
DUSP12	4	0.0054066	7.8576e-05	0.000955	1761	4	-1.6523	0.99459	0.99997	1	18000	0	-1.6523
PPP1R13L	4	0.0054332	7.9497e-05	0.000964	1762	4	-1.3244	0.99457	0.99997	1	17998	0	-1.3244
MAEA	4	0.0054404	7.9497e-05	0.000964	1763	4	-1.425	0.99456	0.99997	1	17997	0	-1.425
ATP6V0A1	4	0.0054445	7.9497e-05	0.000964	1764	4	-1.1634	0.99456	0.99997	1	17996	0	-1.1634
ENSG00000266086	1	0.0054511	2.3043e-07	8e-06	1765	1	-4.6302	0.99455	1	1	17995	0	-4.6302
ZNF283	4	0.0054533	8.0419e-05	0.000974	1766	3	-0.91581	0.4458	0.85878	1	7908	1	-0.91581
NUP88	4	0.005469	8.0419e-05	0.000974	1767	3	-2.9278	0.6582	0.94768	1	11412	0	-2.9278
SNRPA	4	0.0054833	8.088e-05	0.000978	1768	4	-2.2002	0.9551	0.99888	1	16709	0	-2.2002
PPP4R2	4	0.0054922	8.088e-05	0.000978	1769	4	-1.7386	0.97947	0.99967	1	17379	0	-1.7386
DDX6	4	0.0055075	8.088e-05	0.000978	1770	4	-1.7022	0.99449	0.99997	1	17994	0	-1.7022
YY1AP1	4	0.0055154	8.1341e-05	0.00098	1771	3	-2.7317	0.88754	0.99437	1	15396	0	-2.7317
MED19	4	0.0055292	8.1341e-05	0.00098	1772	4	-1.7314	0.99447	0.99997	1	17993	0	-1.7314
TMEM147	4	0.0055298	8.1341e-05	0.00098	1773	4	-2.3718	0.99022	0.99993	1	17776	0	-2.3718
UQCRC1	4	0.0055459	8.1341e-05	0.00098	1774	4	-1.4351	0.99445	0.99997	1	17991	0	-1.4351
SCO2	4	0.0055501	8.1341e-05	0.00098	1775	4	-1.3498	0.99445	0.99997	1	17990	0	-1.3498
IDH3A	4	0.0055542	8.1341e-05	0.00098	1776	4	-1.5324	0.99445	0.99997	1	17989	0	-1.5324
MRPL19	4	0.0055615	8.1341e-05	0.00098	1777	4	-2.1617	0.99444	0.99997	1	17988	0	-2.1617
ZFP82	4	0.0055824	8.1341e-05	0.00098	1778	4	-1.1969	0.99442	0.99997	1	17987	0	-1.1969
BRCA2	4	0.0056086	8.1802e-05	0.000982	1779	4	-2.0745	0.99439	0.99997	1	17986	0	-2.0745
MSH2	4	0.0056163	8.1802e-05	0.000982	1780	3	-1.1337	0.90774	0.99605	1	15750	0	-1.1337
RCC1L	4	0.005637	8.1802e-05	0.000982	1781	4	-1.7498	0.99436	0.99997	1	17985	0	-1.7498
YLPM1	4	0.0056487	8.1802e-05	0.000982	1782	4	-1.7414	0.99435	0.99997	1	17983	0	-1.7414
RMI1	4	0.0056504	8.1802e-05	0.000982	1783	3	-3.0865	0.028214	0.393	1	1297	1	-3.0865
CFDP1	4	0.0056613	8.3184e-05	0.000997	1784	4	-1.6484	0.99434	0.99997	1	17982	0	-1.6484
VPS39	4	0.0056899	8.5488e-05	0.001021	1785	4	-1.2904	0.99431	0.99997	1	17980	0	-1.2904
WDR62	4	0.0056921	8.5488e-05	0.001021	1786	4	-1.2611	0.99431	0.99997	1	17979	0	-1.2611
CHAF1A	4	0.0056958	8.5488e-05	0.001021	1787	4	-2.5505	0.98868	0.9999	1	17707	0	-2.5505
LINC02210-CRHR1	4	0.0056963	8.5488e-05	0.001021	1788	4	-1.2051	0.9943	0.99997	1	17978	0	-1.2051
H2AC12	4	0.0057015	8.5488e-05	0.001021	1789	2	-0.77831	0.85252	0.99033	1	14757	0	-0.77831
LINC02203	4	0.0057069	8.5488e-05	0.001021	1790	4	-2.6314	0.99429	0.99997	1	17977	0	-2.6314
ERCC1	4	0.0057421	8.5949e-05	0.001025	1791	4	-2.0325	0.98463	0.99983	1	17560	0	-2.0325
DSTN	4	0.0057525	8.5949e-05	0.001025	1792	3	-0.72346	0.86879	0.99239	1	15045	0	-0.72346
PPP1R32	4	0.0057646	8.5949e-05	0.001025	1793	4	-1.704	0.99424	0.99997	1	17976	0	-1.704
TOP1	4	0.0057716	8.7332e-05	0.001041	1794	4	-2.0682	0.9872	0.99987	1	17652	0	-2.0682
POLR1G	4	0.0057808	8.7332e-05	0.001041	1795	3	-2.6572	0.90436	0.99571	1	15684	0	-2.6572
POU2F2	4	0.0057979	8.7793e-05	0.001042	1796	4	-2.272	0.9942	0.99997	1	17975	0	-2.272
WDR7	4	0.005803	8.7793e-05	0.001042	1797	3	-1.7426	0.36306	0.81819	1	6787	1	-1.7426
GPAA1	4	0.0058087	8.7793e-05	0.001042	1798	4	-1.5373	0.99419	0.99997	1	17974	0	-1.5373
ANAPC4	4	0.0058233	8.7793e-05	0.001042	1799	4	-1.8536	0.98029	0.9997	1	17405	0	-1.8536
CTNNBL1	4	0.0058438	8.7793e-05	0.001042	1800	4	-2.5521	0.94961	0.99868	1	16575	0	-2.5521
TOP3A	4	0.0058545	8.7793e-05	0.001042	1801	4	-2.7634	0.98795	0.99988	1	17671	0	-2.7634
SMG8	4	0.0058606	8.7793e-05	0.001042	1802	4	-1.6995	0.99414	0.99997	1	17971	0	-1.6995
COQ4	4	0.0058737	8.8254e-05	0.001045	1803	4	-1.9202	0.99413	0.99997	1	17970	0	-1.9202
TFB1M	4	0.0059096	8.8254e-05	0.001045	1804	4	-1.5389	0.99409	0.99997	1	17969	0	-1.5389
WDR61	4	0.0059128	8.8254e-05	0.001045	1805	4	-1.8538	0.99277	0.99996	1	17912	0	-1.8538
PPME1	4	0.0059165	8.8254e-05	0.001045	1806	3	-2.1748	0.50465	0.88663	1	8816	1	-2.1748
RSPO4	4	0.0059666	8.9175e-05	0.001056	1807	4	-1.0483	0.99403	0.99997	1	17966	0	-1.0483
GGTLC2	4	0.0059876	9.0558e-05	0.001067	1808	4	-2.0281	0.99401	0.99997	1	17965	0	-2.0281
SON	4	0.005992	9.0558e-05	0.001067	1809	4	-1.7075	0.99401	0.99997	1	17964	0	-1.7075
DDX49	4	0.0060258	9.0558e-05	0.001067	1810	4	-3.075	0.97633	0.99963	1	17287	0	-3.075
FAM187B	4	0.0060448	9.0558e-05	0.001067	1811	3	-1.7906	0.92852	0.99745	1	16135	0	-1.7906
IFITM2	4	0.0060586	9.0558e-05	0.001067	1812	3	-2.3314	0.79457	0.98211	1	13703	0	-2.3314
DHX34	4	0.0060738	9.0558e-05	0.001067	1813	4	-1.6059	0.98912	0.99991	1	17733	0	-1.6059
ALYREF	4	0.0060831	9.0558e-05	0.001067	1814	4	-3.5664	0.99081	0.99993	1	17814	0	-3.5664
DYRK1B	4	0.0061031	9.1019e-05	0.001067	1815	4	-1.5818	0.9939	0.99997	1	17962	0	-1.5818
RRM2	4	0.0061038	9.1019e-05	0.001067	1816	4	-3.8897	0.98262	0.99975	1	17485	0	-3.8897
ENSG00000284820	4	0.0061172	9.1019e-05	0.001067	1817	4	-1.1357	0.97726	0.99965	1	17312	0	-1.1357
SEZ6	4	0.0061255	9.1019e-05	0.001067	1818	4	-1.1931	0.99387	0.99997	1	17960	0	-1.1931
NKAPD1	4	0.0061287	9.1019e-05	0.001067	1819	4	-1.515	0.9853	0.99984	1	17584	0	-1.515
PRPF39	4	0.0061306	9.1019e-05	0.001067	1820	4	-1.9027	0.96721	0.99937	1	17011	0	-1.9027
POU2F1	4	0.0061442	9.1019e-05	0.001067	1821	4	-1.5055	0.99116	0.99994	1	17836	0	-1.5055
PNO1	3	0.0061696	0.00011544	0.001324	1822	3	-2.6031	0.99383	0.99995	1	17959	0	-2.6031
EMC4	4	0.0061773	9.1019e-05	0.001067	1823	4	-1.9609	0.99382	0.99997	1	17958	0	-1.9609
MFAP1	4	0.0061784	9.1019e-05	0.001067	1824	4	-2.4386	0.99382	0.99997	1	17957	0	-2.4386
NPY4R	2	0.0062004	0.00010116	0.001172	1825	2	-1.3238	0.9938	0.9999	1	17956	0	-1.3238
CMTR2	4	0.0062385	9.2862e-05	0.001087	1826	4	-2.0859	0.98366	0.9998	1	17530	0	-2.0859
H3-3B	4	0.0062443	9.2862e-05	0.001087	1827	3	-1.6432	0.72207	0.96714	1	12515	0	-1.6432
PSG9	4	0.0062501	9.2862e-05	0.001087	1828	4	-3.7534	0.95164	0.99883	1	16625	0	-3.7534
POLR1F	4	0.0062671	9.2862e-05	0.001087	1829	4	-2.2536	0.94626	0.99847	1	16493	0	-2.2536
TRIM64C	3	0.0062706	0.0001159	0.001326	1830	3	-1.3926	0.94635	0.99769	1	16495	0	-1.3926
RNASEH2B	4	0.0062887	9.3323e-05	0.001087	1831	4	-1.1577	0.99371	0.99996	1	17955	0	-1.1577
AP2B1	4	0.0062956	9.3323e-05	0.001087	1832	4	-1.1026	0.9937	0.99996	1	17954	0	-1.1026
CCDC174	4	0.0063046	9.3323e-05	0.001087	1833	4	-2.0458	0.98615	0.99986	1	17615	0	-2.0458
SNRNP27	4	0.0063241	9.3323e-05	0.001087	1834	3	-3.2434	0.45593	0.86402	1	8045	1	-3.2434
UQCRQ	4	0.0063261	9.3323e-05	0.001087	1835	4	-1.5579	0.96701	0.99936	1	17005	0	-1.5579
CRTC3	4	0.006332	9.3323e-05	0.001087	1836	4	-1.9718	0.99282	0.99996	1	17918	0	-1.9718
BOLA3	4	0.0063378	9.3323e-05	0.001087	1837	3	-2.3772	0.71996	0.96666	1	12478	0	-2.3772
COPZ1	4	0.0063437	9.3323e-05	0.001087	1838	3	-3.2596	0.68381	0.95529	1	11866	0	-3.2596
AHCYL1	4	0.0063438	9.3323e-05	0.001087	1839	4	-1.7338	0.99366	0.99996	1	17953	0	-1.7338
LILRA2	4	0.0063869	9.4706e-05	0.001101	1840	4	-2.3338	0.95105	0.99875	1	16614	0	-2.3338
STX5	4	0.0063946	9.4706e-05	0.001101	1841	4	-1.5414	0.99361	0.99996	1	17951	0	-1.5414
USP1	4	0.0063958	9.4706e-05	0.001101	1842	4	-1.4651	0.9936	0.99996	1	17950	0	-1.4651
KRT35	4	0.0064392	9.5166e-05	0.001105	1843	3	-1.4795	0.91381	0.99662	1	15860	0	-1.4795
SLC38A2	4	0.0064481	9.5166e-05	0.001105	1844	4	-1.9169	0.97585	0.99963	1	17276	0	-1.9169
CDCA3	4	0.006454	9.5166e-05	0.001105	1845	3	-2.0543	0.73132	0.96997	1	12675	0	-2.0543
DYNLL1	4	0.0064729	9.6088e-05	0.001114	1846	4	-2.9833	0.98349	0.9998	1	17524	0	-2.9833
TTC5	4	0.0064808	9.6088e-05	0.001114	1847	4	-1.2088	0.99352	0.99996	1	17947	0	-1.2088
SURF2	4	0.0064972	9.6549e-05	0.001119	1848	4	-1.8997	0.9935	0.99996	1	17946	0	-1.8997
MRPL55	4	0.0065313	0.00011176	0.001292	1849	4	-1.3673	0.99347	0.99996	1	17945	0	-1.3673
PRCC	4	0.0065348	0.00011176	0.001292	1850	4	-1.8227	0.99347	0.99996	1	17944	0	-1.8227
FAM90A8P	3	0.0065441	0.0001159	0.001326	1851	3	-3.6779	0.99346	0.99995	1	17943	0	-3.6779
AQP12A	3	0.0065455	0.0001159	0.001326	1852	3	-2.0707	0.99345	0.99995	1	17942	0	-2.0707
NOL12	1	0.0065656	2.3043e-07	8e-06	1853	1	-2.9101	0.99343	1	1	17940	0	-2.9101
NPIPB8	1	0.0065913	2.3043e-07	8e-06	1854	1	-4.1348	0.99341	1	1	17939	0	-4.1348
CCL13	4	0.0066224	0.00011222	0.001292	1855	4	-1.5527	0.99338	0.99996	1	17937	0	-1.5527
ANKRD27	4	0.0066379	0.00011222	0.001292	1856	4	-2.2672	0.99212	0.99995	1	17878	0	-2.2672
TRIM28	4	0.0066403	0.00011222	0.001292	1857	4	-1.4859	0.99336	0.99996	1	17936	0	-1.4859
NUS1	4	0.0066558	0.00011222	0.001292	1858	4	-2.4911	0.99334	0.99996	1	17935	0	-2.4911
POLR2I	4	0.0067015	0.00011222	0.001292	1859	3	-3.034	0.66666	0.95088	1	11567	0	-3.034
YPEL5	4	0.0067049	0.00011222	0.001292	1860	4	-2.4315	0.9933	0.99996	1	17934	0	-2.4315
IMMT	4	0.0067061	0.00011222	0.001292	1861	4	-1.7841	0.99329	0.99996	1	17933	0	-1.7841
RNF168	4	0.0067067	0.00011222	0.001292	1862	3	-2.6009	0.85434	0.99072	1	14785	0	-2.6009
BRD1	4	0.0067145	0.00011222	0.001292	1863	4	-1.6893	0.99329	0.99996	1	17932	0	-1.6893
NUBP2	4	0.0067209	0.00011544	0.001324	1864	3	-3.3311	0.22963	0.75107	1	5232	1	-3.3311
NOLC1	4	0.0067253	0.00011544	0.001324	1865	4	-2.1344	0.99327	0.99996	1	17931	0	-2.1344
RNF44	4	0.0067265	0.00011544	0.001324	1866	4	-1.1148	0.99327	0.99996	1	17930	0	-1.1148
IQGAP3	4	0.006727	0.00011544	0.001324	1867	4	-2.5207	0.99288	0.99996	1	17921	0	-2.5207
ORC1	4	0.0067392	0.00011544	0.001324	1868	4	-2.7492	0.9889	0.99991	1	17719	0	-2.7492
RNGTT	4	0.0067596	0.00011544	0.001324	1869	3	-5.3922	0.5945	0.92817	1	10327	0	-5.3922
PSMG1	4	0.006776	0.0001159	0.001326	1870	4	-2.9354	0.99322	0.99996	1	17929	0	-2.9354
EXT1	4	0.006793	0.0001159	0.001326	1871	4	-1.699	0.99321	0.99996	1	17928	0	-1.699
FBXO22	4	0.0068539	0.00011729	0.00134	1872	3	-1.4304	0.8958	0.9949	1	15529	0	-1.4304
RNF20	4	0.0068593	0.00011729	0.00134	1873	4	-2.7559	0.96298	0.99923	1	16911	0	-2.7559
HSPE1-MOB4	3	0.0068902	0.00012835	0.001456	1874	3	-2.0832	0.99311	0.99993	1	17927	0	-2.0832
ABHD17A	4	0.0069055	0.00011775	0.001345	1875	4	-2.9699	0.94171	0.9982	1	16408	0	-2.9699
PINX1	8	0.0069174	4.2629e-05	0.000539	1876	6	-1.1267	0.89182	0.99781	1	15468	0	-1.1267
RMND5A	4	0.0069606	0.00011913	0.001358	1877	4	-1.5018	0.99304	0.99996	1	17926	0	-1.5018
MEPCE	4	0.0069655	0.00011913	0.001358	1878	4	-2.3085	0.99303	0.99996	1	17925	0	-2.3085
POLD3	4	0.0069988	0.00011913	0.001358	1879	4	-3.5886	0.97651	0.99963	1	17293	0	-3.5886
EMG1	4	0.0069989	0.00011913	0.001358	1880	3	-3.5021	0.29711	0.78934	1	5993	1	-3.5021
PPP2CB	4	0.0070762	0.00011959	0.00136	1881	4	-0.974	0.99292	0.99996	1	17924	0	-0.974
CYTH2	4	0.0070764	0.00011959	0.00136	1882	4	-1.7963	0.99231	0.99996	1	17890	0	-1.7963
ZNF212	4	0.0070784	0.00011959	0.00136	1883	3	-1.076	0.74347	0.97232	1	12858	0	-1.076
CABP5	4	0.0070849	0.00011959	0.00136	1884	4	-1.3723	0.99292	0.99996	1	17923	0	-1.3723
CEP152	4	0.0071671	0.00012236	0.001391	1885	3	-1.3256	0.88438	0.99408	1	15335	0	-1.3256
TMEM167A	4	0.007178	0.00012697	0.001442	1886	4	-2.2697	0.99282	0.99996	1	17917	0	-2.2697
GLI2	4	0.0071894	0.00012743	0.001446	1887	4	-1.3222	0.99281	0.99996	1	17916	0	-1.3222
OTOG	4	0.007202	0.00014632	0.001658	1888	4	-0.92203	0.9928	0.99996	1	17915	0	-0.92203
VPS36	4	0.0072096	0.00014816	0.001677	1889	3	-2.2594	0.88296	0.99383	1	15308	0	-2.2594
PDAP1	4	0.0072109	0.00014816	0.001677	1890	4	-2.4554	0.99279	0.99996	1	17914	0	-2.4554
CPSF6	4	0.0072388	0.00014863	0.00168	1891	4	-1.3869	0.99276	0.99996	1	17911	0	-1.3869
VCL	4	0.0072394	0.00014863	0.00168	1892	4	-1.6223	0.97117	0.99947	1	17122	0	-1.6223
KRT5	4	0.0072479	0.00014863	0.00168	1893	3	-1.6351	0.70031	0.95994	1	12140	0	-1.6351
WNK1	4	0.0072617	0.00015001	0.001694	1894	4	-1.9846	0.99274	0.99996	1	17910	0	-1.9846
OR2M3	3	0.0072654	0.0001431	0.001622	1895	3	-1.0472	0.93841	0.99726	1	16353	0	-1.0472
KCNA1	4	0.0072757	0.00015047	0.001698	1896	4	-1.7004	0.94554	0.99842	1	16481	0	-1.7004
PUM3	4	0.0072771	0.00015047	0.001698	1897	4	-1.2498	0.99272	0.99996	1	17909	0	-1.2498
ALG5	4	0.0072911	0.00015093	0.0017	1898	4	-2.1327	0.99271	0.99996	1	17908	0	-2.1327
SLC43A2	4	0.0073231	0.00015093	0.0017	1899	4	-1.2061	0.99268	0.99996	1	17907	0	-1.2061
MRPL10	4	0.0073271	0.00015093	0.0017	1900	3	-1.9854	0.88691	0.99432	1	15382	0	-1.9854
DUXA	4	0.0073529	0.00015139	0.001704	1901	3	-2.916	0.91516	0.99668	1	15884	0	-2.916
SMG7	4	0.0073888	0.00015185	0.001704	1902	4	-1.5665	0.99261	0.99996	1	17906	0	-1.5665
DMKN	4	0.0073961	0.00015185	0.001704	1903	4	-1.2033	0.97346	0.99955	1	17193	0	-1.2033
UGP2	4	0.0074091	0.00015185	0.001704	1904	4	-1.6546	0.94991	0.9987	1	16582	0	-1.6546
SPATA20	4	0.0074095	0.00015185	0.001704	1905	4	-1.2468	0.99259	0.99996	1	17905	0	-1.2468
MRPL27	4	0.0074237	0.00015185	0.001704	1906	4	-1.8541	0.99258	0.99996	1	17904	0	-1.8541
LASP1	4	0.0074264	0.00015185	0.001704	1907	4	-1.8826	0.98681	0.99987	1	17639	0	-1.8826
GGN	4	0.0074329	0.00015231	0.001708	1908	4	-2.4889	0.94468	0.99839	1	16458	0	-2.4889
P2RX1	4	0.0074445	0.00015231	0.001708	1909	4	-1.5413	0.99256	0.99996	1	17902	0	-1.5413
MIPEP	4	0.0074894	0.00015323	0.001716	1910	4	-1.6512	0.98306	0.99979	1	17508	0	-1.6512
REV3L	4	0.0074938	0.00015323	0.001716	1911	3	-1.8948	0.82806	0.98727	1	14291	0	-1.8948
ZNF829	4	0.0075068	0.00015369	0.001719	1912	3	-1.3814	0.42524	0.84899	1	7629	1	-1.3814
TMEM242	4	0.0075201	0.00015369	0.001719	1913	4	-1.9243	0.99248	0.99996	1	17900	0	-1.9243
TUBGCP4	4	0.0075305	0.00015369	0.001719	1914	4	-2.1798	0.99247	0.99996	1	17899	0	-2.1798
CXCL17	4	0.0075607	0.00015416	0.00172	1915	4	-1.4512	0.99244	0.99996	1	17897	0	-1.4512
AZIN1	4	0.007562	0.00015416	0.00172	1916	4	-1.4172	0.99244	0.99996	1	17896	0	-1.4172
SLC33A1	2	0.0075633	0.0001242	0.001411	1917	2	-3.9446	0.99244	0.99988	1	17895	0	-3.9446
SLC6A13	4	0.0075725	0.00015416	0.00172	1918	4	-1.4114	0.99243	0.99996	1	17894	0	-1.4114
ERBB2	4	0.0075813	0.00015416	0.00172	1919	3	-1.9927	0.80843	0.98427	1	13950	0	-1.9927
DCTN1	4	0.0075989	0.00015416	0.00172	1920	4	-2.7271	0.98208	0.99974	1	17470	0	-2.7271
PSG2	4	0.0076099	0.00015462	0.001722	1921	3	-1.5983	0.79572	0.98239	1	13725	0	-1.5983
KMT2C	4	0.0076399	0.00015462	0.001722	1922	4	-1.477	0.99236	0.99996	1	17892	0	-1.477
C1D	4	0.0076637	0.00015462	0.001722	1923	4	-1.7102	0.99234	0.99996	1	17891	0	-1.7102
PAXBP1	4	0.0076954	0.00015554	0.001731	1924	4	-1.3748	0.94872	0.99865	1	16553	0	-1.3748
ZNF707	4	0.0077111	0.000156	0.001735	1925	2	-0.72929	0.24223	0.75731	1	5372	1	-0.72929
ERFL	4	0.0077156	0.000156	0.001735	1926	4	-1.1299	0.99228	0.99995	1	17889	0	-1.1299
ATP6V1A	4	0.0077216	0.00015692	0.001742	1927	4	-4.1983	0.95524	0.99889	1	16714	0	-4.1983
RPS6KB1	4	0.0077263	0.00015692	0.001742	1928	4	-1.2268	0.99227	0.99995	1	17888	0	-1.2268
H3Y1	4	0.0077276	0.00015692	0.001742	1929	4	-1.791	0.99227	0.99995	1	17887	0	-1.791
MRPS24	4	0.0077409	0.00015738	0.001744	1930	4	-1.916	0.98989	0.99992	1	17762	0	-1.916
ZNF689	4	0.007745	0.00015738	0.001744	1931	4	-1.7463	0.99225	0.99995	1	17885	0	-1.7463
ENSG00000285133	4	0.007749	0.00015738	0.001744	1932	4	-0.85115	0.99225	0.99995	1	17884	0	-0.85115
DPY30	4	0.007753	0.00015738	0.001744	1933	4	-2.6267	0.99225	0.99995	1	17883	0	-2.6267
MOGS	4	0.0078141	0.00015876	0.001754	1934	4	-1.525	0.94125	0.99816	1	16400	0	-1.525
DAPK2	4	0.0078189	0.00015876	0.001754	1935	4	-1.7515	0.99218	0.99995	1	17881	0	-1.7515
PRSS21	4	0.0078256	0.00015876	0.001754	1936	4	-1.4195	0.99217	0.99995	1	17880	0	-1.4195
PKN2	4	0.0078522	0.00015876	0.001754	1937	4	-2.0165	0.95749	0.99901	1	16770	0	-2.0165
EXOC5	4	0.0078756	0.00015876	0.001754	1938	4	-1.3994	0.99212	0.99995	1	17879	0	-1.3994
DOLPP1	4	0.0079017	0.00015876	0.001754	1939	3	-1.6299	0.62022	0.9379	1	10767	0	-1.6299
RPL17	1	0.0079236	2.3043e-07	8e-06	1940	1	-5.3047	0.99208	1	1	17877	0	-5.3047
KCNJ12	4	0.0079356	0.00015923	0.001754	1941	3	-1.6802	0.32195	0.80167	1	6283	1	-1.6802
NARS2	4	0.0079449	0.00015923	0.001754	1942	4	-1.8472	0.99206	0.99995	1	17876	0	-1.8472
PFAS	4	0.0079463	0.00015923	0.001754	1943	4	-1.0768	0.99205	0.99995	1	17875	0	-1.0768
CA5A	4	0.0080188	0.00015923	0.001754	1944	4	-1.4463	0.99198	0.99995	1	17874	0	-1.4463
KIF2C	4	0.0080202	0.00015923	0.001754	1945	4	-1.5158	0.99198	0.99995	1	17873	0	-1.5158
TAF11	4	0.0080449	0.00016291	0.001792	1946	4	-1.5482	0.99196	0.99995	1	17871	0	-1.5482
CTNNB1	4	0.008056	0.00016291	0.001792	1947	3	-2.0362	0.72773	0.96898	1	12620	0	-2.0362
HBS1L	4	0.0080615	0.00016291	0.001792	1948	4	-1.5709	0.99194	0.99995	1	17870	0	-1.5709
CD300LG	4	0.0080766	0.00016337	0.001792	1949	4	-1.4906	0.99192	0.99995	1	17869	0	-1.4906
OR8H2	4	0.0080875	0.00016337	0.001792	1950	2	-1.0577	0.62784	0.93934	1	10909	0	-1.0577
FH	4	0.008096	0.00016337	0.001792	1951	4	-1.2507	0.9919	0.99995	1	17868	0	-1.2507
ENSG00000283663	4	0.0080972	0.00016337	0.001792	1952	3	-1.8569	0.68062	0.9545	1	11811	0	-1.8569
ZRSR2	4	0.0080975	0.00016337	0.001792	1953	4	-1.4757	0.96335	0.99923	1	16918	0	-1.4757
PRSS41	4	0.0081292	0.00016337	0.001792	1954	4	-1.2898	0.99187	0.99995	1	17867	0	-1.2898
DHFR2	4	0.0082005	0.00016383	0.001795	1955	2	-1.5868	0.66454	0.95004	1	11526	0	-1.5868
POTEM	3	0.0082123	0.00019333	0.002033	1956	3	-1.266	0.99179	0.99992	1	17866	0	-1.266
CDC26	4	0.0082275	0.00016383	0.001795	1957	2	-2.1524	0.50692	0.88696	1	8849	1	-2.1524
SPRR2E	1	0.0082311	2.3043e-07	8e-06	1958	1	-2.9927	0.99177	1	1	17865	0	-2.9927
CNTNAP1	4	0.0082338	0.00016429	0.001795	1959	4	-1.415	0.99177	0.99995	1	17864	0	-1.415
COG2	4	0.008238	0.00016429	0.001795	1960	4	-1.8187	0.99176	0.99995	1	17863	0	-1.8187
MTRNR2L4	4	0.0082408	0.00016429	0.001795	1961	4	-1.8914	0.99176	0.99995	1	17862	0	-1.8914
FRG2C	4	0.0082655	0.00016429	0.001795	1962	3	-2.4139	0.74354	0.97232	1	12860	0	-2.4139
RARA	4	0.0082675	0.00016429	0.001795	1963	4	-1.1371	0.99173	0.99995	1	17860	0	-1.1371
N6AMT1	4	0.0082815	0.00016752	0.001828	1964	4	-2.165	0.99172	0.99995	1	17859	0	-2.165
LIN9	4	0.0083033	0.00016798	0.001831	1965	3	-2.9549	0.67794	0.95431	1	11763	0	-2.9549
RRN3	4	0.008326	0.00016844	0.001831	1966	4	-3.2082	0.98781	0.99988	1	17663	0	-3.2082
SNRPC	4	0.0083522	0.00016844	0.001831	1967	3	-3.6015	0.92687	0.99734	1	16101	0	-3.6015
HADHA	4	0.0083821	0.00016844	0.001831	1968	3	-1.8186	0.4195	0.84734	1	7554	1	-1.8186
EPG5	4	0.0083847	0.00016844	0.001831	1969	4	-1.1903	0.99162	0.99995	1	17856	0	-1.1903
DENND4C	4	0.0084074	0.00016844	0.001831	1970	4	-0.75421	0.99159	0.99995	1	17855	0	-0.75421
ENSG00000282246	3	0.0084123	0.00019379	0.002037	1971	2	-3.1349	0.83827	0.98572	1	14474	0	-3.1349
ATP2A2	4	0.0084196	0.0001689	0.001831	1972	4	-3.3545	0.96895	0.9994	1	17061	0	-3.3545
USP42	4	0.0084219	0.0001689	0.001831	1973	3	-1.7133	0.90367	0.99558	1	15674	0	-1.7133
TRIM49C	1	0.008436	2.3043e-07	8e-06	1974	1	-2.0997	0.99156	1	1	17854	0	-2.0997
SURF6	4	0.0084488	0.0001689	0.001831	1975	4	-2.2539	0.99155	0.99995	1	17853	0	-2.2539
WDR25	4	0.0084501	0.0001689	0.001831	1976	4	-2.1911	0.96393	0.99927	1	16933	0	-2.1911
PCNT	4	0.0084502	0.0001689	0.001831	1977	4	-1.0768	0.99155	0.99995	1	17852	0	-1.0768
PPP2R2A	4	0.0084545	0.0001689	0.001831	1978	4	-3.4567	0.99155	0.99995	1	17851	0	-3.4567
LSM12	4	0.0084998	0.0001689	0.001831	1979	3	-2.0834	0.13514	0.67918	1	3956	1	-2.0834
COA7	4	0.0085362	0.00017213	0.001861	1980	4	-1.2781	0.99146	0.99994	1	17850	0	-1.2781
XPO5	4	0.0085399	0.00017213	0.001861	1981	3	-1.5206	0.8765	0.99315	1	15191	0	-1.5206
EXOSC6	4	0.0085494	0.00017213	0.001861	1982	3	-3.3939	0.58028	0.92537	1	10075	0	-3.3939
PPP2R5C	4	0.0085612	0.00017213	0.001861	1983	4	-1.7745	0.98426	0.99982	1	17546	0	-1.7745
MYBL2	4	0.0085636	0.00017213	0.001861	1984	4	-1.6	0.99144	0.99994	1	17849	0	-1.6
RANBP1	4	0.008621	0.00017812	0.001925	1985	3	-1.8831	0.92158	0.99714	1	16001	0	-1.8831
RPL21	4	0.0086374	0.00017858	0.001928	1986	3	-5.8575	0.80579	0.98382	1	13902	0	-5.8575
SSH2	4	0.0086432	0.00017858	0.001928	1987	4	-1.2775	0.99136	0.99994	1	17848	0	-1.2775
FTO	4	0.008665	0.0001795	0.001933	1988	4	-1.343	0.99133	0.99994	1	17846	0	-1.343
SRC	4	0.0086752	0.0001795	0.001933	1989	4	-2.0646	0.99132	0.99994	1	17845	0	-2.0646
TJP1	4	0.0086852	0.0001795	0.001933	1990	3	-1.3236	0.93609	0.99804	1	16303	0	-1.3236
RPS27	4	0.0086942	0.0001795	0.001933	1991	4	-1.3097	0.99131	0.99994	1	17844	0	-1.3097
OXSM	4	0.0086971	0.0001795	0.001933	1992	4	-1.2582	0.9913	0.99994	1	17843	0	-1.2582
CMPK1	4	0.008702	0.00017996	0.001936	1993	4	-2.4246	0.98841	0.9999	1	17691	0	-2.4246
NDUFB4	4	0.0087029	0.00017996	0.001936	1994	4	-1.2983	0.9913	0.99994	1	17842	0	-1.2983
GIPR	4	0.0087485	0.00018181	0.001954	1995	2	-0.99971	0.51017	0.88832	1	8894	1	-0.99971
RAB10	4	0.0087585	0.00018181	0.001954	1996	4	-1.2499	0.99124	0.99994	1	17840	0	-1.2499
ZWINT	4	0.0087864	0.00018227	0.001958	1997	4	-1.6229	0.99121	0.99994	1	17839	0	-1.6229
CENPA	4	0.0087987	0.00018319	0.001966	1998	3	-2.0286	0.33193	0.80497	1	6409	1	-2.0286
PLK4	4	0.0088218	0.00018319	0.001966	1999	4	-1.7712	0.99118	0.99994	1	17837	0	-1.7712
[truncated: 17,485 more rows]

## Sheet: sgAAVS1 (sgRNAs)
sgrna	Gene	control_count	treatment_count	control_mean	treat_mean	LFC	control_var	adj_var	score	p.low	p.high	p.twosided	FDR	high_in_treatment
ATGTGTAACAGTTCCTGCAT	TP53	698.41/664.05/839.57/684.12	9232.3/15805	691.27	12519	4.1767	7612	4019.3	186.56	1	0	0	0	TRUE
AATCAACCCACAGCTGCACA	TP53	346.63/399.78/447.77/367.4	7020.6/11271	383.59	9145.6	4.5718	2003.2	2230.3	185.53	1	0	0	0	TRUE
CCATTGTTCAATATCGTCCG	TP53	328.59/239.87/226.61/228.04	3633.7/7000.5	233.96	5317.1	4.5004	3026.3	1360.3	137.82	1	0	0	0	TRUE
TTTGTGAAGATCTTGACCAA	PTEN	275.76/196.5/188.39/187.5	1773.4/2130.2	192.45	1951.8	3.3356	2332.5	1119	52.596	1	0	0	0	TRUE
GAGCGCTGCTCAGATAGCGA	TP53	207.46/271.04/395.89/247.05	1447.1/2968	259.04	2207.5	3.0863	7225.6	1506.2	50.206	1	0	0	0	TRUE
TCATCTGGATTATAGACCAG	PTEN	225.5/181.6/133.78/274.92	1264.8/1963.9	203.55	1614.4	2.9813	3641.4	1183.5	41.009	1	0	0	0	TRUE
CCAATTCAGGACCCACACGA	PTEN	265.45/245.29/283.95/354.73	1076.2/2551.1	274.7	1813.6	2.7185	2480.4	1597.2	38.507	1	0	0	0	TRUE
CAGGATACATGACTGCATAG	PDCD10	542.49/643.72/673.02/538.43	1884.9/3487.2	593.11	2686	2.1772	4833.1	3448.5	35.64	1	1.6704e-278	3.3408e-278	3.2599e-274	TRUE
GATGTCCGTCAGAACCCATG	CDKN1A	510.28/517.69/498.28/546.03	2228.9/2595.8	513.98	2412.3	2.2284	433.76	2988.5	34.726	1	1.5966e-264	3.1932e-264	2.7697e-260	TRUE
CAGCATCTCATACACACGCG	TSC2	257.72/233.09/215.69/192.57	609.24/2116.1	224.39	1362.7	2.597	758.19	1304.7	31.513	1	2.8885e-218	5.7769e-218	4.5096e-214	TRUE
TCCGGCACACCAAATCAAAG	NF2	190.71/112.48/106.48/155.83	799.56/963.3	134.16	881.43	2.7069	1634.5	780.03	26.756	1	5.2259e-158	1.0452e-157	7.4171e-154	TRUE
ACCCCAATCCCAATGACTGG	USP28	373.69/283.24/207.5/252.11	760.69/1779	267.67	1269.8	2.2418	5114.5	1556.4	25.403	1	1.1778e-142	2.3556e-142	1.5324e-138	TRUE
AGAACTGCATGCAAGCGATA	USP28	234.52/192.44/258.01/169.76	676.68/1487.1	213.48	1081.9	2.336	1593.2	1241.2	24.649	1	1.9026e-134	3.8052e-134	2.285e-130	TRUE
TAAAAGCAACTGGTCTCGGA	TSC1	208.75/127.39/102.39/136.82	873.28/641.44	132.11	757.36	2.5103	2267.3	768.12	22.56	1	5.319e-113	1.0638e-112	5.9316e-109	TRUE
AAGGGTGTCAGCATCCACGA	ANKS3	492.24/599/457.33/518.16	1735.7/1704.3	505.2	1720	1.7655	3808.8	2937.4	22.414	1	1.4285e-111	2.8569e-111	1.4868e-107	TRUE
AGAAGTGGAAGCCCTATCTG	USP28	700.98/631.52/619.78/620.78	2142.1/1798.8	626.15	1970.4	1.6523	1899.4	3640.7	22.279	1	2.9658e-110	5.9317e-110	2.894e-106	TRUE
GAAATAGCAGCAATTACACA	TAOK1	277.04/460.77/461.42/404.14	1660.8/1407.9	432.45	1534.4	1.8246	8865	2514.4	21.975	1	2.5041e-107	5.0081e-107	2.2997e-103	TRUE
GGAATAACATGTATTGAACT	TAOK1	520.58/552.92/567.9/705.66	2093.5/1491	560.41	1792.3	1.6755	7598.6	3258.4	21.58	1	1.381e-103	2.7621e-103	1.1979e-99	TRUE
AAAAGGATATTGTGCAACTG	PTEN	211.33/154.49/212.96/228.04	1469.4/465.53	212.14	967.45	2.1838	1192.6	1233.5	21.506	1	6.855e-103	1.371e-102	5.6328e-99	TRUE
ATGAAAGAGTGCGTACACAC	TSC1	193.29/246.65/240.27/264.78	531.51/1543.7	243.46	1037.6	2.087	997.39	1415.5	21.107	1	3.423e-99	6.846e-99	2.6721e-95	TRUE
GCATAGAGGACATAGACAAG	USP17L17	3244.6/2993.6/3062/3186.2	542.94/79.191	3124.1	311.07	-3.324	13088	18165	20.872	4.8082e-97	1	9.6164e-97	3.4377e-93	FALSE
AACTGCCAGGAAAATAGCAA	MEGF9	220.35/292.72/223.88/209.04	1728.3/216.08	222.12	972.18	2.1249	1720.9	1291.5	20.872	1	4.8442e-97	9.6885e-97	3.4377e-93	TRUE
ATACTTCACCGAGTGATCGG	USP28	356.94/230.38/297.6/288.85	1189.3/1111.5	293.23	1150.4	1.9684	2682.1	1704.9	20.76	1	4.9993e-96	9.9985e-96	3.3935e-92	TRUE
GCCACAATGGTGAACGATGT	onesite_653	192/121.97/110.58/178.63	320.62/1193.5	150.3	757.07	2.3249	1640.7	873.9	20.525	1	6.3765e-94	1.2753e-93	4.148e-90	TRUE
GGGGAGCGAGTGCGCTGAGT	MDK	190.71/116.55/251.19/186.23	167.46/1568	188.47	867.72	2.1969	3038.8	1095.8	20.519	1	7.3115e-94	1.4623e-93	4.566e-90	TRUE
ATTCCAAGACCTAAACGAAA	PDCD10	260.29/253.42/229.35/372.47	800.7/1268.2	256.86	1034.4	2.0056	4715.4	1493.5	20.121	1	2.4143e-90	4.8285e-90	1.4497e-86	TRUE
TGACATGACCCAGTAACGAG	TSC1	210.04/239.87/221.15/203.97	829.85/998.37	215.6	914.11	2.0789	262.07	1253.6	19.729	1	6.0898e-87	1.218e-86	3.5214e-83	TRUE
GAAATGACACAGCAAAATGG	CXCR1	399.46/383.52/359.03/368.67	1262.5/1320.2	376.09	1291.4	1.777	315.75	2186.8	19.572	1	1.3276e-85	2.6552e-85	7.4024e-82	TRUE
GTAGGAGGCATACATCAGCG	ANKS3	226.79/239.87/208.87/264.78	978.44/917.48	233.33	947.96	2.0178	557.72	1356.7	19.402	1	3.7115e-84	7.4231e-84	1.9981e-80	TRUE
CATGTGCACAGACAGATGGC	VMO1	188.13/172.11/229.35/178.63	136.02/1467.9	183.38	801.94	2.1226	761.59	1066.3	18.943	1	2.519e-80	5.038e-80	1.3109e-76	TRUE
GGCCGGCGACTTCCCAAAGG	PPM1F	144.32/92.154/139.25/241.98	461.22/876.75	141.78	668.99	2.2303	4171.6	824.38	18.362	1	1.3285e-75	2.657e-75	6.6905e-72	TRUE
CTTATTACCATCAGGCACCA	SEC16A	618.52/685.73/593.84/516.89	2479.8/839.42	606.18	1659.6	1.4515	4868.3	3524.5	17.744	1	9.5191e-71	1.9038e-70	4.6443e-67	TRUE
GATATGGGAGTATAATGTTG	PTPN12	288.64/349.64/326.27/295.19	1152.8/946.33	310.73	1049.5	1.7528	828.41	1806.7	17.382	1	5.672e-68	1.1344e-67	2.6835e-64	TRUE
GGAAGTTTACCGCTCGTCCG	nosite_5	224.21/243.94/203.41/236.91	213.18/1518.2	230.56	865.69	1.9041	332.28	1340.6	17.347	1	1.0444e-67	2.0889e-67	4.7959e-64	TRUE
ACTCGCCACTGGAAGCAACA	CLINT1	217.77/261.55/263.47/302.79	956.73/900.51	262.51	928.62	1.8188	1208.7	1526.4	17.05	1	1.7583e-65	3.5167e-65	7.8434e-62	TRUE
GAAGCTCAGATTCACTTCCG	THUMPD3	565.68/657.27/591.11/646.12	1647.7/1632.5	618.61	1640.1	1.4052	1936.3	3596.8	17.032	1	2.3832e-65	4.7664e-65	1.0336e-61	TRUE
TCTTGTGCACAGGAAAAGCA	PPIL6	197.15/124.68/94.195/126.69	309.19/858.09	125.68	583.64	2.2063	2033.7	730.77	16.941	1	1.1261e-64	2.2522e-64	4.7516e-61	TRUE
GTCACCGAGACACCACTGGA	CDKN1A	282.2/231.74/311.25/321.79	863.57/1129	296.73	996.3	1.744	1757.9	1725.3	16.842	1	5.9601e-64	1.192e-63	2.4487e-60	TRUE
GATATTCAGGAACCAACACT	FRYL	315.7/292.72/270.3/238.18	928.15/981.4	281.51	954.77	1.7584	1099.4	1636.8	16.641	1	1.7517e-62	3.5034e-62	7.0124e-59	TRUE
GACATCGCGATATCGTACGC	nosite_181	288.64/182.95/156.99/221.71	587.52/937.84	202.33	762.68	1.9092	3418.7	1176.4	16.337	1	2.6759e-60	5.3519e-60	1.0241e-56	TRUE
CCATGATGATGACGTCACAC	HIC2	188.13/155.85/139.25/153.29	508.08/780.59	154.57	644.34	2.0525	454.82	898.73	16.337	1	2.6895e-60	5.379e-60	1.0241e-56	TRUE
CAAGTTGCCAGATCCCTCCG	EPHA2	301.53/211.41/188.39/210.3	542.37/996.67	210.86	769.52	1.8627	2908.7	1226	15.955	1	1.3088e-57	2.6176e-57	4.8652e-54	TRUE
CCACCCTTACAGGCATCGCA	GRM4	168.8/195.15/270.3/183.7	912.15/524.36	189.42	718.25	1.9173	2343.9	1101.4	15.935	1	1.8192e-57	3.6385e-57	6.6053e-54	TRUE
TGACACAACAGTCAACGAGC	OR10G3	157.21/146.36/155.63/190.03	106.3/1159	156.42	632.66	2.0091	410.84	909.46	15.792	1	1.7687e-56	3.5373e-56	6.2757e-53	TRUE
GATGCGATTTCGGGACTCGG	NACC1	358.22/340.16/294.87/358.53	1082.5/1032.3	349.19	1057.4	1.5957	1067	2030.3	15.717	1	5.7804e-56	1.1561e-55	2.0055e-52	TRUE
TGACGTTGTCAAAAATCCGA	BRDT	150.76/200.57/147.44/177.37	119.45/1170.3	164.06	644.89	1.9683	654.33	953.93	15.568	1	6.0267e-55	1.2053e-54	2.0455e-51	TRUE
ATGAGATCAATGACAGAGTG	PDCD10	323.43/384.88/338.56/302.79	622.96/1398.3	330.99	1010.6	1.6074	1271.1	1924.5	15.492	1	1.964e-54	3.9281e-54	6.5241e-51	TRUE
CCTCTACAGGAACTTTGCCG	TSC2	588.88/565.12/546.06/632.18	927.58/2001.8	577	1464.7	1.3425	1428.2	3354.9	15.326	1	2.5616e-53	5.1233e-53	8.332e-50	TRUE
TCAAAAAGATGATCATACGG	TSC1	240.96/205.99/271.66/158.36	999.59/531.71	223.48	765.65	1.772	2391.2	1299.4	15.041	1	1.9847e-51	3.9694e-51	6.3237e-48	TRUE
ACAAGATGGACAGTGAAATG	AMOTL2	393.02/246.65/259.38/352.2	933.87/936.71	305.79	935.29	1.6097	5138	1778	14.929	1	1.0647e-50	2.1294e-50	3.3245e-47	TRUE
AGCCCAAGGACCGAGGACGA	NKX3-2	149.47/302.21/141.98/168.5	947.58/277.73	158.99	612.66	1.9395	6994.5	924.4	14.921	1	1.1952e-50	2.3904e-50	3.6588e-47	TRUE
ACTTGGTAAATAGATCAGCA	ENSG00000285404	307.97/300.85/293.51/252.11	500.08/1325.9	297.18	912.98	1.616	724.85	1727.9	14.814	1	5.9325e-50	1.1865e-49	1.7812e-46	TRUE
ACTGACGGCTAGTCTCCTAG	FRYL	264.16/281.88/260.74/309.12	950.44/761.93	273.02	856.18	1.6453	537.07	1587.4	14.637	1	8.1955e-49	1.6391e-48	2.37e-45	TRUE
CCCATCTGCAAAATCCCGGA	FOSL1	152.05/211.41/184.3/191.3	171.46/1171.5	187.8	671.46	1.8326	619.98	1091.9	14.637	1	8.1973e-49	1.6395e-48	2.37e-45	TRUE
GAAATGATCGCGCGACGATC	nosite_73	471.62/523.11/533.77/495.36	1228.2/1379.1	509.23	1303.6	1.3544	800.72	2960.9	14.599	1	1.4232e-48	2.8464e-48	4.0399e-45	TRUE
CGAGTCCTCGAGCAGCGACG	ITPKA	265.45/277.82/170.64/187.5	250.9/1258	226.47	754.45	1.7316	2930.3	1316.8	14.55	1	2.9327e-48	5.8654e-48	8.1762e-45	TRUE
ACACTGAATAGCTCTCCTTG	H2BC5	1342.7/1279.3/1363.8/1432.9	93.158/42.424	1353.2	67.791	-4.2991	4009.1	7868.2	14.492	6.8447e-48	1	1.3689e-47	1.8748e-44	FALSE
TTACCTTGACAACCCTGCGG	ENSG00000275869	2302.7/2295.7/1874.4/2310.8	717.26/599.59	2299.2	658.42	-1.8025	60218	13368	14.191	5.2154e-46	1	1.0431e-45	1.4039e-42	FALSE
TTTCCGGGTCCGGTACACTG	HTR1B	239.68/195.15/243/119.09	717.26/724.6	217.41	720.93	1.7248	3771.1	1264.1	14.162	1	7.891e-46	1.5782e-45	2.0881e-42	TRUE
CCAGAACCACAACAACTGGG	CACUL1	162.36/166.69/147.44/145.69	519.51/639.75	154.9	579.63	1.897	111.71	900.63	14.153	1	8.9812e-46	1.7962e-45	2.337e-42	TRUE
GGCATACAAATGGTGCATCG	APPBP2	364.67/197.86/244.36/382.6	1061.9/735.34	304.51	898.61	1.5581	8236.6	1770.6	14.119	1	1.45e-45	2.9e-45	3.7111e-42	TRUE
AGAATAGCCGGGAATATGTG	TPRN	336.32/355.06/268.93/338.26	342.91/1579.9	337.29	961.38	1.5084	1663.4	1961.1	14.093	1	2.1027e-45	4.2054e-45	5.2949e-42	TRUE
TAAAAAAACATATTTACCAA	TERF1	193.29/146.36/105.12/131.76	272.62/800.96	139.06	536.79	1.941	1399.8	808.54	13.987	1	9.319e-45	1.8638e-44	2.3094e-41	TRUE
AGATCGAAAACGCAAGCAAG	PSIP1	239.68/195.15/249.82/225.51	418.92/1066.2	232.59	742.59	1.6705	599.73	1352.4	13.868	1	4.9417e-44	9.8833e-44	1.2055e-40	TRUE
AGAAGAGAGGATTCGGGAGC	GOLGA8M	1609.4/1222.4/1459.3/1382.2	74.298/264.72	1420.8	169.51	-3.0598	25974	8260.8	13.767	2.0179e-43	1	4.0358e-43	4.8469e-40	FALSE
GGACGGGCTAAACCTTAATG	NUMA1	349.2/230.38/399.99/380.07	180.6/1803.3	364.64	991.94	1.4413	6583.3	2120.1	13.624	1	1.4452e-42	2.8904e-42	3.4187e-39	TRUE
TCACAGCAGTAACAAGGGAC	LHFPL1	124.99/93.509/95.561/110.22	194.32/664.07	102.89	429.19	2.0499	227.98	598.24	13.341	1	6.6955e-41	1.3391e-40	1.5602e-37	TRUE
AAGCGTGGAAGTTAACTTCA	PDCD10	140.45/203.28/244.36/272.38	711.54/695.18	223.82	703.36	1.6475	3384	1301.4	13.293	1	1.2701e-40	2.5402e-40	2.8738e-37	TRUE
AGTTCACAGCTAGAATGACA	KLF12	298.95/345.58/230.71/181.17	148.6/1423.2	264.83	785.88	1.5656	5282.6	1539.8	13.278	1	1.5436e-40	3.0871e-40	3.4426e-37	TRUE
AGGAGCGCTCCAGGCCCAGG	GOLGA8S	1140.4/975.75/1048.4/1007.2	1.143/6.2221	1027.8	3.6826	-7.7795	5411.9	5976.1	13.248	1.0917e-40	1	2.1835e-40	2.5066e-37	FALSE
TCTTCAGAGTGTATTCTAAG	STK31	251.27/165.33/218.42/195.1	202.32/1120	206.76	661.15	1.6722	1323.1	1202.2	13.105	1	1.5401e-39	3.0802e-39	3.3866e-36	TRUE
TGAGAATAGATTAGACACCA	TP53BP1	305.39/216.83/252.55/220.44	726.4/717.24	236.5	721.82	1.6057	1883	1375.1	13.088	1	1.9305e-39	3.8611e-39	4.1862e-36	TRUE
TCAATTCGACAGGATCACAA	ENSG00000285404	265.45/196.5/151.53/257.18	988.16/412.92	226.84	700.54	1.6225	3000.9	1318.9	13.043	1	3.4665e-39	6.933e-39	7.4138e-36	TRUE
AGGAAGCCCTGGATTCCTCC	TMEM119	166.23/235.81/275.76/243.24	732.69/701.4	239.52	717.05	1.5779	2237.8	1392.7	12.796	1	8.6541e-38	1.7308e-37	1.8258e-34	TRUE
TGGAGTTTGAATGGTCCGTG	PRAG1	266.74/224.96/249.82/274.92	543.52/959.9	258.28	751.71	1.5376	509.91	1501.7	12.733	1	1.9375e-37	3.875e-37	4.0332e-34	TRUE
TCATCTCTTACATCGTCCCA	TMEM74	152.05/170.76/167.91/183.7	938.44/199.11	169.33	568.77	1.742	169.7	984.57	12.73	1	2.0161e-37	4.0322e-37	4.1416e-34	TRUE
ACCTAAAGAATGTGCAGCTG	NEK7	291.22/375.39/352.21/283.79	952.73/787.38	321.71	870.05	1.4325	2059.9	1870.6	12.678	1	3.895e-37	7.7901e-37	7.8975e-34	TRUE
TCCCGCGACTCGCGATACAT	nosite_900	235.81/172.11/237.54/167.23	844.71/436.11	203.96	640.41	1.6459	1501.7	1185.9	12.674	1	4.1223e-37	8.2445e-37	8.2511e-34	TRUE
CCAGGGCCCAAGGCAGTACG	TNFSF9	278.33/197.86/217.06/184.97	346.91/947.46	207.46	647.19	1.6366	1904.4	1206.2	12.661	1	4.8656e-37	9.7311e-37	9.6156e-34	TRUE
GAAATGAACATGGACGTCGC	RNF146	157.21/127.39/118.77/136.82	559.52/402.74	132.11	481.13	1.8568	284.14	768.12	12.593	1	1.1489e-36	2.2978e-36	2.2422e-33	TRUE
ATAGAAAAGAAAATTGGTCG	NEK7	216.48/271.04/339.92/319.26	714.4/910.13	295.15	812.26	1.4574	3118.6	1716.1	12.483	1	4.6279e-36	9.2558e-36	8.92e-33	TRUE
TGCATTTCGAGAAGGACGAG	CHM	141.74/201.93/169.28/155.83	84.585/1007.4	162.55	546	1.7418	691.22	945.14	12.473	1	5.2646e-36	1.0529e-35	1.0024e-32	TRUE
GCTGCTGAGAAAACCAAACA	SNCA	185.55/158.56/148.8/235.64	460.65/668.03	172.06	564.34	1.7079	1649.5	1000.4	12.403	1	1.2658e-35	2.5315e-35	2.3809e-32	TRUE
CAACCGCACCCAATCCAACC	onesite_477	131.43/92.154/192.49/154.56	130.31/869.97	143	500.14	1.7992	1767.2	831.44	12.386	1	1.5616e-35	3.1232e-35	2.9024e-32	TRUE
GCTGTAATGAACACATTAGC	NEK7	305.39/196.5/139.25/193.84	554.38/670.29	195.17	612.33	1.6446	5093.4	1134.8	12.384	1	1.6015e-35	3.203e-35	2.9416e-32	TRUE
GTATACCGGATTATTACCAC	FSIP2	173.96/138.23/151.53/171.03	1042.5/38.464	161.28	540.46	1.7384	294.05	937.75	12.382	1	1.6303e-35	3.2607e-35	2.9597e-32	TRUE
GTGATTATTGAGCAGAGTTG	HSPD1	1037.3/943.22/973.35/822.22	20.003/50.908	958.29	35.456	-4.7177	8404.2	5571.8	12.363	2.0673e-35	1	4.1346e-35	3.7098e-32	FALSE
ACAATAGGAACGACTAACCA	KIAA1109	309.26/248/277.13/238.18	367.49/1120	262.56	743.74	1.4986	1066.4	1526.6	12.315	1	3.7643e-35	7.5286e-35	6.6783e-32	TRUE
AAGAACACTCTGATTATGTG	UTP15	918.75/1088.2/835.47/934.97	37.149/11.313	926.86	24.231	-5.2006	11507	5389.1	12.296	4.7025e-35	1	9.4049e-35	8.2491e-32	FALSE
CCCATATCGACGACTCGTCG	nosite_156	309.26/318.47/273.03/362.33	616.67/1058.9	313.87	837.78	1.4136	1353	1824.9	12.264	1	7.0487e-35	1.4097e-34	1.2228e-31	TRUE
TCGCGGTAGTCTGGCCGCGG	ENSG00000255872	164.94/109.77/70.988/111.49	686.97/156.12	110.63	421.54	1.9204	1507.4	643.24	12.259	1	7.5177e-35	1.5035e-34	1.2898e-31	TRUE
GTGGACGCGAGAGACCACAG	ANKS3	188.13/296.79/170.64/239.44	636.1/652.76	213.79	644.43	1.5873	3355.7	1243	12.214	1	1.301e-34	2.6021e-34	2.2078e-31	TRUE
GTCATCCGTGCGGAAGTCGG	BCL7B	175.25/204.64/154.26/195.1	936.72/232.48	185.17	584.6	1.6533	510.48	1076.7	12.173	1	2.1648e-34	4.3295e-34	3.6341e-31	TRUE
GATGCAGACTGTACGCCGAA	PDHA1	207.46/162.62/240.27/203.97	314.91/935.02	205.72	624.96	1.5984	1018.9	1196.1	12.122	1	4.0235e-34	8.0469e-34	6.6825e-31	TRUE
TCCATCCCGAAGGTGCCGTA	ESM1	159.78/258.84/275.76/228.04	375.49/1017.6	243.44	696.55	1.5128	2839.2	1415.5	12.043	1	1.0513e-33	2.1025e-33	1.7277e-30	TRUE
GCCAGACATCACGTTGCACA	EPHA2	226.79/134.17/191.12/162.16	447.5/672.56	176.64	560.03	1.6591	1579.4	1027.1	11.963	1	2.7773e-33	5.5547e-33	4.5168e-30	TRUE
TACTCAAATATATCTACACT	BTBD9	354.36/280.53/290.78/259.71	381.78/1163	285.65	772.37	1.4319	1815.3	1660.9	11.943	1	3.5336e-33	7.0672e-33	5.6874e-30	TRUE
ACATTAACGGCGGTACCGTT	nosite_949	215.19/443.15/363.13/397.81	1087.6/795.3	380.47	941.45	1.3049	10616	2212.2	11.927	1	4.2662e-33	8.5324e-33	6.7965e-30	TRUE
AGAAATGACCGAGAGCTTCG	LSM3	1006.4/672.18/823.19/900.76	23.432/17.535	861.97	20.484	-5.328	19961	5011.8	11.886	6.7526e-33	1	1.3505e-32	1.0649e-29	FALSE
GAAGAACTGGTCTACGACTG	KLF5	296.37/303.57/315.35/357.27	491.51/1130.2	309.46	810.84	1.3868	842.07	1799.3	11.82	1	1.5399e-32	3.0798e-32	2.4042e-29	TRUE
ATGTGGCAATCACCTCACGT	ANKS3	493.52/659.98/606.13/614.45	1023/1591.7	610.29	1307.4	1.0979	5379.2	3548.4	11.702	1	6.1999e-32	1.24e-31	9.5837e-29	TRUE
CGAGAGTCGGAAGAGATGCA	GNPTG	490.95/543.44/501.01/444.68	955.01/1292.5	495.98	1123.8	1.1784	1644.8	2883.8	11.69	1	7.1456e-32	1.4291e-31	1.0937e-28	TRUE
TGCTCAGGTAGATCGTCCGA	PRAG1	212.61/336.09/357.67/257.18	900.72/661.81	296.64	781.26	1.3941	4632.7	1724.7	11.669	1	9.1437e-32	1.8287e-31	1.3726e-28	TRUE
GGAGTCGGGATGGGCTTGGA	CGB3	962.57/1054.3/948.78/995.78	143.45/55.434	979.17	99.443	-3.2867	2375.5	5693.3	11.659	1.0297e-31	1	2.0595e-31	1.5311e-28	FALSE
TACAATCGTGTGCTGCCTGG	RPL8	766.7/905.28/772.68/831.08	10.287/5.0908	801.88	7.6891	-6.5298	4544.6	4662.4	11.631	1.052e-31	1	2.1041e-31	1.5495e-28	FALSE
ATCTTGGCAAATATAACCGA	KPNB1	752.53/803.64/907.83/832.35	24.575/7.3534	817.99	15.964	-5.5933	4255.9	4756.1	11.63	1.3633e-31	1	2.7266e-31	1.9892e-28	FALSE
ATATTACTCACGCGCAGATG	NCBP2	922.62/916.12/868.24/867.82	57.152/52.605	892.18	54.879	-3.9986	888.7	5187.4	11.625	1.5327e-31	1	3.0654e-31	2.2157e-28	FALSE
ATGGTCATGACTCTCCCTTG	PCBP1	840.15/739.94/798.61/952.71	24.004/13.01	819.38	18.507	-5.3942	8316.4	4764.2	11.603	1.9056e-31	1	3.8112e-31	2.7294e-28	FALSE
TGCTTACATTGCCTCCCAGA	PSMB5	770.57/720.97/806.8/807.01	3.4291/2.8282	788.69	3.1287	-7.5795	1859.4	4585.7	11.6	8.5632e-32	1	1.7126e-31	1.298e-28	FALSE
AAATTGACCTACCCGTGAAG	MTRNR2L12	929.06/754.85/881.89/836.15	29.148/50.343	859.02	39.745	-4.3997	5601.2	4994.7	11.592	2.2464e-31	1	4.4928e-31	3.1884e-28	FALSE
ATACCACTACAGATTCCATG	NUP205	959.99/925.6/905.09/896.96	107.45/37.898	915.35	72.672	-3.6367	847.01	5322.2	11.551	3.6515e-31	1	7.303e-31	5.1359e-28	FALSE
GTAAGCCAGCCAGCTCAACA	ARID2	296.37/333.38/335.83/391.47	757.84/929.36	334.6	843.6	1.3315	1566.2	1945.5	11.54	1	4.1573e-31	8.3145e-31	5.7951e-28	TRUE
CATGATGCCAGTGCACAGTG	SPATA12	253.85/226.32/226.61/224.24	315.48/974.61	226.47	645.05	1.506	251.6	1316.8	11.535	1	4.386e-31	8.7719e-31	6.0598e-28	TRUE
ATCTCGTACACCCTATCCAG	MRPL37	864.63/861.91/884.62/896.96	66.296/44.121	874.63	55.208	-3.9615	286.79	5085.4	11.491	7.3529e-31	1	1.4706e-30	1.007e-27	FALSE
GATCACTTCCAGAATATGTG	RPA2	775.72/818.54/742.64/843.75	8.0013/23.757	797.13	15.879	-5.5633	2019.8	4634.8	11.476	8.1734e-31	1	1.6347e-30	1.1096e-27	FALSE
TTGTTATACACCAGGAACGG	CLIC2	346.63/285.95/393.16/226.77	1036.2/578.09	316.29	807.13	1.3488	5254.5	1839	11.446	1	1.2325e-30	2.4649e-30	1.6588e-27	TRUE
ACATCCAACCCCATAACATG	ERVK3-1	646.86/767.04/832.74/817.15	17.146/15.272	792.1	16.209	-5.5263	7999.9	4605.5	11.433	1.3421e-30	1	2.6841e-30	1.7908e-27	FALSE
AACACATACGAAACGCAAGA	TAF11L13	2128.7/2203.6/2363.1/2282.9	1035.6/840.55	2243.3	938.07	-1.2569	10208	13043	11.428	1.5105e-30	1	3.021e-30	1.9817e-27	FALSE
GAGTTCAGGCAAGTTATCCA	LRRN1	454.87/391.65/443.67/385.14	578.38/1382.4	417.66	980.41	1.2291	1265	2428.4	11.42	1	1.6695e-30	3.3391e-30	2.1721e-27	TRUE
TTCCTGCTAGAGTTCCCGGT	AIDA	113.39/195.15/116.04/122.89	181.17/659.55	119.46	420.36	1.8065	1929.5	694.6	11.417	1	1.722e-30	3.444e-30	2.2219e-27	TRUE
AAGTTCCTGAACATTCCATG	POLR1A	816.96/756.2/866.87/775.34	22.289/19.232	796.15	20.761	-5.1951	2487.7	4629.1	11.396	2.1141e-30	1	4.2281e-30	2.7054e-27	FALSE
ATGACCTCCAAGATGTGTGG	DDX23	761.55/914.76/625.24/758.87	2.8576/5.0908	760.21	3.9742	-7.2577	14036	4420.1	11.375	1.3888e-30	1	2.7776e-30	1.8375e-27	FALSE
GAGAACACACATCTCTGTCA	ENSG00000284057	769.28/945.93/797.25/752.54	6.8583/28.282	783.26	17.57	-5.4003	9265.3	4554.2	11.346	3.6825e-30	1	7.3651e-30	4.6366e-27	FALSE
ATGCACTGGTCTAATGTTGG	ELAC2	721.6/819.9/836.84/753.8	20.575/19.798	786.85	20.186	-5.2167	2980.1	4575	11.335	4.2792e-30	1	8.5584e-30	5.3447e-27	FALSE
CTATAGCTTCCCATTGACCG	RAD51	735.78/750.78/918.75/762.67	6.2867/5.6565	756.73	5.9716	-6.764	8919.9	4399.9	11.318	3.4293e-30	1	6.8586e-30	4.3528e-27	FALSE
AATTGCTGGGCTTAACATCA	CDC7	793.76/761.62/764.48/708.2	3.4291/15.272	763.05	9.3508	-6.2059	1318.8	4436.7	11.315	4.4027e-30	1	8.8054e-30	5.4553e-27	FALSE
CGAGGTCACTTACCGCAAGA	EPHA2	310.55/337.45/453.23/377.54	714.4/1030	357.49	872.22	1.2844	4057.8	2078.6	11.29	1	7.3418e-30	1.4684e-29	8.9549e-27	TRUE
TTCTTACTATAATGCCCTAG	SPDL1	1006.4/909.34/627.97/775.34	17.717/87.11	842.34	52.413	-3.9808	27280	4897.7	11.287	7.5749e-30	1	1.515e-29	9.1676e-27	FALSE
TCGCCACTGACGTAGCACCA	PIK3IP1	163.65/101.64/90.1/159.63	754.41/127.84	130.63	441.12	1.7479	1471.5	759.56	11.266	1	9.6742e-30	1.9348e-29	1.1618e-26	TRUE
TACCGTTCGAGATATCGCGA	nosite_374	229.37/199.21/222.52/279.98	879/389.17	225.94	634.08	1.4846	1219.4	1313.7	11.261	1	1.0278e-29	2.0555e-29	1.2249e-26	TRUE
AATACGACTGAAGACCCTTG	TUBGCP3	766.7/787.37/814.99/801.95	2.8576/57.13	794.66	29.994	-4.6821	433.77	4620.4	11.249	1.1585e-29	1	2.3171e-29	1.3703e-26	FALSE
CAACTGGAAAATCATCCGAT	CRABP2	171.38/227.67/188.39/202.7	228.04/920.88	195.55	574.46	1.5498	572.86	1137	11.237	1	1.3388e-29	2.6775e-29	1.5715e-26	TRUE
GAGGCGGAAGGGTAAAGCCG	IGFBP7	186.84/120.61/178.83/210.3	212.03/884.11	182.84	548.07	1.5785	1552.8	1063.1	11.202	1	2.0002e-29	4.0004e-29	2.3132e-26	TRUE
GTATTCCAAAAGCTCTGGCA	CDK1	774.43/924.25/656.64/727.2	6.2867/15.838	750.82	11.062	-5.9618	13355	4365.5	11.196	1.8113e-29	1	3.6227e-29	2.1104e-26	FALSE
AGCTGCGGCCAAATTTCTTG	PDILT	499.97/329.31/369.96/442.15	1184.8/714.98	406.05	949.87	1.224	5771.5	2360.9	11.192	1	2.2277e-29	4.4553e-29	2.5386e-26	TRUE
AGTAGTTTGGGTGTGATGGA	LTO1	734.49/772.47/761.75/646.12	9.7159/11.313	748.12	10.514	-6.0237	3789.7	4349.8	11.184	2.0476e-29	1	4.0952e-29	2.3506e-26	FALSE
ACCATTACAGATTTACTCTG	CENPE	710/813.12/757.66/758.87	17.717/14.707	758.27	16.212	-5.4631	1779.7	4408.8	11.176	2.5158e-29	1	5.0316e-29	2.8462e-26	FALSE
TACAAGATCTACCCCGGACA	RPL24	707.43/695.22/767.21/746.2	0.57152/2.2626	726.82	1.4171	-8.2342	1127.4	4226	11.159	7.0653e-30	1	1.4131e-29	8.6856e-27	FALSE
TTCACTCTCCACCTACCTGG	ZNF723	818.25/741.3/853.22/662.59	33.148/24.323	779.77	28.736	-4.7146	7362.4	4533.9	11.154	3.4019e-29	1	6.8037e-29	3.7936e-26	FALSE
TGTGAACTACGTGACCGCGA	ELAVL1	158.49/187.02/247.09/212.84	840.71/318.46	199.93	579.58	1.5308	1424.8	1162.5	11.135	1	4.2239e-29	8.4478e-29	4.677e-26	TRUE
TAATTGCTCATAGTTACCTG	NBPF10	773.15/703.35/649.81/776.61	8.5728/9.0504	738.25	8.8116	-6.2354	3909.4	4292.4	11.134	3.3617e-29	1	6.7233e-29	3.7758e-26	FALSE
ATTGGCCTTGAAGTAATAGA	ARPC3	770.57/817.19/799.98/709.46	56.009/13.576	785.27	34.792	-4.4573	2399.4	4565.9	11.107	5.8143e-29	1	1.1629e-28	6.3926e-26	FALSE
GAAACTAACAAGAAAGAAGG	TBC1D3C	876.23/964.9/806.8/922.3	49.722/145.94	899.27	97.83	-3.1873	4639.6	5228.7	11.083	7.5491e-29	1	1.5098e-28	8.242e-26	FALSE
TGGATCTAAATGACTTAGCA	SCGN	541.2/631.52/445.04/476.35	934.44/1288	508.78	1111.2	1.1255	7077.3	2958.2	11.076	1	8.1797e-29	1.6359e-28	8.8072e-26	TRUE
ATAGATGCTGGAATTCTATG	TAF1A	882.67/864.62/716.7/898.23	89.729/79.191	873.65	84.46	-3.3554	8466.1	5079.7	11.073	8.4916e-29	1	1.6983e-28	9.0805e-26	FALSE
CAGATACCAACACAACGATA	PSMA1	792.47/639.66/752.2/720.86	8.0013/16.404	736.53	12.203	-5.8038	4335.1	4282.5	11.069	7.8226e-29	1	1.5645e-28	8.4813e-26	FALSE
TGAGCGCGGCGGCCGATCTG	DDIT4	377.55/401.14/494.18/437.08	885.29/1044.8	419.11	965.02	1.2013	2669.7	2436.9	11.059	1	9.944e-29	1.9888e-28	1.0419e-25	TRUE
CATTGTAGTACACAGAGATG	TUBB	777.01/710.13/679.84/834.89	14.288/19.232	743.57	16.76	-5.3897	4878.8	4323.4	11.054	9.9208e-29	1	1.9842e-28	1.0419e-25	FALSE
CAGACTAGTGCTGAGTCTTG	RPL4	777.01/643.72/866.87/679.06	4.0006/14.707	728.03	9.3537	-6.1378	10394	4233.1	11.046	9.1618e-29	1	1.8324e-28	9.7305e-26	FALSE
AGCAGTGTGAAAATGGTGCA	SCYL2	310.55/229.03/219.79/240.71	563.52/722.33	234.87	642.93	1.4489	2007.5	1365.6	11.042	1	1.1956e-28	2.3912e-28	1.2444e-25	TRUE
GGCTGACACTCCTCTAACTG	NEDD1	583.72/769.76/831.38/706.93	6.8583/27.151	738.34	17.005	-5.3598	11512	4293	11.009	1.6303e-28	1	3.2607e-28	1.6746e-25	FALSE
AGACTGAGTTTCACTCCCGA	CHAF1B	613.36/719.61/823.19/752.54	12.573/19.798	736.07	16.186	-5.4225	7729.6	4279.8	11.004	1.7123e-28	1	3.4245e-28	1.7472e-25	FALSE
TTGTTAGCCCTACATGATCG	ASH2L	730.62/823.96/745.37/784.21	35.434/27.151	764.79	31.293	-4.5677	1807.7	4446.8	11	1.9098e-28	1	3.8196e-28	1.9361e-25	FALSE
ATCATTGGTTACCATAAGAG	CCT2	715.16/813.12/782.23/715.8	16.003/33.939	749.01	24.971	-4.852	2487.6	4355	10.972	2.5808e-28	1	5.1615e-28	2.5995e-25	FALSE
ATAATAAGGCCATGACTACG	PSMB1	749.95/798.21/608.86/836.15	33.72/42.989	774.08	38.354	-4.2997	10772	4500.8	10.967	2.7609e-28	1	5.5218e-28	2.7631e-25	FALSE
GTAACCATTGAATTGAAGAA	SNRPD1	708.72/701.99/718.07/663.85	1.7146/5.0908	705.36	3.4027	-7.3259	635.53	4101.2	10.961	1.3079e-28	1	2.6159e-28	1.3523e-25	FALSE
AAGTTAGTACACTCACCCAA	NPIPB2	927.77/876.82/911.92/1068	36.006/201.37	919.85	118.69	-2.9437	7975	5348.3	10.955	3.1461e-28	1	6.2921e-28	3.1285e-25	FALSE
TTGATGATGTTGTGAACCAA	MED9	725.47/788.73/933.76/689.19	35.434/25.454	757.1	30.444	-4.5915	12608	4402	10.952	3.225e-28	1	6.4501e-28	3.1867e-25	FALSE
GAACTAGTACGATCGTACGC	nosite_895	157.21/182.95/167.91/191.3	377.78/671.42	175.43	524.6	1.5748	232.37	1020	10.933	1	4.022e-28	8.044e-28	3.9492e-25	TRUE
CGAATAATTCGCGCCGTACG	nosite_876	166.23/269.69/167.91/187.5	865.85/190.06	177.71	527.96	1.5656	2927.9	1033.3	10.896	1	6.0117e-28	1.2023e-27	5.866e-25	TRUE
ATAGGCTTACAATACCTTAG	UBE2K	354.36/296.79/300.33/404.14	939.01/665.2	327.35	802.11	1.2904	2763.5	1903.3	10.882	1	7.0011e-28	1.4002e-27	6.7891e-25	TRUE
TGCGAATTCGGTCCAACACA	TUBA1B	807.94/714.19/757.66/804.48	56.581/39.595	781.07	48.088	-3.9939	2096.9	4541.4	10.877	7.4404e-28	1	1.4881e-27	7.1705e-25	FALSE
CATACGCGTAGCCCAAGGAG	PABPC1	664.9/691.15/810.9/818.42	21.718/43.555	751.03	32.636	-4.4827	6375.9	4366.7	10.871	7.865e-28	1	1.573e-27	7.5332e-25	FALSE
CATGAACCCAGACATACTCA	DDX10	756.39/578.67/772.68/708.2	21.146/26.02	732.29	23.583	-4.8987	8797.4	4257.8	10.861	8.6679e-28	1	1.7336e-27	8.2517e-25	FALSE
AAAACGCCCCCTACTGCCAG	GLIPR1L2	215.19/284.59/282.59/344.6	157.74/1291.4	283.59	724.56	1.3502	2800.7	1648.9	10.86	1	8.9836e-28	1.7967e-27	8.5004e-25	TRUE
AAGTCTACAAACACAGCCCG	TUBA1B	789.9/817.19/683.94/720.86	37.149/34.505	755.38	35.827	-4.3603	3768.8	4392.1	10.857	9.165e-28	1	1.833e-27	8.5681e-25	FALSE
CTACTCCGTTTACGTGTACA	H2BC18	996.07/973.04/1018.4/948.91	138.31/189.49	984.55	163.9	-2.5793	893.91	5724.5	10.846	1.0363e-27	1	2.0726e-27	9.6304e-25	FALSE
ATTGGGAAAGGACTTATATG	UTP23	850.46/737.23/569.27/675.26	5.7152/16.969	706.24	11.342	-5.8405	13827	4106.4	10.844	9.1211e-28	1	1.8242e-27	8.5681e-25	FALSE
TTAAGTATCGTGATACTTCA	BBOF1	351.78/388.94/329/543.5	789.84/956.51	370.36	873.18	1.2351	10793	2153.4	10.835	1	1.1702e-27	2.3404e-27	1.0747e-24	TRUE
TTCCTTACAGAGTTTATCAT	RPS25	700.98/880.88/718.07/694.26	17.146/10.182	709.53	13.664	-5.5986	9913.8	4125.4	10.834	1.0741e-27	1	2.1483e-27	9.923e-25	FALSE
AAGCACGTTCTCCACGTATG	H3-3A	819.53/813.12/745.37/744.94	42.864/57.13	779.25	49.997	-3.9354	1698.4	4530.8	10.834	1.1878e-27	1	2.3757e-27	1.0845e-24	FALSE
GAAGCCCATTAGTCCTGTCA	TP53BP1	261.58/394.36/313.98/340.8	554.95/1043.6	327.39	799.28	1.2851	3058.6	1903.6	10.816	1	1.448e-27	2.8961e-27	1.3144e-24	TRUE
CCAGCTCTCTTACATTGCTG	NAA10	760.26/726.39/918.75/648.65	20.575/44.686	743.32	32.63	-4.4681	13436	4322	10.81	1.5303e-27	1	3.0607e-27	1.381e-24	FALSE
GTCATCTCCAGAGAAATTGC	CT45A10	1776.9/1829.5/1930.3/2016.9	883.57/616.56	1879.9	750.06	-1.3244	11483	10931	10.807	1.5954e-27	1	3.1909e-27	1.4315e-24	FALSE
CTGGCCACAGCACACATCGA	NUBP1	738.35/792.79/772.68/708.2	26.861/53.171	755.51	40.016	-4.2051	1405.9	4392.8	10.795	1.8085e-27	1	3.6171e-27	1.6135e-24	FALSE
GCGGACCAGGCCTTTGCACG	TRAF2	393.02/391.65/335.83/404.14	928.15/887.5	392.33	907.83	1.2082	1111.1	2281.2	10.793	1	1.8573e-27	3.7146e-27	1.6475e-24	TRUE
GAAGTGAACGCGCGTAAGTA	nosite_827	280.91/253.42/307.16/317.99	794.41/685	294.03	739.71	1.328	855.91	1709.6	10.779	1	2.1699e-27	4.3398e-27	1.914e-24	TRUE
ATTATGATGTGTATGCGAGG	PCYT1A	885.25/868.68/944.68/714.53	67.439/147.63	876.97	107.54	-3.016	10370	5099	10.775	2.253e-27	1	4.506e-27	1.9761e-24	FALSE
AGGCAGTTCAGTACATTCTG	ISY1-RAB43	711.29/841.58/816.36/717.06	73.726/23.192	766.71	48.459	-3.9563	4535.5	4457.9	10.757	2.7315e-27	1	5.463e-27	2.3824e-24	FALSE
GGTGATACCAGATTAACTCA	TXK	230.65/234.45/221.15/293.92	518.37/735.91	232.55	627.14	1.4273	1301	1352.1	10.731	1	3.6496e-27	7.2992e-27	3.1307e-24	TRUE
AACTCACTGAGGATGAGGTG	RPS18	672.64/708.77/614.32/724.67	10.859/11.879	690.7	11.369	-5.8054	2547	4016	10.72	3.5273e-27	1	7.0546e-27	3.0425e-24	FALSE
GATGTCATCCGAGTATATAG	DDX21	739.64/665.4/718.07/666.39	6.8583/23.192	692.23	15.025	-5.4349	1434.4	4024.9	10.674	6.1965e-27	1	1.2393e-26	5.2577e-24	FALSE
CAAAACCACCGAATCACACA	UBTF	778.3/592.22/719.43/728.47	17.146/45.817	723.95	31.482	-4.4802	6782.2	4209.3	10.673	6.7604e-27	1	1.3521e-26	5.6745e-24	FALSE
CTGTGCCCTTATATTACCTG	PRIM2	892.98/765.69/961.07/847.55	46.865/175.35	870.27	111.11	-2.9582	6737.6	5060.1	10.672	6.8628e-27	1	1.3726e-26	5.7282e-24	FALSE
CAACTCCCAATAACAAACCA	DKC1	708.72/558.34/888.71/680.32	4.5722/28.848	694.52	16.71	-5.2954	18886	4038.2	10.666	6.8977e-27	1	1.3795e-26	5.7282e-24	FALSE
GATGCCGAATATACACGTAC	HTR3A	164.94/157.2/177.47/248.31	204.6/810.57	171.2	507.59	1.5624	2073.4	995.44	10.662	1	7.6811e-27	1.5362e-26	6.3116e-24	TRUE
TTCTCTGCTGAAGGTTCACA	NR2C2AP	770.57/761.62/733.09/750	37.149/61.09	755.81	49.119	-3.9165	267.25	4394.6	10.66	7.7948e-27	1	1.559e-26	6.3715e-24	FALSE
TTCATCCAGAGATATTCGAG	INTS4	695.83/677.6/671.65/823.48	12.002/14.707	686.72	13.354	-5.5822	6366.1	3992.8	10.656	7.3211e-27	1	1.4642e-26	6.0476e-24	FALSE
AGATGATACATATCTTGTCA	TBL3	639.13/712.84/730.36/609.38	4.0006/12.444	675.98	8.2225	-6.1978	3369.6	3930.4	10.651	6.5144e-27	1	1.3029e-26	5.4975e-24	FALSE
GTGATCTCCGAGATACAGGT	XRCC6	630.11/657.27/756.29/676.52	1.7146/5.6565	666.9	3.6855	-7.1553	3176.6	3877.6	10.651	4.0857e-27	1	8.1713e-27	3.4856e-24	FALSE
GTATTTATTTGACACAAGTG	CNTNAP3B	927.77/937.8/662.1/841.22	115.45/126.14	884.5	120.79	-2.8621	18683	5142.8	10.649	8.7732e-27	1	1.7546e-26	7.1339e-24	FALSE
AGAGAATTTGGAATTACCTG	INTS9	668.77/753.49/744.01/637.25	22.289/26.585	706.39	24.437	-4.7975	3276.4	4107.2	10.641	9.4583e-27	1	1.8917e-26	7.6117e-24	FALSE
CCAAGGCTACAACTTTGCCG	KDM5C	204.88/168.05/230.71/217.91	574.95/593.93	211.39	584.44	1.4628	779.03	1229.1	10.641	1	9.6511e-27	1.9302e-26	7.727e-24	TRUE
ATCAAGACCCTGGAGCACCG	ARL2-SNX15	570.84/762.98/675.75/681.59	7.4298/14.707	678.67	11.068	-5.8155	6250.9	3946	10.628	9.4311e-27	1	1.8862e-26	7.6117e-24	FALSE
TGACGGTCTTAGAGGCACAG	PLET1	181.69/119.26/102.39/159.63	318.34/565.65	139.44	441.99	1.6573	1324.3	810.77	10.625	1	1.135e-26	2.27e-26	8.9495e-24	TRUE
AGATTACTACTTTGTAACCA	GUK1	597.9/799.57/707.15/709.46	4.0006/49.211	708.31	26.606	-4.6834	6840.5	4118.3	10.623	1.1569e-26	1	2.3138e-26	9.0762e-24	FALSE
GACCCTAGTGGAAATTACGG	PSMA4	667.48/582.74/649.81/686.66	0/3.3939	658.65	1.6969	-7.9342	2234.4	3829.6	10.616	3.203e-27	1	6.4061e-27	2.7782e-24	FALSE
ATGTCAGTCTCGTGATCTCG	COPS4	889.12/784.66/981.54/719.6	51.437/141.41	836.89	96.424	-3.1044	13379	4866	10.615	1.2691e-26	1	2.5382e-26	9.8088e-24	FALSE
GACACCATGTGGCCACAAAG	RPL10	534.76/669.47/708.51/670.19	4.5722/10.747	669.83	7.6597	-6.2755	6580.3	3894.6	10.611	9.762e-27	1	1.9524e-26	7.7759e-24	FALSE
ATTACCTATAGTCCGAAACA	CFLAR	663.62/622.04/794.52/684.12	10.287/10.182	673.87	10.235	-5.9086	5817.5	3918.1	10.602	1.207e-26	1	2.414e-26	9.4222e-24	FALSE
CTAAGGTAGGATATAAACTG	DNA2	708.72/616.62/754.93/627.11	10.859/6.2221	667.92	8.5405	-6.1316	4510.7	3883.5	10.581	1.4086e-26	1	2.8173e-26	1.0834e-23	FALSE
ACCACCGAATCTACCGGCGC	MTNR1B	217.77/140.94/83.274/148.23	166.88/735.34	144.58	451.11	1.6348	3047.2	840.66	10.572	1	2.0073e-26	4.0145e-26	1.5139e-23	TRUE
ATCGAGTTAGAGGACCAAAG	HNRNPU	630.11/664.05/660.73/656.25	2.8576/6.7878	658.49	4.8227	-6.8235	282.1	3828.7	10.564	1.2362e-26	1	2.4724e-26	9.6019e-24	FALSE
ATCCTGCAAAGCTTTCAGAA	PRPF19	721.6/741.3/618.41/696.79	7.4298/55.434	709.2	31.432	-4.4527	3193.3	4123.5	10.555	2.4046e-26	1	4.8092e-26	1.8049e-23	FALSE
CAGTTCTGCTCGTAAAACCA	TCF20	494.81/333.38/390.43/292.65	1160.8/531.14	361.91	845.95	1.2227	8029.2	2104.3	10.552	1	2.4853e-26	4.9705e-26	1.8565e-23	TRUE
GGCGTACGTACGTCGCGAGT	nosite_556	242.25/203.28/222.52/196.37	507.51/660.68	212.9	584.09	1.4517	439.96	1237.9	10.55	1	2.5336e-26	5.0672e-26	1.8747e-23	TRUE
AGCAGCCGGCAGTATCGATG	SNAPC4	599.19/699.28/701.69/728.47	13.145/41.292	700.49	27.219	-4.6357	3682.4	4072.9	10.55	2.5252e-26	1	5.0505e-26	1.8747e-23	FALSE
ACAGTGTGTAACCACTCTCG	CIAO1	726.76/687.09/797.25/769.01	17.146/87.675	747.88	52.411	-3.8095	2341.8	4348.5	10.547	2.6336e-26	1	5.2671e-26	1.9394e-23	FALSE
CAAAGTGAGAAAGATCTTTG	RPS4X	646.86/670.83/722.16/780.41	21.718/30.545	696.49	26.131	-4.6841	3607.5	4049.7	10.534	2.9703e-26	1	5.9406e-26	2.1771e-23	FALSE
GACAACTCAAAACTCCGACG	GGPS1	618.52/632.88/746.74/677.79	2.8576/7.3534	655.33	5.1055	-6.7482	3572.8	3810.4	10.534	1.7693e-26	1	3.5385e-26	1.3474e-23	FALSE
ACAGATTTGACCGTACCCTG	HYOU1	670.06/573.25/659.37/757.6	6.2867/16.404	664.71	11.345	-5.7529	5683.8	3864.9	10.51	3.3439e-26	1	6.6878e-26	2.4395e-23	FALSE
GATGTGGTGATGAGACTGCA	AMELY	631.4/528.53/637.53/509.29	1269.9/1110.4	579.97	1190.1	1.0358	4533.1	3372.1	10.508	1	3.9839e-26	7.9677e-26	2.8929e-23	TRUE
ATGCTTGTGAACTAATTGAA	TMA16	653.31/715.55/683.94/714.53	30.862/28.848	699.24	29.855	-4.5043	947.76	4065.6	10.498	4.3796e-26	1	8.7592e-26	3.1656e-23	FALSE
CACAACTGTATCAAACTCGT	TSR2	655.88/791.44/715.34/804.48	106.3/11.313	753.39	58.808	-3.6569	5004.3	4380.5	10.495	4.5773e-26	1	9.1545e-26	3.2781e-23	FALSE
CGGCCAGAGTTGTTCATCCA	URM1	698.41/773.82/555.62/668.92	14.288/29.979	683.66	22.134	-4.8873	8319.7	3975.1	10.492	4.5705e-26	1	9.141e-26	3.2781e-23	FALSE
ACCATCATCAGTGACACTAA	PSMC5	666.19/813.12/731.72/809.55	61.153/76.362	770.63	68.758	-3.4675	5247.2	4480.7	10.485	5.04e-26	1	1.008e-25	3.593e-23	FALSE
GAGCTTGTGGACAAATGTAT	LSM5	546.36/707.42/577.46/833.62	1.7146/2.2626	642.44	1.9886	-7.7502	18075	3735.4	10.479	1.5728e-26	1	3.1455e-26	1.2037e-23	FALSE
CACTAAACATCATAGTGTGG	DDX3X	730.62/570.54/793.15/705.66	26.29/57.13	718.14	41.71	-4.0736	9241.5	4175.5	10.468	6.0469e-26	1	1.2094e-25	4.2912e-23	FALSE
AGACAAGCCACAATTAACAT	EIF2S3	633.98/757.56/619.78/644.85	1.143/1.1313	639.41	1.1372	-8.2272	4800.8	3717.8	10.468	1.0831e-26	1	2.1663e-26	8.5839e-24	FALSE
TGGAATCTTGGCCAAAATCG	PDHX	641.71/532.59/453.23/525.76	899.57/1319.7	529.18	1109.6	1.0668	6151.7	3076.8	10.464	1	6.3118e-26	1.2624e-25	4.4589e-23	TRUE
AAGCACAGAAGTACTCATGT	POTEF	591.46/722.32/610.22/761.41	14.288/17.535	666.27	15.912	-5.3022	6977	3873.9	10.449	6.9149e-26	1	1.383e-25	4.863e-23	FALSE
AGGAAGGTGAGATCGTTCTG	DYNLRB1	661.04/674.89/722.16/615.71	26.861/6.7878	667.96	16.825	-5.23	1921.3	3883.8	10.448	7.0389e-26	1	1.4078e-25	4.928e-23	FALSE
GTGGTGGTAAAATGCACTTG	COPS2	702.27/700.64/658/547.3	30.862/15.272	679.32	23.067	-4.8211	6288.5	3949.8	10.442	7.8156e-26	1	1.5631e-25	5.4473e-23	FALSE
GTACAGTAAGAAATATGGTG	WDR82	699.7/691.15/709.88/662.59	21.718/41.292	695.42	31.505	-4.4212	441.23	4043.5	10.441	8.0218e-26	1	1.6044e-25	5.5662e-23	FALSE
AACTCTCGCTCAAACAGCTG	MRPL28	774.43/746.72/780.87/959.04	77.727/73.534	777.65	75.631	-3.345	11293	4521.5	10.44	8.129e-26	1	1.6258e-25	5.6156e-23	FALSE
AAGCTGATATCATACCCCTA	ARPC4-TTLL3	707.43/823.96/734.45/670.19	61.724/28.848	720.94	45.286	-3.9632	4518.2	4191.8	10.436	8.5093e-26	1	1.7019e-25	5.8524e-23	FALSE
CTTGGTTGTAGAGTGCACAA	CKAP5	498.68/628.81/642.99/686.66	2.2861/0.56565	635.9	1.4259	-8.0364	7168.8	3697.4	10.434	1.8905e-26	1	3.7809e-26	1.4327e-23	FALSE
CACTACAAGATTGAAGACAG	RTRAF	582.44/699.28/666.19/690.46	17.146/29.414	678.33	23.28	-4.8063	3309.5	3944	10.43	8.8342e-26	1	1.7668e-25	6.0228e-23	FALSE
ACCAGATCCACATCAAACCG	FBL	719.03/677.6/537.87/706.93	57.724/4.5252	692.27	31.124	-4.4317	8328.1	4025.1	10.421	9.8985e-26	1	1.9797e-25	6.7191e-23	FALSE
AAATTGAGTCCACCAACTCG	MCM7	702.27/638.3/688.04/533.36	25.147/8.4847	663.17	16.816	-5.2203	6538.4	3855.9	10.409	1.0653e-25	1	2.1306e-25	7.1999e-23	FALSE
GTGACTCCGCACATACTCAA	QARS1	577.28/668.11/682.58/837.42	42.864/3.3939	675.35	23.129	-4.8089	11996	3926.7	10.408	1.1148e-25	1	2.2296e-25	7.5021e-23	FALSE
CCTACTTTCCAGGCTCAGCA	NBPF20	646.86/521.75/655.27/535.9	1000.2/1402.2	591.38	1201.2	1.0211	5029	3438.5	10.4	1	1.2447e-25	2.4894e-25	8.3403e-23	TRUE
GTAAGACAGCATCGCGAGAA	NAT9	292.51/180.24/189.76/216.64	145.74/974.61	203.2	560.17	1.4585	2954.8	1181.5	10.386	1	1.4423e-25	2.8847e-25	9.6233e-23	TRUE
GTTGTTCAGTCCCAAATGTG	NMD3	699.7/623.39/711.24/672.72	6.2867/54.302	686.21	30.294	-4.4568	1645.5	3989.9	10.384	1.4562e-25	1	2.9125e-25	9.6746e-23	FALSE
AAGAGACTACACATACGAGG	EIF2S2	833.71/710.13/627.97/654.99	37.72/19.232	682.56	28.476	-4.5354	9115.6	3968.6	10.383	1.4743e-25	1	2.9486e-25	9.7264e-23	FALSE
GGGTCTGCAGAACTTCATCG	SBDS	671.35/680.31/589.75/600.51	4.0006/5.6565	635.93	4.8286	-6.7718	2203.9	3697.5	10.379	8.7724e-26	1	1.7545e-25	6.0069e-23	FALSE
AATAGCCTAATTGACATGAG	SMC6	766.7/651.85/668.92/635.98	8.0013/26.585	660.39	17.293	-5.1761	4014.7	3839.7	10.378	1.4765e-25	1	2.953e-25	9.7264e-23	FALSE
GACCCGGACATCGTTGTGAA	PLEKHH3	541.2/731.81/698.96/549.83	1343.1/1156.2	624.4	1249.6	0.99981	9859.3	3630.5	10.377	1	1.5816e-25	3.1632e-25	1.0332e-22	TRUE
CAGCCTGAAGAGAAGCAGCA	KRTAP5-4	237.1/330.67/200.68/159.63	485.79/691.22	218.89	588.51	1.4227	5556.7	1272.7	10.361	1	1.8688e-25	3.7377e-25	1.2007e-22	TRUE
AATAAGCAGGAAGGGTGTTG	FCF1	770.57/662.69/677.11/647.38	25.718/20.929	669.9	23.324	-4.7857	3581.4	3895.1	10.36	1.8469e-25	1	3.6938e-25	1.1958e-22	FALSE
ACCAAGAGAATATCTTCCGA	PYROXD1	631.4/798.21/621.14/724.67	36.577/18.666	678.03	27.622	-4.5683	7343	3942.3	10.359	1.89e-25	1	3.7801e-25	1.2093e-22	FALSE
AGGCTGACTTACATCAACCA	RMI1	650.73/669.47/621.14/643.58	12.573/11.313	647.16	11.943	-5.6461	400.04	3762.8	10.355	1.7251e-25	1	3.4501e-25	1.1222e-22	FALSE
TCAAGAAGCAGCTCCACGAA	PHF21B	211.33/105.71/139.25/115.29	460.07/356.92	127.27	408.5	1.6747	2606	739.97	10.339	1	2.3593e-25	4.7185e-25	1.5023e-22	TRUE
TCTGGACGTGGCAAGCAAGG	H2AC12	693.25/539.37/674.38/591.64	7.4298/4.5252	633.01	5.9775	-6.5057	5273.7	3680.6	10.336	1.5662e-25	1	3.1323e-25	1.0274e-22	FALSE
GCAAAGTCTGTAAAGTGTCC	CDKN2C	126.28/123.32/218.42/131.76	479.51/344.48	129.02	411.99	1.6674	2680.2	750.16	10.332	1	2.5345e-25	5.069e-25	1.602e-22	TRUE
ATCAGCTACTTGCACTCCTG	DSTN	904.58/920.18/980.18/734.8	157.74/162.34	912.38	160.04	-2.5038	12084	5304.9	10.329	2.5939e-25	1	5.1879e-25	1.633e-22	FALSE
GGTCCGTACACTAACAGATG	RFC3	626.25/565.12/660.73/722.13	10.859/13.01	643.49	11.934	-5.6389	4307	3741.5	10.325	2.3671e-25	1	4.7343e-25	1.5023e-22	FALSE
GCTCGCGGATCGTATCGTTA	nosite_189	190.71/174.82/188.39/165.96	839.56/194.58	181.61	517.07	1.5044	139.87	1055.9	10.324	1	2.7535e-25	5.507e-25	1.7264e-22	TRUE
GGGATCCTTGCTCATAGACA	TOP3A	765.41/716.9/794.52/706.93	61.724/65.615	741.16	63.67	-3.5206	1731.9	4309.4	10.32	2.85e-25	1	5.7e-25	1.7798e-22	FALSE
CCAGAGTAAGTTGTCTGGCA	KRTAP13-1	533.47/481.1/483.26/420.61	1472.2/584.31	482.18	1028.3	1.091	2141.3	2803.6	10.314	1	3.0559e-25	6.1118e-25	1.8933e-22	TRUE
ATAAGCTTGTCCATGCCACG	CCT7	689.39/666.76/476.44/692.99	54.294/7.9191	678.07	31.107	-4.4026	13712	3942.6	10.304	3.3732e-25	1	6.7463e-25	2.0734e-22	FALSE
CGTCAAGTAGGTTAGGTAGG	NIFK	503.83/725.03/708.51/576.44	10.287/15.272	642.48	12.78	-5.5452	11586	3735.6	10.303	3.0441e-25	1	6.0882e-25	1.8933e-22	FALSE
GTCCCGACACAGTATATACT	ENSG00000284952	623.67/744.01/633.43/654.99	5.7152/22.06	644.21	13.888	-5.4376	3537.9	3745.7	10.299	3.2301e-25	1	6.4601e-25	1.9932e-22	FALSE
AGAGACATGCAGCCGTTTCG	RBFOX2	771.86/563.76/748.1/771.54	1135/1753.5	759.82	1444.3	0.92571	12953	4417.9	10.298	1	3.6111e-25	7.2223e-25	2.2023e-22	TRUE
CAACTACGAGATGCTCAAGG	IFITM2	672.64/651.85/675.75/627.11	13.717/32.808	662.24	23.262	-4.7728	544.17	3850.5	10.297	3.5499e-25	1	7.0999e-25	2.1735e-22	FALSE
CTGGCATAAGCGGTACAGGA	KCTD5	319.57/235.81/282.59/230.58	780.7/536.8	259.2	658.75	1.3423	1852.7	1507.1	10.292	1	3.8192e-25	7.6383e-25	2.3201e-22	TRUE
GCCAGGACAGCAGACAAGTG	GMEB1	153.34/226.32/132.42/177.37	837.28/131.23	165.35	484.25	1.5445	1696.7	961.42	10.285	1	4.1224e-25	8.2448e-25	2.4946e-22	TRUE
ATGTAGGCTTTGATGTGTGA	CDK7	753.82/799.57/809.53/687.93	101.16/70.706	776.69	85.933	-3.1612	3335	4516	10.279	4.3806e-25	1	8.7612e-25	2.6204e-22	FALSE
ATGAGGACAAAACCATCAGA	DCPS	824.69/772.47/916.02/891.9	108.02/156.68	858.29	132.35	-2.6879	4318.9	4990.4	10.276	4.5104e-25	1	9.0208e-25	2.6788e-22	FALSE
GAATGAACTAAAATTGTCGG	NUF2	742.22/720.97/782.23/668.92	55.438/67.312	731.59	61.375	-3.554	2239.2	4253.7	10.276	4.5126e-25	1	9.0253e-25	2.6788e-22	FALSE
AAACAGAGATATCATTTGTC	RPL5	516.72/651.85/698.96/622.05	1.143/23.192	636.95	12.167	-5.5984	6248.2	3703.5	10.267	4.369e-25	1	8.7379e-25	2.6204e-22	FALSE
CTCCAGGTGACAAACCACTG	NOL6	648.15/647.79/696.23/542.23	21.718/14.141	647.97	17.929	-5.0994	4503.1	3767.5	10.265	4.8529e-25	1	9.7058e-25	2.8591e-22	FALSE
ATTGACATGTCCATAGTATG	CCNA2	766.7/844.29/851.85/653.72	73.726/132.36	805.5	103.04	-2.9545	9398.5	4683.4	10.264	5.0967e-25	1	1.0193e-24	2.9802e-22	FALSE
ATGATCAGACCATCCGAGTG	COPA	646.86/650.5/566.54/677.79	22.289/14.707	648.68	18.498	-5.0583	2533.8	3771.7	10.261	5.0445e-25	1	1.0089e-24	2.9608e-22	FALSE
TGTCCAGGATCGAAGCAGTG	CD63	182.98/215.48/166.55/187.5	962.44/81.453	185.24	521.95	1.4895	424.64	1077	10.26	1	5.3503e-25	1.0701e-24	3.1168e-22	TRUE
TTCAACACATTACATGTGGG	POP5	606.92/809.06/759.02/600.51	12.002/61.09	682.97	36.546	-4.1872	11422	3971	10.258	5.431e-25	1	1.0862e-24	3.1521e-22	FALSE
ATATCCAGAAAGTTTACCTC	RPS17	675.21/574.61/663.46/592.91	1.7146/15.272	628.19	8.4935	-6.0504	2523.8	3652.5	10.254	4.3776e-25	1	8.7552e-25	2.6204e-22	FALSE
TACTTGGGCATGTGGACACA	EIF5B	630.11/627.46/537.87/765.21	1.7146/16.404	628.79	9.0592	-5.9683	8959.9	3656	10.249	4.7048e-25	1	9.4097e-25	2.7823e-22	FALSE
CGATATCGTACGGCGTTCCG	nosite_514	231.94/266.97/243/188.77	868.71/367.11	237.47	617.91	1.3759	1101.2	1380.7	10.238	1	6.6763e-25	1.3353e-24	3.8462e-22	TRUE
CGACAAATTTACACCCAAGA	CFAP99	211.33/188.37/286.68/221.71	485.22/673.12	216.52	579.17	1.4154	1923	1258.9	10.221	1	7.9783e-25	1.5957e-24	4.5627e-22	TRUE
GAAAAACCTTTGCTTACCCG	ZBTB8OS	615.94/711.48/584.28/603.04	0/2.8282	609.49	1.4141	-7.9823	3706.8	3543.8	10.215	1.8536e-25	1	3.7072e-25	1.1958e-22	FALSE
GCCCGCTTGGCTAATACTCA	CDC5L	679.08/578.67/574.73/676.52	18.289/2.8282	627.6	10.558	-5.7651	3411	3649.1	10.215	7.144e-25	1	1.4288e-24	4.1005e-22	FALSE
AAAAACAGGATCTCTATATG	BRIX1	681.66/836.16/735.82/705.66	30.862/88.241	720.74	59.552	-3.5752	5101.4	4190.6	10.214	8.605e-25	1	1.721e-24	4.9031e-22	FALSE
AAAATTGCCATCTCTACCTG	NPM1	778.3/573.25/782.23/625.85	62.867/36.201	702.07	49.534	-3.7983	11547	4082.1	10.213	8.6458e-25	1	1.7292e-24	4.9084e-22	FALSE
AAAGCCAAATTATGTGTACA	L2HGDH	663.62/590.87/668.92/651.19	1383.1/1193	657.4	1288	0.96923	1545.5	3822.4	10.2	1	9.9176e-25	1.9835e-24	5.6101e-22	TRUE
GCCCCAGCCAATCACGCATG	SATL1	524.45/529.88/847.76/543.5	1080.7/1131.3	536.69	1106	1.0418	32335	3120.5	10.192	1	1.0788e-24	2.1576e-24	6.0369e-22	TRUE
TAAACCTACTTCCATCGTGA	SDCBP	412.34/260.2/189.76/329.39	89.729/1343.4	294.8	716.57	1.2785	9081.6	1714.1	10.188	1	1.127e-24	2.2539e-24	6.2838e-22	TRUE
AGAGAAGCAATCGATTCGTG	NOP56	676.5/693.86/537.87/609.38	28.005/13.01	642.94	20.507	-4.904	5295.3	3738.3	10.18	1.1787e-24	1	2.3574e-24	6.5258e-22	FALSE
GCCTTGCAGGAAAGAACTGG	BCCIP	563.11/635.59/630.7/703.13	14.86/16.404	633.14	15.632	-5.2528	3271.6	3681.3	10.178	1.1631e-24	1	2.3262e-24	6.4621e-22	FALSE
GGAGAGGGTTCATCTGATCG	ALG2	635.27/635.59/578.82/610.64	7.4298/13.576	622.96	10.503	-5.7614	803.47	3622.1	10.176	1.0566e-24	1	2.1133e-24	5.934e-22	FALSE
TTAGTCCGTACCTCGAGAGG	RACK1	561.82/634.23/652.54/638.52	22.289/13.01	636.38	17.65	-5.0949	1943.1	3700.1	10.172	1.2624e-24	1	2.5248e-24	6.9399e-22	FALSE
GGAAAAGCTCGGGTCCGACG	AMER2	423.94/470.26/464.15/440.88	638.39/1310	452.52	974.21	1.1046	467.32	2631.1	10.171	1	1.3394e-24	2.6788e-24	7.3279e-22	TRUE
TTGTGATAAACAATGCAGCA	DECR1	206.17/204.64/270.3/176.1	440.64/673.12	205.4	556.88	1.4345	1690.5	1194.3	10.171	1	1.3424e-24	2.6848e-24	7.3279e-22	TRUE
TGTACATCGTATTACACCTG	RPS4X	659.75/626.1/587.01/552.37	2.8576/2.8282	606.56	2.8429	-7.3047	2176.7	3526.8	10.166	5.474e-25	1	1.0948e-24	3.1652e-22	FALSE
CACACTCAGAACATTCGTAG	ZNF212	809.23/842.94/914.65/874.16	62.867/218.34	858.55	140.6	-2.6017	2022.6	4991.9	10.161	1.4727e-24	1	2.9454e-24	7.9086e-22	FALSE
AATATCCAATCGGTGACCCA	PSMD6	658.46/623.39/722.16/732.27	32.577/60.524	690.31	46.551	-3.8618	2755.8	4013.7	10.161	1.4741e-24	1	2.9482e-24	7.9086e-22	FALSE
AGCCTGGACTAAATATCCCA	NAA15	753.82/761.62/745.37/696.79	73.155/84.847	749.59	79.001	-3.2299	989.43	4358.4	10.158	1.5311e-24	1	3.0623e-24	8.1587e-22	FALSE
AAATCAACCTAATTAAGGTA	RPS12	658.46/571.9/651.18/605.58	9.1443/19.798	628.38	14.471	-5.3463	1711.6	3653.6	10.156	1.4218e-24	1	2.8435e-24	7.6806e-22	FALSE
CTTCCTTATAGGCGTCAGCG	UCK2	202.31/219.54/143.34/171.03	326.91/714.98	186.67	520.94	1.4757	1149	1085.4	10.147	1	1.7165e-24	3.433e-24	9.0843e-22	TRUE
CAATGGGAACACGCAGATGG	PRPF6	606.92/620.68/655.27/625.85	3.4291/21.495	623.27	12.462	-5.5352	435	3623.9	10.146	1.5164e-24	1	3.0329e-24	8.1079e-22	FALSE
GGTGACAACTGTTGACCCTG	CCT5	597.9/604.42/694.86/715.8	17.717/34.505	649.64	26.111	-4.5849	3714.6	3777.2	10.145	1.716e-24	1	3.4321e-24	9.0843e-22	FALSE
GTATGAAGGAAACGTGACAG	DHX37	699.7/601.71/621.14/501.69	2.8576/11.313	611.43	7.0853	-6.2431	6674.1	3555.1	10.136	1.3517e-24	1	2.7034e-24	7.3532e-22	FALSE
TCCCAGATATCCGTGATCAA	ENSG00000260092	155.92/172.11/176.1/273.65	237.75/754.57	174.11	496.16	1.5055	3415.8	1012.3	10.122	1	2.2037e-24	4.4074e-24	1.1584e-21	TRUE
GTGGACCTTACATACCAATG	NAA10	583.72/645.08/600.67/608.11	3.4291/5.6565	604.39	4.5428	-6.7711	703.4	3514.1	10.119	1.2403e-24	1	2.4807e-24	6.8426e-22	FALSE
ATGAAGTGGTCAAAATGCAG	MED6	715.16/609.84/608.86/820.95	19.432/49.777	662.5	34.604	-4.22	11177	3852	10.117	2.3199e-24	1	4.6399e-24	1.2154e-21	FALSE
TGTCCAGATTGAATATGCTT	ENSG00000256646	560.53/601.71/602.03/615.71	2.8576/3.9595	601.87	3.4086	-7.0954	633.56	3499.5	10.117	1.0395e-24	1	2.0789e-24	5.8587e-22	FALSE
AACCAAAGCTCACGGAGCAA	SPDYE12P	2289.8/2274/1814.3/2295.6	1085.9/1148.3	2281.9	1117.1	-1.0299	72996	13268	10.113	2.428e-24	1	4.856e-24	1.2594e-21	FALSE
AATGTTGCCAACAAAAACAG	RBM25	685.52/678.96/728.99/594.17	40.578/50.343	682.24	45.46	-3.8783	3320.8	3966.8	10.11	2.4822e-24	1	4.9645e-24	1.2832e-21	FALSE
CTGGGGAGAAGATACAACTG	EIF5	599.19/670.83/638.89/610.64	18.86/13.576	624.77	16.218	-5.1836	1058.2	3632.6	10.097	2.6752e-24	1	5.3503e-24	1.3784e-21	FALSE
ATCCTCCACCGTTCGCTCTG	MRPS24	931.64/1104.5/969.26/1156.7	246.9/259.07	1036.9	252.98	-2.0308	11524	6028.8	10.096	2.882e-24	1	5.764e-24	1.4801e-21	FALSE
ACCCGATGGTCCGTTCCACA	NCAPG2	565.68/653.21/570.63/637.25	2.8576/9.0504	603.94	5.954	-6.4428	2036.5	3511.5	10.091	1.9409e-24	1	3.8818e-24	1.0237e-21	FALSE
TTCGCCGAGAAATTTCTCAA	TRIAP1	680.37/658.63/814.99/589.11	6.2867/74.1	669.5	40.193	-4.0248	9289.4	3892.7	10.086	3.1696e-24	1	6.3393e-24	1.6225e-21	FALSE
TTACTACCTACCACAGCAAG	SEPTIN7	502.54/645.08/647.08/567.57	5.1437/10.182	606.32	7.6627	-6.1315	5145	3525.4	10.083	2.4158e-24	1	4.8316e-24	1.2594e-21	FALSE
GGTGAATCAGTCCGTTGTAG	RPL28	484.5/593.58/824.55/668.92	36.577/5.0908	631.25	20.834	-4.8558	20579	3670.3	10.076	3.4376e-24	1	6.8752e-24	1.7482e-21	FALSE
GAAGCTGATAGCCAGGAACA	GAGE1	1819.5/1919/1841.6/1876.3	917.86/705.93	1858.9	811.9	-1.1941	1921.1	10808	10.071	3.7054e-24	1	7.4109e-24	1.8783e-21	FALSE
GGACCAGCTAACCACCATAG	MAP3K9	266.74/338.8/290.78/255.91	931.58/436.68	278.76	684.13	1.2922	1472	1620.8	10.069	1	3.7818e-24	7.5637e-24	1.9108e-21	TRUE
AGAAACAGTTCCCACAGCAG	SF3B4	583.72/623.39/581.55/604.31	1.143/3.9595	594.02	2.5513	-7.3884	410.05	3453.8	10.064	1.4208e-24	1	2.8416e-24	7.6806e-22	FALSE
ACAGTTCCTAGACTTCTATG	ZRSR2	712.58/742.65/556.98/756.34	67.439/78.625	727.62	73.032	-3.2989	10131	4230.6	10.064	3.9915e-24	1	7.983e-24	2.0102e-21	FALSE
CTTCTGTACAACAGATCAGG	TARS2	833.71/753.49/723.53/847.55	114.88/105.21	793.6	110.04	-2.8391	3679.4	4614.3	10.063	4.0296e-24	1	8.0591e-24	2.0229e-21	FALSE
GCAGATCCACACTTTGTCAA	CAV2	192/131.45/178.83/233.11	628.1/403.31	185.42	515.7	1.4708	1757.7	1078.1	10.059	1	4.1792e-24	8.3585e-24	2.0913e-21	TRUE
GTGGTGAGCTACACCACCAA	RHOU	168.8/235.81/215.69/202.7	357.77/761.36	209.2	559.57	1.4151	808.02	1216.4	10.046	1	4.782e-24	9.564e-24	2.3852e-21	TRUE
GGGAAAGCTCCAATCCCAGG	GOLGA6B	661.04/638.3/774.04/658.79	24.004/52.605	659.91	38.305	-4.0717	4498.2	3837	10.035	5.3331e-24	1	1.0666e-23	2.6432e-21	FALSE
GGAGAGTCCAGGCAAAGTGG	MCM2	502.54/662.69/585.65/675.26	20.575/19.232	624.17	19.903	-4.9024	6790.3	3629.2	10.031	5.4053e-24	1	1.0811e-23	2.6705e-21	FALSE
GTGGAGCTCTGCACGCATCA	GPN2	603.05/514.98/623.87/584.04	4.0006/5.0908	593.55	4.5457	-6.7443	2424.6	3451.1	10.026	3.1826e-24	1	6.3651e-24	1.6238e-21	FALSE
GATGCATATATTTCTCGATG	TRIM64C	1417.4/1661.5/1514/1527.9	602.95/554.34	1520.9	578.64	-1.3926	10188	8843.1	10.02	6.2188e-24	1	1.2438e-23	3.0628e-21	FALSE
CGATGCACGGGAGCTGAAAG	LIMS1	1481.9/1338.9/1448.4/1668.5	606.38/475.14	1465.1	540.76	-1.4363	19281	8518.9	10.015	6.5356e-24	1	1.3071e-23	3.2087e-21	FALSE
TCATAGCACTCATCAAAGTC	ACP3	123.7/109.77/90.1/78.548	90.872/591.67	99.936	341.27	1.7617	405.28	581.06	10.012	1	6.7707e-24	1.3541e-23	3.3137e-21	TRUE
ACCAAAATGATACACCAGAG	CLP1	704.85/597.64/599.3/495.36	8.5728/7.3534	598.47	7.9631	-6.0635	7316.8	3479.7	10.01	5.1201e-24	1	1.024e-23	2.5458e-21	FALSE
TGTTCTCCAAACACTAGGGA	CHCHD4	649.44/584.09/409.55/723.4	20.003/15.272	616.77	17.638	-5.0508	18815	3586.1	10.005	6.9036e-24	1	1.3807e-23	3.3682e-21	FALSE
TGATTGCCATCGCAACAGGA	CCT5	677.79/580.03/592.48/445.95	2.2861/2.2626	586.25	2.2743	-7.4866	9380.6	3408.7	10.002	2.4239e-24	1	4.8477e-24	1.2594e-21	FALSE
GAAAGTCATTGCCATTAATG	PPA1	643/772.47/757.66/661.32	78.87/55.434	709.49	67.152	-3.382	4342.5	4125.2	10.001	7.55e-24	1	1.51e-23	3.6493e-21	FALSE
GGGATGCTGGATCATAAACA	WDR74	615.94/655.92/611.59/595.44	24.575/8.4847	613.76	16.53	-5.1321	707.39	3568.6	9.9975	7.3523e-24	1	1.4705e-23	3.5648e-21	FALSE
CTTCAAGAACTAGTGCGCAG	POLR2A	452.29/680.31/596.57/606.84	10.287/11.313	601.71	10.8	-5.6746	9519	3498.5	9.9902	7.0983e-24	1	1.4197e-23	3.4524e-21	FALSE
CATGTCAGGAACTCACCGTG	RTF2	525.74/615.26/632.06/624.58	12.002/29.979	619.92	20.991	-4.8194	3020.4	3604.4	9.976	9.4351e-24	1	1.887e-23	4.5465e-21	FALSE
GTCCGATCTCACGTCGCGTT	nosite_861	131.43/105.71/121.5/97.551	388.06/351.83	113.6	369.95	1.6946	233.45	660.52	9.9743	1	9.8753e-24	1.9751e-23	4.7293e-21	TRUE
CCTGTGCGATCTCTTTGATG	TAF6	735.78/842.94/602.03/666.39	47.436/81.453	701.08	64.445	-3.4233	10780	4076.3	9.9714	1.0165e-23	1	2.0331e-23	4.8534e-21	FALSE
AGACCTGAGGGTGTCAGACA	SPDYE4	726.76/593.58/697.59/648.65	40.578/58.827	673.12	49.703	-3.7329	3467.1	3913.8	9.9651	1.0829e-23	1	2.1657e-23	5.1542e-21	FALSE
AAAATCTACAAGATGATGCA	CSNK1D	412.34/253.42/275.76/210.3	730.4/580.35	264.59	655.38	1.3053	8342.4	1538.4	9.9633	1	1.1034e-23	2.2068e-23	5.2362e-21	TRUE
CTACCAAAGCCATCAGTCGG	CCT3	630.11/612.55/651.18/672.72	37.72/27.717	640.65	32.719	-4.2502	680.02	3724.9	9.9607	1.1275e-23	1	2.2549e-23	5.3179e-21	FALSE
GAAACAATGGCTAATGACTG	GTF2E2	667.48/638.3/786.33/788.01	130.31/28.848	726.9	79.577	-3.1753	6215.5	4226.5	9.9571	1.1737e-23	1	2.3475e-23	5.5195e-21	FALSE
TGAGCTGATGGAGCACACTG	TEX19	295.08/406.56/470.98/345.86	530.94/1152.2	376.21	841.58	1.1594	5801.4	2187.4	9.9502	1	1.258e-23	2.516e-23	5.898e-21	TRUE
GAAGTCATCGTTCATCAGTG	PACSIN2	632.69/683.02/715.34/701.86	1666.6/980.27	692.44	1323.4	0.93351	1424	4026.1	9.9441	1	1.3377e-23	2.6755e-23	6.253e-21	TRUE
CGACCAGCTGAACCGCCTCA	SNAPC5	530.89/653.21/597.94/625.85	18.86/19.232	611.89	19.046	-4.9342	2885.8	3557.8	9.9392	1.3506e-23	1	2.7012e-23	6.276e-21	FALSE
CTGGCTATAAGCGGGGTCTC	RPL35A	556.66/559.7/626.6/620.78	5.7152/10.747	590.24	8.2313	-6.0011	1438.4	3431.9	9.9349	1.1124e-23	1	2.2248e-23	5.2629e-21	FALSE
TAGGAGGACACGTCGTTTAG	onesite_143	284.78/207.35/227.98/173.56	285.19/856.96	217.66	571.07	1.3875	2220.5	1265.6	9.9343	1	1.4769e-23	2.9538e-23	6.8218e-21	TRUE
ATATCAAGATGCTTATAGGG	TFAM	784.74/741.3/737.18/769.01	115.45/78.625	755.15	97.036	-2.9473	527.5	4390.7	9.9319	1.5116e-23	1	3.0233e-23	6.9617e-21	FALSE
CGACTCTGGAGATCTTCAGG	MRPL50	710/570.54/767.21/718.33	30.862/118.22	714.17	74.541	-3.2429	7825.8	4152.4	9.926	1.6039e-23	1	3.2078e-23	7.364e-21	FALSE
CAACATCTGTTGCAATGTGA	MDM2	702.27/851.07/647.08/658.79	80.584/32.242	680.53	56.413	-3.5693	10382	3956.8	9.9218	1.6729e-23	1	3.3457e-23	7.6366e-21	FALSE
CTGACGATCGCGGACGTAAA	nosite_144	266.74/229.03/174.74/207.77	583.52/559.99	218.4	571.76	1.3844	1489.5	1269.9	9.916	1	1.7736e-23	3.5471e-23	8.0545e-21	TRUE
ACTCACACCAAAGTCAACTG	MAP4K4	269.31/166.69/233.44/320.53	505.8/755.14	251.38	630.47	1.3231	4198.9	1461.6	9.9159	1	1.7757e-23	3.5514e-23	8.0545e-21	TRUE
ACAGATTCTGCGATAATGTG	GTF2A2	657.17/662.69/611.59/670.19	36.006/55.434	659.93	45.72	-3.8224	819.26	3837.1	9.9156	1.7799e-23	1	3.5597e-23	8.0545e-21	FALSE
AGGAAGCCTTACCTCTGACC	NFAM1	367.24/136.88/137.88/138.09	417.21/420.28	137.99	418.74	1.5946	17520	802.3	9.912	1	1.8453e-23	3.6906e-23	8.3265e-21	TRUE
CCAGGATGATTGGAAATGGG	SMAD4	170.09/223.61/143.34/174.83	620.1/352.4	172.46	486.25	1.49	1158.4	1002.8	9.9092	1	1.8985e-23	3.7971e-23	8.5175e-21	TRUE
AAGATGTAATACAAGTTCCA	FMR1	653.31/647.79/759.02/619.51	996.16/1522.7	650.55	1259.4	0.95199	4248.5	3782.5	9.9004	1	2.0732e-23	4.1464e-23	9.2216e-21	TRUE
GACTTGTATAAAGATCGACT	SPC25	557.95/680.31/562.44/605.58	9.7159/4.5252	584.01	7.1205	-6.1707	3627.8	3395.6	9.8999	1.4738e-23	1	2.9476e-23	6.8218e-21	FALSE
GCTACAAGACGACAGCTCAG	ETV5	256.43/308.99/262.11/278.72	683.54/642.01	270.41	662.77	1.2902	607.14	1572.3	9.8951	1	2.1851e-23	4.3703e-23	9.6644e-21	TRUE
TAATAATCTGAGTGCACGGA	RBM25	626.25/575.96/671.65/509.29	16.003/16.404	601.1	16.203	-5.1293	4890.3	3495	9.8937	2.0796e-23	1	4.1592e-23	9.2238e-21	FALSE
AAAACTGCAAACCAACACCA	SLC13A4	194.57/214.12/143.34/205.24	460.07/614.29	199.91	537.18	1.4216	1152.9	1162.3	9.8929	1	2.2343e-23	4.4686e-23	9.8539e-21	TRUE
ATGATGTTGTGCCGACAGTG	ZNRF3	264.16/390.3/233.44/347.13	758.41/686.7	305.64	722.55	1.2385	5273.9	1777.1	9.8897	1	2.3076e-23	4.6153e-23	1.0149e-20	TRUE
AAAGTGACACAGTATAAGAA	RPL36AL	501.26/791.44/589.75/585.31	6.2867/13.01	587.53	9.6483	-5.7884	16344	3416.1	9.8872	1.9174e-23	1	3.8348e-23	8.5773e-21	FALSE
GAGACTGGTGGAGATTCGCA	NGDN	289.93/207.35/241.63/190.03	781.84/381.25	224.49	581.54	1.3693	2019.1	1305.3	9.883	1	2.4679e-23	4.9357e-23	1.0762e-20	TRUE
AGGTTGGGCGCTCGATATCG	TUBA1B	566.97/593.58/633.43/687.93	14.288/32.808	613.5	23.548	-4.6458	2832.6	3567.1	9.8778	2.551e-23	1	5.102e-23	1.1094e-20	FALSE
TCTACTACAACCATCACAGA	TUBGCP4	582.44/580.03/491.45/586.57	8.0013/6.2221	581.23	7.1117	-6.1654	2697.1	3379.5	9.8759	1.872e-23	1	3.7439e-23	8.4225e-21	FALSE
GCTATTGTATTCGATACGCG	nosite_282	201.02/214.12/193.85/165.96	600.67/463.27	197.43	531.97	1.4254	431.52	1148	9.8736	1	2.709e-23	5.418e-23	1.1716e-20	TRUE
GGCCCATAGTAGTTTAACTG	CIP2A	610.78/647.79/607.49/790.54	25.147/39.03	629.29	32.088	-4.2516	9054.6	3658.9	9.8729	2.7173e-23	1	5.4346e-23	1.1719e-20	FALSE
GGAAGGAGATGTCACCAACC	FAM229B	190.71/143.65/91.465/172.3	290.33/623.91	157.97	457.12	1.5269	1968.5	918.52	9.8705	1	2.7943e-23	5.5887e-23	1.2018e-20	TRUE
CGCGCGCATACTCGTACAGG	SARS2	575.99/683.02/724.89/746.2	77.155/67.878	703.96	72.517	-3.2614	6345.5	4093.1	9.8698	2.8134e-23	1	5.6269e-23	1.2067e-20	FALSE
GCTGAGGAGGAGGTACATGG	OR2M3	646.86/599/552.89/513.09	6.2867/3.3939	575.94	4.8403	-6.6262	3347.7	3348.7	9.869	1.6084e-23	1	3.2168e-23	7.364e-21	FALSE
CAGGGTATTGAGCATGCGCA	FPGS	416.21/505.49/494.18/511.83	1121.3/942.37	499.84	1031.8	1.0442	2400.4	2906.2	9.8686	1	2.8488e-23	5.6975e-23	1.2155e-20	TRUE
AATTCTGGCTCCCACTTCTG	PRSS3	890.41/903.92/696.23/926.1	221.75/147.07	897.16	184.41	-2.2763	13768	5216.4	9.8685	2.8495e-23	1	5.699e-23	1.2155e-20	FALSE
TGCCGCGGGCGCTCTTGGTG	ABHD17A	561.82/559.7/746.74/630.91	12.573/18.101	596.37	15.337	-5.1924	8781	3467.5	9.8671	2.6814e-23	1	5.3628e-23	1.1629e-20	FALSE
TACACACAGTAGATAACACG	RFC3	582.44/623.39/696.23/580.24	9.1443/29.414	602.91	19.279	-4.8963	3353.4	3505.6	9.8574	3.0654e-23	1	6.1308e-23	1.3017e-20	FALSE
CCCACAGCTTCGGAAATGTG	MRTO4	578.57/555.63/640.26/629.65	10.859/29.414	604.11	20.136	-4.8394	1653.7	3512.5	9.8534	3.2083e-23	1	6.4167e-23	1.3574e-20	FALSE
AGGCTGAAGCTCTAAAGCGA	DDX23	680.37/676.25/709.88/714.53	113.16/24.323	695.12	68.742	-3.3192	389.47	4041.7	9.8527	3.3352e-23	1	6.6703e-23	1.4035e-20	FALSE
GGTAGACTTAGGTCTGTTAG	SEM1	627.54/536.66/787.69/765.21	94.301/45.252	696.37	69.776	-3.3006	14441	4049	9.8473	3.5219e-23	1	7.0437e-23	1.4781e-20	FALSE
GATTCGAGTTCCATCTGAAG	SLC25A26	688.1/712.84/745.37/808.28	74.869/101.25	729.1	88.06	-3.0353	2826.5	4239.3	9.8456	3.5805e-23	1	7.1611e-23	1.4947e-20	FALSE
AGATGCCGAGCCCCACCAAA	LAGE3	605.63/716.9/666.19/565.04	37.149/37.333	635.91	37.241	-4.0579	4472.2	3697.4	9.8455	3.5765e-23	1	7.153e-23	1.4947e-20	FALSE
TTCACTTGTGGCAAGATCGT	POLR2L	575.99/500.07/563.81/568.84	2.2861/1.1313	566.32	1.7087	-7.7104	1498.5	3292.8	9.8394	9.7685e-24	1	1.9537e-23	4.6926e-21	FALSE
ATTGGACAAAAATTCCACGA	CHAF1B	766.7/521.75/622.51/654.99	49.722/29.414	638.75	39.568	-3.9791	10196	3713.9	9.832	4.094e-23	1	8.1879e-23	1.6999e-20	FALSE
CTTGTGGCCAGCACCAATAG	HMGCR	631.4/597.64/640.26/549.83	11.43/42.989	614.52	27.21	-4.4475	1805.6	3573.1	9.8254	4.3337e-23	1	8.6674e-23	1.7899e-20	FALSE
CTTGCGCAGGCGCTTCAGCA	RPS15	554.09/575.96/522.85/575.17	1.7146/2.2626	564.63	1.9886	-7.5643	698.66	3283	9.8197	1.3507e-23	1	2.7014e-23	6.276e-21	FALSE
TGTTGTTAAGGAATTAATGG	LARS1	659.75/609.84/565.17/523.23	26.861/0.56565	587.51	13.714	-5.3218	3449.5	3416	9.8174	4.2864e-23	1	8.5728e-23	1.7751e-20	FALSE
AGGCTCCTTTAACCGAACAG	LRR1	637.84/570.54/572/540.97	2.8576/8.4847	571.27	5.6712	-6.4226	1783.9	3321.6	9.8138	3.0682e-23	1	6.1365e-23	1.3017e-20	FALSE
TTAACTTGAGTGGTTGCCCA	MCMBP	735.78/792.79/709.88/676.52	36.577/136.89	722.83	86.732	-3.0445	2458.2	4202.8	9.8119	5.0024e-23	1	1.0005e-22	2.0607e-20	FALSE
CCTGCCTGACCATTCCACCA	PLK1	545.07/612.55/570.63/558.7	0/5.6565	564.67	2.8282	-7.2071	916.08	3283.2	9.8054	2.0678e-23	1	4.1356e-23	9.2216e-21	FALSE
AGATCGAGTCTATACGCTGA	NOP10	729.33/746.72/610.22/573.9	63.439/52.605	669.78	58.022	-3.5065	7401.7	3894.3	9.8031	5.4608e-23	1	1.0922e-22	2.2436e-20	FALSE
AGAAACCACTTACATAGGCG	LGALS9	927.77/978.46/1191.8/988.18	307.48/177.05	983.32	242.26	-2.0166	15529	5717.4	9.8006	5.5961e-23	1	1.1192e-22	2.2931e-20	FALSE
TACCTGGAGCAACTCCCGAG	RPA1	566.97/632.88/494.18/570.1	0.57152/9.616	568.54	5.0938	-6.5463	3224.4	3305.7	9.7999	3.3008e-23	1	6.6015e-23	1.3928e-20	FALSE
TTGGTGTACATAGGCTGATG	BRAP	688.1/643.72/719.43/725.93	89.157/65.615	703.77	77.386	-3.1685	1529.2	4092	9.792	6.091e-23	1	1.2182e-22	2.4829e-20	FALSE
AGAATACAGATGGAAACCAA	OIP5	640.42/535.31/577.46/613.18	13.717/24.889	595.32	19.303	-4.8764	2091.3	3461.4	9.7906	5.9503e-23	1	1.1901e-22	2.4319e-20	FALSE
TTACCTTATCAAAAGAACGA	WDR82	685.52/638.3/625.24/642.32	37.149/50.343	640.31	43.746	-3.8412	759.8	3723	9.7771	7.0544e-23	1	1.4109e-22	2.8607e-20	FALSE
TACCATGATCTACAGGAACT	MDM2	606.92/443.15/581.55/538.43	1.7146/2.8282	559.99	2.2714	-7.4219	5594.6	3256	9.7741	2.3683e-23	1	4.7366e-23	1.0357e-20	FALSE
CCTCCACCAAGCCACGAAGA	B3GALT1	268.02/234.45/285.32/238.18	414.35/841.68	253.1	628.02	1.3077	610.38	1471.6	9.7733	1	7.3328e-23	1.4666e-22	2.9659e-20	TRUE
TTTAGATAACTGGAGTGCCA	RPL37	639.13/723.68/528.31/584.04	36.577/21.495	611.59	29.036	-4.3501	7005.5	3556	9.7691	7.586e-23	1	1.5172e-22	3.0603e-20	FALSE
AAGGAGACAGAGAATCCAGT	TMED2	637.84/447.22/634.79/611.91	12.002/58.827	623.35	35.415	-4.0998	10499	3624.4	9.7659	7.8624e-23	1	1.5725e-22	3.1637e-20	FALSE
CAATTGATTACAGCTCCTAC	RPL23	550.22/566.47/537.87/590.37	1.143/2.8282	558.35	1.9856	-7.5496	525.71	3246.4	9.7646	2.3271e-23	1	4.6541e-23	1.0205e-20	FALSE
ACTCCCAGAATGGGATCTGG	GOT2	698.41/639.66/640.26/540.97	56.581/32.242	639.96	44.411	-3.8191	4405.3	3720.9	9.7631	8.1005e-23	1	1.6201e-22	3.2428e-20	FALSE
CCACACTCGAAGTGATCCTG	EXOSC5	685.52/626.1/709.88/634.72	61.724/49.211	660.12	55.468	-3.5494	1641.2	3838.2	9.7598	8.37e-23	1	1.674e-22	3.3336e-20	FALSE
CTATCATGTTACCAAGACAC	IPO11	612.07/597.64/505.11/686.66	21.146/31.111	604.86	26.128	-4.4811	5582	3516.9	9.7588	8.354e-23	1	1.6708e-22	3.3336e-20	FALSE
AAGTGGTCTTAGGTAGGACT	ENSG00000282246	578.57/592.22/723.53/566.3	8.0013/24.323	585.4	16.162	-5.0946	6512.8	3403.7	9.757	8.0703e-23	1	1.6141e-22	3.239e-20	FALSE
GCAATCATGACGATCCCACA	MRE11	541.2/653.21/668.92/671.46	46.293/66.181	661.07	56.237	-3.532	4866.3	3843.7	9.7557	8.7176e-23	1	1.7435e-22	3.4632e-20	FALSE
CCGCCATACTTAGCGGACGG	IDH3G	162.36/201.93/259.38/165.96	306.34/699.14	183.94	502.74	1.4456	2267.6	1069.5	9.748	1	9.4068e-23	1.8814e-22	3.718e-20	TRUE
GTATCGGTTTAAGAAGCGGA	RPL8	646.86/525.82/589.75/433.28	0/5.6565	557.78	2.8282	-7.1895	8493.3	3243.1	9.7448	3.7612e-23	1	7.5224e-23	1.5659e-20	FALSE
CCTCAGACAGCAACATAGCA	MEI4	249.98/317.12/248.46/250.85	498.94/745.52	250.41	622.23	1.3097	1484.5	1456	9.7442	1	9.7625e-23	1.9525e-22	3.8392e-20	TRUE
ACTGAAATCTGTAAGCAGGT	SBDS	559.24/615.26/488.72/661.32	10.287/25.454	587.25	17.871	-4.9622	5587.7	3414.5	9.7441	9.3193e-23	1	1.8639e-22	3.6928e-20	FALSE
GCATACTTACAACAACCAAG	PSMA6	587.59/593.58/532.41/681.59	14.86/24.323	590.58	19.591	-4.8445	3894.8	3433.9	9.744	9.4367e-23	1	1.8873e-22	3.7204e-20	FALSE
AGAGGGCTGGAATTACTGTG	ATP2B1	524.45/670.83/765.85/812.08	84.585/92.766	718.34	88.676	-3.0039	16965	4176.7	9.743	9.883e-23	1	1.9766e-22	3.8768e-20	FALSE
TTCGTGCTGATATTTGTGTG	PALB2	675.21/649.14/746.74/741.14	81.156/86.544	708.17	83.85	-3.0632	2381.6	4117.6	9.7295	1.1288e-22	1	2.2577e-22	4.3926e-20	FALSE
TTGCAGAGAAGCGTTCTACG	NEU3	751.24/562.41/584.28/601.78	981.3/1347.4	593.03	1164.3	0.97214	8706.9	3448.1	9.7293	1	1.131e-22	2.2621e-22	4.3926e-20	TRUE
GTAGGTGCACAGATTCAGAA	INTS1	561.82/641.01/556.98/533.36	2.2861/6.7878	559.4	4.5369	-6.6612	2450	3252.6	9.7291	6.1611e-23	1	1.2322e-22	2.5049e-20	FALSE
TGCTTTAACACACGTGACGG	onesite_96	287.35/231.74/188.39/168.5	479.51/620.52	210.07	550.01	1.3844	2880.2	1221.4	9.7271	1	1.1559e-22	2.3117e-22	4.4779e-20	TRUE
TGAAGCTGCCTACATATGGA	DTL	653.31/562.41/567.9/577.71	6.8583/16.404	572.8	11.631	-5.5055	2212.3	3330.5	9.724	1.0305e-22	1	2.061e-22	4.0322e-20	FALSE
GAACTCCTTATTAATCATCA	ZNF582	319.57/298.14/397.26/257.18	970.44/471.18	308.86	720.81	1.22	3571.6	1795.8	9.7213	1	1.2232e-22	2.4464e-22	4.727e-20	TRUE
CATTTCCGCAAAATAATCAG	EBNA1BP2	700.98/536.66/941.95/755.07	101.73/89.938	728.03	95.834	-2.9124	27950	4233	9.7168	1.2779e-22	1	2.5559e-22	4.9264e-20	FALSE
AAAACCTCTTCAAACAACCG	URB2	724.18/608.49/663.46/575.17	59.438/31.111	635.97	45.274	-3.7829	4329.4	3697.8	9.714	1.3139e-22	1	2.6279e-22	5.0527e-20	FALSE
GATGGGTGCACAGGCCGATG	AGAP5	614.65/551.57/469.61/582.77	15.431/3.3939	567.17	9.4125	-5.7699	4086.3	3297.7	9.7127	1.0685e-22	1	2.137e-22	4.1705e-20	FALSE
GATGAGAAACCACACCATCA	ARSL	230.65/275.11/218.42/286.32	473.22/777.2	252.88	625.21	1.3025	1097.8	1470.3	9.71	1	1.3669e-22	2.7337e-22	5.2177e-20	TRUE
ATTGGTGCAGAAGCATACAG	CNOT6L	199.73/284.59/259.38/241.98	642.39/600.15	250.68	621.27	1.306	1299.1	1457.5	9.7071	1	1.4065e-22	2.8131e-22	5.3429e-20	TRUE
AGCCCCACCCAAAATCCTGG	IST1	700.98/596.29/622.51/646.12	49.151/40.727	634.31	44.939	-3.7897	2056.6	3688.1	9.7048	1.4368e-22	1	2.8737e-22	5.4316e-20	FALSE
CTGGTGTTGCGCCTGCGAGG	UBA52	688.1/494.65/562.44/609.38	20.575/18.666	585.91	19.621	-4.831	6624.2	3406.7	9.7022	1.4231e-22	1	2.8462e-22	5.3927e-20	FALSE
TGGCCGCTTCACTACAGAGG	ENSG00000272897	650.73/603.07/554.25/419.34	16.574/15.272	578.66	15.923	-5.0981	10589	3364.5	9.7016	1.3876e-22	1	2.7751e-22	5.2837e-20	FALSE
GCATGTCGTCTTTATCGCTC	RPS7	523.16/659.98/535.14/641.05	2.8576/39.03	588.09	20.944	-4.7466	4997.6	3419.4	9.6989	1.4806e-22	1	2.9611e-22	5.5833e-20	FALSE
CAGTGACGACTTACCGAACG	nosite_308	213.9/207.35/202.04/238.18	426.93/673.12	210.62	550.02	1.3806	284.76	1224.6	9.6985	1	1.5297e-22	3.0595e-22	5.7549e-20	TRUE
CATTCATTCTATAATACAGG	OR4M1	715.16/932.38/828.65/919.77	125.73/239.83	874.21	182.78	-2.2516	10944	5083	9.6981	1.5363e-22	1	3.0726e-22	5.7657e-20	FALSE
AGTCGGCAGATTGAAATTCG	SUPV3L1	824.69/883.59/742.64/896.96	134.31/207.59	854.14	170.95	-2.3142	5333.5	4966.3	9.6945	1.5908e-22	1	3.1815e-22	5.9415e-20	FALSE
CGCCTGGGGAGTGATCATGT	RNASEK	588.88/502.78/558.35/714.53	21.146/7.3534	573.61	14.25	-5.2357	8447	3335.2	9.6858	1.5829e-22	1	3.1659e-22	5.9265e-20	FALSE
TGAAATCCGAGACTTAAATG	CEP97	595.32/650.5/529.68/614.45	40.006/21.495	604.88	30.751	-4.2542	2639.8	3517	9.6811	1.8036e-22	1	3.6073e-22	6.7045e-20	FALSE
CTTCGTGTATTTGCCCACAA	CTPS1	889.12/697.93/667.56/706.93	84.014/83.716	702.43	83.865	-3.0512	12036	4084.2	9.679	1.8507e-22	1	3.7014e-22	6.8632e-20	FALSE
CATTGCGGCTCATATCAAGA	DYNLL1	733.2/741.3/735.82/700.59	58.295/145.94	734.51	102.12	-2.8345	399.87	4270.7	9.6769	1.8897e-22	1	3.7795e-22	6.9913e-20	FALSE
CAGGGAAACACTTATAGATG	CCT6A	657.17/615.26/712.61/685.39	20.003/113.7	671.28	66.849	-3.3087	1748.1	3903.1	9.6749	1.928e-22	1	3.8561e-22	7.0994e-20	FALSE
CATTCTAGGTATGAGACCAG	STXBP1	637.84/661.34/599.3/537.16	34.863/41.858	618.57	38.36	-3.9765	3066.4	3596.6	9.6748	1.9267e-22	1	3.8535e-22	7.0994e-20	FALSE
GGGTACCTGCTACCCCCCGA	SH3BP2	158.49/159.91/136.52/140.63	726.4/143.11	149.56	434.76	1.5332	145.68	869.6	9.6713	1	1.9967e-22	3.9933e-22	7.3339e-20	TRUE
AGGCCAAGTATAAGGAGCGA	SNF8	587.59/627.46/713.97/685.39	24.575/93.332	656.43	58.954	-3.4549	3242.7	3816.7	9.6711	2.0011e-22	1	4.0023e-22	7.3339e-20	FALSE
GGACAACATGGACTATGTGT	TRIM41	652.02/645.08/651.18/633.45	47.436/62.221	648.13	54.829	-3.5394	83.066	3768.4	9.6648	2.1275e-22	1	4.2549e-22	7.7605e-20	FALSE
GTGGCACCTCTTCCAGAACT	C16orf72	490.95/566.47/698.96/586.57	8.0013/26.02	576.52	17.011	-5.003	7505.1	3352.1	9.6639	2.03e-22	1	4.06e-22	7.4223e-20	FALSE
TTATGCATCATACAACTGTG	CASD1	466.46/303.57/420.47/490.29	1492.8/373.89	443.47	933.35	1.0719	7607.5	2578.5	9.6475	1	2.5179e-22	5.0358e-22	9.0997e-20	TRUE
AGGTCGATACGAGATCACAG	PHAX	527.03/490.58/578.82/758.87	5.7152/6.2221	552.93	5.9687	-6.3127	15881	3214.9	9.6465	1.637e-22	1	3.274e-22	6.0997e-20	FALSE
GGAACGTCAGTGTGAGTTGG	KTI12	673.92/670.83/709.88/673.99	25.718/114.83	673.96	70.273	-3.2434	433.38	3918.6	9.6437	2.6138e-22	1	5.2276e-22	9.4027e-20	FALSE
TGAAGATGCACATGTCTGGG	SEM1	585.01/562.41/473.71/587.84	9.7159/23.757	573.71	16.737	-5.018	3485.3	3335.8	9.6436	2.4678e-22	1	4.9355e-22	8.9599e-20	FALSE
AGCCAAAATTCAAGACAAGG	UBA52	641.71/539.37/547.43/682.86	24.575/31.111	594.57	27.843	-4.368	5095.6	3457	9.6387	2.7183e-22	1	5.4366e-22	9.736e-20	FALSE
TTCTAGCCAAGAGGTCACAA	C3orf62	240.96/182.95/339.92/154.56	580.09/520.4	211.96	550.24	1.3721	7117.3	1232.4	9.6363	1	2.8093e-22	5.6186e-22	1.0037e-19	TRUE
GAAGTCGTCACACGGTTCCG	MMEL1	211.33/296.79/215.69/154.56	619.53/486.46	213.51	552.99	1.3688	3473.3	1241.4	9.6351	1	2.8408e-22	5.6817e-22	1.0126e-19	TRUE
GCAACTCGTAATTCGCGCGA	nosite_52	340.18/239.87/192.49/291.39	625.24/662.37	265.63	643.81	1.274	4078.4	1544.5	9.623	1	3.197e-22	6.3939e-22	1.1344e-19	TRUE
GCTCCAAGATTGTACTGACT	IPO13	590.17/521.75/565.17/515.63	5.1437/0.56565	543.46	2.8547	-7.1421	1299.6	3159.9	9.6172	1.3208e-22	1	2.6416e-22	5.0666e-20	FALSE
TAAGGTCATCTCTTGCTCTG	ATP6V1E1	609.5/611.2/606.13/703.13	27.433/47.514	610.35	37.474	-3.99	2875.9	3548.8	9.6165	3.3979e-22	1	6.7958e-22	1.2029e-19	FALSE
AATGTCCTTCCAGAGAACCC	MTF2	636.56/613.91/468.25/519.43	14.288/15.272	566.67	14.78	-5.1689	6344.7	3294.8	9.6147	3.1912e-22	1	6.3824e-22	1.1344e-19	FALSE
CCACCAAAGATGACTCATTG	NDST3	279.62/241.23/225.25/200.17	616.1/558.29	233.24	587.2	1.3283	1124.2	1356.1	9.6118	1	3.5662e-22	7.1324e-22	1.2597e-19	TRUE
CTGACATGTTAGCCTTCCCG	TCP10L2	460.02/298.14/320.81/387.67	288.62/1291.9	354.24	790.28	1.1554	5523.8	2059.7	9.6078	1	3.705e-22	7.41e-22	1.2999e-19	TRUE
GAGCCATAAGCCGTTCCTGT	CDAN1	596.61/556.99/520.12/658.79	22.861/18.101	576.8	20.481	-4.7494	3573.1	3353.7	9.6064	3.6429e-22	1	7.2858e-22	1.281e-19	FALSE
GGACCACGAAGAGTTAACCC	CDKN1B	456.16/420.11/511.93/399.07	701.26/1144.3	438.13	922.78	1.0729	2540.5	2547.5	9.6022	1	3.9127e-22	7.8254e-22	1.3696e-19	TRUE
GTGTTGGCAAGATTTGCTTG	ZNF622	979.32/907.99/941.95/903.3	170.88/270.95	924.97	220.92	-2.061	1333.4	5378.1	9.6005	3.9797e-22	1	7.9595e-22	1.39e-19	FALSE
CATGCGTGAGCAGCGGTCCA	LPAR2	216.48/176.18/178.83/172.3	480.65/490.98	177.51	485.82	1.4474	516.57	1032.1	9.5969	1	4.1191e-22	8.2382e-22	1.4355e-19	TRUE
ATTGTCGAACATGTCCTGGG	FOXD4L4	730.62/712.84/808.17/737.33	152.02/62.221	733.98	107.12	-2.765	1991.3	4267.6	9.5957	4.1691e-22	1	8.3383e-22	1.4497e-19	FALSE
TTTGTAGAGATTGGTGACGG	C16orf72	654.6/626.1/648.45/508.03	49.722/57.696	637.28	53.709	-3.5443	5751.7	3705.3	9.5868	4.5406e-22	1	9.0813e-22	1.5693e-19	FALSE
GGATCAGTATATTGGCCGTG	DEPDC5	306.68/287.3/245.73/314.19	806.42/584.31	296.99	695.37	1.2246	1037.2	1726.8	9.5867	1	4.5495e-22	9.099e-22	1.5693e-19	TRUE
GCTTCGATGGACATTCACGG	CARS1	592.74/483.81/638.89/462.42	1.143/2.8282	538.28	1.9856	-7.4968	7270.5	3129.7	9.5862	1.3316e-22	1	2.6633e-22	5.0956e-20	FALSE
AGCTCCAAATAGTAACTCGG	CDK7	568.26/504.14/576.09/632.18	12.573/26.02	572.18	19.297	-4.8197	2753.6	3326.8	9.5855	4.4298e-22	1	8.8596e-22	1.5369e-19	FALSE
GTATTGCGTGACAATATCCA	H4C4	845.31/867.33/814.99/767.74	137.74/191.19	830.15	164.46	-2.3286	1912.2	4826.8	9.5817	4.7746e-22	1	9.5492e-22	1.6347e-19	FALSE
ATGATTCAAAGGGAGACCAG	CDC27	529.6/661.34/499.65/554.9	4.5722/3.9595	542.25	4.2659	-6.6888	5439	3152.9	9.5812	2.5045e-22	1	5.009e-22	9.0722e-20	FALSE
TCATCATCCTGGATTCTTGT	TBCA	592.74/676.25/592.48/571.37	18.289/42.424	592.61	30.356	-4.2427	2482	3445.6	9.5785	4.8949e-22	1	9.7898e-22	1.6687e-19	FALSE
GATATTACCACTAGTCTCCG	DIS3	547.64/565.12/566.54/654.99	12.002/20.929	565.83	16.465	-5.0203	2760.2	3289.9	9.5778	4.6608e-22	1	9.3217e-22	1.5993e-19	FALSE
CCCACACAGAAGTTCTCAGG	ABCF1	720.31/701.99/537.87/567.57	13.717/92.201	634.78	52.959	-3.5586	8580.9	3690.9	9.577	4.9959e-22	1	9.9918e-22	1.6956e-19	FALSE
GAGGGTCAAGACTATCTGAA	RTCB	711.29/551.57/464.15/594.17	29.719/10.747	572.87	20.233	-4.7563	10629	3330.9	9.5755	4.9082e-22	1	9.8163e-22	1.6695e-19	FALSE
TGGAACCTTATGTGACCTGG	RPL7L1	541.2/577.32/638.89/518.16	8.5728/18.666	559.26	13.62	-5.2601	2894.1	3251.7	9.5686	4.8954e-22	1	9.7907e-22	1.6687e-19	FALSE
AACTTGTAGTCGATCCAGAA	CCR1	690.68/581.38/663.46/689.19	1545.4/1006.9	676.33	1276.1	0.91497	3183.9	3932.4	9.5647	1	5.6237e-22	1.1247e-21	1.9004e-19	TRUE
CGTACGGGACACGATCGCCA	POP5	578.57/519.04/645.72/429.48	3.4291/14.141	548.81	8.7852	-5.8122	8467.5	3191	9.5598	4.6006e-22	1	9.2012e-22	1.5821e-19	FALSE
TGGGAGTGAAAGCAGAAATG	EXOSC7	569.55/510.91/472.34/620.78	5.1437/4.5252	540.23	4.8344	-6.5355	4272.1	3141.1	9.5529	3.5744e-22	1	7.1488e-22	1.2597e-19	FALSE
AGAAGGTGCGTTTCTTTACG	URB1	681.66/505.49/475.07/614.45	6.8583/23.192	559.97	15.025	-5.1295	9317	3255.9	9.5503	5.9722e-22	1	1.1944e-21	2.0138e-19	FALSE
CACCCCGCACTGGCCCAGAG	FAU	520.58/502.78/621.14/552.37	2.2861/3.9595	536.48	3.1228	-7.0264	2936.4	3119.3	9.5497	2.7189e-22	1	5.4378e-22	9.736e-20	FALSE
ACATTGCATTCATAATGGAC	DHDDS	591.46/578.67/446.4/518.16	1.7146/16.969	548.42	9.342	-5.7313	4696.5	3188.7	9.5465	5.3686e-22	1	1.0737e-21	1.8181e-19	FALSE
GACGTAACGATCTCGCGCGA	nosite_936	283.49/303.57/390.43/350.93	684.68/802.65	327.25	743.67	1.1818	2343	1902.7	9.5465	1	6.71e-22	1.342e-21	2.2529e-19	TRUE
GAAAGAAGACAGTCAAACAA	SNX31	194.57/262.91/217.06/177.37	809.85/261.9	205.82	535.87	1.3762	1440.6	1196.7	9.541	1	7.0752e-22	1.415e-21	2.3704e-19	TRUE
AAAAATCCAAACTTACATTC	PTGES3	224.21/291.37/208.87/323.06	428.07/825.85	257.79	626.96	1.2789	2969.5	1498.9	9.5354	1	7.4653e-22	1.4931e-21	2.4957e-19	TRUE
CCCTCCAAAGATGTTCACAA	LRRC27	229.37/204.64/237.54/230.58	324.05/833.2	229.97	578.63	1.3274	233.28	1337.1	9.5347	1	7.5134e-22	1.5027e-21	2.5065e-19	TRUE
ATATTAGGGGTGTTACGTAT	UBA3	641.71/715.55/572/544.77	22.861/59.393	606.85	41.127	-3.8509	6033	3528.5	9.5239	8.333e-22	1	1.6666e-21	2.774e-19	FALSE
GGCAGTAGCAGCAGCAGCGG	ENSG00000285938	512.85/550.21/584.28/520.69	8.5728/0	535.45	4.2864	-6.665	1110.3	3113.3	9.5196	4.5533e-22	1	9.1066e-22	1.5693e-19	FALSE
GTCCAACAGATACAATTGCT	GOPC	615.94/696.57/851.85/627.11	1160.8/1342.8	661.84	1251.8	0.91842	13541	3848.2	9.5103	1	9.5073e-22	1.9015e-21	3.1581e-19	TRUE
GGACGCGGGAGGACACAGTG	ANAPC2	536.05/491.94/720.8/520.69	1.7146/1.1313	528.37	1.4229	-7.7714	12825	3072.1	9.5071	2.146e-22	1	4.2919e-22	7.8097e-20	FALSE
GGTTATCCCAGATCCAATGG	TSR1	738.35/666.76/647.08/509.29	100.59/38.464	656.92	69.526	-3.2217	9539.6	3819.6	9.5044	1.0065e-21	1	2.0129e-21	3.3291e-19	FALSE
TCAGAAATATGGCATTACGG	DNAAF10	610.78/575.96/562.44/562.5	33.72/11.313	569.23	22.516	-4.5998	621.1	3309.7	9.5031	9.9656e-22	1	1.9931e-21	3.3033e-19	FALSE
CTTCCACATATGCAAAGGAG	ENSG00000272897	524.45/584.09/547.43/433.28	7.4298/3.9595	535.94	5.6947	-6.3256	4373.9	3116.1	9.4988	6.6529e-22	1	1.3306e-21	2.2385e-19	FALSE
GACAGTGAGCAGGAAGGAGT	OR10H5	644.29/630.17/696.23/658.79	101.73/33.373	651.54	67.552	-3.2508	852.95	3788.3	9.4881	1.1759e-21	1	2.3518e-21	3.8645e-19	FALSE
GCAGCTGTAGATTCTTCACT	MED21	568.26/525.82/641.62/467.49	12.002/11.879	547.04	11.94	-5.4043	5391.7	3180.7	9.488	1.0265e-21	1	2.0529e-21	3.3881e-19	FALSE
AAGACAAACATGACATTGCG	NCSTN	731.91/753.49/723.53/804.48	137.74/100.69	742.7	119.21	-2.6292	1472.3	4318.3	9.4879	1.1782e-21	1	2.3565e-21	3.8645e-19	FALSE
ACAGAGTCTCAGTCACACGA	ANAPC15	508.99/494.65/584.28/584.04	13.717/10.182	546.51	11.949	-5.402	2311	3177.6	9.4831	1.0764e-21	1	2.1527e-21	3.5453e-19	FALSE
CAGTTGACTTCAACCACAAG	CPSF2	805.36/735.87/711.24/696.79	189.17/28.282	723.56	108.73	-2.7232	2570.4	4207	9.4791	1.2822e-21	1	2.5644e-21	4.1967e-19	FALSE
GACAGCGCACGATCAGTTCA	ACTN3	221.63/216.83/289.41/282.52	625.82/604.11	252.08	614.96	1.2833	1496.5	1465.7	9.4788	1	1.2858e-21	2.5716e-21	4.1997e-19	TRUE
GAAGAAATTCAATGCTCGGA	YJU2	289.93/262.91/150.17/163.43	546.37/546.98	213.17	546.68	1.3546	4936.5	1239.4	9.4731	1	1.358e-21	2.716e-21	4.417e-19	TRUE
CTCCTACGATAATCATCTCG	SRSF3	653.31/685.73/666.19/613.18	83.442/62.787	659.75	73.114	-3.1563	975.68	3836	9.4717	1.3766e-21	1	2.7533e-21	4.4683e-19	FALSE
AGGATAGGCCTCACGACCAG	ATP5F1A	550.22/550.21/595.21/537.16	11.43/18.666	550.22	15.048	-5.1021	731.45	3199.2	9.4618	1.3991e-21	1	2.7981e-21	4.5223e-19	FALSE
GGCTACGTGGAAACCCCTCG	RPL3	586.3/524.46/536.5/614.45	6.2867/36.201	561.4	21.244	-4.6601	1806	3264.2	9.4544	1.5813e-21	1	3.1625e-21	5.1007e-19	FALSE
AAATTTAACAGTGCCATCCG	RBM39	230.65/254.78/300.33/290.12	809.27/488.15	272.45	648.71	1.2485	1049.6	1584.1	9.4537	1	1.6357e-21	3.2715e-21	5.2655e-19	TRUE
AAGATGCGGAGTCATTAAGC	GNAT2	170.09/234.45/225.25/172.3	372.06/668.03	198.77	520.05	1.383	1165.8	1155.7	9.4502	1	1.6908e-21	3.3817e-21	5.4317e-19	TRUE
GTGATGCATGCCAGATCGGG	COPS5	570.84/612.55/439.58/625.85	40.006/35.07	591.7	37.538	-3.9429	8391.9	3440.3	9.4478	1.7263e-21	1	3.4525e-21	5.5341e-19	FALSE
GCTGGATATTGTGTAAAACA	PLEKHA1	216.48/275.11/244.36/216.64	506.94/645.4	230.5	576.17	1.318	856.82	1340.2	9.4423	1	1.8241e-21	3.6483e-21	5.824e-19	TRUE
CTGGATCTTCTAAATACCAG	LARS1	600.48/628.81/707.15/738.6	130.88/28.282	667.98	79.58	-3.0535	4204.1	3883.9	9.4415	1.8377e-21	1	3.6755e-21	5.8554e-19	FALSE
GACTACTGTGAGAGTATCCG	FEN1	547.64/566.47/550.16/556.17	24.004/11.879	553.16	17.941	-4.8707	75.249	3216.3	9.4375	1.8206e-21	1	3.6411e-21	5.824e-19	FALSE
ACAGCTAGATGAGACCCTGT	TOMM22	443.27/470.26/589.75/606.84	4.5722/8.4847	530	6.5284	-6.1402	6855.3	3081.6	9.4298	1.3889e-21	1	2.7778e-21	4.4988e-19	FALSE
CCGTGGAAGAAGGCACACCT	FRMD8	166.23/124.68/174.74/111.49	157.74/681.61	145.45	419.67	1.5223	958.16	845.71	9.4295	1	2.0604e-21	4.1207e-21	6.5248e-19	TRUE
TCAGCTGGCCAGTTATTATG	USO1	487.08/516.33/719.43/648.65	15.431/52.04	582.49	33.735	-4.0702	12204	3386.8	9.4294	2.0554e-21	1	4.1107e-21	6.5222e-19	FALSE
AACCCGTTGCACATCCAGCA	ETS2	333.74/269.69/259.38/231.84	701.83/566.78	264.53	634.3	1.2586	1970.5	1538.1	9.4285	1	2.0796e-21	4.1592e-21	6.5723e-19	TRUE
CTTACAGTAATCATTCTCCG	ZMAT3	287.35/184.31/214.33/354.73	324.05/897.68	250.84	610.87	1.2807	5962.1	1458.5	9.4273	1	2.1045e-21	4.2091e-21	6.6377e-19	TRUE
ATTCTTATAAGGTTCTCTGG	YTHDC1	854.33/998.78/916.02/917.23	225.75/231.92	916.62	228.83	-1.9973	3544	5329.6	9.4213	2.228e-21	1	4.456e-21	7.013e-19	FALSE
ACATTGAGTGAAGCTAGGGG	LSM12	554.09/662.69/779.5/700.59	117.16/59.959	681.64	88.56	-2.9302	8855	3963.3	9.4208	2.239e-21	1	4.478e-21	7.0334e-19	FALSE
CCTGATGGCCGAGTTGACAA	CHIT1	539.91/494.65/491.45/532.1	1176.8/879.02	513.37	1027.9	1.0002	628.66	2984.9	9.4174	1	2.3116e-21	4.6232e-21	7.247e-19	TRUE
AGCTGAAACAGAACCGCATG	BUD31	603.05/649.14/649.81/538.43	76.584/39.595	626.1	58.09	-3.4077	3103.3	3640.4	9.4142	2.3838e-21	1	4.7676e-21	7.4512e-19	FALSE
CATCTGCTTCAGCATCCGAT	PSMB7	542.49/559.7/630.7/558.7	36.577/8.4847	559.2	22.531	-4.5733	1797.3	3251.4	9.4118	2.3863e-21	1	4.7726e-21	7.4512e-19	FALSE
AGTCCTGGATGGCAGATGGG	KRBOX4	613.36/580.03/641.62/533.36	36.577/49.211	596.69	42.894	-3.7673	2194.9	3469.4	9.4021	2.6716e-21	1	5.3432e-21	8.3253e-19	FALSE
AGCTTCGCATACAAGGGGTG	METTL16	777.01/710.13/633.43/699.33	49.151/156.68	704.73	102.92	-2.7637	3455.5	4097.5	9.4015	2.6894e-21	1	5.3788e-21	8.3475e-19	FALSE
GAGAGTGAATGGGCTGACCA	GATAD2A	694.54/733.16/698.96/712	137.17/69.575	705.48	103.37	-2.7589	323.73	4101.9	9.4012	2.6983e-21	1	5.3967e-21	8.3586e-19	FALSE
CGATAGACGCGTGCACCACG	EIF6	609.5/519.04/546.06/586.57	4.5722/49.211	566.32	26.892	-4.3462	1640	3292.8	9.4005	2.6872e-21	1	5.3744e-21	8.3475e-19	FALSE
CCCTCACAGGCATTGGCTTC	USP17L3	206.17/235.81/240.27/285.05	545.23/630.13	238.04	587.68	1.3003	1078.6	1384	9.3984	1	2.7688e-21	5.5377e-21	8.56e-19	TRUE
TGTTCACCCAGATTATCAAG	NAT10	596.61/528.53/585.65/685.39	24.575/56.565	591.13	40.57	-3.8323	4288.1	3437	9.391	2.9682e-21	1	5.9364e-21	9.1583e-19	FALSE
GTAGAGATTGATGCTCACAT	PSMA5	475.48/491.94/544.7/553.63	1.7146/4.5252	518.32	3.1199	-6.9779	1491.2	3013.7	9.3848	1.3168e-21	1	2.6336e-21	4.2919e-19	FALSE
CCAAGCTTGAACTACCCTTG	GINS3	622.38/710.13/535.14/544.77	38.863/35.07	583.57	36.967	-3.9446	7124.5	3393.1	9.3837	3.1771e-21	1	6.3541e-21	9.7833e-19	FALSE
TAGTGACTCACCTGAATCGG	WDR77	609.5/521.75/473.71/521.96	2.8576/7.3534	521.86	5.1055	-6.4202	3333	3034.3	9.3811	1.9144e-21	1	3.8289e-21	6.0874e-19	FALSE
AGATGATAGACTTGCAGACG	BCS1L	731.91/654.56/779.5/642.32	73.155/122.18	693.24	97.667	-2.8148	4341.9	4030.7	9.3808	3.2732e-21	1	6.5463e-21	1.004e-18	FALSE
ATCCTACGAGATGAGAAATG	YARS1	628.82/700.64/708.51/700.59	162.88/41.292	700.62	102.09	-2.7668	1738.8	4073.6	9.3776	3.373e-21	1	6.746e-21	1.0305e-18	FALSE
ACCCTGCTGGGCCTCCACCG	SMIM24	561.82/558.34/473.71/592.91	21.718/28.282	560.08	25	-4.4316	2848	3256.5	9.3766	3.3596e-21	1	6.7192e-21	1.0285e-18	FALSE
ACCTCAATAATATCCGGGTA	TMOD1	332.45/326.6/318.08/329.39	318.91/1155.6	328	737.26	1.1661	40.702	1907.1	9.3717	1	3.569e-21	7.138e-21	1.0883e-18	TRUE
AGAGATTCCTAACGTTGTCA	RAD1	721.6/666.76/656.64/613.18	78.298/83.15	661.7	80.724	-3.0195	1998	3847.4	9.3665	3.75e-21	1	7.5001e-21	1.1413e-18	FALSE
GTAGGTCACAGTACCAGAGT	PREP	148.19/208.7/187.03/145.69	462.36/457.61	167.61	459.98	1.4511	974.41	974.52	9.3659	1	3.7695e-21	7.5389e-21	1.1449e-18	TRUE
CTGAATCCTCTGGTACCAAG	GSTCD	248.7/245.29/268.93/344.6	636.67/607.51	258.81	622.09	1.262	2582	1504.8	9.3646	1	3.8161e-21	7.6321e-21	1.1553e-18	TRUE
GTGCTGAACAAGAGCAACGA	PFDN5	655.88/612.55/636.16/611.91	88.014/32.242	624.36	60.128	-3.3548	475.87	3630.2	9.3646	3.8182e-21	1	7.6364e-21	1.1553e-18	FALSE
AGTATTCTGAGGAGGCACCG	CSTF3	592.74/643.72/507.84/480.15	26.29/15.838	550.29	21.064	-4.643	5751.1	3199.6	9.3561	4.023e-21	1	8.0461e-21	1.2149e-18	FALSE
GAAGTGAAAAGAGCAGTGCT	MRS2	243.54/243.94/244.36/214.11	672.68/518.7	243.74	595.69	1.2857	292.86	1417.2	9.3491	1	4.4204e-21	8.8407e-21	1.3297e-18	TRUE
GCAATCAATTGTCCATACGA	LRP12	346.63/275.11/331.73/255.91	43.436/1348.5	303.42	695.97	1.195	1909	1764.2	9.346	1	4.5525e-21	9.1051e-21	1.3642e-18	TRUE
CAGTTTACTGGGAGAAGCGG	NFILZ	225.5/327.96/202.04/254.65	822.42/355.79	240.07	589.11	1.2915	3198.3	1395.9	9.3421	1	4.7243e-21	9.4486e-21	1.4103e-18	TRUE
CATAGCTGTTATACGTCATG	PPIP5K2	805.36/810.41/801.34/856.42	160.6/174.79	807.89	167.69	-2.2615	803.81	4697.3	9.3408	4.7788e-21	1	9.5576e-21	1.4238e-18	FALSE
ACTTGGATGTGGCTAATGCG	RUVBL1	559.24/533.95/506.47/466.22	9.1443/3.9595	520.21	6.5519	-6.1089	1605.4	3024.7	9.3397	3.2727e-21	1	6.5454e-21	1.004e-18	FALSE
TTTGATAAAGAGCGCTTACG	EIF3A	548.93/512.27/694.86/532.1	16.574/17.535	540.52	17.055	-4.9066	8254.2	3142.7	9.3375	4.6669e-21	1	9.3337e-21	1.3958e-18	FALSE
GCCGCCAGGCACTCACGTAG	PSMG4	318.28/552.92/496.91/566.3	7.4298/11.313	524.92	9.3714	-5.6642	15327	3052.1	9.3319	4.1641e-21	1	8.3282e-21	1.2551e-18	FALSE
ACCTGAAGAACCTCTATGAG	GRPEL1	407.19/506.85/533.77/506.76	0.57152/0	506.8	0.28576	-8.6255	3550	2946.7	9.3309	2.5442e-22	1	5.0884e-22	9.1735e-20	FALSE
CGCCTGGCGAGTAGGCAAAG	ARID3A	189.42/147.72/154.26/197.64	244.61/688.39	171.84	466.5	1.4355	621.8	999.15	9.322	1	5.7096e-21	1.1419e-20	1.6947e-18	TRUE
AGGCTATCGAAGAAATGACA	CWC22	601.76/506.85/629.33/577.71	71.44/16.969	589.73	44.205	-3.708	2909.4	3428.9	9.3162	6.0247e-21	1	1.2049e-20	1.7814e-18	FALSE
ACAACATCCTAAGAACCAGG	TPX2	523.16/575.96/543.33/478.89	22.289/6.7878	533.25	14.539	-5.1036	1660.9	3100.5	9.3155	5.5659e-21	1	1.1132e-20	1.6552e-18	FALSE
GCACAGAGAGGGGATCTCTG	KIR3DL2	512.85/506.85/656.64/576.44	19.432/21.495	544.65	20.463	-4.668	5330.8	3166.8	9.3148	5.9217e-21	1	1.1843e-20	1.7543e-18	FALSE
AGGCACAAGGAAGAGAGTAT	FBXW4	583.72/538.02/599.3/502.96	23.432/34.505	560.87	28.968	-4.2287	1958.5	3261.1	9.3143	6.0938e-21	1	1.2188e-20	1.7985e-18	FALSE
AAGAACTTAGAGCACATGTG	NCKAP1	760.26/662.69/703.05/558.7	77.155/114.83	682.87	95.991	-2.8178	7407.2	3970.5	9.3139	6.1631e-21	1	1.2326e-20	1.8155e-18	FALSE
CAAAATGCAAGAGTCCTGAA	IGSF5	251.27/208.7/222.52/209.04	456.65/634.66	215.78	545.65	1.3344	466.92	1254.6	9.313	1	6.2124e-21	1.2425e-20	1.8265e-18	TRUE
CCTCGCGGTCGAGTTACCGA	nosite_990	278.33/210.06/240.27/266.05	228.04/992.71	253.16	610.37	1.2663	941.28	1471.9	9.3108	1	6.345e-21	1.269e-20	1.862e-18	TRUE
GAATCCTTATACTGAGTCAG	TAF13	654.6/691.15/516.03/706.93	69.154/112.56	672.87	90.859	-2.875	8809.7	3912.3	9.305	6.6992e-21	1	1.3398e-20	1.9586e-18	FALSE
CTAGCTGATCCAGTATACTG	ORC2	662.33/642.37/682.58/766.47	101.16/80.322	672.45	90.741	-2.8759	3316.7	3909.9	9.3031	6.8231e-21	1	1.3646e-20	1.9911e-18	FALSE
GACCGCTACGTCCGCGGTAA	nosite_804	624.96/659.98/662.1/543.5	1235.6/1186.2	642.47	1210.9	0.91332	3598	3735.6	9.3003	1	7.005e-21	1.401e-20	2.0366e-18	TRUE
GTAGTCAGGAGTGCCTACTG	STK38	628.82/509.56/697.59/701.86	1692.8/788.51	663.21	1240.7	0.90258	9155.8	3856.1	9.2994	1	7.0632e-21	1.4126e-20	2.0497e-18	TRUE
GAACGAGAGACTACGCGCTC	MED11	588.88/599/440.94/485.22	16.003/19.232	537.05	17.617	-4.853	6148.9	3122.6	9.2955	6.9681e-21	1	1.3936e-20	2.0296e-18	FALSE
GATGATGCAAGATACATGAA	MSH4	220.35/150.43/322.18/222.97	207.46/902.21	221.66	554.84	1.3198	5060.3	1288.8	9.2806	1	8.4232e-21	1.6846e-20	2.4308e-18	TRUE
CCTGCATCGCTTCTACTGTG	RBM42	530.89/672.18/625.24/604.31	58.295/61.656	614.77	59.975	-3.3361	3516.9	3574.5	9.2795	8.5094e-21	1	1.7019e-20	2.4512e-18	FALSE
AGGAAAACCAGTTCTTGCAA	AASDHPPT	572.13/688.44/718.07/663.85	65.153/123.88	676.15	94.515	-2.8257	4293.3	3931.4	9.2764	8.7688e-21	1	1.7538e-20	2.5212e-18	FALSE
TATGTGCGAGATCAACGTCA	WDR46	587.59/543.44/502.38/497.89	11.43/12.444	522.91	11.937	-5.3397	1884.3	3040.4	9.2668	8.3561e-21	1	1.6712e-20	2.4159e-18	FALSE
CTTGCAAAAGAAAAGTGACG	DTYMK	566.97/584.09/591.11/582.77	30.291/57.13	583.43	43.711	-3.7083	110.24	3392.3	9.2667	9.5957e-21	1	1.9191e-20	2.7488e-18	FALSE
GTAGGGTACCCACTTAGCCA	DCTN2	639.13/630.17/581.55/616.98	77.727/53.737	623.57	65.732	-3.2264	698.25	3625.7	9.2644	9.8101e-21	1	1.962e-20	2.8051e-18	FALSE
ATTGCCACATATCAGTGACG	EIF4G1	545.07/554.28/563.81/596.71	21.718/40.161	559.04	30.939	-4.1321	553.15	3250.5	9.2629	9.8976e-21	1	1.9795e-20	2.825e-18	FALSE
TGCGTCTACAGTAAGAAGGT	NCAPH2	493.52/519.04/513.3/562.5	14.288/3.3939	516.17	8.841	-5.7157	892.02	3001.2	9.2607	7.9462e-21	1	1.5892e-20	2.3016e-18	FALSE
TCTTAAAGTGGCTTACCCTG	CKAP5	597.9/500.07/517.39/467.49	4.0006/6.7878	508.73	5.3942	-6.3168	3267.4	2957.9	9.2547	6.5156e-21	1	1.3031e-20	1.9085e-18	FALSE
TCTTGCGGGGATTAACTCCA	U2SURP	565.68/477.03/573.36/472.55	3.4291/20.363	521.36	11.896	-5.34	3005.4	3031.4	9.2532	9.4832e-21	1	1.8966e-20	2.7216e-18	FALSE
TAGTTATATCAATACACCAG	DEPDC1	225.5/192.44/208.87/259.71	181.17/910.69	217.18	545.93	1.3258	853.15	1262.8	9.2512	1	1.1098e-20	2.2197e-20	3.1504e-18	TRUE
AGAGTATGGAGAGTCTCCTG	PDE4DIP	695.83/760.27/692.13/732.27	89.729/146.5	714.05	118.12	-2.5857	1093.5	4151.7	9.2487	1.1358e-20	1	2.2716e-20	3.2182e-18	FALSE
CCAGCGAGAAGATAGCCTTG	PELP1	640.42/594.93/511.93/722.13	96.587/30.545	617.68	63.566	-3.2603	7709.2	3591.4	9.2462	1.1625e-20	1	2.3251e-20	3.288e-18	FALSE
GGTGCTGGACCATCGAGACA	UXT	538.62/556.99/509.2/464.95	14.86/12.444	523.91	13.652	-5.1629	1667.8	3046.2	9.2451	1.0622e-20	1	2.1245e-20	3.0207e-18	FALSE
AGACATAAAGAACCTTGCTG	UTP18	606.92/573.25/655.27/622.05	54.866/69.009	614.48	61.938	-3.2897	1159.4	3572.8	9.244	1.1867e-20	1	2.3734e-20	3.3443e-18	FALSE
AACTTACTCAGATACGAACT	SWI5	850.46/758.91/739.91/733.53	82.871/195.71	749.41	139.29	-2.4192	3547.7	4357.4	9.2428	1.2006e-20	1	2.4011e-20	3.3772e-18	FALSE
TTGTTAATACAACCCCAGTG	LIN54	579.86/596.29/597.94/685.39	38.292/66.746	597.11	52.519	-3.4823	2697.4	3471.8	9.2426	1.2029e-20	1	2.4058e-20	3.3778e-18	FALSE
GCTACATGGTTATATACTTG	CDC14C	891.69/840.23/679.84/827.28	162.31/218.34	833.75	190.33	-2.1253	9043	4847.8	9.2412	1.2183e-20	1	2.4365e-20	3.4147e-18	FALSE
AGGCCACGAAGGAAGTTACG	NYAP2	220.35/155.85/176.1/172.3	428.07/508.52	174.2	468.29	1.4215	824.48	1012.9	9.2407	1	1.224e-20	2.4479e-20	3.4246e-18	TRUE
AATAAGCTACCTGAGACCTC	HSCB	560.53/699.28/479.17/643.58	70.869/40.161	602.06	55.515	-3.4156	9334.6	3500.6	9.2375	1.2616e-20	1	2.5232e-20	3.5236e-18	FALSE
CTGCAGTAGAGTGTTCCGTA	CCP110	833.71/696.57/794.52/658.79	110.3/164.6	745.55	137.45	-2.4308	6698.7	4334.9	9.2359	1.2801e-20	1	2.5601e-20	3.5688e-18	FALSE
CGTGGATCTAGAGCTGAAGA	PFDN1	657.17/630.17/577.46/662.59	115.45/42.424	643.67	78.935	-3.0117	1702.2	3742.5	9.2313	1.337e-20	1	2.6739e-20	3.7141e-18	FALSE
GATGTTGCGGAAACGAGCCA	PSMB4	523.16/554.28/677.11/429.48	13.717/30.545	538.72	22.131	-4.5443	10524	3132.3	9.2302	1.319e-20	1	2.6381e-20	3.6709e-18	FALSE
ATCATCTTGTACATACCCTG	RPL5	423.94/571.9/494.18/505.49	3.4291/1.1313	499.84	2.2802	-7.2544	3672.2	2906.2	9.2295	4.4432e-21	1	8.8864e-21	1.334e-18	FALSE
TCCTCATTATAGATGATGCA	RPL4	578.57/498.71/450.5/558.7	32.577/2.2626	528.71	17.42	-4.8459	3467.3	3074.1	9.2216	1.3889e-20	1	2.7778e-20	3.8515e-18	FALSE
CTCTATCCTCCCTCTCCAGG	LAIR2	780.88/865.97/876.43/841.22	174.89/233.61	853.6	204.25	-2.0579	2038.6	4963.1	9.2172	1.5244e-20	1	3.0489e-20	4.2124e-18	FALSE
CGGTACCCGATGACCATGCA	ARID1A	233.23/173.47/173.37/172.3	410.92/520.96	173.42	465.94	1.4207	1192.9	1008.3	9.2121	1	1.5989e-20	3.1978e-20	4.4026e-18	TRUE
TGCAGTAGTGAGAATCCACG	GPN2	512.85/447.22/499.65/528.3	6.2867/7.3534	506.25	6.8201	-6.0194	1352.7	2943.5	9.2054	1.1786e-20	1	2.3572e-20	3.3275e-18	FALSE
ACTGACTCCTCAGACCCCAT	SRM	543.78/491.94/559.71/495.36	10.859/16.404	519.57	13.631	-5.153	1182.4	3021	9.205	1.5437e-20	1	3.0874e-20	4.2581e-18	FALSE
GTAATAGATACGACCATATG	ENSG00000288643	646.86/691.15/653.91/666.39	70.297/109.74	660.15	90.016	-2.8608	405.22	3838.3	9.2024	1.7494e-20	1	3.4989e-20	4.8086e-18	FALSE
ACGATTGCAAAAGAGTCTAG	AQR	706.14/680.31/795.88/695.53	62.867/164.04	700.83	113.45	-2.6164	3170.6	4074.9	9.2016	1.764e-20	1	3.5281e-20	4.8402e-18	FALSE
ACCAGGATCATAACACCCAG	MDN1	652.02/575.96/734.45/538.43	39.435/89.372	613.99	64.404	-3.2331	7704.1	3570	9.1982	1.8194e-20	1	3.6388e-20	4.9746e-18	FALSE
AGTGTCCCAGTGCAGCGACA	MARCHF1	237.1/243.94/285.32/269.85	428.07/796.43	256.89	612.25	1.2497	511.83	1493.7	9.1947	1	1.8796e-20	3.7592e-20	5.1303e-18	TRUE
CACCCAATCAGAATAGCCGA	CCT5	636.56/575.96/516.03/556.17	48.008/29.414	566.06	38.711	-3.8359	2556.2	3291.3	9.1922	1.922e-20	1	3.8441e-20	5.2369e-18	FALSE
GAGGGCAATGAGCTCACCTG	ENSG00000285978	630.11/512.27/588.38/624.58	81.156/40.161	606.48	60.658	-3.3005	3363.3	3526.3	9.1916	1.935e-20	1	3.8699e-20	5.263e-18	FALSE
ATACGAAGATATCGCGTACG	nosite_476	226.79/226.32/223.88/297.72	599.53/519.83	226.55	559.68	1.301	1690.7	1317.3	9.1784	1	2.1868e-20	4.3737e-20	5.9377e-18	TRUE
TGCCGCCTCGGTATCGCGTA	nosite_482	112.11/155.85/132.42/174.83	432.07/387.47	144.13	409.77	1.5009	747.53	838.05	9.176	1	2.2377e-20	4.4753e-20	6.0652e-18	TRUE
ATGTGATTGCAGAACCAGAA	CAV1	316.99/254.78/281.22/305.32	876.71/467.23	293.27	671.97	1.1934	778.24	1705.2	9.1708	1	2.3479e-20	4.6959e-20	6.3531e-18	TRUE
GTTGTCTGGATGACTAATGT	ANAPC1	626.25/527.17/408.18/548.57	21.718/28.848	537.87	25.283	-4.3577	8286.3	3127.4	9.166	2.4218e-20	1	4.8435e-20	6.5415e-18	FALSE
TGATGAAGTACGAAGAAAGA	IFTAP	269.31/197.86/277.13/292.65	1064.2/212.68	273.22	638.43	1.2215	2029.1	1588.6	9.1629	1	2.525e-20	5.05e-20	6.7968e-18	TRUE
AAAGATGAGGAGGGTTGCTC	ARL2	384/584.09/465.52/523.23	2.8576/3.3939	494.37	3.1257	-6.9077	7299.4	2874.5	9.1627	1.0594e-20	1	2.1189e-20	3.0183e-18	FALSE
GGAGTATGATCCACTCAAAG	SNRNP35	573.42/620.68/606.13/576.44	84.014/24.889	591.28	54.451	-3.417	541.43	3437.9	9.1557	2.7011e-20	1	5.4021e-20	7.2582e-18	FALSE
CGAGACACAAAGCATGGATG	NOTCH2NLR	212.61/184.31/234.81/190.03	350.34/678.78	201.32	514.56	1.3495	555.17	1170.6	9.1553	1	2.7112e-20	5.4223e-20	7.2728e-18	TRUE
AATGAATTCTCAGACATGTG	TUBD1	649.44/555.63/599.3/573.9	80.584/23.757	586.6	52.171	-3.4661	1743.5	3410.7	9.151	2.8195e-20	1	5.639e-20	7.5504e-18	FALSE
TCAAGTGGAATATGCCATTG	PSMA5	534.76/547.5/432.75/483.95	13.717/9.0504	509.36	11.383	-5.365	2871.2	2961.6	9.1505	2.434e-20	1	4.8679e-20	6.563e-18	FALSE
GATAATTCAAGGGGATGACT	POMP	666.19/665.4/746.74/563.77	84.585/108.6	665.8	96.595	-2.7724	5653.8	3871.2	9.1484	2.8889e-20	1	5.7778e-20	7.7231e-18	FALSE
CTTGTATGAATGGCCACACA	MTRNR2L4	713.87/707.42/819.09/714.53	138.88/110.87	714.2	124.87	-2.5064	3682.7	4152.6	9.1452	2.9747e-20	1	5.9494e-20	7.9253e-18	FALSE
TAGTTGTGTCCCCTGCATGT	GTF2H1	769.28/738.59/611.59/542.23	176.03/28.282	675.09	102.16	-2.7124	11529	3925.2	9.1447	2.9885e-20	1	5.977e-20	7.9485e-18	FALSE
GAGACAGGCTGGACTCAGGT	ATP5F1E	405.9/546.15/570.63/504.23	23.432/16.404	525.19	19.918	-4.6528	5724.3	3053.6	9.1435	2.9211e-20	1	5.8423e-20	7.7959e-18	FALSE
TGTAGGAGCAGTACGAGTCG	SF3B5	514.14/410.63/472.34/537.16	4.5722/2.8282	493.24	3.7002	-6.7163	3209.4	2867.9	9.1413	1.4605e-20	1	2.9209e-20	4.0428e-18	FALSE
GCACCTTCCATACCAATGCA	TBC1D7	184.27/140.94/148.8/125.42	500.65/319.59	144.87	410.12	1.4949	653.7	842.33	9.1393	1	3.1421e-20	6.2843e-20	8.3287e-18	TRUE
CCACACAGGCTATCTGAACA	RACK1	503.83/481.1/536.5/557.43	10.859/24.323	520.17	17.591	-4.8091	1149.7	3024.4	9.1386	3.0068e-20	1	6.0135e-20	7.9834e-18	FALSE
CGGAGACATGTGGAAACAAA	NPIPB2	566.97/565.12/454.6/452.28	1249.9/764.76	509.86	1007.3	0.98098	4228.3	2964.5	9.1369	1	3.2131e-20	6.4261e-20	8.5023e-18	TRUE
GTGCATTGGTGTGATCCCTG	NDUFS3	740.93/589.51/675.75/675.26	77.727/128.4	675.5	103.06	-2.7006	3891.7	3927.6	9.1341	3.2986e-20	1	6.5973e-20	8.714e-18	FALSE
CATGTGCCCAAATCCGAATG	DYNC1H1	645.58/636.95/610.22/586.57	22.861/124.44	623.58	73.652	-3.0646	736.83	3625.7	9.1329	3.3331e-20	1	6.6663e-20	8.7902e-18	FALSE
TACAACAGATCGTGTAATGA	HDAC2	740.93/753.49/794.52/715.8	129.74/161.21	747.21	145.47	-2.3528	1101.2	4344.6	9.1293	3.4485e-20	1	6.897e-20	9.0638e-18	FALSE
CCAGTCATCACTGGTAGCAA	PHB	512.85/535.31/555.62/506.76	10.859/29.414	524.08	20.136	-4.6347	515.54	3047.2	9.1292	3.3398e-20	1	6.6795e-20	8.7929e-18	FALSE
GTCAGGTCCGACATGCGCAG	NOSIP	710/673.54/584.28/608.11	100.59/66.746	640.82	83.667	-2.9223	3374.3	3726	9.1276	3.5016e-20	1	7.0031e-20	9.1878e-18	FALSE
TCACCACACAGGCAAACACG	GPRC5C	152.05/116.55/107.85/103.89	130.88/559.43	112.2	345.15	1.6126	565.11	652.35	9.1207	1	3.7307e-20	7.4613e-20	9.7726e-18	TRUE
TATCCCTTACATACCCGTGG	TMEM199	729.33/580.03/677.11/633.45	40.006/144.81	655.28	92.406	-2.8127	4033.5	3810	9.119	3.7909e-20	1	7.5818e-20	9.883e-18	FALSE
ATTATCTGCAAAGGAACCAT	SLC33A1	545.07/519.04/547.43/518.16	11.43/38.464	532.05	24.947	-4.3606	255.98	3093.6	9.1174	3.7918e-20	1	7.5836e-20	9.883e-18	FALSE
AAATAATGGGATTATGTAAA	OR4M2B	601.76/647.79/633.43/662.59	69.726/98.988	640.61	84.357	-2.9101	698.32	3724.7	9.1143	3.9586e-20	1	7.9172e-20	1.0301e-17	FALSE
CAATCGCATCATCGGTGCCA	RPS21	677.79/677.6/537.87/530.83	67.439/64.484	607.74	65.962	-3.1844	6861.6	3533.6	9.114	3.9694e-20	1	7.9388e-20	1.0311e-17	FALSE
TGATGCTGCCCGAGAAATTG	MPC2	304.1/196.5/468.25/266.05	698.97/613.16	285.08	656.07	1.1996	14040	1657.5	9.1124	1	4.0303e-20	8.0607e-20	1.044e-17	TRUE
AGACACACTTTATCGGTAGG	VBP1	791.19/642.37/659.37/734.8	84.585/149.33	697.08	116.96	-2.5651	4898.1	4053.1	9.1123	4.0321e-20	1	8.0641e-20	1.044e-17	FALSE
CCTTAGACGGCATCGACGAT	nosite_522	146.9/211.41/133.78/159.63	198.32/652.19	153.26	425.25	1.4663	1280.6	891.13	9.1114	1	4.066e-20	8.132e-20	1.051e-17	TRUE
TGACAATGGACAAACTATGG	UBA2	641.71/565.12/509.2/525.76	1.7146/63.353	545.44	32.534	-4.0264	3785.2	3171.4	9.1078	4.1856e-20	1	8.3711e-20	1.0783e-17	FALSE
ACTACTTACCAGGGACACCT	RPL10	569.55/582.74/636.16/604.31	52.58/64.484	593.52	58.532	-3.32	875.1	3451	9.107	4.2329e-20	1	8.4657e-20	1.0887e-17	FALSE
GCTGAACTTCACCTGAATCG	HUWE1	497.39/439.09/664.83/554.9	25.718/19.798	526.15	22.758	-4.4717	9488.7	3059.2	9.1012	4.3741e-20	1	8.7483e-20	1.1232e-17	FALSE
CAGGGCGGAATCGTCATCGA	DOHH	591.46/424.18/580.19/519.43	31.434/39.03	549.81	35.232	-3.9262	6454.5	3196.8	9.1011	4.4595e-20	1	8.919e-20	1.1432e-17	FALSE
AAGACAGGAGCGTCCCGGTG	SPCS3	563.11/600.35/539.23/549.83	12.573/65.05	556.47	38.811	-3.8076	770.34	3235.5	9.1006	4.4836e-20	1	8.9671e-20	1.1475e-17	FALSE
CCATTCCCAGTATCGTTGCT	RELL1	219.06/351/342.65/198.9	289.76/1007.4	280.86	648.59	1.2046	6424.7	1633	9.1	1	4.5156e-20	9.0311e-20	1.1538e-17	TRUE
TCCTTGCGATGTACTCGTCG	TSC2	323.43/314.41/296.24/195.1	528.09/849.04	305.32	688.56	1.1706	4213.8	1775.3	9.0958	1	4.6957e-20	9.3914e-20	1.1979e-17	TRUE
GCCATTCACGAGCAACTGCG	LAMA5	516.72/470.26/567.9/464.95	836.71/1124.5	493.49	980.61	0.98921	2477.1	2869.3	9.0938	1	4.7798e-20	9.5596e-20	1.2174e-17	TRUE
GATTTGGCTATACTCGACCC	GPR21	292.51/136.88/346.75/186.23	700.11/457.04	239.37	578.58	1.2697	9227.4	1391.8	9.0924	1	4.8423e-20	9.6846e-20	1.2313e-17	TRUE
GGCAAACCAGATATATGACT	ING3	519.3/605.78/480.53/661.32	48.008/37.333	562.54	42.67	-3.6898	6740.8	3270.8	9.09	4.947e-20	1	9.894e-20	1.2558e-17	FALSE
GGGATTCACATCGACCCTCT	JMJD6	829.84/742.65/688.04/751.27	133.74/162.34	746.96	148.04	-2.3273	3459.6	4343.1	9.088	5.0417e-20	1	1.0083e-19	1.2778e-17	FALSE
CCTCACTTCATTCAGGGTGT	RPS18	511.56/466.19/423.2/504.23	0.57152/4.5252	485.21	2.5484	-7.0983	1754.5	2821.2	9.0871	1.8176e-20	1	3.6353e-20	4.9746e-18	FALSE
GAAATCATGGTGTTCGCTCC	AKAIN1	185.55/162.62/187.03/234.38	483.51/487.02	186.29	485.26	1.3765	957.8	1083.2	9.0842	1	5.2216e-20	1.0443e-19	1.3207e-17	TRUE
GCTGCCTGTCTAGATAGGTG	ARHGAP11B	271.89/318.47/290.78/302.79	80.013/1268.2	296.78	674.1	1.1808	387.42	1725.6	9.0831	1	5.2764e-20	1.0553e-19	1.3287e-17	TRUE
TTGCAGACGATAAAGCTGTG	DDX59	547.64/475.68/704.42/499.16	15.431/29.414	523.4	22.422	-4.4847	12073	3043.2	9.0814	5.2433e-20	1	1.0487e-19	1.3225e-17	FALSE
GACCCCAGTTTACCCCATCC	BCL2L1	490.95/544.79/464.15/633.45	18.289/20.929	517.87	19.609	-4.654	5898	3011.1	9.0802	5.228e-20	1	1.0456e-19	1.3207e-17	FALSE
CCGAACAAGTCGTCATCTGG	CIBAR1	583.72/512.27/640.26/515.63	41.15/31.676	549.68	36.413	-3.8796	3974.3	3196	9.079	5.4693e-20	1	1.0939e-19	1.375e-17	FALSE
AGTTGACATTCCGAACCAGG	CDK5RAP3	601.76/661.34/469.61/595.44	75.441/50.908	598.6	63.175	-3.2239	6864.8	3480.5	9.0757	5.6462e-20	1	1.1292e-19	1.4127e-17	FALSE
CCATACCCTCTTCGACTACG	UHRF1	561.82/634.23/516.03/651.19	45.722/80.888	598.03	63.305	-3.2196	4057.3	3477.1	9.0681	6.0547e-20	1	1.2109e-19	1.5124e-17	FALSE
TCCAGACGAGGGAATCAACG	PCDHGA11	144.32/85.378/91.465/139.36	306.34/394.26	115.41	350.3	1.5934	961.55	671.05	9.0673	1	6.101e-20	1.2202e-19	1.5216e-17	TRUE
AAACTTACACACAGCGATGT	SFPQ	326.01/514.98/466.88/552.37	4.0006/9.0504	490.93	6.5255	-6.0305	10710	2854.4	9.0667	4.15e-20	1	8.3e-20	1.0709e-17	FALSE
TCGTCGAGGGCATCCTCAAG	ELOB	420.08/539.37/475.07/524.5	10.287/12.444	499.78	11.366	-5.3398	3047.3	2905.9	9.0604	5.5762e-20	1	1.1152e-19	1.3974e-17	FALSE
GCCAAAGTTTACCAACTAGG	RTF1	617.23/639.66/451.86/582.77	84.014/46.383	600	65.198	-3.1825	8036.7	3488.6	9.0545	6.8573e-20	1	1.3715e-19	1.7075e-17	FALSE
TCGTTATGGACTGATCCCTG	ATP5PB	542.49/697.93/514.66/596.71	62.296/35.07	569.6	48.683	-3.5217	6985.5	3311.9	9.0517	7.0329e-20	1	1.4066e-19	1.7484e-17	FALSE
CCACAACTCATCCATCACGG	LDB2	260.29/201.93/315.35/202.7	641.82/484.76	231.5	563.29	1.2792	3188	1346	9.0436	1	7.581e-20	1.5162e-19	1.8787e-17	TRUE
TTCATCCATGCTATTCCACT	SLC18A1	639.13/578.67/698.96/696.79	130.31/78.625	667.96	104.47	-2.6652	3532	3883.8	9.042	7.6912e-20	1	1.5382e-19	1.903e-17	FALSE
CAGGTGAGTGTCCCAGCCCG	PRRX2	284.78/311.7/318.08/383.87	392.63/1010.8	314.89	701.72	1.1535	1895.2	1830.9	9.0406	1	7.7907e-20	1.5581e-19	1.9245e-17	TRUE
TAGCGGTAAAGGAGCCACTG	PCIF1	175.25/182.95/285.32/192.57	705.26/267.55	187.76	486.4	1.3686	3240	1091.7	9.0386	1	7.9355e-20	1.5871e-19	1.9541e-17	TRUE
TTGTTGTCAGTTCATTCATG	CENPN	545.07/551.57/563.81/599.24	69.154/16.969	557.69	43.062	-3.6644	653.67	3242.6	9.0374	8.0138e-20	1	1.6028e-19	1.9703e-17	FALSE
AGTTGTGGAAATAGAATACG	WDR12	588.88/521.75/611.59/442.15	56.581/27.151	555.32	41.866	-3.698	6075.5	3228.8	9.036	8.1166e-20	1	1.6233e-19	1.9924e-17	FALSE
ACTTGTGGAAGATGGCCACG	S100A6	229.37/142.3/174.74/106.42	408.64/457.04	158.52	432.84	1.4434	2753.3	921.68	9.0359	1	8.1321e-20	1.6264e-19	1.9931e-17	TRUE
ACCATCAGGAGCCCGCTCAG	MAGEB17	201.02/239.87/210.23/162.16	274.9/760.8	205.63	517.85	1.3283	1034.7	1195.6	9.0298	1	8.6021e-20	1.7204e-19	2.105e-17	TRUE
CTGTATGTATACCGACGTGG	BTBD7	983.18/879.53/775.41/961.58	405.21/114.83	920.55	260.02	-1.8199	9452	5352.4	9.0286	8.6949e-20	1	1.739e-19	2.1244e-17	FALSE
TTTGCAGGAGTAGCACAGCA	PSCA	458.73/428.24/475.07/415.54	1113.9/689.53	443.49	901.71	1.0221	747.77	2578.6	9.0237	1	9.0947e-20	1.8189e-19	2.2186e-17	TRUE
GATCTCCAAGCGGTACTCTG	HAUS7	655.88/662.69/705.78/557.43	159.45/41.858	659.29	100.66	-2.6994	4186.4	3833.3	9.0227	9.1732e-20	1	1.8346e-19	2.2343e-17	FALSE
CAGTTAACATCCGATGAGAG	CCP110	659.75/655.92/727.63/656.25	126.31/74.1	658	100.2	-2.703	1619.3	3825.9	9.0181	9.5726e-20	1	1.9145e-19	2.3279e-17	FALSE
TCAAATGCTAGCAGACACGG	CYTIP	170.09/132.81/185.66/217.91	167.46/768.15	177.88	467.8	1.39	1251.5	1034.2	9.0153	1	9.8202e-20	1.964e-19	2.3844e-17	TRUE
CCAAGTCCGAGGCTGAACCG	NPPB	527.03/418.76/380.88/601.78	836.71/1054.4	472.89	945.54	0.9981	10313	2749.6	9.0137	1	9.9615e-20	1.9923e-19	2.415e-17	TRUE
GTTTATTACGCATGAAAGGT	SSX5	1108.2/1156/1134.4/1085.7	282.9/505.12	1121.3	394.01	-1.5065	937.78	6519.7	9.0073	1.0555e-19	1	2.1111e-19	2.5549e-17	FALSE
CAAGATCCCTTTCATTCGAG	SOX4	391.73/452.64/352.21/454.82	502.94/1233.7	422.18	868.31	1.0386	2605.4	2454.7	9.0044	1	1.0838e-19	2.1677e-19	2.6153e-17	TRUE
ATGTTCTTGCGGTATTTGGA	EIF1AD	403.32/471.61/496.91/478.89	1.7146/2.8282	475.25	2.2714	-7.1857	1889.7	2763.3	8.9976	3.7579e-20	1	7.5158e-20	9.8275e-18	FALSE
GCAGCTTGAGGAGCACGGTG	IMP3	414.92/584.09/518.76/448.48	5.1437/7.9191	483.62	6.5314	-6.0078	5761.2	2811.9	8.997	7.8511e-20	1	1.5702e-19	1.9364e-17	FALSE
CATTGATGAAAAATACGACG	SMC4	548.93/601.71/573.36/605.58	60.581/62.787	587.54	61.684	-3.231	739.15	3416.1	8.997	1.1603e-19	1	2.3206e-19	2.7955e-17	FALSE
CATCCACAGCCCCTCGTACA	CLDN1	216.48/337.45/255.28/212.84	660.11/477.97	235.88	569.04	1.2669	3866.3	1371.5	8.996	1	1.17e-19	2.3399e-19	2.8114e-17	TRUE
TTATTGAACAAATAGAACTG	COG3	737.07/761.62/640.26/663.85	206.89/45.817	700.46	126.35	-2.4615	3348.5	4072.7	8.996	1.1705e-19	1	2.341e-19	2.8114e-17	FALSE
GCGCGACTTGGCGTTAGCCG	RSBN1L	243.54/288.66/326.27/250.85	451.5/799.83	269.75	625.66	1.2107	1532.1	1568.4	8.9869	1	1.2716e-19	2.5432e-19	3.0496e-17	TRUE
TCACACCAGCAATCTCAGTG	XPO1	497.39/426.89/481.9/538.43	18.289/2.2626	489.64	10.276	-5.4434	2146.1	2847	8.9842	1.0813e-19	1	2.1625e-19	2.6132e-17	FALSE
GCTGTCAGACCACCTGCTGT	KRTAP4-12	220.35/292.72/233.44/184.97	653.25/452.52	226.89	552.88	1.2812	2059.1	1319.2	8.9752	1	1.4147e-19	2.8295e-19	3.3876e-17	TRUE
GTGGTATCTGGATTATGAAG	TSPY8	2093.9/1703.5/1997.2/1989	1166.5/888.07	1993.1	1027.3	-0.95553	31361	11589	8.9721	1.455e-19	1	2.9101e-19	3.4735e-17	FALSE
TGAAGAGATTAGTCGTTCTG	SMC1A	546.36/544.79/674.38/573.9	76.584/19.798	560.13	48.191	-3.5119	4556.2	3256.8	8.9706	1.4736e-19	1	2.9471e-19	3.5124e-17	FALSE
CAGGCAGCCTCAACATATCG	VARS2	690.68/739.94/730.36/613.18	126.31/141.98	710.52	134.14	-2.3964	3709.2	4131.2	8.9674	1.518e-19	1	3.036e-19	3.6127e-17	FALSE
CACAAAACTTCAATGAAACG	ANGPTL3	813.09/725.03/731.72/713.26	1320.8/1302.1	728.38	1311.5	0.84753	2475.7	4235	8.9598	1	1.6269e-19	3.2539e-19	3.8602e-17	TRUE
AACCGGTGCCGAATTCCCTG	TIMM17B	268.02/214.12/230.71/233.11	544.09/577.53	231.91	560.81	1.2703	541.16	1348.4	8.9567	1	1.6721e-19	3.3441e-19	3.9613e-17	TRUE
GGTGTGCAACATCCCTTGAG	VPS35	490.95/552.92/477.8/523.23	21.146/20.363	507.09	20.755	-4.5457	1159.8	2948.4	8.9566	1.6261e-19	1	3.2522e-19	3.8602e-17	FALSE
TGACAGCCATATACAACCAG	ADAT2	566.97/372.68/547.43/509.29	34.863/29.414	528.36	32.138	-3.9977	8817.9	3072.1	8.9528	1.725e-19	1	3.4501e-19	4.0806e-17	FALSE
AAGCACGGAAGTACTCATGT	POTEE	847.88/875.46/825.92/967.91	228.04/227.96	861.67	228	-1.9135	4315.1	5010.1	8.9525	1.7374e-19	1	3.4749e-19	4.1037e-17	FALSE
AATGCTCCTATATTAACACT	MMS22L	632.69/741.3/548.79/746.2	98.302/144.24	686.99	121.27	-2.4923	9501.1	3994.4	8.9511	1.7599e-19	1	3.5198e-19	4.1505e-17	FALSE
GCTTGGTACGCAGAGCACCG	NF2	184.27/173.47/166.55/136.82	486.94/415.75	170.01	451.34	1.4034	442.77	988.48	8.9483	1	1.8047e-19	3.6094e-19	4.2433e-17	TRUE
TGGCATTGGTACATGTTCCG	POLR1B	395.59/481.1/485.99/542.23	5.1437/13.01	483.55	9.0768	-5.5875	3730.6	2811.5	8.9482	1.4283e-19	1	2.8566e-19	3.4149e-17	FALSE
ACCTCCGGCCAAGGCCAAGG	VCX3B	1193.2/1165.5/1287.3/1189.6	432.64/461	1191.4	446.82	-1.4129	3293.3	6927.3	8.9462	1.8399e-19	1	3.6798e-19	4.3196e-17	FALSE
CAGGCGGGGACTGTGAACCG	ENSG00000261582	462.6/548.86/524.22/481.42	30.862/7.3534	502.82	19.108	-4.6471	1551	2923.6	8.946	1.7721e-19	1	3.5443e-19	4.173e-17	FALSE
CTTACAATAACAAAGAATGT	ZNF534	233.23/219.54/229.35/253.38	353.77/764.76	231.29	559.26	1.2702	211.17	1344.8	8.9436	1	1.8833e-19	3.7667e-19	4.4149e-17	TRUE
TTGTCAAGAAAAGCCTTGCG	EIF4G2	520.58/589.51/697.59/643.58	79.441/83.15	616.55	81.296	-2.9077	5746.3	3584.8	8.9397	1.9507e-19	1	3.9013e-19	4.5659e-17	FALSE
CCTCTCCCTAGGACTCGGTG	PPP2R1A	528.32/562.41/577.46/668.92	53.151/57.696	569.93	55.424	-3.3389	3881.3	3313.8	8.9378	1.9847e-19	1	3.9695e-19	4.6387e-17	FALSE
GGCTTGAAGGAGAAGAGCTG	ENSG00000205236	716.45/655.92/595.21/637.25	106.3/91.069	646.58	98.686	-2.6996	2565	3759.5	8.9359	2.0202e-19	1	4.0404e-19	4.7146e-17	FALSE
AGCGGGTAAATGCCAAATCG	CD180	252.56/239.87/232.08/241.98	764.69/385.77	240.92	575.23	1.2521	71.976	1400.8	8.9322	1	2.0885e-19	4.177e-19	4.8666e-17	TRUE
TTACACCACAAGAGGCAACG	HLA-DQA1	318.28/246.65/232.08/356	183.46/1105.3	282.46	644.37	1.187	3504	1642.3	8.9302	1	2.1255e-19	4.2509e-19	4.9454e-17	TRUE
GCCGTGGGAATGTCTAACGA	WNK1	496.1/437.73/382.24/589.11	0.57152/2.8282	466.92	1.6999	-7.4372	7934.7	2714.8	8.9286	5.5161e-20	1	1.1032e-19	1.3845e-17	FALSE
TGCTGGCGCTGAGTACGTCG	GAPDH	483.22/548.86/526.95/363.6	20.575/22.06	505.08	21.318	-4.5031	7629.9	2936.7	8.9269	2.132e-19	1	4.264e-19	4.9532e-17	FALSE
GCATGTCCTGGGAGCCCAGG	MYMX	456.16/448.57/632.06/620.78	36.577/42.424	538.47	39.5	-3.7355	10131	3130.8	8.9175	2.3823e-19	1	4.7646e-19	5.5265e-17	FALSE
CATTTAAATAAGGACACAGA	TIMM23B	373.69/420.11/259.38/314.19	618.96/866.01	343.94	742.48	1.108	4907.6	1999.8	8.9122	1	2.5018e-19	5.0036e-19	5.7952e-17	TRUE
TGCACCTAGTCCACAAAGCA	TEC	521.87/543.44/404.08/464.95	1012.7/928.23	493.41	970.48	0.97447	4034	2868.9	8.9069	1	2.6243e-19	5.2487e-19	6.061e-17	TRUE
GCTGGGGACAGGTACTCATG	CTSZ	461.31/554.28/636.16/463.68	24.575/24.323	508.98	24.449	-4.3248	7516.9	2959.4	8.9068	2.5855e-19	1	5.171e-19	5.9801e-17	FALSE
GGGGACAACTTACCAATCTG	SMG5	541.2/496/442.31/548.57	37.72/21.495	518.6	29.608	-4.0855	2580	3015.3	8.905	2.6502e-19	1	5.3004e-19	6.1027e-17	FALSE
GCTACAGTGCCTCTTCCCTG	SNRPN	633.98/678.96/842.3/744.94	146.31/131.8	711.95	139.05	-2.3478	8415.7	4139.5	8.9043	2.6864e-19	1	5.3728e-19	6.177e-17	FALSE
CCAAACATAGGTCAACAAGA	AHCTF1	537.34/493.29/475.07/549.83	2.2861/53.737	515.31	28.011	-4.1536	1260.3	2996.2	8.9025	2.7062e-19	1	5.4123e-19	6.2132e-17	FALSE
CCAGGGTATTAAGAAGAGAG	RPAP1	488.37/500.07/472.34/530.83	29.719/4.5252	494.22	17.122	-4.7722	629.13	2873.6	8.9001	2.6399e-19	1	5.2798e-19	6.0879e-17	FALSE
GTCACGGTCACATTTCTCGT	EXOC4	641.71/715.55/666.19/533.36	138.88/71.837	653.95	105.36	-2.6225	6211.7	3802.3	8.8967	2.8777e-19	1	5.7555e-19	6.5877e-17	FALSE
CTAGCTCTTCTACTACGGAG	TMEM191C	590.17/722.32/748.1/673.99	160.03/102.95	698.16	131.49	-2.3998	5108.1	4059.3	8.8941	2.9445e-19	1	5.889e-19	6.7307e-17	FALSE
GAATCTCCTTGTTTAACACG	NIPBL	898.14/851.07/924.21/801.95	216.61/264.16	874.6	240.38	-1.859	2949.1	5085.3	8.8937	2.9547e-19	1	5.9093e-19	6.7441e-17	FALSE
AAATTGAAATTGGAAAATGG	OBI1	188.13/207.35/144.71/253.38	403.49/595.06	197.74	499.28	1.3319	2031	1149.7	8.893	1	2.9753e-19	5.9505e-19	6.7812e-17	TRUE
CGGGTGGAGTTTCCTCGAAG	ENSG00000266086	451/510.91/572/482.69	29.719/8.4847	496.8	19.102	-4.6302	2716.9	2888.6	8.8882	2.9874e-19	1	5.9748e-19	6.7989e-17	FALSE
TGCAGCAGCTATCGACAACA	PPIE	475.48/456.7/673.02/492.82	10.859/14.707	484.15	12.783	-5.1375	12191	2815	8.8842	2.8599e-19	1	5.7198e-19	6.5566e-17	FALSE
ATCACAACTATAGCCTCCAA	TNPO1	688.1/697.93/737.18/819.68	173.74/113.7	717.56	143.72	-2.3118	4022.7	4172.1	8.884	3.2243e-19	1	6.4487e-19	7.3275e-17	FALSE
AATTGATAGATGACGTGCAT	SRPRA	608.21/623.39/608.86/635.98	125.73/43.555	616.13	84.645	-2.8491	187.55	3582.4	8.8798	3.3499e-19	1	6.6997e-19	7.6017e-17	FALSE
GTGCGTCTACTGATGGAGTG	ANKS6	345.34/443.15/292.14/304.06	742.98/677.65	324.7	710.31	1.127	5314.5	1887.9	8.8749	1	3.4995e-19	6.999e-19	7.9067e-17	TRUE
GAGATTCTCCAACTAAATGG	U2SURP	514.14/546.15/405.45/464.95	16.003/16.404	489.55	16.203	-4.8336	3828.6	2846.4	8.8721	3.3637e-19	1	6.7274e-19	7.622e-17	FALSE
AGACCCATCGGACTGACAGT	COPZ1	659.75/620.68/540.6/582.77	90.3/64.484	601.73	77.392	-2.9427	2607.3	3498.7	8.8646	3.8394e-19	1	7.6789e-19	8.6623e-17	FALSE
TTGGGAGTCAACATGAACAA	OR2D2	225.5/220.9/199.31/171.03	285.76/754.01	210.1	519.88	1.303	665.59	1221.6	8.8631	1	3.8923e-19	7.7846e-19	8.7689e-17	TRUE
GGAAGAACACCGTGGCAGCG	RNF14	372.4/425.53/439.58/399.07	665.25/1027.2	412.3	846.23	1.0356	895.48	2397.3	8.8626	1	3.9087e-19	7.8174e-19	8.7931e-17	TRUE
CCTGTACAGGTCGTAGCCCG	DUT	516.72/429.6/544.7/594.17	68.011/9.0504	530.71	38.531	-3.7496	4880.8	3085.7	8.8602	3.9882e-19	1	7.9764e-19	8.9462e-17	FALSE
CCGGCGCTACCAGAAGTCTA	H3C13	609.5/605.78/619.78/599.24	77.155/84.847	607.64	81.001	-2.8919	74.936	3533	8.8601	3.9985e-19	1	7.9971e-19	8.9565e-17	FALSE
CTATCGATGCAGTGATTGTG	ZNF605	221.63/290.01/232.08/224.24	917.29/184.4	228.16	550.85	1.2679	1299.8	1326.6	8.8596	1	4.0154e-19	8.0308e-19	8.9814e-17	TRUE
TGGCAGCTGTCACTTTGCGG	RPL27	533.47/432.31/484.63/424.41	1.143/1.1313	458.47	1.1372	-7.7481	2717.9	2665.7	8.8578	7.3222e-20	1	1.4644e-19	1.8174e-17	FALSE
GCAGACCACTCTCGAAAGCA	DDX51	452.29/531.24/465.52/577.71	12.573/30.545	498.38	21.559	-4.4683	3525.6	2897.7	8.8577	3.9788e-19	1	7.9575e-19	8.9378e-17	FALSE
CAAGCTCGAATATTCCCAAG	OPA1	559.24/571.9/513.3/533.36	27.433/66.746	546.3	47.09	-3.5085	693.08	3176.4	8.8576	4.0845e-19	1	8.169e-19	9.1229e-17	FALSE
CATGACAACTTTGATCCCAG	TRAPPC1	501.26/597.64/644.35/467.49	48.579/49.777	549.45	49.178	-3.4555	6789.9	3194.7	8.851	4.3367e-19	1	8.6735e-19	9.6724e-17	FALSE
GCAACTCTACAGACTGGACG	RRP7A	702.27/532.59/563.81/633.45	42.293/111.43	598.63	76.863	-2.9451	5842.6	3480.6	8.8439	4.6201e-19	1	9.2401e-19	1.029e-16	FALSE
TTGTTCAGGATTTGGCAGAC	CCDC32	409.77/380.81/462.79/452.28	870.43/876.75	431.02	873.59	1.0175	1478	2506.1	8.8405	1	4.7655e-19	9.5309e-19	1.0598e-16	TRUE
CAGCGGCACAGGAGCAGTTG	MT1G	658.46/731.81/677.11/833.62	133.16/144.24	704.46	138.7	-2.3362	6764.4	4096	8.84	4.7859e-19	1	9.5719e-19	1.0629e-16	FALSE
TGGTGATCTTGTGCCAGGTG	ENSG00000261732	630.11/630.17/468.25/661.32	99.445/91.069	630.14	95.257	-2.713	9060.7	3663.9	8.8367	4.9296e-19	1	9.8591e-19	1.0932e-16	FALSE
TGAGTGAAGTGCGATATCCG	ELL	463.89/519.04/517.39/558.7	39.435/27.151	518.22	33.293	-3.9204	1530.7	3013.1	8.8342	5.0225e-19	1	1.0045e-18	1.1091e-16	FALSE
CAGTTCTGCCCCACGCATGG	TCN2	324.72/391.65/251.19/295.19	680.68/688.96	309.95	684.82	1.1411	3521.5	1802.2	8.8303	1	5.2185e-19	1.0437e-18	1.1507e-16	TRUE
GGATGTGTCCAGCGTGAATG	NLRC4	150.76/185.66/214.33/197.64	751.55/221.17	191.65	486.36	1.339	752.57	1114.3	8.8286	1	5.3015e-19	1.0603e-18	1.1658e-16	TRUE
AGAACAGGAGAGGCAGCAGG	GOLGA6L4	425.23/513.62/492.82/472.55	22.861/7.3534	482.69	15.107	-4.9083	1487.9	2806.5	8.8262	5.0098e-19	1	1.002e-18	1.1079e-16	FALSE
GATACTTCATAGCCCCCACA	KDM5C	367.24/266.97/331.73/290.12	499.51/872.8	310.93	686.15	1.1394	1989.7	1807.8	8.825	1	5.4733e-19	1.0947e-18	1.1994e-16	TRUE
GCTGATTTGGAAGAACAGCG	CDIPT	518.01/451.28/634.79/668.92	36.577/94.463	576.4	65.52	-3.1177	10345	3351.4	8.8248	5.4813e-19	1	1.0963e-18	1.1994e-16	FALSE
CACAGCGAGTCATCTCCTCG	TBCD	640.42/674.89/671.65/657.52	122.31/109.74	664.59	116.02	-2.5079	263.34	3864.1	8.8247	5.4853e-19	1	1.0971e-18	1.1994e-16	FALSE
GCAGCCTGTAATCTCCCAGG	RFFL	520.58/475.68/399.99/622.05	22.861/23.757	498.13	23.309	-4.3599	8665.1	2896.3	8.8228	5.4742e-19	1	1.0948e-18	1.1994e-16	FALSE
CAAAAGCATCCCATCCCATG	LARS2	734.49/580.03/593.84/676.52	69.726/128.4	635.18	99.064	-2.6685	5440.7	3693.2	8.8219	5.6284e-19	1	1.1257e-18	1.2273e-16	FALSE
CGGATCCGGCCTAATCGTGA	DDX27	641.71/626.1/629.33/637.25	71.44/125.01	633.29	98.224	-2.6764	51.29	3682.2	8.8177	5.8412e-19	1	1.1682e-18	1.2719e-16	FALSE
CTGGGGACACAGCTGATTGG	CDAN1	682.94/620.68/698.96/722.13	77.727/186.66	690.95	132.2	-2.3771	2012.7	4017.4	8.8155	5.9572e-19	1	1.1914e-18	1.2953e-16	FALSE
CTTTGGTGCAAAGAGTCTGG	MRPS18B	854.33/811.77/621.14/931.17	237.75/201.37	833.05	219.56	-1.9189	18479	4843.6	8.8149	5.989e-19	1	1.1978e-18	1.3005e-16	FALSE
TACAGAAGCGTACATTTCAG	PSMD7	659.75/582.74/638.89/556.17	146.31/24.889	610.81	85.599	-2.8207	2319.2	3551.5	8.8132	6.0834e-19	1	1.2167e-18	1.3191e-16	FALSE
AAGAGATCAACATAGTCAAG	ZNF616	644.29/628.81/739.91/729.73	109.73/150.46	687.01	130.1	-2.3918	3278.6	3994.5	8.8116	6.1685e-19	1	1.2337e-18	1.3357e-16	FALSE
AGAAACTTCCGGTAGCTAGG	KNSTRN	261.58/224.96/251.19/267.32	489.79/703.1	256.38	596.45	1.2149	386.92	1490.7	8.8077	1	6.3871e-19	1.2774e-18	1.3811e-16	TRUE
AGGACCGCGAGGCCTTCCAG	RPP21	481.93/458.06/541.96/500.42	30.291/11.879	491.18	21.085	-4.4781	1282.4	2855.9	8.7966	6.8595e-19	1	1.3719e-18	1.4771e-16	FALSE
GAGTGGCTCACCATCCAGGG	KRTCAP2	726.76/635.59/709.88/641.05	178.31/70.14	675.46	124.23	-2.4335	2196.5	3927.4	8.796	7.0879e-19	1	1.4176e-18	1.5242e-16	FALSE
AAAAGCTTTCTGCTAGGGGT	CAMK2D	203.59/151.78/170.64/172.3	151.45/746.66	171.47	449.05	1.3837	473.65	996.99	8.7912	1	7.3999e-19	1.48e-18	1.5891e-16	TRUE
CATCATCTTCAGGAGGAGGA	SKP1	697.12/585.45/513.3/552.37	57.152/69.575	568.91	63.363	-3.1464	6692.7	3307.8	8.79	7.48e-19	1	1.496e-18	1.6041e-16	FALSE
CCGCAGTACCCGGACTACGG	CDX2	134.01/151.78/133.78/188.77	249.18/543.02	142.9	396.1	1.4645	781.68	830.86	8.7844	1	7.863e-19	1.5726e-18	1.684e-16	TRUE
GCAAGAGTTTGGATGGAACA	DIDO1	508.99/514.98/447.77/559.97	43.436/23.192	511.98	33.314	-3.9021	2148	2976.8	8.7732	8.6535e-19	1	1.7307e-18	1.8482e-16	FALSE
GTAGTAAAGTGTTATCCCGT	TEX10	601.76/407.92/554.25/499.16	18.86/63.918	526.7	41.389	-3.638	7087.5	3062.4	8.7698	8.9407e-19	1	1.7881e-18	1.9043e-16	FALSE
AGAACAGCCTAAAGCAACAG	NAP1L3	108.24/181.6/188.39/212.84	312.05/632.96	184.99	472.51	1.3481	2229.8	1075.6	8.7665	1	9.2169e-19	1.8434e-18	1.9605e-16	TRUE
CTATGTCAATGGCACCGATC	MED28	449.71/445.86/561.08/504.23	16.003/14.707	476.97	15.355	-4.8691	3175.9	2773.3	8.7656	8.6174e-19	1	1.7235e-18	1.843e-16	FALSE
AAGACCAATAACTGCTATTG	ORC4	645.58/704.71/752.2/831.08	154.88/161.21	728.45	158.05	-2.1974	6176.6	4235.5	8.7646	9.3713e-19	1	1.8743e-18	1.9906e-16	FALSE
TCTTCCAGAGCACTAACTCG	PRPF38A	498.68/634.23/454.6/352.2	19.432/11.313	476.64	15.372	-4.8666	13765	2771.3	8.762	8.8985e-19	1	1.7797e-18	1.8979e-16	FALSE
TTTGGTACGAAAGAGATCAG	HAUS1	451/535.31/507.84/514.36	29.719/37.333	511.1	33.526	-3.8907	1406.3	2971.7	8.7606	9.6726e-19	1	1.9345e-18	2.0518e-16	FALSE
GCAGCTCCGAGTCTTCCAAG	DHX33	586.3/470.26/537.87/502.96	24.004/53.171	520.41	38.587	-3.7193	2488.8	3025.9	8.7592	9.8154e-19	1	1.9631e-18	2.0793e-16	FALSE
AGAGGAAGGAAATGTTTCGA	SSX3	684.23/646.43/491.45/623.31	1617.4/716.68	634.87	1167	0.87728	7757.5	3691.4	8.759	1	9.8502e-19	1.97e-18	2.0838e-16	TRUE
GGTCCAGTCTCCACTAAGCC	PI3	230.65/273.75/210.23/173.56	717.83/350.14	220.44	533.98	1.2726	1749.3	1281.7	8.7577	1	9.961e-19	1.9922e-18	2.1044e-16	TRUE
AAGATAGGGAATATACACTG	SENP1	695.83/807.7/750.83/744.94	150.31/190.62	747.88	170.47	-2.1268	2101.7	4348.5	8.7563	1.0086e-18	1	2.0172e-18	2.1235e-16	FALSE
TCAGGCTGAACATAAAACTG	SKIL	234.52/200.57/204.77/207.77	224.04/794.74	206.27	509.39	1.3001	278.33	1199.3	8.7526	1	1.0428e-18	2.0857e-18	2.1884e-16	TRUE
ATGGCCAGGTAGCCCGACCA	MBTPS1	521.87/670.83/510.57/572.64	73.726/33.373	547.26	53.55	-3.3292	5968	3181.9	8.7523	1.0451e-18	1	2.0902e-18	2.1901e-16	FALSE
GATAAACATTACCCATCCAA	MAP3K2	749.95/689.8/652.54/703.13	133.74/145.37	696.46	139.55	-2.311	1626.3	4049.5	8.7515	1.0523e-18	1	2.1046e-18	2.2023e-16	FALSE
ACCACACCACCACGCTACAC	onesite_885	152.05/153.14/170.64/145.69	444.07/382.38	152.59	413.22	1.4313	124.66	887.24	8.7499	1	1.0676e-18	2.1353e-18	2.2314e-16	TRUE
GCAGTCAGGGCAATTTGGGA	CCNH	519.3/420.11/547.43/542.23	13.717/75.797	530.76	44.757	-3.5387	4261.4	3086.1	8.7487	1.079e-18	1	2.1579e-18	2.249e-16	FALSE
ATCTGGTGAAAAACATACGC	PPWD1	664.9/569.19/570.63/561.24	29.148/104.08	569.91	66.613	-3.0779	3033.5	3313.7	8.7432	1.1332e-18	1	2.2664e-18	2.3526e-16	FALSE
GAGAACATTACCGGATTCGA	MDM2	481.93/444.51/331.73/457.35	6.2867/0.56565	450.93	3.4262	-6.6739	5083.8	2621.9	8.7396	5.243e-19	1	1.0486e-18	1.1545e-16	FALSE
AAGACCTTCCCGCTCGATGT	PREP	715.16/531.24/693.5/671.46	1338.5/1127.3	682.48	1232.9	0.85229	8061.2	3968.2	8.7381	1	1.1851e-18	2.3703e-18	2.4572e-16	TRUE
GAGCAGTAGTTCTGCGAAGT	CABLES1	224.21/317.12/356.3/248.31	708.69/565.08	282.71	636.88	1.1689	3735	1643.8	8.7355	1	1.2133e-18	2.4265e-18	2.5122e-16	TRUE
GTCGGTTAAGAGGATCCGCG	PCBP1	466.46/481.1/461.42/413.01	15.431/5.0908	463.94	10.261	-5.3677	967.09	2697.5	8.7351	1.0092e-18	1	2.0184e-18	2.1235e-16	FALSE
ACACATCCTCTGACCCAGTG	WDR74	476.77/533.95/591.11/573.9	93.158/23.757	553.93	58.458	-3.2224	2711.2	3220.7	8.7305	1.2675e-18	1	2.535e-18	2.6201e-16	FALSE
GAAAACAACTACTATCTATG	KIF23	463.89/475.68/405.45/428.21	3.4291/0	446.05	1.7146	-7.3636	1054.2	2593.5	8.725	3.429e-19	1	6.858e-19	7.7586e-17	FALSE
ATCAGTTCGTGGTTGCATTG	RPS6	405.9/472.97/447.77/478.89	1.7146/16.404	460.37	9.0592	-5.5193	1209	2676.7	8.7231	1.0698e-18	1	2.1396e-18	2.2329e-16	FALSE
TTCAGGACAGATCATATCAC	GTF2B	423.94/399.78/476.44/497.89	4.5722/3.3939	450.19	3.983	-6.5006	2064.7	2617.6	8.7214	6.8514e-19	1	1.3703e-18	1.4771e-16	FALSE
CTGGGCTTATGGGATACAGC	RAC1	512.85/420.11/562.44/443.41	24.575/12.444	478.13	18.51	-4.6182	4295.1	2780	8.7172	1.3654e-18	1	2.7308e-18	2.8123e-16	FALSE
ATCTGTGCCCAGATATTGCA	NCAPD2	510.28/573.25/408.18/387.67	11.43/7.3534	459.23	9.3919	-5.4688	7777.8	2670.1	8.7054	1.2687e-18	1	2.5375e-18	2.6201e-16	FALSE
AGGCCTTACAGGATTAAGCT	SNUPN	668.77/604.42/570.63/657.52	166.88/40.727	630.97	103.81	-2.5921	2159.7	3668.7	8.7034	1.6099e-18	1	3.2197e-18	3.3071e-16	FALSE
ATGCCTTGGTGACTACCCCG	CX3CR1	260.29/346.93/170.64/271.12	311.48/903.91	265.7	607.69	1.1905	5231	1544.9	8.7008	1	1.6473e-18	3.2945e-18	3.375e-16	TRUE
CGTGGATGATGAATACCGAT	IMP4	465.18/437.73/352.21/505.49	5.1437/6.2221	451.45	5.6829	-6.0811	4382.1	2624.9	8.7007	1.0326e-18	1	2.0651e-18	2.1697e-16	FALSE
TTCGAATTCACCACTCAGAA	CACNG1	301.53/229.03/297.6/288.85	764.12/540.76	293.23	652.44	1.1511	1409.5	1704.9	8.6996	1	1.6652e-18	3.3304e-18	3.4073e-16	TRUE
AAGCGCTTATTACGCGCAGT	nosite_92	198.44/224.96/172.01/205.24	443.5/556.03	201.84	499.77	1.3038	482.56	1173.6	8.6967	1	1.7077e-18	3.4155e-18	3.4852e-16	TRUE
CCATCTTGGAAGCAACACAT	ABHD16A	180.4/176.18/223.88/211.57	516.65/462.13	195.99	489.39	1.3158	552.19	1139.5	8.6918	1	1.784e-18	3.5679e-18	3.6313e-16	TRUE
CTATACCCTACTCACTCCCA	DDX42	470.33/472.97/376.78/481.42	23.432/9.616	471.65	16.524	-4.7533	3032.9	2742.3	8.691	1.6901e-18	1	3.3801e-18	3.4536e-16	FALSE
ACCATCTTACCACTCTTCCA	METTL14	447.14/409.27/528.31/565.04	6.2867/43.555	487.72	24.921	-4.2368	5142.3	2835.8	8.6908	1.7736e-18	1	3.5472e-18	3.6149e-16	FALSE
TGATAAAGTTGGTATCAACG	FCF1	443.27/405.21/480.53/494.09	3.4291/19.798	461.9	11.613	-5.1977	1648.3	2685.7	8.6889	1.5815e-18	1	3.1629e-18	3.253e-16	FALSE
GTGTGTGGTTGTCATTAGGG	EIF2S1	460.02/432.31/408.18/452.28	0/3.9595	442.3	1.9798	-7.2169	559.18	2571.7	8.6827	5.6238e-19	1	1.1248e-18	1.2273e-16	FALSE
GAGTAGAAACGCCCCGTCCA	STT3A	516.72/624.75/600.67/558.7	61.153/90.504	579.68	75.828	-2.918	2292	3370.5	8.6788	1.9998e-18	1	3.9997e-18	4.0654e-16	FALSE
AACTTACATGATACACCCAA	PLK1	407.19/439.09/484.63/452.28	0/7.9191	445.68	3.9595	-6.4929	1028.5	2591.4	8.6773	1.0062e-18	1	2.0124e-18	2.1228e-16	FALSE
TGAAGGGTCCAGATCGCTCG	UBA3	346.63/535.31/502.38/513.09	34.291/38.464	507.73	36.378	-3.7667	8924.4	2952.2	8.6752	2.0592e-18	1	4.1183e-18	4.1805e-16	FALSE
CGCAGGCCCACTCGTCTGCG	P3H4	374.98/407.92/394.53/367.4	530.37/1059.5	384.75	794.92	1.0449	342.94	2237.1	8.6719	1	2.1245e-18	4.2489e-18	4.3019e-16	TRUE
AGAGACTGGAGGACACTTAG	LCE1B	708.72/630.17/787.69/679.06	112.02/174.22	693.89	143.12	-2.2695	4433.1	4034.5	8.6711	2.1401e-18	1	4.2803e-18	4.3281e-16	FALSE
TTTCATTCGCACCTACCTGG	ZNF486	753.82/837.52/663.46/592.91	202.89/101.25	708.64	152.07	-2.2129	11362	4120.3	8.6707	2.1468e-18	1	4.2937e-18	4.336e-16	FALSE
AATAGGGATCGTCCAACCCG	CWC15	667.48/559.7/588.38/561.24	114.3/32.808	574.81	73.556	-2.9492	3061.7	3342.1	8.6705	2.1513e-18	1	4.3026e-18	4.3394e-16	FALSE
AGTACCAGATCTAATCCATG	REV3L	863.35/889.01/769.94/798.15	315.48/140.85	830.75	228.16	-1.8598	3072.4	4830.3	8.6702	2.1559e-18	1	4.3118e-18	4.343e-16	FALSE
GGATACGTGGACCCTTCTGG	SMAD4	220.35/266.97/229.35/236.91	380.06/724.6	233.13	552.33	1.2408	445.87	1355.5	8.6699	1	2.1617e-18	4.3235e-18	4.3492e-16	TRUE
AGATGAGTGGACACTCGATG	POLE	462.6/418.76/464.15/367.4	2.8576/1.1313	440.68	1.9945	-7.2046	2293.9	2562.3	8.6664	6.5318e-19	1	1.3064e-18	1.4105e-16	FALSE
AACAAAAGTAACAGATGTAG	TMEM14B	777.01/750.78/701.69/788.01	222.32/150.46	763.9	186.39	-2.0292	1598.5	4441.6	8.6654	2.2502e-18	1	4.5004e-18	4.5214e-16	FALSE
CGCTACTACGTAGGGCACAA	MAGOHB	435.54/494.65/440.94/532.1	6.8583/24.889	467.8	15.873	-4.7961	2205.8	2719.9	8.6653	2.1024e-18	1	4.2048e-18	4.2628e-16	FALSE
TGGGGATACCTTCTTAGGTG	HSPA9	411.06/436.38/442.31/473.82	1.143/1.6969	439.34	1.42	-7.5075	668.81	2554.5	8.6645	4.9615e-19	1	9.923e-19	1.0987e-16	FALSE
GTGGTGCCAGAAGAGAAGAG	CCDC24	445.85/600.35/698.96/624.58	89.157/101.82	612.47	95.487	-2.6686	11845	3561.1	8.6633	2.2921e-18	1	4.5843e-18	4.5997e-16	FALSE
CCAGTTATTACCCAAGATGG	ELP4	671.35/641.01/618.41/699.33	118.3/124.44	656.18	121.37	-2.425	1249.4	3815.3	8.6583	2.3938e-18	1	4.7876e-18	4.7976e-16	FALSE
TTCAGGAAGTAGGAAACAGT	MRPL11	662.33/481.1/531.04/604.31	92.586/48.08	567.68	70.333	-2.995	6379.6	3300.7	8.6568	2.427e-18	1	4.8539e-18	4.8578e-16	FALSE
GAGGAAGACTCGGTACTCCA	PPA1	609.5/571.9/596.57/668.92	101.73/79.191	603.03	90.461	-2.7234	1798.1	3506.3	8.6563	2.436e-18	1	4.8719e-18	4.8633e-16	FALSE
AGATATCAATCTGGGAGCGT	EXOSC4	525.74/409.27/477.8/463.68	6.2867/29.979	470.74	18.133	-4.6239	2301	2737.1	8.6513	2.4307e-18	1	4.8614e-18	4.859e-16	FALSE
AGTGATATCTTAATAGTCCG	TARS2	744.8/710.13/670.29/684.12	165.17/127.84	697.13	146.5	-2.2427	1110.3	4053.3	8.6486	2.606e-18	1	5.212e-18	5.1962e-16	FALSE
AAGGCTTGGAGCCAAAGTAT	PPP1R2	697.12/655.92/562.44/728.47	142.88/125.57	676.52	134.23	-2.3249	5520.3	3933.5	8.6465	2.6544e-18	1	5.3087e-18	5.2859e-16	FALSE
CTGCGATTCGGTCCCAACGG	GPN3	546.36/550.21/445.04/461.15	11.43/60.524	503.75	35.977	-3.7709	3078.6	2929	8.6433	2.7249e-18	1	5.4498e-18	5.4056e-16	FALSE
AGATCCCGACGTGACGCTAG	POLE4	663.62/600.35/618.41/635.98	83.442/127.27	627.2	105.36	-2.5623	733.73	3646.8	8.6414	2.7758e-18	1	5.5517e-18	5.4927e-16	FALSE
ATGTATGATGTATGGCTTTG	TAF13	498.68/477.03/361.76/470.02	12.573/27.717	473.53	20.145	-4.4881	4382.5	2753.2	8.6405	2.7076e-18	1	5.4151e-18	5.3781e-16	FALSE
CACAGGCACAGAGTTCCGAG	SF3B2	490.95/424.18/477.8/480.15	24.575/21.495	478.98	23.035	-4.3198	1049.7	2785	8.6398	2.7602e-18	1	5.5204e-18	5.4687e-16	FALSE
ATTGTACATCTGGTCATATG	SSU72	434.25/299.5/502.38/452.28	1.7146/7.9191	443.27	4.8168	-6.2551	8108.4	2577.3	8.6365	1.6406e-18	1	3.2812e-18	3.3658e-16	FALSE
AGACCTATGCAGATATTGGG	PSMC1	496.1/439.09/356.3/439.61	2.8576/2.8282	439.35	2.8429	-6.8403	3372.5	2554.5	8.6364	1.1298e-18	1	2.2595e-18	2.3518e-16	FALSE
TTTAGCCCACTGTATCAGTG	OARD1	307.97/327.96/234.81/288.85	561.81/754.01	298.41	657.91	1.1379	1700.5	1735.1	8.6305	1	3.0544e-18	6.1089e-18	6.0217e-16	TRUE
TGGGCCATACCGGAGCTGTG	EIF3I	474.2/321.18/490.09/404.14	2.2861/3.9595	439.17	3.1228	-6.7383	6322.4	2553.5	8.6291	1.294e-18	1	2.588e-18	2.6687e-16	FALSE
AGTCGAAGTTCCATCGCTCA	CDKN1A	347.92/322.54/304.43/293.92	590.95/772.68	313.48	681.81	1.1185	577.42	1822.7	8.6274	1	3.1383e-18	6.2767e-18	6.1709e-16	TRUE
CATCCCAATACCCCTCATGT	DHX8	636.56/632.88/670.29/561.24	128.59/92.766	634.72	110.68	-2.509	2223.9	3690.5	8.6262	3.1698e-18	1	6.3397e-18	6.225e-16	FALSE
ACAGATCTGATTATGACCGA	DROSHA	548.93/615.26/819.09/675.26	115.45/118.79	645.26	117.12	-2.4519	13765	3751.8	8.6225	3.2755e-18	1	6.5509e-18	6.4163e-16	FALSE
TTATCGCAATGGTTATCATG	METAP1	472.91/443.15/476.44/434.55	14.86/11.313	458.03	13.086	-5.0262	444.35	2663.1	8.622	2.9425e-18	1	5.885e-18	5.8152e-16	FALSE
CTGTCCCTACACCAAAGTGG	ALG12	940.66/718.26/759.02/864.02	236.04/203.07	811.52	219.55	-1.8813	10296	4718.5	8.6178	3.4112e-18	1	6.8224e-18	6.6738e-16	FALSE
TGACATTGAGATTACACGAG	CCT3	572.13/472.97/404.08/604.31	12.002/83.15	522.55	47.576	-3.43	8545	3038.3	8.6169	3.437e-18	1	6.8741e-18	6.716e-16	FALSE
GGAGATCGACTTCCGCTGCG	PHLDA2	622.38/612.55/734.45/494.09	1288.8/978.01	617.47	1133.4	0.87515	9651.8	3590.2	8.6105	1	3.6364e-18	7.2727e-18	7.0877e-16	TRUE
GGAAATGGCAGGCGACATCA	LYRM1	275.76/134.17/241.63/231.84	628.67/483.63	236.74	556.15	1.2287	4030.4	1376.5	8.6093	1	3.674e-18	7.3479e-18	7.152e-16	TRUE
GGAAGAATTTCGCACGATGT	PAPOLA	581.15/605.78/509.2/483.95	44.579/76.928	545.17	60.753	-3.1448	3336.2	3169.8	8.6041	3.8465e-18	1	7.693e-18	7.4786e-16	FALSE
TAAGCACCACTATTGCTACG	ACTL9	231.94/140.94/143.34/120.36	498.94/280	142.14	389.47	1.4478	2847.3	826.46	8.6032	1	3.8769e-18	7.7538e-18	7.5283e-16	TRUE
TTTCCTTCAGAAATGCAGTG	GPRIN3	554.09/551.57/652.54/491.56	880.14/1200.9	552.83	1040.5	0.91116	4566.8	3214.3	8.6018	1	3.9244e-18	7.8488e-18	7.6072e-16	TRUE
CCGCAGCGAACGTACCACTG	VARS1	555.38/474.32/428.66/459.88	22.861/15.272	467.1	19.067	-4.544	3124.8	2715.9	8.5972	3.9273e-18	1	7.8546e-18	7.6072e-16	FALSE
GATTAAGCAGCGGCTGAAAG	NOL12	587.59/551.57/696.23/457.35	46.865/102.95	569.58	74.906	-2.9101	9761.3	3311.7	8.5959	4.1317e-18	1	8.2635e-18	7.9856e-16	FALSE
GAGCAGCAGCACATTACACA	CLINT1	252.56/201.93/185.66/224.24	671.54/359.75	213.08	515.64	1.271	853.16	1238.9	8.5958	1	4.1328e-18	8.2656e-18	7.9856e-16	TRUE
ATTTCCAGACTCTACAAGCT	GGNBP2	685.52/659.98/627.97/475.09	127.45/108.6	643.98	118.03	-2.438	10254	3744.3	8.5952	4.1544e-18	1	8.3088e-18	8.0173e-16	FALSE
AGCCCGATGTCTGCGCCACG	NACC1	249.98/197.86/274.4/230.58	460.07/662.94	240.28	561.51	1.2212	1050.6	1397.1	8.5942	1	4.1939e-18	8.3877e-18	8.0835e-16	TRUE
AAAAACGCAAACATCGTGCA	PIWIL3	451/365.9/232.08/344.6	716.69/774.94	355.25	745.81	1.0679	8189.1	2065.6	8.5935	1	4.2167e-18	8.4333e-18	8.1074e-16	TRUE
CCGGGATCCGAGGACCCAAA	C1QC	190.71/218.19/200.68/233.11	867/151.59	209.43	509.3	1.278	354.82	1217.7	8.5931	1	4.2325e-18	8.465e-18	8.1278e-16	TRUE
GGCAATAAGAATAAATCCGT	NPIPB8	617.23/420.11/454.6/506.76	22.861/29.979	480.68	26.42	-4.1348	7891.5	2794.8	8.5926	4.2032e-18	1	8.4063e-18	8.0914e-16	FALSE
CATGAGGAACAGCAAGCTGA	MRTO4	677.79/643.72/677.11/559.97	147.45/109.17	660.42	128.31	-2.3547	3649.8	3839.9	8.5869	4.4659e-18	1	8.9318e-18	8.5655e-16	FALSE
AGTCGTGGACATCCCCATTG	RPUSD4	697.12/561.05/608.86/594.17	84.014/104.08	601.52	94.046	-2.6643	3628.3	3497.4	8.581	4.7045e-18	1	9.4091e-18	8.9901e-16	FALSE
AACAAATCCCACATAATCAC	CDC7	643/745.36/537.87/652.45	131.45/110.87	647.73	121.16	-2.4089	7215.3	3766.1	8.5804	4.7274e-18	1	9.4547e-18	9.0227e-16	FALSE
CATTATATGATCCATGAACC	CKS1B	613.36/551.57/640.26/494.09	59.438/106.91	582.46	83.173	-2.7932	4353	3386.7	8.5796	4.7588e-18	1	9.5176e-18	9.0716e-16	FALSE
AGTCCAGCACTGCCGCTACG	PCYT1A	564.4/443.15/604.76/587.84	130.31/28.848	576.12	79.577	-2.8404	6258.5	3349.8	8.5792	4.7756e-18	1	9.5512e-18	9.0925e-16	FALSE
AACTTCTCGGCAGTCACCCT	FAM90A14P	630.11/720.97/642.99/567.57	92.015/137.45	636.55	114.73	-2.4617	3989.1	3701.1	8.5773	4.8566e-18	1	9.7132e-18	9.2355e-16	FALSE
ATATTGCCCTGATATAGCTG	TTC1	457.44/501.42/455.96/439.61	9.1443/20.363	456.7	14.754	-4.8606	764.42	2655.4	8.5764	4.5047e-18	1	9.0095e-18	8.6294e-16	FALSE
GCTGTATTTATGAGAAACCT	PPP1R11	472.91/512.27/544.7/554.9	93.729/12.444	528.48	53.087	-3.2912	1437.4	3072.8	8.5761	4.9079e-18	1	9.8158e-18	9.3217e-16	FALSE
GCACTTCCACGGGTAAACCA	GINS2	414.92/464.83/368.59/509.29	1.143/11.313	439.88	6.228	-5.9306	3715.3	2557.6	8.5748	3.2743e-18	1	6.5486e-18	6.4163e-16	FALSE
TATTATGAGGGTGACTGGTG	MORN3	633.98/727.74/748.1/633.45	115.45/167.43	680.86	141.44	-2.2591	3721.7	3958.8	8.5733	5.0279e-18	1	1.0056e-17	9.5379e-16	FALSE
CCCAAGGACCTGAGACACGA	TELO2	488.37/357.77/423.2/514.36	13.717/15.272	455.78	14.494	-4.8817	5053.7	2650.1	8.5722	4.6529e-18	1	9.3057e-18	8.9022e-16	FALSE
CTCTCTATATCAAAGCAGCA	IL26	297.66/233.09/267.57/222.97	626.39/528.32	250.33	577.35	1.2024	1194.2	1455.5	8.5716	1	5.1013e-18	1.0203e-17	9.6655e-16	TRUE
GAAATGGCAACAATTCACTT	PPP2R1B	172.67/273.75/260.74/263.51	538.94/654.45	262.13	596.7	1.1836	2714	1524.1	8.57	1	5.1761e-18	1.0352e-17	9.7953e-16	TRUE
ACAACTAATGCATGCTATGG	HMGCS1	413.63/418.76/450.5/440.88	0/2.8282	429.82	1.4141	-7.4794	311.47	2499.1	8.5696	1.1324e-18	1	2.2648e-18	2.3526e-16	FALSE
AGCAGCAGTTCTCCGACGGT	CCDC127	600.48/559.7/539.23/371.2	184.03/1883.6	549.47	1033.8	0.91065	11530	3194.8	8.5692	1	5.2107e-18	1.0421e-17	9.8369e-16	TRUE
CTTACGATTATACGCGGCGT	nosite_626	179.11/203.28/233.44/243.24	640.1/407.27	218.36	523.69	1.2581	871.49	1269.6	8.5689	1	5.2253e-18	1.0451e-17	9.8469e-16	TRUE
CACCATGGGAGGAACTACTG	RBM42	472.91/788.73/645.72/603.04	108.59/108.04	624.38	108.31	-2.5163	16955	3630.4	8.565	5.4016e-18	1	1.0803e-17	1.0148e-15	FALSE
GAAGTGGGGCTACTGCCTTG	POP1	824.69/744.01/831.38/657.52	238.32/173.65	784.35	205.99	-1.9238	7183.9	4560.5	8.5643	5.4369e-18	1	1.0874e-17	1.019e-15	FALSE
TACAGAAAATCGGTGAAGAG	SEPTIN7	488.37/483.81/473.71/437.08	20.575/33.373	478.76	26.974	-4.1001	626.81	2783.7	8.5629	5.4453e-18	1	1.0891e-17	1.0194e-15	FALSE
TCCTCAAATGAAATGACTCT	COPS4	659.75/525.82/424.56/421.88	42.293/7.9191	475.19	25.106	-4.1891	14010	2762.9	8.5627	5.436e-18	1	1.0872e-17	1.019e-15	FALSE
CAGGACCACCTAAACCAAAC	HOOK1	207.46/242.58/214.33/146.96	816.13/205.33	210.89	510.73	1.272	1705.1	1226.2	8.5625	1	5.5222e-18	1.1044e-17	1.0325e-15	TRUE
AGAAACTTGAGCACTACCAC	TMCC1	188.13/205.99/270.3/225.51	655.53/382.38	215.75	518.96	1.2624	1309.6	1254.4	8.5608	1	5.6051e-18	1.121e-17	1.0455e-15	TRUE
ATCACTACGTAGAGTCACAT	DRG1	672.64/622.04/748.1/673.99	120.02/155.55	673.31	137.79	-2.2806	2741.2	3914.9	8.559	5.6939e-18	1	1.1388e-17	1.0595e-15	FALSE
GCTCGAAGCTGCCTAGTGGG	ATP6V0D1	407.19/521.75/472.34/554.9	37.149/36.767	497.05	36.958	-3.7138	4214.1	2890	8.5584	5.7107e-18	1	1.1421e-17	1.0614e-15	FALSE
CATTATTACTCACAGCGTTG	RBM8A	467.75/521.75/399.99/463.68	16.003/24.889	465.72	20.446	-4.4438	2489.5	2707.9	8.5568	5.6217e-18	1	1.1243e-17	1.0474e-15	FALSE
CGGCTTCAACTGCAAAGGTG	RTRAF	684.23/542.08/607.49/565.04	9.1443/164.6	586.26	86.874	-2.7405	4150.5	3408.8	8.5535	5.9721e-18	1	1.1944e-17	1.1087e-15	FALSE
GATGGTCTTGCCATCTACCG	RABL2A	557.95/811.77/632.06/542.23	104.59/79.756	595.01	92.172	-2.6774	17505	3459.6	8.549	6.2092e-18	1	1.2418e-17	1.1513e-15	FALSE
TGCCAATAGTACTAAAGAGG	SRBD1	536.05/500.07/346.75/584.04	49.151/48.646	518.06	48.898	-3.3788	11449	3012.2	8.5483	6.2427e-18	1	1.2485e-17	1.1561e-15	FALSE
AAGGCTCCCTTATCATATGG	UBE2L3	457.44/313.05/431.39/473.82	14.288/5.6565	444.42	9.9723	-5.3432	6153.5	2584	8.5465	5.2061e-18	1	1.0412e-17	9.8369e-16	FALSE
CAGGCAAGACACTCTGTGCG	PSMC2	407.19/528.53/480.53/491.56	17.146/46.383	486.04	31.764	-3.8939	2694.6	2826	8.5454	6.3716e-18	1	1.2743e-17	1.1786e-15	FALSE
GAAGCCGATGGATACATCCG	ULBP3	220.35/300.85/185.66/210.3	625.82/408.96	215.33	517.39	1.2608	2748.6	1252	8.5369	1	6.894e-18	1.3788e-17	1.2722e-15	TRUE
GAGGAGGCACACACTTCCGG	TIMM10	425.23/477.03/466.88/558.7	33.148/16.404	471.96	24.776	-4.1976	3253.2	2744.1	8.5365	6.8127e-18	1	1.3625e-17	1.2587e-15	FALSE
ACTGTTGCCCTGCTACCAAA	RPP40	380.13/425.53/435.48/444.68	5.7152/1.1313	430.51	3.4233	-6.6081	929.45	2503.1	8.5364	3.1028e-18	1	6.2055e-18	6.1087e-16	FALSE
GATGAAGGGCACTATTGGGT	BUD23	327.3/443.15/488.72/415.54	2.2861/3.3939	429.35	2.84	-6.8083	4773.6	2496.4	8.5363	2.6977e-18	1	5.3953e-18	5.3652e-16	FALSE
CTCCGCCGGAGTCCAAACGG	WDR77	582.44/632.88/600.67/605.58	10.287/184.97	603.12	97.627	-2.6148	441.83	3506.8	8.5362	6.9373e-18	1	1.3875e-17	1.2787e-15	FALSE
CGAAGCAATTTAGATTGTGG	KIF23	624.96/609.84/559.71/584.04	114.3/74.666	596.94	94.485	-2.6467	834.63	3470.8	8.5287	7.4021e-18	1	1.4804e-17	1.358e-15	FALSE
GACATTTCAGAACACGTACC	SNRNP40	530.89/502.78/435.48/466.22	32.577/31.111	484.5	31.844	-3.8858	1741.1	2817.1	8.5285	7.381e-18	1	1.4762e-17	1.3573e-15	FALSE
GCTTCATGTTGGCGACTGCA	DEFB135	277.04/294.08/226.61/259.71	908.15/302.06	268.38	605.1	1.1699	851.62	1560.5	8.5241	1	7.702e-18	1.5404e-17	1.4113e-15	TRUE
GATCCATCCTATGGTGGTAA	CLDN34	384/452.64/372.69/415.54	1097.9/523.22	399.77	810.56	1.0179	1342.1	2324.4	8.5205	1	7.9454e-18	1.5891e-17	1.4542e-15	TRUE
CAGGAACTGTTGGTTCATCA	PPP3CA	197.15/237.16/294.87/203.97	301.76/749.48	220.57	525.62	1.249	2206.8	1282.4	8.5185	1	8.0824e-18	1.6165e-17	1.4776e-15	TRUE
CATGTCACAGACACCGGTGT	HSP90B1	420.08/447.22/457.33/390.2	9.7159/2.2626	433.65	5.9892	-5.9586	938.74	2521.4	8.5168	5.2919e-18	1	1.0584e-17	9.9542e-16	FALSE
GTTAACATCTGATACGACAA	ITGA8	185.55/201.93/188.39/224.24	346.91/617.12	195.16	482.02	1.3001	343.21	1134.7	8.5158	1	8.2723e-18	1.6545e-17	1.5088e-15	TRUE
AAAGAAGAGGAGGATCCTAA	NAP1L2	274.47/281.88/357.67/222.97	553.23/687.83	278.17	620.53	1.1547	3131.3	1617.4	8.5127	1	8.4952e-18	1.699e-17	1.5476e-15	TRUE
GAAAGAAACAATCATGAACC	BTF3	485.79/414.69/424.56/537.16	25.718/9.0504	455.18	17.384	-4.633	3411.9	2646.6	8.51	8.2538e-18	1	1.6508e-17	1.5071e-15	FALSE
TCACGTGGTACAGGACCGAG	CERS4	97.932/107.06/131.05/105.15	303.48/331.47	106.11	317.47	1.5721	230.35	616.94	8.5097	1	8.7188e-18	1.7438e-17	1.5846e-15	TRUE
GGAGCCCGAAGGCGTCATCG	EIF4A1	395.59/491.94/584.28/523.23	72.012/18.666	507.58	45.339	-3.4562	6304.8	2951.3	8.5088	8.7843e-18	1	1.7569e-17	1.5947e-15	FALSE
GTCTTCGACCTCATGAACGG	DGKD	697.12/616.62/689.4/695.53	108.59/196.85	692.46	152.72	-2.1735	1931.1	4026.2	8.5063	8.979e-18	1	1.7958e-17	1.6282e-15	FALSE
CATTCCCTAGATATACCCCA	RAE1	469.04/383.52/544.7/369.93	2.2861/3.3939	426.28	2.84	-6.7979	6951.2	2478.6	8.5054	3.5238e-18	1	7.0475e-18	6.8768e-16	FALSE
GTATAGAATAGATAAAGATG	BORA	631.4/764.33/536.5/667.66	141.17/112.56	649.53	126.86	-2.347	8870.7	3776.6	8.505	9.083e-18	1	1.8166e-17	1.6451e-15	FALSE
CTGGTCACCTGTCTGGAGCA	ENSG00000269237	456.16/398.43/410.91/470.02	5.7152/8.4847	433.53	7.1	-5.7454	1195.7	2520.7	8.4935	7.0842e-18	1	1.4168e-17	1.3043e-15	FALSE
TAGTTCTCCACCCAAATGGA	LIN52	773.15/757.56/712.61/820.95	111.45/286.22	765.35	198.83	-1.9392	1998.1	4450	8.4925	1.0116e-17	1	2.0231e-17	1.8279e-15	FALSE
ATCCAGCCAAAGAGGTCGAA	HNRNPA1L2	186.84/176.18/124.23/245.78	261.19/653.32	181.51	457.25	1.3282	2489.5	1055.4	8.488	1	1.0511e-17	2.1021e-17	1.8949e-15	TRUE
TGAGTATATGCAAAGCCATG	OTUD6B	230.65/218.19/263.47/127.96	136.59/925.4	224.42	531	1.2388	3636.1	1304.9	8.487	1	1.0601e-17	2.1203e-17	1.909e-15	TRUE
AGTAGACCTCCACATAGTTG	BEND3	805.36/700.64/733.09/758.87	184.6/189.49	745.98	187.05	-1.99	1971.4	4337.4	8.4868	1.0619e-17	1	2.1237e-17	1.9099e-15	FALSE
CAACACTAACTAGACATAAG	ZNF254	737.07/657.27/627.97/791.81	145.74/168	697.17	156.87	-2.1449	5643	4053.6	8.4863	1.067e-17	1	2.134e-17	1.917e-15	FALSE
TAGTAACTCCGAGCCAAATG	COPS2	569.55/539.37/494.18/528.3	81.727/41.292	533.83	61.51	-3.0969	969.68	3103.9	8.4779	1.1469e-17	1	2.2938e-17	2.0582e-15	FALSE
TCGTTGGACTAACAGACCAG	CDC45	417.5/432.31/528.31/397.81	2.2861/5.0908	424.9	3.6885	-6.5053	3845.8	2470.5	8.4744	5.5865e-18	1	1.1173e-17	1.0433e-15	FALSE
CAACCAATGATATATATCTG	POLR2K	511.56/441.8/424.56/434.55	10.287/10.747	438.17	10.517	-5.2529	1866	2547.7	8.4727	1.0032e-17	1	2.0064e-17	1.8149e-15	FALSE
TATTTCTGAATGCTACATGC	OR8D4	363.38/348.29/263.47/264.78	457.22/871.1	306.53	664.16	1.1129	2857.3	1782.3	8.471	1	1.2164e-17	2.4328e-17	2.1804e-15	TRUE
CTGTGATCCAGCATGTTGGG	C20orf203	862.06/841.58/651.18/756.34	186.89/256.8	798.96	221.85	-1.8439	9818.1	4645.4	8.4674	1.2551e-17	1	2.5102e-17	2.2471e-15	FALSE
ATCACACATAGCGACGAAGT	MED14	510.28/555.63/457.33/506.76	26.861/70.14	508.52	48.501	-3.3636	1615.6	2956.7	8.46	1.3366e-17	1	2.6733e-17	2.3877e-15	FALSE
TGCTTCTTACAGAGATCAGC	SPC25	538.62/426.89/509.2/623.31	57.724/56.565	523.91	57.144	-3.1744	6575.7	3046.2	8.4571	1.3705e-17	1	2.741e-17	2.4453e-15	FALSE
GAATCCCTGTGCTGATCGTG	CHTF8	555.38/485.16/417.74/363.6	13.145/23.192	451.45	18.168	-4.561	6930.5	2624.9	8.457	1.3105e-17	1	2.621e-17	2.3437e-15	FALSE
TCGAATCCAGAAATGCACCA	RGMB	293.8/242.58/189.76/267.32	446.93/713.85	254.95	580.39	1.1837	2021.7	1482.4	8.4527	1	1.4235e-17	2.847e-17	2.537e-15	TRUE
GTGCCCAAAGTGTGTCATGG	KDM5C	282.2/292.72/354.94/366.13	474.93/906.17	323.83	690.55	1.0901	1819.4	1882.9	8.4513	1	1.4403e-17	2.8807e-17	2.5641e-15	TRUE
GAAGATAGCAAAACCATACA	RFTN1	177.82/192.44/244.36/158.36	422.35/502.3	185.13	462.32	1.3157	1443.9	1076.4	8.4488	1	1.4721e-17	2.9443e-17	2.6118e-15	TRUE
GAGGCAGGCAGCAATCACGT	BRF1	457.44/491.94/461.42/424.41	27.433/18.101	459.43	22.767	-4.276	763.69	2671.3	8.4486	1.4427e-17	1	2.8854e-17	2.5654e-15	FALSE
GAGGAGTACGAGCTCAACGG	NINJ1	180.4/151.78/172.01/210.3	266.9/626.17	176.2	446.54	1.3366	598.16	1024.5	8.4457	1	1.5108e-17	3.0216e-17	2.6773e-15	TRUE
GCCCTGCGTCTAAAAACGCA	onesite_846	213.9/143.65/150.17/219.17	597.24/316.2	182.04	456.72	1.3223	1627.9	1058.4	8.4431	1	1.5447e-17	3.0893e-17	2.7342e-15	TRUE
ACATCAGATAAGATACGATG	VEZT	429.1/710.13/693.5/508.03	105.73/98.423	600.76	102.08	-2.5455	19543	3493	8.4377	1.6183e-17	1	3.2367e-17	2.8517e-15	FALSE
CCAGAGAACGGACATCACGA	FDXR	481.93/580.03/526.95/630.91	88.014/61.656	553.49	74.835	-2.8702	4174.9	3218.2	8.4375	1.6205e-17	1	3.241e-17	2.8523e-15	FALSE
CCTCAAAGGGGGAATCCTGA	UBE2N	429.1/468.9/520.12/394.01	17.146/18.666	449	17.906	-4.573	2958.4	2610.6	8.4372	1.5492e-17	1	3.0984e-17	2.7392e-15	FALSE
TGGCTGGGAGTGGAGTGCGG	ENSG00000261793	426.52/424.18/481.9/472.55	18.289/18.101	449.54	18.195	-4.5529	916.63	2613.8	8.437	1.5552e-17	1	3.1103e-17	2.7466e-15	FALSE
GAAACACTTTGTCCTCCAAA	LYSMD3	367.24/351/298.97/352.2	561.81/903.91	351.6	732.86	1.0575	1005.1	2044.3	8.4323	1	1.695e-17	3.39e-17	2.98e-15	TRUE
GCACCCCACAGGTCAATGGG	CDK9	414.92/424.18/468.25/513.09	16.574/16.969	446.21	16.772	-4.6533	2141.1	2594.4	8.431	1.6156e-17	1	3.2312e-17	2.8501e-15	FALSE
TCACTGTGAAGGTGACATCA	CHRFAM7A	499.97/363.19/541.96/532.1	55.438/53.171	516.03	54.304	-3.2248	8182.7	3000.4	8.4294	1.737e-17	1	3.4739e-17	3.0504e-15	FALSE
AAGTTCGCATAGTGGCCCAG	ILDR1	306.68/355.06/309.89/364.87	689.83/716.11	332.48	702.97	1.0779	911.62	1933.1	8.4265	1	1.7807e-17	3.5613e-17	3.1236e-15	TRUE
CTGCGTCCTGAGGGTGAAGG	ARID3B	222.92/310.34/240.27/221.71	333.2/748.35	231.6	540.77	1.2199	2149.7	1346.6	8.4255	1	1.7962e-17	3.5924e-17	3.1459e-15	TRUE
GGGTCCAAGCGGCGCTCCTG	ENSG00000274175	508.99/603.07/607.49/637.25	46.865/164.04	605.28	105.45	-2.5098	3434.7	3519.3	8.4254	1.7974e-17	1	3.5947e-17	3.1459e-15	FALSE
TGGAGGAAGTGATATACAAG	NAF1	621.09/533.95/447.77/575.17	69.726/82.585	554.56	76.155	-2.8481	5560.2	3224.4	8.425	1.8035e-17	1	3.607e-17	3.1531e-15	FALSE
GGATGGTGGTTGTAATCACA	ARIH1	399.46/440.44/445.04/288.85	3.4291/3.9595	419.95	3.6943	-6.4866	6218.6	2441.7	8.4238	8.6227e-18	1	1.7245e-17	1.569e-15	FALSE
CTGCTGCAAGAAACGTGCTG	HLA-DRB5	329.88/451.28/451.86/473.82	795.56/970.65	451.57	883.1	0.96606	5101.8	2625.6	8.4216	1	1.8562e-17	3.7125e-17	3.238e-15	TRUE
GTGCATGCACTCAAATCGAT	TRIP13	507.7/641.01/562.44/649.92	81.156/126.14	601.73	103.65	-2.526	4750.1	3498.7	8.4207	1.8714e-17	1	3.7429e-17	3.2609e-15	FALSE
TACTGAAAGAAATTTAACAG	PAK1IP1	435.54/479.74/630.7/487.76	29.148/45.252	483.75	37.2	-3.6656	7983.6	2812.7	8.4199	1.8799e-17	1	3.7598e-17	3.272e-15	FALSE
TGGTGCCTGCGATAGCTCCG	TJP3	585.01/500.07/587.01/494.09	893.86/1137	542.54	1015.4	0.90301	2644.4	3154.5	8.4192	1	1.8959e-17	3.7918e-17	3.2961e-15	TRUE
GTGAAATTCTAACCTTGGCG	EIF5A	503.83/650.5/584.28/506.76	88.586/54.302	545.52	71.444	-2.9153	5254.3	3171.9	8.4177	1.92e-17	1	3.84e-17	3.3306e-15	FALSE
GCTGGCCGCCAATATTTCCG	NIP7	596.61/700.64/581.55/581.51	100.59/92.766	589.08	96.677	-2.5948	4205.3	3425.1	8.4136	1.9875e-17	1	3.9749e-17	3.4327e-15	FALSE
GCTCGGGGTCAACTTACCGG	COL11A2	162.36/200.57/233.44/126.69	216.03/693.48	181.47	454.76	1.3207	2143.9	1055.1	8.4136	1	1.9876e-17	3.9753e-17	3.4327e-15	TRUE
ATGACTCATGACCGAAATGA	NOX4	246.12/295.43/319.45/217.91	477.22/731.95	270.78	604.58	1.1559	2126.6	1574.4	8.4128	1	2.0015e-17	4.0031e-17	3.4529e-15	TRUE
TGGGCCTACACTTCGTCGCA	C18orf21	454.87/410.63/460.06/630.91	21.718/25.454	457.46	23.586	-4.2209	10764	2659.8	8.4127	1.9664e-17	1	3.9327e-17	3.4073e-15	FALSE
GGCAACCTTTCAGTTCACTG	USP7	386.57/437.73/435.48/394.01	2.2861/1.1313	414.74	1.7087	-7.262	727.4	2411.5	8.411	5.2286e-18	1	1.0457e-17	9.8469e-16	FALSE
AGCAGGATGAAGTTCGACAT	FAM13A	176.53/142.3/95.561/143.16	68.583/701.4	142.73	384.99	1.4252	1122.7	829.87	8.4098	1	2.0535e-17	4.107e-17	3.5387e-15	TRUE
CTTGGGAAGCACATAGGCTA	RPS26	582.44/700.64/625.24/634.72	49.151/193.45	629.98	121.3	-2.3671	2432.8	3662.9	8.4048	2.1428e-17	1	4.2855e-17	3.6843e-15	FALSE
CAGTAACAATAAAATTCCTG	MED10	441.98/542.08/475.07/480.15	49.722/19.798	477.61	34.76	-3.7424	1812.9	2777	8.4037	2.1567e-17	1	4.3135e-17	3.7043e-15	FALSE
ATATTCATACACACGAAGCT	INTS8	886.54/669.47/708.51/715.8	183.46/159.51	712.16	171.49	-2.0477	10753	4140.7	8.4022	2.1907e-17	1	4.3814e-17	3.7585e-15	FALSE
TGGACTGAATCATGTCATAG	TEN1	639.13/535.31/550.16/656.25	104.02/97.291	594.64	100.65	-2.5508	3758.4	3457.5	8.4012	2.2106e-17	1	4.4212e-17	3.7885e-15	FALSE
GTGAGGAACTGGAGGACGCG	MAFIP	448.42/363.19/380.88/456.08	2.8576/1.6969	414.65	2.2773	-6.9867	2215.2	2410.9	8.3984	7.3968e-18	1	1.4794e-17	1.358e-15	FALSE
GATGCCAAAAACACACATGT	CCNC	582.44/612.55/633.43/547.3	98.873/106.34	597.49	102.61	-2.5302	1421.4	3474	8.3963	2.3039e-17	1	4.6078e-17	3.9397e-15	FALSE
GCCGCCGCTACCCGATACGG	COP1	599.19/504.14/573.36/576.44	88.586/90.504	574.9	89.545	-2.6691	1867.4	3342.7	8.3949	2.3324e-17	1	4.6648e-17	3.9841e-15	FALSE
TCATGCAAAAGGAATCGTGC	RPS23	426.52/372.68/431.39/437.08	4.0006/15.838	428.95	9.9194	-5.2992	1081.5	2494.1	8.3906	1.9805e-17	1	3.9611e-17	3.428e-15	FALSE
AGCACCAATATTGTCAATGG	POLR2G	403.32/417.4/485.99/444.68	11.43/10.747	431.04	11.089	-5.1594	1386.7	2506.2	8.3886	2.0947e-17	1	4.1894e-17	3.6057e-15	FALSE
CTATGACTACAACTGCCATG	SART3	378.84/472.97/502.38/373.73	1.7146/15.272	425.9	8.4935	-5.4908	4333.1	2476.4	8.388	1.9023e-17	1	3.8045e-17	3.3035e-15	FALSE
AAATAAGCAACCCTTCTGTG	NUP58	467.75/543.44/488.72/561.24	75.441/37.898	516.08	56.67	-3.1645	1957.1	3000.7	8.3867	2.4996e-17	1	4.9991e-17	4.2556e-15	FALSE
GGACAAACTACATTCATGGG	CERT1	632.69/608.49/644.35/480.15	68.011/165.73	620.59	116.87	-2.3987	6859.8	3608.3	8.3856	2.5241e-17	1	5.0482e-17	4.2881e-15	FALSE
CAGCCTTATACAGAACATAG	PSMD3	288.64/436.38/470.98/400.34	7.4298/2.2626	418.36	4.8462	-6.1645	6748.2	2432.5	8.3842	1.4509e-17	1	2.9019e-17	2.5771e-15	FALSE
CAAAGCCAAAGCACACATCA	MXI1	249.98/314.41/259.38/268.58	336.63/847.91	263.98	592.27	1.1628	927.03	1534.9	8.3794	1	2.6589e-17	5.3179e-17	4.5122e-15	TRUE
AAGAGGTGAGCGGTAGCTGT	ENSG00000284431	569.55/493.29/581.55/608.11	68.011/113.7	575.55	90.853	-2.6501	2632.9	3346.5	8.3787	2.6748e-17	1	5.3496e-17	4.5342e-15	FALSE
ATATACTTCCATTTGGCCAG	POLR1E	896.85/655.92/776.77/765.21	217.18/203.07	770.99	210.12	-1.8705	9716.3	4482.8	8.3769	2.7167e-17	1	5.4335e-17	4.6003e-15	FALSE
AACAGCTTATGTGGTCTATG	SF3B6	327.3/428.24/413.64/448.48	4.5722/8.4847	420.94	6.5284	-5.8086	3211.4	2447.5	8.3767	1.8421e-17	1	3.6843e-17	3.217e-15	FALSE
GTGGGAAGGATAGCAATCGT	DCLRE1B	399.46/559.7/470.98/319.26	13.145/14.707	435.22	13.926	-4.8692	10500	2530.5	8.3749	2.5103e-17	1	5.0206e-17	4.2693e-15	FALSE
TGGACGGCCGGAATTTCCAT	THG1L	439.4/405.21/420.47/458.62	8.0013/14.707	429.94	11.354	-5.1244	537.84	2499.8	8.372	2.4315e-17	1	4.8629e-17	4.1442e-15	FALSE
TACTGCCAATACGAGCAACG	FHIP1B	216.48/298.14/249.82/248.31	553.23/582.05	249.07	567.64	1.1852	1157.2	1448.2	8.3715	1	2.845e-17	5.6899e-17	4.8122e-15	TRUE
AGTTTACGCAAGAACGACAG	FAM184A	164.94/128.74/214.33/173.56	629.82/233.61	169.25	431.71	1.3457	1236.7	984.09	8.3666	1	2.9642e-17	5.9283e-17	5.0084e-15	TRUE
CTGGACAGGACGGAGACCTG	TYROBP	543.78/424.18/565.17/476.35	38.292/70.706	510.07	54.499	-3.203	4228.8	2965.7	8.3654	2.9945e-17	1	5.9889e-17	5.0487e-15	FALSE
GTTTCAGCGCCTACAATTAC	LYRM4	479.35/471.61/446.4/514.36	10.859/60.524	475.48	35.692	-3.6989	795.68	2764.6	8.3642	3.0174e-17	1	6.0348e-17	5.0819e-15	FALSE
TACCTTGAAAGCGATGGGCA	RUNX1	186.84/218.19/323.54/215.37	238.9/788.51	216.78	513.7	1.2409	4099.3	1260.4	8.3634	1	3.0456e-17	6.0911e-17	5.1238e-15	TRUE
TCCTTGCTCGATACTCAGTG	ERCC2	465.18/409.27/435.48/567.57	8.5728/36.201	450.33	22.387	-4.2704	5290.7	2618.4	8.3631	2.9857e-17	1	5.9714e-17	5.0393e-15	FALSE
ATACAAAGATACTCTCCCCA	PDCD6IP	824.69/657.27/692.13/657.52	138.31/164.04	674.83	151.17	-2.1509	7788.6	3923.7	8.3598	3.1409e-17	1	6.2818e-17	5.2785e-15	FALSE
GACCTTTGGATCCCTCACGT	HAUS5	460.02/483.81/445.04/491.56	32.005/36.201	471.91	34.103	-3.7519	463.66	2743.9	8.358	3.1782e-17	1	6.3564e-17	5.3354e-15	FALSE
CTTTCAGCTACGAGAGTACA	RPL18A	488.37/365.9/308.52/448.48	1.143/0	407.19	0.57152	-8.0209	6578.3	2367.6	8.3568	3.0547e-18	1	6.1094e-18	6.0217e-16	FALSE
TTGTGAGATTGAAACTGACA	DLST	659.75/585.45/652.54/595.44	157.17/84.282	623.99	120.72	-2.3602	1464.9	3628.1	8.3552	3.2655e-17	1	6.531e-17	5.4702e-15	FALSE
CTGGGCGGATCTGATCAACT	YARS2	661.04/491.94/484.63/534.63	59.438/54.302	513.28	56.87	-3.1517	7854.6	2984.4	8.3547	3.2805e-17	1	6.561e-17	5.4895e-15	FALSE
TAGCGACCCCGAGAGTACAG	CIAO2B	458.73/418.76/551.52/463.68	32.005/25.454	461.21	28.73	-3.9586	3323.5	2681.6	8.3515	3.3432e-17	1	6.6865e-17	5.5884e-15	FALSE
CATCGCTCAGGAGATATACG	ATXN7L3	666.19/678.96/723.53/647.38	128.59/172.52	672.57	150.56	-2.152	1104.1	3910.6	8.3476	3.482e-17	1	6.964e-17	5.8079e-15	FALSE
AGAAATCATCGTTACAGACA	UBA1	505.12/386.23/371.32/451.02	5.1437/8.4847	418.62	6.8142	-5.7469	3939.3	2434	8.3471	2.4221e-17	1	4.8443e-17	4.1328e-15	FALSE
GGGTATGTTTCACCTCCTAG	DAP3	462.6/559.7/509.2/495.36	67.439/35.07	502.28	51.255	-3.2677	1655.8	2920.4	8.346	3.5311e-17	1	7.0622e-17	5.8773e-15	FALSE
TCAACTCACAGGAAGCCTGT	IL17RB	189.42/273.75/225.25/215.37	316.05/721.77	220.31	518.91	1.2322	1286.3	1281	8.3429	1	3.6243e-17	7.2487e-17	6.026e-15	TRUE
GTCTGAATTGTACTGTCAAG	MAU2	502.54/532.59/501.01/286.32	80.013/22.626	501.78	51.319	-3.2645	15791	2917.5	8.3396	3.7248e-17	1	7.4497e-17	6.1865e-15	FALSE
GAAAACGTTGCTCTTTGTCA	SRPRB	494.81/420.11/453.23/407.94	16.574/16.404	436.67	16.489	-4.6453	1584.7	2539	8.3389	3.5253e-17	1	7.0505e-17	5.8738e-15	FALSE
AGACAGTTTCTAGCAAAGCA	PHACTR2	172.67/287.3/266.2/252.11	923.58/242.1	259.16	582.84	1.1662	2790.6	1506.8	8.3384	1	3.7662e-17	7.5324e-17	6.2486e-15	TRUE
GTACGTCGATCGTATATCGA	nosite_487	386.57/351/275.76/414.28	1096.2/413.49	368.79	754.83	1.0314	3785.3	2144.2	8.3369	1	3.8138e-17	7.6276e-17	6.3141e-15	TRUE
TACCGGATCTACGGAGTCTG	NOBOX	239.68/323.89/296.24/283.79	816.13/447.99	290.01	632.06	1.1213	1253.1	1686.2	8.3298	1	4.0502e-17	8.1004e-17	6.6843e-15	TRUE
TCTAGTCGATAGCTCGACTC	nosite_354	106.95/100.28/172.01/98.818	345.2/270.95	103.62	308.07	1.5628	1574.2	602.47	8.3296	1	4.0549e-17	8.1098e-17	6.685e-15	TRUE
ACAATAATGGGAGTCCACCT	DCTN4	475.48/559.7/483.26/676.52	71.44/54.302	521.48	62.871	-3.0321	9691.7	3032.1	8.3286	4.0893e-17	1	8.1786e-17	6.7346e-15	FALSE
TTGTACATGAAATTGGACAT	MBTPS2	596.61/563.76/446.4/513.09	72.583/72.403	538.43	72.493	-2.8758	4379.1	3130.6	8.3274	4.1308e-17	1	8.2616e-17	6.7957e-15	FALSE
TCGAGAGTATTTGTCATCTG	NOP10	492.24/551.57/518.76/501.69	74.869/38.464	510.22	56.667	-3.1481	726.15	2966.6	8.3272	4.1371e-17	1	8.2743e-17	6.799e-15	FALSE
GTGTGGGCCTCTCATCAAGG	PELP1	425.23/303.57/416.37/461.15	5.7152/12.444	420.8	9.0797	-5.387	5137.1	2446.7	8.3236	3.374e-17	1	6.7481e-17	5.6339e-15	FALSE
AGGAATTACCTGTAATCGAG	UBFD1	699.7/707.42/645.72/638.52	201.18/103.51	672.71	152.34	-2.1353	1276.9	3911.4	8.3204	4.3851e-17	1	8.7702e-17	7.1856e-15	FALSE
GATTTGGGGTCTGTAACAAG	GPD2	618.52/730.45/520.12/603.04	92.586/138.02	610.78	115.3	-2.3951	7553.5	3551.3	8.3144	4.6111e-17	1	9.2222e-17	7.5382e-15	FALSE
CAGGTTAATTCCTGTACCAA	NUP54	563.11/636.95/496.91/537.16	38.292/121.61	550.14	79.953	-2.7672	3568.3	3198.7	8.3134	4.6483e-17	1	9.2966e-17	7.5753e-15	FALSE
TCAGAATCTCAACCCCATGG	SAE1	408.48/510.91/360.4/489.02	28.005/20.363	448.75	24.184	-4.1585	4971.2	2609.2	8.3117	4.6371e-17	1	9.2742e-17	7.5649e-15	FALSE
AGAATCTACATCTAAACCCT	RPL17	471.62/369.97/502.38/362.33	10.859/8.4847	420.79	9.6718	-5.3047	5079.8	2446.7	8.3116	3.8291e-17	1	7.6582e-17	6.3328e-15	FALSE
TTCTCATAGATGAACTACAC	EXOC4	507.7/509.56/496.91/472.55	21.146/85.413	502.31	53.28	-3.213	332	2920.6	8.3088	4.8339e-17	1	9.6678e-17	7.8613e-15	FALSE
CTCACTATCCGTCCGCGTAT	nosite_987	279.62/246.65/258.01/249.58	653.25/492.68	253.8	572.96	1.1716	251.2	1475.7	8.3086	1	4.8436e-17	9.6872e-17	7.8689e-15	TRUE
ATTTCCTTCAGCGTAACTGG	RPL32	467.75/372.68/430.02/421.88	6.8583/18.101	425.95	12.479	-4.9852	1539.4	2476.6	8.3083	4.2839e-17	1	8.5678e-17	7.0328e-15	FALSE
AGGAGGTAAAAACAGACGCA	EIF1AX	514.14/481.1/539.23/501.69	28.576/84.282	507.92	56.429	-3.1476	592.54	2953.2	8.308	4.8642e-17	1	9.7283e-17	7.8941e-15	FALSE
GGATGTTTGGATACTGCCCC	MRPL46	512.85/477.03/629.33/439.61	42.864/55.999	494.94	49.432	-3.2978	7254.7	2877.8	8.3048	4.9975e-17	1	9.995e-17	8.1021e-15	FALSE
CGGCCAGAGAGCCCTCGACG	PPM1N	475.48/542.08/526.95/551.1	88.014/55.434	534.51	71.724	-2.8804	1291.4	3107.9	8.3014	5.1424e-17	1	1.0285e-16	8.3284e-15	FALSE
AATATAAAGCAAGTGCACAG	NBAS	667.48/620.68/576.09/653.72	89.729/174.22	637.2	131.97	-2.2629	1732.3	3704.9	8.3004	5.1896e-17	1	1.0379e-16	8.3961e-15	FALSE
CTGCATCCGAGAGCGGTTCG	NELFB	690.68/810.41/666.19/718.33	209.75/138.02	704.5	173.88	-2.0123	4355.5	4096.2	8.2907	5.629e-17	1	1.1258e-16	9.0881e-15	FALSE
CCTTTCAACTGATTACCCCG	C1QTNF7	189.42/323.89/172.01/190.03	558.95/371.07	189.73	465.01	1.2888	6104.9	1103.1	8.2881	1	5.7523e-17	1.1505e-16	9.2776e-15	TRUE
GTTCTTCTCCCAGAATATGG	HSPE1	421.36/344.22/387.7/415.54	0/2.2626	401.62	1.1313	-7.5616	1357.4	2335.2	8.2877	1.0326e-17	1	2.0652e-17	1.8638e-15	FALSE
ACAGACAGCAAGCGGAACCA	E2F7	208.75/180.24/189.76/334.46	703.54/259.07	199.25	481.3	1.2681	6274.4	1158.5	8.2866	1	5.8267e-17	1.1653e-16	9.3815e-15	TRUE
ACAAAGCGGGACACACATTG	RC3H1	814.38/703.35/828.65/766.47	192.03/265.29	790.43	228.66	-1.785	3396.9	4595.8	8.2866	5.8288e-17	1	1.1658e-16	9.3815e-15	FALSE
GGAGTGAGCAGACACTCGAG	NPIPB11	414.92/464.83/522.85/538.43	13.717/85.979	493.84	49.848	-3.2827	3300	2871.4	8.2858	5.8653e-17	1	1.1731e-16	9.4306e-15	FALSE
TGGACCACTCCGAAGTGTGT	SRSF3	409.77/428.24/408.18/423.14	2.2861/15.272	416.46	8.7793	-5.4157	98.975	2421.4	8.2848	4.6163e-17	1	9.2326e-17	7.5388e-15	FALSE
ATCCCGAACCTGCATTCTGA	MED11	1015.4/853.78/850.49/848.82	261.76/276.6	852.13	269.18	-1.6589	8890.5	4954.6	8.2819	6.0617e-17	1	1.2123e-16	9.7164e-15	FALSE
CCCCAGGCCCTATCCGTCCG	AJM1	434.25/463.48/558.35/426.94	489.79/1254	448.86	871.92	0.95635	4298	2609.9	8.2811	1	6.1039e-17	1.2208e-16	9.774e-15	TRUE
CATTACAGTACAAATTGAGG	RARS2	697.12/573.25/688.04/823.48	180.6/153.86	692.58	167.23	-2.0436	10472	4026.9	8.2787	6.2257e-17	1	1.2451e-16	9.9588e-15	FALSE
CAGGGATAAAACGCTCCTGA	NOL7	447.14/662.69/509.2/557.43	102.3/42.424	533.32	72.363	-2.8646	8442.9	3100.9	8.2778	6.2739e-17	1	1.2548e-16	1.0026e-14	FALSE
ATGTCACACTCAAGACACAT	PLAC8L1	224.21/170.76/309.89/219.17	253.76/783.99	221.69	518.87	1.2231	3462	1289	8.2774	1	6.2971e-17	1.2594e-16	1.0052e-14	TRUE
CCGGCCACTCACCCACAGAC	RHEB	380.13/448.57/391.8/432.01	11.43/2.2626	411.91	6.8465	-5.7176	1054.2	2395	8.2769	4.3862e-17	1	8.7724e-17	7.1856e-15	FALSE
AGAAACCTACAACTCATGGA	BRCA1	671.35/696.57/649.81/675.26	176.03/135.19	673.3	155.61	-2.1062	367.01	3914.8	8.274	6.4761e-17	1	1.2952e-16	1.0307e-14	FALSE
AGGCAACTATGAACTAGCTG	DDOST	432.96/428.24/445.04/468.75	14.288/27.717	439	21.002	-4.3218	357.94	2552.5	8.2735	6.3202e-17	1	1.264e-16	1.0079e-14	FALSE
CAAAGTACGTGTGATAACCC	ALG5	474.2/558.34/558.35/534.63	79.441/80.888	546.49	80.165	-2.7539	1882.6	3177.5	8.2727	6.5498e-17	1	1.31e-16	1.0413e-14	FALSE
AGGCCGTTGAGGAACGTGTA	CACTIN	505.12/550.21/431.39/471.29	44.579/50.343	488.2	47.461	-3.3355	2548.5	2838.6	8.2724	6.5594e-17	1	1.3119e-16	1.0418e-14	FALSE
AAGCCCTATGTGCTGAATGG	NOP16	384/425.53/376.78/429.48	2.8576/4.5252	404.76	3.6914	-6.4345	752.18	2353.4	8.2674	3.2379e-17	1	6.4759e-17	5.4299e-15	FALSE
ACTGTGTCAGTGTCGAAGGG	PLK4	582.44/559.7/602.03/684.12	42.293/171.96	592.23	107.12	-2.4559	3231.5	3443.5	8.2669	6.8754e-17	1	1.3751e-16	1.0876e-14	FALSE
ACTTCATGGGAAGATAGCTG	PPAT	626.25/628.81/600.67/581.51	93.729/145.94	613.46	119.83	-2.3463	527.97	3566.9	8.2652	6.9735e-17	1	1.3947e-16	1.1008e-14	FALSE
CAAGTGGTATGACATGCCAA	MED12	552.8/605.78/588.38/581.51	65.725/140.28	584.94	103	-2.4941	496.96	3401.1	8.2639	7.0491e-17	1	1.4098e-16	1.1116e-14	FALSE
GGTGGACACTTTGGCTGGCA	SPRR2E	569.55/535.31/384.97/499.16	36.577/91.635	517.23	64.106	-2.9927	6961	3007.4	8.2628	7.1173e-17	1	1.4235e-16	1.1213e-14	FALSE
GAATGCATCAGAACCATGCA	PAFAH1B1	405.9/456.7/453.23/278.72	28.576/5.0908	429.57	16.833	-4.5936	8203.9	2497.6	8.2585	6.959e-17	1	1.3918e-16	1.0997e-14	FALSE
AAGTGTTGGGCATCGCATGG	MRPL16	657.17/654.56/701.69/741.14	226.32/94.463	679.43	160.39	-2.0759	1805.5	3950.5	8.258	7.4061e-17	1	1.4812e-16	1.1656e-14	FALSE
CTCACTCACCTCCAAGCATG	FAU	425.23/403.85/438.21/361.07	13.717/4.5252	414.54	9.1208	-5.3596	1216.2	2410.3	8.2579	5.8749e-17	1	1.175e-16	9.4364e-15	FALSE
CTCTATTGCAATGGTGATGT	FSHB	389.15/298.14/245.73/258.45	687.54/533.41	278.3	610.47	1.1305	4712.4	1618.1	8.2578	1	7.4179e-17	1.4836e-16	1.1663e-14	TRUE
GCTGGCAGGACAATTCGCTA	onesite_93	224.21/154.49/204.77/150.76	422.93/470.05	179.63	446.49	1.3088	1361.6	1044.4	8.2572	1	7.4547e-17	1.4909e-16	1.1709e-14	TRUE
ATGCAGCCAATTATACAGTG	FNTA	435.54/360.48/417.74/396.54	10.287/0.56565	407.14	5.4265	-5.9889	1069.3	2367.2	8.2564	4.5736e-17	1	9.1472e-17	7.4848e-15	FALSE
ATGGTTCTTCTCGAAGTACG	PRPF6	530.89/481.1/363.13/317.99	18.86/7.3534	422.11	13.107	-4.9066	9877.5	2454.3	8.2559	6.7431e-17	1	1.3486e-16	1.0677e-14	FALSE
GTACCCTTTACATCGCTGAG	CLNS1A	347.92/455.35/316.71/452.28	0.57152/3.3939	400.1	1.9827	-7.0712	5150.5	2326.3	8.2542	2.2309e-17	1	4.4617e-17	3.819e-15	FALSE
AGGACTTTGCTGTCTCTGAG	EIF4E1B	621.09/639.66/700.32/603.04	122.88/138.58	630.37	130.73	-2.2609	1937.3	3665.2	8.253	7.725e-17	1	1.545e-16	1.2121e-14	FALSE
GATGAGCACCAGACTTAAGC	PDCD2	536.05/441.8/455.96/495.36	8.0013/75.797	475.66	41.899	-3.4739	1856.5	2765.7	8.248	8.0436e-17	1	1.6087e-16	1.2596e-14	FALSE
GAATGTCAGTACCTTGATTG	SUPT16H	417.5/418.76/404.08/399.07	13.145/2.2626	410.79	7.7038	-5.5641	96.918	2388.5	8.2478	5.9356e-17	1	1.1871e-16	9.5241e-15	FALSE
AGGTGGTGGGCACATCAAAG	E4F1	640.42/445.86/622.51/666.39	127.45/136.32	631.47	131.89	-2.2508	11943	3671.6	8.2448	8.2727e-17	1	1.6545e-16	1.2942e-14	FALSE
GCAAGAACCTTACCGGCATG	OSBP	590.17/464.83/514.66/481.42	30.291/78.625	498.04	54.458	-3.1697	3380.8	2895.8	8.2431	8.3876e-17	1	1.6775e-16	1.3108e-14	FALSE
AGCAGACGTCTAGAGCCACT	ASCC3	403.32/420.11/384.97/453.55	15.431/1.6969	411.72	8.564	-5.4314	868.7	2393.9	8.2399	6.6539e-17	1	1.3308e-16	1.0557e-14	FALSE
ACCATACCCAAATTATTCCG	USP7	449.71/440.44/337.19/407.94	8.0013/22.06	424.19	15.031	-4.7292	2916.1	2466.4	8.2388	8.0375e-17	1	1.6075e-16	1.2596e-14	FALSE
ATTATCTAACATATACCTGG	ZNF207	423.94/527.17/322.18/397.81	13.145/3.3939	410.87	8.2694	-5.4736	7244.9	2389	8.2371	6.707e-17	1	1.3414e-16	1.0631e-14	FALSE
GCGCTCTCGACACTATGCGA	LETM1	479.35/571.9/524.22/585.31	45.15/121.61	548.06	83.382	-2.7019	2414.9	3186.6	8.2316	9.2353e-17	1	1.8471e-16	1.4376e-14	FALSE
CGAGAACTCTCCATCGGCCA	PSPN	171.38/161.27/155.63/226.77	505.8/338.82	166.32	422.31	1.3391	1273.2	967.07	8.2316	1	9.2358e-17	1.8472e-16	1.4376e-14	TRUE
CAGCAGCCCACTCAATGGGA	TRIM49C	564.4/742.65/647.08/689.19	189.74/120.48	668.14	155.11	-2.0997	5733.7	3884.8	8.231	9.2822e-17	1	1.8564e-16	1.4434e-14	FALSE
TCGGCAGGCATATCCGCTGG	ERCC2	533.47/424.18/438.21/468.75	36.577/25.454	453.48	31.016	-3.8274	2574.3	2636.7	8.2274	9.5162e-17	1	1.9032e-16	1.4754e-14	FALSE
CTATTGCCTTCACCTTATAG	NOL11	413.63/420.11/442.31/449.75	23.432/15.272	431.21	19.352	-4.4085	299.66	2507.2	8.2253	9.375e-17	1	1.875e-16	1.4549e-14	FALSE
CTGCGCCGCATCCACTCGTA	CDX1	658.46/645.08/559.71/743.67	56.581/234.74	651.77	145.66	-2.1541	5669.9	3789.6	8.2214	1.0059e-16	1	2.0118e-16	1.558e-14	FALSE
ACTCAGAACTACTACTCAGG	ATRIP	635.27/588.16/636.16/654.99	128.59/143.67	635.71	136.13	-2.2151	877.79	3696.3	8.2172	1.0416e-16	1	2.0832e-16	1.6101e-14	FALSE
TTTATCAAGATACAGCTAGA	SENP6	400.75/424.18/401.35/380.07	2.8576/5.6565	401.05	4.257	-6.257	325.1	2331.9	8.217	5.4478e-17	1	1.0896e-16	8.8047e-15	FALSE
CAGGCTGATGTGGCTAGGGA	AGAP9	439.4/486.52/487.36/433.28	42.293/31.111	462.96	36.702	-3.6213	862.04	2691.8	8.2158	1.0514e-16	1	2.1027e-16	1.6236e-14	FALSE
ATAAACTAAAACCCTACATG	EIF2B4	376.26/372.68/436.85/428.21	2.8576/7.3534	402.24	5.1055	-6.0454	1140.3	2338.8	8.2119	6.3937e-17	1	1.2787e-16	1.0186e-14	FALSE
GCAGCGAGCTTGTCAAGAGT	ARSJ	280.91/303.57/267.57/376.27	485.79/775.5	292.24	630.65	1.1071	2642.1	1699.2	8.2097	1	1.1091e-16	2.2181e-16	1.711e-14	TRUE
TACGCCCATGAAACGCCCAA	ILF3	476.77/462.12/398.62/419.34	28.576/22.06	440.73	25.318	-4.069	1329.1	2562.6	8.2062	1.1255e-16	1	2.2511e-16	1.7347e-14	FALSE
GCTCCTGGAGGGAAAAACGG	FIP1L1	472.91/544.79/461.42/478.89	12.573/76.362	475.9	44.468	-3.3908	1658	2767	8.2017	1.1847e-16	1	2.3693e-16	1.8222e-14	FALSE
GCTGCGCAAAGGGAACTACG	H2AJ	530.89/516.33/374.05/476.35	62.867/48.646	496.34	55.757	-3.1314	5649.4	2885.9	8.2014	1.1877e-16	1	2.3753e-16	1.825e-14	FALSE
GACAGAGTACAAGATAGATG	EIF3G	452.29/365.9/361.76/449.75	4.5722/12.444	407.83	8.5082	-5.4262	2537.9	2371.3	8.2003	9.2275e-17	1	1.8455e-16	1.4376e-14	FALSE
GGAGATGTTCGGATTCACTG	LSG1	592.74/795.5/940.59/523.23	169.17/178.18	694.12	173.67	-1.9926	36835	4035.9	8.1924	1.2807e-16	1	2.5615e-16	1.9642e-14	FALSE
ACTTACTTTACTGTATGCAG	TSFM	569.55/659.98/638.89/647.38	166.31/118.22	643.14	142.27	-2.1687	1911.7	3739.4	8.1907	1.2981e-16	1	2.5963e-16	1.9889e-14	FALSE
CAGCATATGAAAGTGGATTA	TXNL4B	588.88/599/750.83/662.59	41.15/228.52	630.79	134.84	-2.2176	6062.7	3667.7	8.1894	1.3131e-16	1	2.6261e-16	2.0078e-14	FALSE
TGGGGACAGTCGATTAACAC	ZNF608	51.543/71.826/110.58/54.477	168.03/272.08	63.151	220.05	1.7848	844.82	367.18	8.1881	1	1.3275e-16	2.655e-16	2.0259e-14	TRUE
CTGTGTGTGGCGGAGCGTAG	NFKBIB	695.83/692.51/813.63/544.77	123.45/224.56	694.17	174.01	-1.99	12199	4036.2	8.1876	1.3324e-16	1	2.6648e-16	2.0315e-14	FALSE
GGTGTGACAACTGCAATGAG	CXXC1	359.51/417.4/462.79/453.55	12.002/35.07	435.48	23.536	-4.1529	2389.9	2532	8.1865	1.3193e-16	1	2.6387e-16	2.0155e-14	FALSE
AGGAGCTGACTGCCGATGCA	LIMS1	462.6/718.26/551.52/719.6	132.02/143.11	634.89	137.57	-2.1982	16920	3691.5	8.1854	1.3571e-16	1	2.7142e-16	2.0671e-14	FALSE
CCGGGAGCTAAATTCCTGGG	FAM171A1	146.9/146.36/249.82/160.9	476.65/320.72	153.9	398.69	1.3676	3118.8	894.81	8.1832	1	1.3815e-16	2.763e-16	2.1001e-14	TRUE
CGATGAACCTGTAATCACTC	TDRD12	572.13/626.1/592.48/499.16	85.157/127.27	582.3	106.21	-2.4438	3012.8	3385.7	8.182	1.3953e-16	1	2.7906e-16	2.1191e-14	FALSE
GGCCTTTGGGATGTTACAAG	WDHD1	518.01/577.32/850.49/660.05	146.31/109.74	618.68	128.02	-2.2639	22431	3597.3	8.1808	1.4095e-16	1	2.8191e-16	2.1386e-14	FALSE
CATCATGCATTGTCACCATG	DKC1	413.63/463.48/440.94/349.66	16.574/22.626	427.29	19.6	-4.3779	2569.4	2484.4	8.1793	1.3768e-16	1	2.7535e-16	2.095e-14	FALSE
AGAATCTGGTGATTATGGGT	DHFR2	578.57/506.85/473.71/452.28	68.583/39.03	490.28	53.806	-3.1641	3262.8	2850.6	8.1749	1.4802e-16	1	2.9603e-16	2.2414e-14	FALSE
TTGCCAAGTATGCTCCCGTG	KDM5D	239.68/329.31/318.08/243.24	900.72/320.72	280.66	610.72	1.1189	2282.4	1631.9	8.1705	1	1.536e-16	3.0721e-16	2.3193e-14	TRUE
AGCAGCGGTCTAATGCACTG	HMGCS1	394.3/401.14/432.75/383.87	7.4298/2.2626	397.72	4.8462	-6.0917	480.8	2312.5	8.1699	8.7752e-17	1	1.755e-16	1.37e-14	FALSE
GATGGTCTGGGAGAAATGTG	DPYSL4	612.07/556.99/615.68/537.16	102.3/114.83	584.53	108.56	-2.418	1577.1	3398.7	8.1643	1.6159e-16	1	3.2317e-16	2.4351e-14	FALSE
ACAGCACAATCTGTACTCTG	SUSD6	257.72/216.83/226.61/254.65	417.78/673.69	240.63	545.73	1.178	417.04	1399.1	8.1568	1	1.7198e-16	3.4396e-16	2.5867e-14	TRUE
AACATCTGCTTCCAACAAAG	SRP54	489.66/306.28/312.62/481.42	5.7152/4.5252	397.02	5.1202	-6.0231	10354	2308.4	8.1568	1.0123e-16	1	2.0245e-16	1.5663e-14	FALSE
GGTGGTCGTAGTCATGCCAG	UGT1A7	536.05/509.56/454.6/490.29	59.438/61.09	499.92	60.264	-3.0315	1181.7	2906.7	8.1548	1.7487e-16	1	3.4974e-16	2.6226e-14	FALSE
GGTAACTTCGTTAACGCCAA	RPP38	389.15/433.66/424.56/361.07	10.859/9.616	406.86	10.237	-5.1817	1147.5	2365.6	8.1546	1.4516e-16	1	2.9031e-16	2.2002e-14	FALSE
GAGTGGAGCAGTTCAGACCA	ENSG00000266997	399.46/413.34/416.37/301.52	7.4298/13.01	406.4	10.22	-5.1823	3731.6	2362.9	8.1501	1.5053e-16	1	3.0106e-16	2.2772e-14	FALSE
CAATTGTTAAGTGTAGACGC	INO80	448.42/470.26/481.9/530.83	21.146/73.534	476.08	47.34	-3.3029	1276.8	2768.1	8.1489	1.835e-16	1	3.6699e-16	2.7493e-14	FALSE
GATCATTCAGTATGTACGCT	SHQ1	581.15/475.68/555.62/523.23	92.586/74.1	539.42	83.343	-2.6797	2109.7	3136.4	8.1438	1.916e-16	1	3.8319e-16	2.8652e-14	FALSE
GCTCATTTGACTTCAACGGG	DNAJB13	726.76/590.87/679.84/662.59	168.03/157.25	671.22	162.64	-2.0384	3229.8	3902.7	8.1409	1.961e-16	1	3.9219e-16	2.9269e-14	FALSE
CGTCCCACTCGTCCCACTCG	ARL10	467.75/559.7/701.69/715.8	154.88/121.05	630.69	137.97	-2.1845	14624	3667.1	8.1367	2.0314e-16	1	4.0629e-16	3.0234e-14	FALSE
AGGTTGGTGACTGTGAACGC	SRF	454.87/356.42/395.89/487.76	16.003/25.454	425.38	20.728	-4.2945	3461.8	2473.3	8.1366	1.9732e-16	1	3.9464e-16	2.9423e-14	FALSE
AACGCCAACATCGACGACGC	NCAM1	119.84/90.799/87.37/134.29	114.88/498.34	105.32	306.61	1.5327	527.74	612.36	8.1342	1	2.0733e-16	4.1465e-16	3.0798e-14	TRUE
GATGTTCTAAGATTGAGTCA	MCM4	765.41/701.99/653.91/774.07	251.47/153.86	733.7	202.66	-1.851	3336.1	4266	8.1305	2.1377e-16	1	4.2754e-16	3.1725e-14	FALSE
GCTCATAAGGACTACCGACT	PGK1	407.19/426.89/558.35/494.09	53.723/26.02	460.49	39.871	-3.4971	4891.6	2677.5	8.1288	2.1648e-16	1	4.3295e-16	3.2096e-14	FALSE
ATTCATAGACTAACCACATG	CPSF3	402.04/398.43/421.83/535.9	12.573/15.838	411.93	14.206	-4.7632	5248.5	2395.1	8.1268	2.0103e-16	1	4.0206e-16	2.9948e-14	FALSE
ATGGAGTTAAGGTTTGTGGG	PRPF38A	403.32/435.02/305.79/381.34	0.57152/7.9191	392.33	4.2453	-6.2286	3184.2	2281.1	8.1255	1.1614e-16	1	2.3228e-16	1.7882e-14	FALSE
TATTCCACCCAGTCTTACAC	ELP3	374.98/378.1/525.58/421.88	4.5722/11.879	399.99	8.2254	-5.4418	5785.9	2325.7	8.1236	1.7158e-16	1	3.4317e-16	2.5832e-14	FALSE
CCGGTAGCGAACCAAGCCAG	TINF2	376.26/463.48/375.42/415.54	6.2867/6.2221	395.9	6.2544	-5.7738	1919.2	2301.9	8.1213	1.5245e-16	1	3.049e-16	2.3041e-14	FALSE
AAGACGCCGCCGGAGACCGG	LATS2	259/197.86/162.45/252.11	279.47/757.97	224.99	518.72	1.2015	2179.8	1308.2	8.1213	1	2.3056e-16	4.6112e-16	3.4126e-14	TRUE
CTCAGTGCCGTGTTTCTGTG	ABCB10	730.62/788.73/704.42/670.19	1029.3/1454.8	717.52	1242.1	0.79082	2551.4	4171.9	8.1213	1	2.306e-16	4.6121e-16	3.4126e-14	TRUE
CTACAATGAGACAATGACAG	PSMA5	350.49/433.66/307.16/452.28	1.143/7.9191	392.08	4.5311	-6.1511	4764.9	2279.7	8.1168	1.3023e-16	1	2.6045e-16	1.9933e-14	FALSE
AGCACCAGTAAATCTGGCAT	MTX1	538.62/581.38/513.3/582.77	85.728/108.04	560	96.883	-2.5189	1204.7	3256.1	8.1161	2.4071e-16	1	4.8143e-16	3.5588e-14	FALSE
CAACTGTAGGACGTACTGTA	WAPL	719.03/574.61/588.38/611.91	160.6/80.888	600.15	120.74	-2.3039	5020.5	3489.5	8.1156	2.4166e-16	1	4.8332e-16	3.5694e-14	FALSE
AAAGAAAGCCCAAGAGTCAG	FAM25A	560.53/571.9/603.4/505.49	53.723/147.63	566.21	100.68	-2.4799	1711.4	3292.2	8.1135	2.4581e-16	1	4.9162e-16	3.6273e-14	FALSE
ACTGAGACCGCCTTTCACAT	EXOC2	452.29/531.24/626.6/561.24	48.008/130.1	546.24	89.053	-2.6033	5244.9	3176	8.1124	2.4815e-16	1	4.9629e-16	3.6583e-14	FALSE
GCTTCATTGACATCTTCGCG	SLC16A3	624.96/536.66/505.11/595.44	108.02/93.332	566.05	100.67	-2.4795	2970.7	3291.2	8.112	2.4906e-16	1	4.9812e-16	3.6683e-14	FALSE
ATTCATAAGTAATAGAAACA	ZNF638	275.76/307.63/303.06/386.4	557.8/736.47	305.35	647.14	1.0811	2485.4	1775.4	8.1117	1	2.4951e-16	4.9901e-16	3.6714e-14	TRUE
CACTGCGGCCCACGAAGCGA	RUNX3	710/819.9/795.88/890.63	1330.5/1397.2	807.89	1363.8	0.7547	5571.9	4697.4	8.1114	1	2.5014e-16	5.0028e-16	3.6773e-14	TRUE
AAGTTGGCCAGGCTCACACG	MRPL15	551.51/620.68/744.01/572.64	82.299/155.55	596.66	118.93	-2.3172	8301.3	3469.2	8.111	2.5113e-16	1	5.0225e-16	3.6883e-14	FALSE
AGCTACTTTAATTGCGAGGA	onesite_611	380.13/311.7/404.08/420.61	798.41/760.23	392.11	779.32	0.98915	2521.7	2279.9	8.1096	1	2.5392e-16	5.0785e-16	3.7224e-14	TRUE
CCACGAAAGTGAAAGACTAG	COPS4	566.97/536.66/402.72/451.02	78.87/40.161	493.84	59.515	-3.0316	5772.9	2871.4	8.1053	2.6306e-16	1	5.2612e-16	3.8527e-14	FALSE
ATGTTCTGACTAATGAACTA	PSMA4	447.14/325.25/372.69/419.34	4.5722/9.616	396.01	7.0941	-5.6162	2903.2	2302.6	8.105	1.8635e-16	1	3.7271e-16	2.7895e-14	FALSE
ATATCTTCCAATAGCAAACG	NFYB	395.59/359.13/425.93/382.6	2.8576/4.5252	389.1	3.6914	-6.3777	779.63	2262.4	8.1029	1.2703e-16	1	2.5407e-16	1.9501e-14	FALSE
CATGCCAAACACCCTGACCG	SPTBN1	247.41/272.4/334.46/271.12	584.67/602.98	271.76	593.82	1.1249	1508.6	1580.1	8.1023	1	2.6973e-16	5.3945e-16	3.9393e-14	TRUE
AATTGGTGGAGTATTGATTG	BPTF	441.98/542.08/458.69/391.47	27.433/44.121	450.34	35.777	-3.6173	4007.3	2618.4	8.1015	2.7067e-16	1	5.4134e-16	3.9494e-14	FALSE
CAAGCATGTCCACATAACCG	PSMB4	386.57/332.02/393.16/378.8	0.57152/1.1313	382.69	0.85141	-7.6952	902.22	2225.1	8.0948	3.9575e-17	1	7.9149e-17	6.5381e-15	FALSE
CTCCTCTGTTTACAATATCG	CPSF3	456.16/475.68/449.13/447.21	16.574/58.262	452.65	37.418	-3.5617	194.85	2631.8	8.0939	2.8845e-16	1	5.769e-16	4.2009e-14	FALSE
ATCCTTAGGAAACGACCACT	RCC1	423.94/368.62/395.89/437.08	19.432/10.182	409.92	14.807	-4.7002	945.67	2383.4	8.0932	2.6761e-16	1	5.3522e-16	3.9157e-14	FALSE
CTGTTGCCTTCATAGATAAG	UBE2N	390.44/584.09/446.4/312.92	14.86/23.757	418.42	19.308	-4.3683	13381	2432.9	8.0917	2.8331e-16	1	5.6662e-16	4.1299e-14	FALSE
GAAACCCATAGGTGTCATAG	AARS1	422.65/361.84/334.46/418.08	5.7152/3.9595	389.96	4.8374	-6.0655	1910	2267.4	8.0879	1.7232e-16	1	3.4464e-16	2.5893e-14	FALSE
TTACGAGAACTTCATAGTCA	LIN9	810.51/731.81/734.45/695.53	132.59/277.73	733.13	205.16	-1.8323	2468.6	4262.7	8.0866	3.0679e-16	1	6.1359e-16	4.4639e-14	FALSE
CCCCCAAAATGGATTCTGCG	DLK1	649.44/527.17/416.37/552.37	947.01/1038.5	539.77	992.77	0.8779	9190.9	3138.4	8.0862	1	3.0789e-16	6.1577e-16	4.4756e-14	TRUE
GAGCTTGAAGAATCTCGAAG	MED1	649.44/756.2/776.77/700.59	249.75/154.99	728.4	202.37	-1.8426	3373.4	4235.2	8.083	3.1594e-16	1	6.3189e-16	4.5885e-14	FALSE
CTAGTGAAAATGGACAGACA	WDR7	488.37/638.3/633.43/718.33	105.73/183.27	635.87	144.5	-2.13	9522.4	3697.1	8.0811	3.2094e-16	1	6.4187e-16	4.6567e-14	FALSE
GACACCTCGGCATCAGCACG	C8orf89	188.13/196.5/327.64/258.45	180.03/862.61	227.48	521.32	1.1929	4499.5	1322.6	8.0798	1	3.2437e-16	6.4874e-16	4.6978e-14	TRUE
AGATATTATTCTTACGACTG	AGBL2	847.88/905.28/707.15/761.41	172.6/331.47	804.64	252.03	-1.6708	7790.4	4678.5	8.0791	3.2611e-16	1	6.5222e-16	4.7186e-14	FALSE
TTCATAGAACACAACCACCA	TRAPPC11	320.86/390.3/416.37/385.14	1.143/7.3534	387.72	4.2482	-6.2107	1768.3	2254.3	8.0765	1.7387e-16	1	3.4774e-16	2.6101e-14	FALSE
ATCATCGTCGTGAACACAGA	DYNLRB1	380.13/393.01/457.33/376.27	5.1437/2.2626	386.57	3.7031	-6.3647	1731.8	2247.7	8.0757	1.5908e-16	1	3.1817e-16	2.3997e-14	FALSE
CAACCAGTTAGCGTGAAAGT	HSPE1	421.36/323.89/417.74/343.33	0.57152/1.1313	380.53	0.85141	-7.687	2547.8	2212.6	8.0718	4.7766e-17	1	9.5532e-17	7.7762e-15	FALSE
TCAGACTACAACATCCAGAA	UBA52	369.82/399.78/378.15/411.74	2.8576/7.3534	388.97	5.1055	-5.9971	373.12	2261.6	8.0717	2.0355e-16	1	4.071e-16	3.0266e-14	FALSE
GGTTCCTGTTGTACATGTCT	ENSG00000255339	853.04/795.5/804.07/736.07	266.33/232.48	799.79	249.41	-1.6772	2310.8	4650.3	8.071	3.4864e-16	1	6.9729e-16	5.04e-14	FALSE
CAGCGCCATCTCACCCATCA	CTSW	262.87/295.43/219.79/357.27	697.26/511.35	279.15	604.3	1.1114	3385.3	1623.1	8.0707	1	3.4948e-16	6.9896e-16	5.0433e-14	TRUE
AGGGATAGTCTTCAAGTGTG	TMEM87A	274.47/239.87/245.73/259.71	619.53/504.56	252.72	562.04	1.15	245.27	1469.4	8.0694	1	3.5325e-16	7.065e-16	5.0924e-14	TRUE
GGATAGGGTGTTCAACCCTG	GTF3C4	490.95/546.15/518.76/606.84	75.441/91.635	532.45	83.538	-2.6577	2544	3095.9	8.0681	3.5696e-16	1	7.1392e-16	5.1412e-14	FALSE
AGCCCACTAGCCGATACTTG	PSMD2	472.91/292.72/402.72/402.87	8.0013/16.969	402.8	12.485	-4.9042	5677.2	2342	8.0652	3.2267e-16	1	6.4535e-16	4.6775e-14	FALSE
GTGAAATTTAGAAGACGACG	RPL5	435.54/295.43/409.55/363.6	1.143/7.3534	386.57	4.2482	-6.2065	3919.8	2247.7	8.0643	1.9215e-16	1	3.8429e-16	2.8707e-14	FALSE
AAGCACATCAGAAGGCATTG	EIF4A1	356.94/428.24/354.94/452.28	6.8583/7.9191	392.59	7.3887	-5.5521	2507.7	2282.7	8.0624	2.6966e-16	1	5.3932e-16	3.9393e-14	FALSE
GTCATCTTAGTCATTACCTG	RNF2	320.86/281.88/339.92/297.72	233.18/1069.1	309.29	651.13	1.0715	652.38	1798.3	8.061	1	3.7831e-16	7.5662e-16	5.4386e-14	TRUE
ACTGCATTGTGACAACCCAT	FBXO42	184.27/226.32/234.81/203.97	608.1/391.99	215.14	500.05	1.2129	529.92	1250.9	8.0552	1	3.9661e-16	7.9323e-16	5.6808e-14	TRUE
TCAGTCCAGAGTAACACTGA	TEN1	536.05/668.11/510.57/558.7	97.73/88.241	547.37	92.986	-2.5447	5396.6	3182.6	8.0544	3.9927e-16	1	7.9853e-16	5.7084e-14	FALSE
CATGAGAGTGATACCTTTGG	CCT4	396.88/323.89/389.07/367.4	0.57152/0.56565	378.23	0.56858	-7.9175	1178.5	2199.2	8.0533	3.8034e-17	1	7.6068e-17	6.3036e-15	FALSE
CGATATCCTTCGCGTACTGA	RPS29	364.67/391.65/384.97/402.87	3.4291/7.9191	388.31	5.6741	-5.8662	264.49	2257.8	8.0528	2.532e-16	1	5.0641e-16	3.7153e-14	FALSE
CAGCCAGAGCCACCCAATCG	RPS6KA4	596.61/574.61/696.23/587.84	119.45/119.92	592.23	119.68	-2.2974	3721.7	3443.4	8.0528	4.0462e-16	1	8.0924e-16	5.7743e-14	FALSE
CCCCGATCTTACGTCGCGTA	nosite_45	105.66/121.97/66.892/146.96	322.34/319.59	113.82	320.96	1.4876	1144.4	661.77	8.0525	1	4.0563e-16	8.1125e-16	5.7834e-14	TRUE
TCTTCTCACTGGCTGTCACT	GEMIN6	515.43/401.14/417.74/425.68	17.146/28.848	421.71	22.997	-4.1387	3079.5	2452	8.0519	3.9921e-16	1	7.9842e-16	5.7084e-14	FALSE
CGTCAGCGCTGGAAACTACG	RIPOR1	244.83/252.07/301.7/226.77	683.54/425.37	248.45	554.45	1.1549	1110.5	1444.6	8.0512	1	4.1003e-16	8.2007e-16	5.8409e-14	TRUE
CACTCGCAGAAAATGGCTCT	MRPS28	725.47/662.69/774.04/723.4	178.89/225.13	724.43	202.01	-1.8373	2091.6	4212.1	8.0496	4.1529e-16	1	8.3058e-16	5.9104e-14	FALSE
AAAGTGTAAGTTCTCCACCC	ZNF518A	269.31/387.59/320.81/336.99	520.66/841.12	328.9	680.89	1.0475	2375.3	1912.4	8.0489	1	4.1755e-16	8.351e-16	5.9371e-14	TRUE
CCAGGTGCACTTATGCAGTG	PCID2	518.01/647.79/566.54/468.75	75.441/105.21	542.27	90.326	-2.5726	5905.4	3153	8.0487	4.1828e-16	1	8.3655e-16	5.9381e-14	FALSE
AAATGAGACTTACGGAAAAT	CSTA	144.32/254.78/197.95/212.84	587.52/379.55	205.39	483.54	1.2312	2093.2	1194.2	8.0487	1	4.1838e-16	8.3676e-16	5.9381e-14	TRUE
ATAGAAAGGGAAACCCTGCA	SNRPA	594.03/730.45/509.2/658.79	103.45/178.18	626.41	140.81	-2.1454	8886.5	3642.2	8.0463	4.2666e-16	1	8.5333e-16	6.0392e-14	FALSE
GAAGTGACGCATCAGCCGCG	DNAH1	185.55/248/202.04/184.97	437.79/489.85	193.8	463.82	1.2547	1050.6	1126.8	8.0439	1	4.3496e-16	8.6993e-16	6.1511e-14	TRUE
AGGTGAATTACAAAAACTCA	ADSS2	548.93/799.57/775.41/681.59	209.18/201.37	728.5	205.27	-1.8223	13898	4235.8	8.0394	4.5145e-16	1	9.029e-16	6.3727e-14	FALSE
CAATGAAGCTGAGTAGATCG	FAM181B	166.23/249.36/268.93/259.71	629.24/498.34	254.54	563.79	1.1442	2686.5	1480	8.0388	1	4.5363e-16	9.0727e-16	6.3977e-14	TRUE
AGGAGGTTCTCAAAATAGCA	NMRAL1	721.6/767.04/713.97/724.67	162.31/241.53	723.13	201.92	-1.8353	672.25	4204.6	8.0381	4.5616e-16	1	9.1233e-16	6.4276e-14	FALSE
ATGGACTAGTTGGTTATATG	NAE1	396.88/458.06/365.86/415.54	8.0013/23.192	406.21	15.596	-4.6168	1496.8	2361.9	8.0375	4.266e-16	1	8.5319e-16	6.0392e-14	FALSE
AAGTGCTACTCACCATATGG	XAF1	900.71/933.73/828.65/918.5	366.34/283.96	909.61	325.15	-1.4813	2431.7	5288.8	8.0366	4.6165e-16	1	9.2331e-16	6.4991e-14	FALSE
AGAATGTCTAGTCTCTGTAG	LRRC37A2	371.11/486.52/451.86/424.41	12.573/52.605	438.14	32.589	-3.7086	2403.4	2547.5	8.035	4.6589e-16	1	9.3178e-16	6.5529e-14	FALSE
GAAGCATATAAATGACTGGG	SERPINB8	221.63/174.82/311.25/191.3	561.23/408.4	206.47	484.82	1.2275	4147.2	1200.5	8.0336	1	4.733e-16	9.466e-16	6.6451e-14	TRUE
ATGGTCGTGGGTTCCCGTAG	BCAM	653.31/714.19/719.43/789.28	166.31/230.22	716.81	198.27	-1.8489	3099.2	4167.8	8.0322	4.787e-16	1	9.574e-16	6.7089e-14	FALSE
TTCCAGGTCGACACTCAAAG	PRPF8	355.65/421.47/442.31/364.87	16.574/1.6969	393.17	9.1355	-5.2813	1808.2	2286	8.0321	3.8009e-16	1	7.6018e-16	5.4591e-14	FALSE
GCAACCATAACCGAACCCCG	EFTUD2	502.54/462.12/472.34/490.29	18.86/95.029	481.32	56.945	-3.0572	326.68	2798.5	8.0219	5.2036e-16	1	1.0407e-15	7.2796e-14	FALSE
CACACGGGCCAAATATCGAG	RBM48	575.99/716.9/617.05/521.96	114.3/134.06	596.52	124.18	-2.255	6964.5	3468.4	8.0203	5.2746e-16	1	1.0549e-15	7.3693e-14	FALSE
ATCTGCTGCAAACCCAATTT	SNTN	230.65/284.59/382.24/273.65	952.73/251.71	279.12	602.22	1.1066	4347.6	1622.9	8.0202	1	5.2771e-16	1.0554e-15	7.3693e-14	TRUE
CCACTAACGTCGCGATTGCG	nosite_248	314.41/230.38/322.18/264.78	274.33/962.73	289.6	618.53	1.0922	1933	1683.8	8.0161	1	5.4591e-16	1.0918e-15	7.6098e-14	TRUE
GCAGCTTCCAGGTGCTCCTG	GOLGA8T	404.61/371.33/375.42/396.54	2.2861/10.182	385.98	6.2339	-5.7413	261.68	2244.2	8.016	3.6055e-16	1	7.211e-16	5.1881e-14	FALSE
AAAGAAGGATGCGATCGTGG	CNGA3	645.58/589.51/507.84/597.98	168.03/77.494	593.74	122.76	-2.2647	3367.5	3452.2	8.016	5.4642e-16	1	1.0928e-15	7.61e-14	FALSE
CTTCTCTACCTTGCTGTGGC	ENSG00000254673	264.16/245.29/277.13/320.53	397.21/780.03	270.64	588.62	1.1181	1071.7	1573.6	8.0158	1	5.4717e-16	1.0943e-15	7.6138e-14	TRUE
AAGGTGATGACTTTGCGTTG	HYOU1	829.84/695.22/846.39/651.19	223.46/234.18	762.53	228.82	-1.7322	9497.5	4433.6	8.0154	5.4891e-16	1	1.0978e-15	7.6311e-14	FALSE
ACTCCTTCTAATATAGGTGA	PGGT1B	432.96/436.38/339.92/414.28	22.861/28.848	423.62	25.854	-3.9829	2447.4	2463.1	8.0147	5.4508e-16	1	1.0902e-15	7.605e-14	FALSE
GAGGTCATCAGCGATGAGCA	TUBB2A	595.32/689.8/690.77/670.19	201.18/151.03	679.99	176.1	-1.9431	2492.5	3953.7	8.0137	5.5647e-16	1	1.1129e-15	7.7088e-14	FALSE
TATGTGACCATCATGAGTAG	OR4D11	560.53/556.99/455.96/600.51	70.869/133.49	558.76	102.18	-2.4396	4105.7	3248.8	8.0104	5.7186e-16	1	1.1437e-15	7.908e-14	FALSE
TACTTCATACTTACAGGCTG	CDC42SE2	249.98/279.17/363.13/293.92	610.38/616.56	286.55	613.47	1.0956	2436.9	1666.1	8.0094	1	5.7641e-16	1.1528e-15	7.9639e-14	TRUE
ACTGGCAAATTCGTAAACAT	PIK3R4	511.56/471.61/522.85/542.23	101.16/54.868	517.21	78.014	-2.7134	923.02	3007.2	8.0089	5.7863e-16	1	1.1573e-15	7.9852e-14	FALSE
TAGATTGGCTCAAGCTACCC	SMC3	371.11/497.36/464.15/350.93	20.003/26.585	417.63	23.294	-4.107	5044.6	2428.3	8.0024	5.9841e-16	1	1.1968e-15	8.2387e-14	FALSE
AAGTTGTGCAATACGTCCCT	WTAP	505.12/310.34/449.13/413.01	36.006/24.889	431.07	30.447	-3.7803	6903.9	2506.4	8.0022	6.0722e-16	1	1.2144e-15	8.3453e-14	FALSE
GGTAAAGTCCATGGTCGTAG	CCN4	615.94/722.32/671.65/592.91	178.89/129.53	643.8	154.21	-2.0546	3436	3743.3	8.0021	6.1153e-16	1	1.2231e-15	8.3897e-14	FALSE
AATTCTCATTAATTTAACTG	MYBL1	1081.1/758.91/899.63/820.95	352.63/236.44	860.29	294.53	-1.5432	20712	5002	7.9994	6.2524e-16	1	1.2505e-15	8.5703e-14	FALSE
GAAACACCACACTTTACTGA	SPAG16	300.24/260.2/341.29/263.51	641.25/570.17	281.88	605.71	1.1008	1558	1638.9	7.9991	1	6.2663e-16	1.2533e-15	8.5817e-14	TRUE
AGCGGGTGACTGTGATGCGT	FLYWCH1	565.68/800.92/607.49/533.36	79.441/159.51	586.59	119.48	-2.286	16549	3410.6	7.9984	6.3028e-16	1	1.2606e-15	8.6242e-14	FALSE
CTCTGCTCTTCCTGGGGCTG	SPDYE12P	449.71/485.16/509.2/530.83	81.156/53.171	497.18	67.163	-2.8696	1224.8	2890.8	7.9979	6.3255e-16	1	1.2651e-15	8.6477e-14	FALSE
GCATCTTCATCTCGCCCAAG	SLC7A10	707.43/592.22/554.25/750	137.74/178.74	649.83	158.24	-2.0311	8602	3778.3	7.9974	6.3533e-16	1	1.2707e-15	8.6781e-14	FALSE
TGTGAACACAAGAATTTACG	NUP205	438.12/435.02/492.82/515.63	42.864/55.999	465.47	49.432	-3.2094	1646.4	2706.4	7.9971	6.3649e-16	1	1.273e-15	8.6854e-14	FALSE
AACTCATACTCCCGCACCTG	RPL11	373.69/424.18/384.97/453.55	4.0006/29.414	404.58	16.707	-4.5176	1373.7	2352.3	7.9971	6.0017e-16	1	1.2003e-15	8.2557e-14	FALSE
ATGGCTTAGAAACATAGATG	RAB10	825.98/860.55/707.15/915.97	201.75/364.84	843.27	283.29	-1.5703	8137.1	4903	7.9971	6.3698e-16	1	1.274e-15	8.6854e-14	FALSE
AGACCCAGTGAACAAATCCG	RPS25	395.59/363.19/413.64/366.13	6.2867/2.8282	380.86	4.5575	-6.1025	606.83	2214.5	7.9966	3.4952e-16	1	6.9904e-16	5.0433e-14	FALSE
CTTCAGCTCTGACACCGACA	ISG15	255.14/264.26/277.13/304.06	374.35/801.52	270.7	587.93	1.1161	479.21	1573.9	7.9964	1	6.4036e-16	1.2807e-15	8.7163e-14	TRUE
GCAAAGATTCTCTGTCATCG	WDR46	542.49/493.29/563.81/553.63	152.6/40.727	548.06	96.661	-2.4911	1103.2	3186.6	7.9964	6.4036e-16	1	1.2807e-15	8.7163e-14	FALSE
GAAGTAGAAAGCACCCACCG	HTR1B	186.84/126.03/144.71/158.36	383.49/394.26	151.53	388.87	1.3539	663.42	881.07	7.9958	1	6.4348e-16	1.287e-15	8.751e-14	TRUE
GCAGTCGAGACAGAAGCACT	HMCES	393.02/265.62/379.51/505.49	5.7152/9.0504	386.26	7.3828	-5.5297	9620.5	2245.9	7.9948	4.6769e-16	1	9.3537e-16	6.5722e-14	FALSE
ATGTCCACCAGTATAGCTCT	APPBP2	353.07/355.06/288.05/292.65	956.73/381.25	322.86	668.99	1.0488	1358	1877.2	7.9887	1	6.8208e-16	1.3642e-15	9.268e-14	TRUE
TTAGAGGCAGAGTAATTCCG	TAF7	447.14/376.75/404.08/258.45	4.5722/15.272	390.42	9.9223	-5.1633	7002.2	2270	7.9861	5.7061e-16	1	1.1412e-15	7.8977e-14	FALSE
GCATGAAGCTTACCTCGTAA	SLC22A9	690.68/767.04/440.94/571.37	68.011/226.82	631.02	147.42	-2.0903	20583	3669	7.9839	7.0864e-16	1	1.4173e-15	9.6205e-14	FALSE
TCAGCCATGTAATCAAACAA	HPD	126.28/205.99/163.82/235.64	778.41/114.83	184.9	446.62	1.2677	2300.1	1075.1	7.9818	1	7.2081e-16	1.4416e-15	9.7701e-14	TRUE
CCCACGTGTGCGTCCCACAC	ENSG00000288675	64.429/78.602/42.32/86.149	349.2/119.35	71.515	234.28	1.698	388.99	415.82	7.9817	1	7.2154e-16	1.4431e-15	9.7701e-14	TRUE
CCTGATTCACTAGGGCAGCG	DNAJC6	135.3/159.91/131.05/168.5	532.66/230.22	147.61	381.44	1.3637	337.77	858.24	7.9817	1	7.2144e-16	1.4429e-15	9.7701e-14	TRUE
CAGCAGATGGGCTGGTAGCA	KRTAP9-6	226.79/170.76/181.57/254.65	235.47/722.9	204.18	479.18	1.2267	1562.3	1187.2	7.9815	1	7.2261e-16	1.4452e-15	9.7761e-14	TRUE
AAGATGGTGATTGTAGTTAG	THAP6	297.66/290.01/195.22/211.57	345.2/765.89	250.79	555.54	1.1443	2787.3	1458.2	7.9806	1	7.2807e-16	1.4561e-15	9.8414e-14	TRUE
CAGCAGAACTCTCACGACCA	ARID1A	600.48/567.83/495.55/620.78	928.15/1170.3	584.15	1049.2	0.84383	3241.7	3396.5	7.9803	1	7.3002e-16	1.46e-15	9.8593e-14	TRUE
AAGGCAAGGAAGGAGGCACA	TANGO2	650.73/483.81/589.75/458.62	92.015/89.938	536.78	90.976	-2.5477	8235.3	3121	7.9798	7.3283e-16	1	1.4657e-15	9.8887e-14	FALSE
GTGGCCACATGGACATACGA	TTC21A	623.67/573.25/636.16/629.65	149.74/140.28	626.66	145.01	-2.1039	986.87	3643.6	7.9793	7.3585e-16	1	1.4717e-15	9.9209e-14	FALSE
AACAGCTTGAGACCGAACAA	DNAJC11	369.82/405.21/293.51/395.27	9.7159/2.8282	382.55	6.272	-5.7209	2921.8	2224.3	7.9783	4.9129e-16	1	9.8258e-16	6.8791e-14	FALSE
CTGCCTCGCAGAAAGCAACG	DDX51	675.21/519.04/623.87/753.8	166.88/151.59	649.54	159.24	-2.0214	9739.5	3776.7	7.9783	7.4175e-16	1	1.4835e-15	9.9918e-14	FALSE
GCAGCCTCTGAAAAGAATCG	C19orf53	548.93/546.15/637.53/625.85	117.16/125.57	587.39	121.37	-2.2655	2390.8	3415.3	7.9743	7.6624e-16	1	1.5325e-15	1.0313e-13	FALSE
GAAGGCAACACAAATTGCAA	ALPK2	199.73/283.24/218.42/233.11	793.84/235.31	225.77	514.58	1.185	1362.9	1312.7	7.9713	1	7.849e-16	1.5698e-15	1.0537e-13	TRUE
GGCAACTCCAGGTCAAACCT	ADAMTS13	229.37/184.31/230.71/233.11	443.5/599.59	230.04	521.54	1.1774	700.55	1337.5	7.9707	1	7.8905e-16	1.5781e-15	1.0583e-13	TRUE
CCCCTGGCCAAGGGTCACCG	PSORS1C2	157.21/126.03/247.09/203.97	531.51/346.18	180.59	438.85	1.2763	2830.8	1050	7.97	1	7.9357e-16	1.5871e-15	1.0635e-13	TRUE
GGCCCCACTTACAGTGCTGT	RPL28	404.61/424.18/344.02/364.87	5.1437/10.747	384.74	7.9455	-5.4303	1334.5	2237	7.9665	6.0913e-16	1	1.2183e-15	8.3641e-14	FALSE
AGGTCTCTGGTGTTTGTAAG	SKP2	597.9/700.64/552.89/577.71	102.87/141.41	587.8	122.14	-2.2574	4718.5	3417.7	7.9653	8.2417e-16	1	1.6483e-15	1.1035e-13	FALSE
ATTCCTCATCCTGACGCATG	SPOUT1	474.2/425.53/499.65/390.2	18.86/66.181	449.86	42.521	-3.3729	2407.1	2615.7	7.9647	8.274e-16	1	1.6548e-15	1.1069e-13	FALSE
GCACCAGACCGCCGAATCTG	TSR3	507.7/509.56/535.14/492.82	62.867/88.241	508.63	75.554	-2.7349	318.12	2957.3	7.9636	8.3539e-16	1	1.6708e-15	1.1157e-13	FALSE
GAAGGTGCAGATCTCTTAGG	RBMX	423.94/348.29/376.78/377.54	2.2861/6.2221	377.16	4.2541	-6.1694	1007.5	2192.9	7.9631	4.3791e-16	1	8.7583e-16	6.1872e-14	FALSE
GACATGATGGTAGACACCTG	TUBG1	412.34/344.22/432.75/266.05	6.2867/3.3939	378.28	4.8403	-6.0211	5961.3	2199.5	7.9628	4.7787e-16	1	9.5574e-16	6.7032e-14	FALSE
GACCCATGTGTTATAGCGGG	NOL6	445.85/352.35/438.21/295.19	15.431/11.879	395.28	13.655	-4.7571	5420.6	2298.3	7.9604	7.7494e-16	1	1.5499e-15	1.0421e-13	FALSE
TTCCAAGTCTGGGATTTAGG	ARL1	755.11/670.83/703.05/685.39	242.9/134.06	694.22	188.48	-1.8754	1470	4036.5	7.9603	8.5791e-16	1	1.7158e-15	1.1438e-13	FALSE
CTTACTTAAAACGGTGAGCT	IGLL1	206.17/227.67/192.49/146.96	381.78/558.86	199.33	470.32	1.2343	1213.2	1159	7.96	1	8.5991e-16	1.7198e-15	1.1455e-13	TRUE
AAGACGCGTAAAGCGCCCGT	nosite_238	186.84/218.19/151.53/144.43	488.65/349	169.19	418.83	1.3027	1212.5	983.72	7.9594	1	8.6453e-16	1.7291e-15	1.1507e-13	TRUE
AAGCTGTAGAACTCTTCCAA	PGBD2	643/684.38/704.42/576.44	137.74/200.81	663.69	169.27	-1.9648	3375.8	3858.9	7.959	8.6689e-16	1	1.7338e-15	1.1528e-13	FALSE
GAAGCCCCCGTACTCGTACG	FOXL2	363.38/295.43/339.92/326.86	701.26/666.33	333.39	683.79	1.0341	808.43	1938.5	7.9587	1	8.6944e-16	1.7389e-15	1.1552e-13	TRUE
AGAATGGGGTACCAATCCCA	PHIP	716.45/493.29/707.15/533.36	179.46/105.21	620.26	142.33	-2.1158	13491	3606.4	7.9583	8.7207e-16	1	1.7441e-15	1.1578e-13	FALSE
AGTGCCGGGAGAAGAGCACG	DAPK2	435.54/582.74/517.39/478.89	64.01/75.797	498.14	69.904	-2.8155	3939	2896.4	7.9571	8.8033e-16	1	1.7607e-15	1.1677e-13	FALSE
TCCGCGGCCACCGCTCAGCG	PRRT1	124.99/82.667/124.23/112.75	125.16/529.45	118.49	327.3	1.4581	463.82	688.95	7.9554	1	8.9244e-16	1.7849e-15	1.1818e-13	TRUE
AATACCTTGGCAGTGACCGG	AAMP	405.9/375.39/334.46/372.47	2.8576/3.3939	373.93	3.1257	-6.5058	861.39	2174.2	7.9524	3.835e-16	1	7.67e-16	5.5031e-14	FALSE
AAGTCTACTTGTATCTACGG	DDX5	390.44/383.52/434.12/345.86	16.574/3.3939	386.98	9.984	-5.1425	1312.2	2250	7.9477	7.7995e-16	1	1.5599e-15	1.0479e-13	FALSE
ATGAGTAGAATCTACTATCG	RAB24	997.36/1001.5/948.78/867.82	274.9/475.71	973.07	375.31	-1.3721	4354.7	5657.8	7.9471	9.55e-16	1	1.91e-15	1.2586e-13	FALSE
AGGGGGTAAAAGCCCTTCTG	HEATR6	597.9/532.59/556.98/556.17	80.584/128.4	556.57	104.49	-2.402	761.02	3236.1	7.947	9.553e-16	1	1.9106e-15	1.2586e-13	FALSE
ATGCTCCTTACAAAACAGCA	COPS3	438.12/429.6/357.67/326.86	5.7152/21.495	393.63	13.605	-4.756	3008.1	2288.7	7.9436	8.8647e-16	1	1.7729e-15	1.1749e-13	FALSE
GCATATGAAGTGCTGTCGGA	DNAJB6	332.45/607.13/408.18/457.35	36.577/32.808	432.77	34.692	-3.6032	13892	2516.3	7.9357	1.0434e-15	1	2.0868e-15	1.3689e-13	FALSE
TTGGAAATCCCGAGATTGCC	CDKN2C	140.45/211.41/204.77/260.98	701.83/266.42	208.09	484.12	1.2142	2464.7	1209.9	7.9356	1	1.0473e-15	2.0946e-15	1.3724e-13	TRUE
TCAGCAGACTCGCCCAGGAG	UBE2I	398.17/456.7/304.43/350.93	2.2861/6.2221	374.55	4.2541	-6.1594	4260.6	2177.8	7.9349	5.4992e-16	1	1.0998e-15	7.632e-14	FALSE
ACTTGGTGCCAAACTCTGAA	FOXD4L4	864.63/909.34/959.7/881.76	382.92/263.03	895.55	322.97	-1.4685	1817.1	5207.1	7.9348	1.0538e-15	1	2.1075e-15	1.379e-13	FALSE
CATACTTACCTGCACTTCGA	CFAP20	898.14/798.21/839.57/855.16	193.17/388.03	847.36	290.6	-1.5407	1705	4926.9	7.932	1.0786e-15	1	2.1571e-15	1.4103e-13	FALSE
ATCAGATAGTCCATACAAGG	ZNF836	911.02/792.79/847.76/880.49	370.92/233.05	864.13	301.98	-1.5137	2607.8	5024.3	7.9306	1.0901e-15	1	2.1802e-15	1.4242e-13	FALSE
GGATGAAGGAGACATTCGGG	NPIPB15	677.79/678.96/546.06/500.42	120.02/157.82	611.93	138.92	-2.1311	8534	3558	7.9299	1.0965e-15	1	2.1931e-15	1.4314e-13	FALSE
CACTTGTCCGTCATCCTCTG	TIMM13	506.41/489.23/378.15/452.28	52.008/59.959	470.76	55.984	-3.0494	3510	2737.1	7.9279	1.1139e-15	1	2.2278e-15	1.4521e-13	FALSE
ATCCCTAAACCCAGTAAGGA	PIR	247.41/302.21/260.74/191.3	261.19/856.39	254.08	558.79	1.134	2115.5	1477.3	7.9279	1	1.1143e-15	2.2285e-15	1.4521e-13	TRUE
GGAATATGCAGCGATAGCAA	MOCS3	355.65/425.53/410.91/354.73	9.1443/9.0504	383.28	9.0974	-5.2501	1375.8	2228.5	7.9264	8.9344e-16	1	1.7869e-15	1.1821e-13	FALSE
CATTTATGGCACCTCCCACG	LARS2	550.22/413.34/671.65/615.71	100.59/142.54	582.97	121.57	-2.2523	12928	3389.6	7.9251	1.1396e-15	1	2.2792e-15	1.4839e-13	FALSE
GTCATCCCAACAATTGACCT	NCKAP1	599.19/593.58/636.16/654.99	95.444/190.06	617.67	142.75	-2.1056	885.42	3591.4	7.9249	1.1418e-15	1	2.2837e-15	1.4856e-13	FALSE
AGCAGAAACTGCTTCATGGC	GTF2H5	216.48/229.03/277.13/234.38	807.56/237.57	231.7	522.57	1.1699	769.75	1347.2	7.9245	1	1.1453e-15	2.2906e-15	1.4888e-13	TRUE
ATAGCTATCCGTATGACTGG	IARS2	402.04/379.46/344.02/395.27	1.143/21.495	387.36	11.319	-4.9785	739.74	2252.3	7.9237	9.8801e-16	1	1.976e-15	1.3006e-13	FALSE
CTACTGCGTCTACCAGAGCA	AGPAT5	914.89/708.77/705.78/638.52	229.75/168.56	707.28	199.16	-1.8232	15945	4112.4	7.9236	1.154e-15	1	2.3081e-15	1.4977e-13	FALSE
GCACTTACGCTCGTCGGTAA	nosite_540	203.59/153.14/167.91/144.43	353.2/451.95	160.53	402.58	1.3211	741.1	933.35	7.9229	1	1.1604e-15	2.3207e-15	1.5047e-13	TRUE
TTGCAAACCAGTTGTAGACA	HNF1B	360.8/319.83/415.01/547.3	10.287/13.01	387.9	11.649	-4.9424	10504	2255.4	7.9226	1.0058e-15	1	2.0116e-15	1.3218e-13	FALSE
TGGCAGAAATGTTGGATCAG	RNF20	418.79/512.27/383.61/478.89	17.717/70.706	448.84	44.212	-3.3146	3361.4	2609.7	7.9206	1.1811e-15	1	2.3622e-15	1.5303e-13	FALSE
AGCGTGAAGCCGGAAGACAG	CD8B	403.32/487.87/554.25/509.29	73.155/71.272	498.58	72.213	-2.7705	4134.2	2898.9	7.9189	1.1978e-15	1	2.3955e-15	1.5501e-13	FALSE
TGTGCGTACCAATGAAGTGG	TAOK1	237.1/140.94/193.85/233.11	180.03/804.92	213.48	492.47	1.2021	2196.8	1241.3	7.9189	1	1.1984e-15	2.3967e-15	1.5501e-13	TRUE
GTATGACCGCTACCTCAACA	CTDP1	646.86/658.63/612.95/627.11	76.584/233.61	636.99	155.1	-2.0311	413.69	3703.7	7.9183	1.2039e-15	1	2.4078e-15	1.5546e-13	FALSE
TATCACATGCAAGTATCCAG	IL36G	222.92/241.23/211.6/209.04	507.51/489.85	217.26	498.68	1.195	235.36	1263.2	7.918	1	1.2072e-15	2.4144e-15	1.5577e-13	TRUE
GGGCTCTTGGTACCATATGG	POU2F2	417.5/599/531.04/601.78	126.31/96.16	565.02	111.23	-2.3344	8474.3	3285.2	7.9172	1.2149e-15	1	2.4298e-15	1.5663e-13	FALSE
CATTGTCAATGGATCTCATG	EIF5	380.13/333.38/580.19/380.07	16.003/0	380.1	8.0013	-5.4039	14073	2210	7.9151	9.2501e-16	1	1.85e-15	1.2208e-13	FALSE
GATGATTTGGCGTCGTACGG	nosite_930	126.28/163.98/188.39/191.3	366.34/492.68	176.19	429.51	1.2808	1005.6	1024.4	7.9149	1	1.2372e-15	2.4743e-15	1.5936e-13	TRUE
TAATTGGTTTCTGTACCCAC	PHB	358.22/456.7/309.89/383.87	4.5722/2.2626	371.05	3.4174	-6.3961	3802	2157.4	7.9149	5.542e-16	1	1.1084e-15	7.6842e-14	FALSE
GCACCATTGGCACAAACAGT	ANLN	498.68/478.39/450.5/487.76	64.01/63.353	483.07	63.681	-2.9038	449.46	2808.7	7.9134	1.2526e-15	1	2.5052e-15	1.6109e-13	FALSE
AAGCAACTATAAGCCTGACG	C9orf131	699.7/704.71/584.28/605.58	190.32/140.28	652.64	165.3	-1.9747	3937.5	3794.7	7.9112	1.2744e-15	1	2.5487e-15	1.6375e-13	FALSE
ACGCTTCAAATTCCCAGACG	HTR2C	569.55/612.55/637.53/476.35	709.83/1399.4	591.05	1054.6	0.8343	5413.3	3436.6	7.9077	1	1.3106e-15	2.6211e-15	1.6826e-13	TRUE
ATGTGATTTCCCTTAGGATG	MRPS14	588.88/544.79/675.75/509.29	69.154/156.68	566.84	112.92	-2.3175	5381.8	3295.8	7.9067	1.3214e-15	1	2.6427e-15	1.6951e-13	FALSE
GGAAGCTTTATTTACAACCA	SEC62	644.29/653.21/581.55/500.42	142.88/139.15	612.92	141.01	-2.112	5415.4	3563.7	7.905	1.3396e-15	1	2.6791e-15	1.7157e-13	FALSE
GAAGGTCTCGAAGAAAACTT	ACTR1A	435.54/562.41/546.06/404.14	72.583/64.484	490.8	68.534	-2.8223	6248.4	2853.7	7.9047	1.3434e-15	1	2.6867e-15	1.7191e-13	FALSE
GTGTTACTCGGTCACAGCGG	WDR46	277.04/367.26/367.23/369.93	2.2861/1.6969	367.24	1.9915	-6.9436	2714.4	2135.3	7.9043	3.9483e-16	1	7.8966e-16	5.6605e-14	FALSE
AGTTCTTGAATGTAGAGATG	BIRC5	389.15/337.45/406.81/358.53	4.0006/7.3534	373.84	5.677	-5.8109	960.21	2173.6	7.8967	8.9641e-16	1	1.7928e-15	1.185e-13	FALSE
AACACGATCAGGTCAATTCG	CENPM	402.04/394.36/389.07/468.75	29.719/6.7878	398.2	18.253	-4.3739	1696.8	2315.3	7.8962	1.3732e-15	1	2.7464e-15	1.7559e-13	FALSE
TGACGACGTGATCTATCATG	GCN1	618.52/494.65/465.52/611.91	98.302/112.56	553.28	105.43	-2.3807	6277.8	3217	7.896	1.4401e-15	1	2.8802e-15	1.8399e-13	FALSE
TGGCCGTATCGCTACGCGGT	nosite_564	159.78/138.23/178.83/108.95	464.07/298.66	149.01	381.37	1.3499	908.75	866.38	7.8942	1	1.4605e-15	2.921e-15	1.8629e-13	TRUE
AAGGCTACTACGATATCCGG	SPTBN4	476.77/546.15/487.36/525.76	71.44/84.847	506.56	78.144	-2.681	1063.9	2945.3	7.8941	1.4626e-15	1	2.9253e-15	1.8641e-13	FALSE
AGGCTGGAGGAAGGGACCCT	ENSG00000279073	429.1/462.12/509.2/424.41	80.013/7.9191	445.61	43.966	-3.3121	1679.6	2590.9	7.8906	1.5021e-15	1	3.0041e-15	1.9112e-13	FALSE
GTATCTTCTCCAGAATGCTG	HNRNPK	381.42/352.35/401.35/304.06	1.7146/3.3939	366.89	2.5542	-6.6936	1852.7	2133.2	7.8882	5.4994e-16	1	1.0999e-15	7.632e-14	FALSE
TTGTTGGTCATAGGACGACA	DROSHA	435.54/374.04/359.03/395.27	9.7159/13.576	384.65	11.646	-4.9306	1157	2236.5	7.8874	1.3347e-15	1	2.6695e-15	1.7109e-13	FALSE
TAGCAAAAAGGAAGTAGACC	TXNL4B	355.65/456.7/384.97/358.53	2.2861/7.9191	371.75	5.1026	-5.9327	2608.5	2161.5	7.8863	9.14e-16	1	1.828e-15	1.2072e-13	FALSE
AAGACTATCACCTCACCTTG	PSMC1	260.29/387.59/353.57/414.28	1.7146/7.3534	370.58	4.534	-6.0692	4883.8	2154.7	7.8858	8.5147e-16	1	1.7029e-15	1.1362e-13	FALSE
GCAAGTTCAGAACCATTCAG	URI1	557.95/510.91/539.23/562.5	61.724/144.81	548.59	103.27	-2.3981	596.2	3189.7	7.885	1.5721e-15	1	3.1442e-15	1.9938e-13	FALSE
CATTCCAAATAGTCAACGCA	NOL9	429.1/357.77/423.2/338.26	21.718/7.9191	390.49	14.818	-4.6293	2119.4	2270.4	7.8841	1.4594e-15	1	2.9188e-15	1.8629e-13	FALSE
GGATACCGTACACGCGGTAT	nosite_229	467.75/577.32/535.14/521.96	780.7/1150.5	528.55	965.61	0.86817	2053.8	3073.2	7.8841	1	1.5847e-15	3.1694e-15	2.0082e-13	TRUE
ATGGCCTCTGGACATCCGAG	ACO2	673.92/687.09/671.65/547.3	201.18/158.38	672.79	179.78	-1.8981	5318.2	3911.8	7.8825	1.604e-15	1	3.208e-15	2.031e-13	FALSE
ACTCTTCCATAACACCCAGA	DUT	336.32/394.36/397.26/338.26	2.2861/2.8282	366.31	2.5572	-6.6901	1143.7	2129.9	7.8819	5.7898e-16	1	1.158e-15	7.9852e-14	FALSE
AGAGTTGGTCGAACCGTCGC	nosite_705	177.82/149.07/249.82/111.49	490.94/321.85	163.45	406.4	1.3088	3524.6	950.34	7.8808	1	1.6262e-15	3.2524e-15	2.0574e-13	TRUE
TTGGCGCGAGAAATGGAGCA	CCDC102A	197.15/237.16/211.6/253.38	367.49/650.5	224.38	508.99	1.1781	636.35	1304.6	7.8797	1	1.6405e-15	3.281e-15	2.0739e-13	TRUE
TATCCTGGCATGGTGGAGGT	SPRR2G	206.17/200.57/174.74/276.18	109.16/839.42	203.37	474.29	1.2176	2045.7	1182.5	7.8785	1	1.6561e-15	3.3123e-15	2.0919e-13	TRUE
GGTGAACCGCACACACCTAG	KIAA1109	90.2/168.05/151.53/224.24	328.05/471.75	159.79	399.9	1.3181	3044.3	929.07	7.8776	1	1.6689e-15	3.3379e-15	2.1064e-13	TRUE
ATTGCTGGGAGCTACGTATG	FEM1A	742.22/524.46/798.61/765.21	240.04/224.56	753.71	232.3	-1.6937	18279	4382.4	7.8764	1.6849e-15	1	3.3697e-15	2.1248e-13	FALSE
CTCTGAGGAGACCACGACTG	AHCY	793.76/558.34/593.84/671.46	126.31/183.84	632.65	155.07	-2.0215	11497	3678.4	7.8743	1.7134e-15	1	3.4268e-15	2.1573e-13	FALSE
GGAGAAGTACAATATAGAGA	DYNLL2	516.72/552.92/713.97/647.38	137.17/132.93	600.15	135.05	-2.1436	8126	3489.5	7.8736	1.7234e-15	1	3.4469e-15	2.1682e-13	FALSE
GCCCTGAACGCCATGAGCCT	ENSG00000288623	194.57/199.21/226.61/162.16	500.65/425.93	196.89	463.29	1.2303	700.12	1144.8	7.8734	1	1.7256e-15	3.4512e-15	2.1691e-13	TRUE
TATGTTTACAACATCATCGG	PSMB1	292.51/445.86/460.06/317.99	1.143/20.929	381.93	11.036	-4.9916	7425.2	2220.7	7.8705	1.5012e-15	1	3.0024e-15	1.9112e-13	FALSE
CCAGCCGCCAGTCTTACCAG	PPP1R10	492.24/474.32/488.72/502.96	48.008/92.766	490.48	70.387	-2.7834	141	2851.8	7.8665	1.8229e-15	1	3.6458e-15	2.2878e-13	FALSE
ATCGAAGACACTTTCCGGTA	ATP6V1F	398.17/425.53/406.81/530.83	18.289/40.161	416.17	29.225	-3.7868	4548.4	2419.8	7.8662	1.8144e-15	1	3.6288e-15	2.2789e-13	FALSE
AGGCTCGAGTTGATGCCCAC	EIF3M	453.58/344.22/424.56/406.67	35.434/22.626	415.62	29.03	-3.7942	2232.8	2416.6	7.8641	1.8445e-15	1	3.689e-15	2.313e-13	FALSE
CTTGGGGAAGGTGCGCCCTG	FKBP1A	605.63/500.07/511.93/762.67	110.88/110.3	558.78	110.59	-2.3267	16469	3249	7.8631	1.8739e-15	1	3.7478e-15	2.348e-13	FALSE
AATCTTAACAACTTACCAAG	HUWE1	347.92/403.85/569.27/437.08	8.5728/54.868	420.47	31.72	-3.6872	9319.3	2444.7	7.8623	1.8768e-15	1	3.7537e-15	2.3498e-13	FALSE
GAGATATATTAAAGTTATCG	PGBD4	1034.7/891.72/733.09/809.55	381.78/213.81	850.64	297.8	-1.5111	17028	4945.9	7.861	1.9057e-15	1	3.8114e-15	2.3821e-13	FALSE
CCACAATGTCCTGCACTCCA	PHB	346.63/372.68/309.89/391.47	0/0.56565	359.65	0.28282	-8.1351	1276.1	2091.2	7.8587	9.353e-17	1	1.8706e-16	1.453e-14	FALSE
ATTTACTGTCACCTACCTGG	ZNF730	508.99/393.01/408.18/347.13	22.861/19.798	400.59	21.329	-4.1687	4907.5	2329.2	7.8585	1.892e-15	1	3.784e-15	2.3669e-13	FALSE
AGCCTTATACCGATCAATCT	MRPL51	596.61/655.92/638.89/647.38	220.04/105.21	643.14	162.62	-1.977	788.07	3739.4	7.8578	1.954e-15	1	3.9079e-15	2.4405e-13	FALSE
CTTGTCCAAACTCCCCATTG	CCT7	353.07/410.63/420.47/255.91	1.7146/21.495	381.85	11.605	-4.9248	6335.8	2220.2	7.8576	1.6914e-15	1	3.3827e-15	2.1313e-13	FALSE
AAGTAAAGATACTCACTGTG	XPO5	476.77/376.75/323.54/501.69	25.147/45.817	426.76	35.482	-3.5515	7090.5	2481.3	7.8549	1.9947e-15	1	3.9895e-15	2.4894e-13	FALSE
GAAGTCAGGATTGAACTCAT	N4BP2L1	173.96/158.56/226.61/216.64	738.41/181.57	195.3	459.99	1.2317	1080.5	1135.5	7.8548	1	2.0013e-15	4.0026e-15	2.4956e-13	TRUE
CAGATAAACAGAAGATTCCG	FAM90A26	863.35/672.18/682.58/658.79	141.17/227.96	677.38	184.56	-1.8702	11661	3938.5	7.8527	2.0358e-15	1	4.0717e-15	2.5326e-13	FALSE
ATCTCCAAGAACCCGCTCGG	ZNHIT2	650.73/731.81/648.45/675.26	269.19/82.019	662.99	175.6	-1.9107	1749.3	3854.9	7.85	2.0796e-15	1	4.1591e-15	2.5829e-13	FALSE
CTACTGCAAAGAGAAGCCCG	OR2T35	260.29/216.83/199.31/226.77	879/128.4	221.8	503.7	1.1797	678.89	1289.6	7.8497	1	2.0845e-15	4.1689e-15	2.5849e-13	TRUE
CTCCACTAGTCCCCGCGCCG	CDKN2B	210.04/296.79/395.89/241.98	534.37/625.61	269.38	579.99	1.1035	7009.6	1566.3	7.8483	1	2.1092e-15	4.2184e-15	2.6135e-13	TRUE
ATTGGCTGGGATAAGCACTA	PSMA4	378.84/357.77/417.74/326.86	8.0013/2.2626	368.31	5.1319	-5.9123	1461	2141.5	7.848	1.2455e-15	1	2.491e-15	1.6031e-13	FALSE
CACTAAACCATTTCAGGTAA	CALM2	354.36/378.1/319.45/443.41	726.4/730.25	366.23	728.33	0.98988	2809.4	2129.4	7.8469	1	2.1324e-15	4.2647e-15	2.6386e-13	TRUE
CATTAACATAATCCGCGAGT	CPB1	295.08/192.44/292.14/291.39	955.01/274.9	291.76	614.96	1.0731	3292.3	1696.4	7.8469	1	2.1329e-15	4.2657e-15	2.6386e-13	TRUE
AGTTTCCAGTCCATGTGCTG	ENSG00000259916	688.1/580.03/517.39/641.05	102.87/183.27	610.54	143.07	-2.0857	5518	3549.9	7.8459	2.1492e-15	1	4.2984e-15	2.6559e-13	FALSE
CGAGTCGGCGTCGCTGACAG	ACTN2	130.15/135.52/121.5/167.23	309.19/392.56	132.83	350.88	1.3946	442.03	772.34	7.8458	1	2.1507e-15	4.3015e-15	2.6559e-13	TRUE
ACAGAGAATTACCGCCACCT	BBS12	216.48/220.9/251.19/277.45	70.869/982.53	236.04	526.7	1.1546	852	1372.4	7.8457	1	2.152e-15	4.3039e-15	2.6559e-13	TRUE
GGGGTCGAAACGCGTAACGC	nosite_532	104.37/120.61/122.86/165.96	350.34/310.54	121.74	330.44	1.4332	753.3	707.83	7.8445	1	2.1736e-15	4.3472e-15	2.6805e-13	TRUE
TAGACGACCTACCTGCGCTG	RANBP3	689.39/716.9/761.75/629.65	233.18/170.26	703.14	201.72	-1.7964	3071.8	4088.3	7.8421	2.2154e-15	1	4.4308e-15	2.7299e-13	FALSE
GGCCAAGAAATGCTTGTGCG	FAM111A	224.21/224.96/203.41/267.32	542.94/472.88	224.59	507.91	1.1737	758.18	1305.8	7.8405	1	2.2445e-15	4.489e-15	2.7549e-13	TRUE
CAAGACTCTCTGGATACTTG	ALG10B	291.22/449.93/546.06/372.47	22.861/32.808	411.2	27.834	-3.8375	11861	2390.9	7.8403	2.2262e-15	1	4.4525e-15	2.7389e-13	FALSE
TGATGATCAAAACTACAGGG	ARHGAP42	551.51/421.47/331.73/381.34	23.432/22.06	401.4	22.746	-4.0829	9397.2	2333.9	7.838	2.241e-15	1	4.4821e-15	2.7528e-13	FALSE
CCATCCCAGCAATCCCAACA	WDR89	621.09/546.15/606.13/606.84	158.88/123.31	606.49	141.1	-2.096	1284.8	3526.3	7.8371	2.3057e-15	1	4.6114e-15	2.8233e-13	FALSE
TGCCCACTATGTCTATCCGC	RBM24	202.31/268.33/292.14/210.3	478.93/584.31	239.32	531.62	1.1482	1947.9	1391.5	7.8361	1	2.3235e-15	4.6469e-15	2.8429e-13	TRUE
CGGGACATCGCCGTCGTATC	nosite_702	130.15/82.667/96.926/133.02	286.9/342.78	113.54	314.84	1.4634	628.15	660.14	7.8351	1	2.3433e-15	4.6866e-15	2.8626e-13	TRUE
GGAGGTCTGGTCCTTTGAAG	AAMP	280.91/451.28/354.94/372.47	2.2861/4.5252	363.7	3.4056	-6.3712	4892.9	2114.7	7.835	1.0478e-15	1	2.0956e-15	1.3724e-13	FALSE
ATTCTCATACCCCCTCCCGT	SRRM2	400.75/468.9/501.01/416.81	26.861/63.918	442.85	45.39	-3.2582	2170.6	2574.9	7.8328	2.3843e-15	1	4.7686e-15	2.9104e-13	FALSE
TCCAAGAAGAATGTTAATGT	ORC5	447.14/500.07/405.45/448.48	77.727/18.666	447.81	48.197	-3.1895	1508.8	2603.7	7.8314	2.4108e-15	1	4.8216e-15	2.9405e-13	FALSE
ATGTGGCTGCCGTGTAAGAG	SRSF3	393.02/391.65/354.94/363.6	9.1443/12.444	377.63	10.794	-5.0046	381.68	2195.7	7.8286	2.0816e-15	1	4.1632e-15	2.5833e-13	FALSE
ACTGTGGCGTGATGGCCGCG	GAPDH	429.1/460.77/521.49/605.58	93.158/52.605	491.13	72.882	-2.7357	6263.3	2855.6	7.8268	2.5023e-15	1	5.0046e-15	3.0449e-13	FALSE
CCAACCAGAATACAATCCGC	TWNK	485.79/346.93/409.55/447.21	40.578/35.07	428.38	37.824	-3.4672	3546.5	2490.8	7.8256	2.5216e-15	1	5.0432e-15	3.0661e-13	FALSE
GGGCGTTTACGGCCCCACCA	AJAP1	233.23/314.41/341.29/286.32	775.55/479.1	300.36	627.33	1.06	2191.9	1746.4	7.824	1	2.5587e-15	5.1174e-15	3.1063e-13	TRUE
GCAATGTTCCTCTCGCCGCG	PRAG1	297.66/296.79/215.69/269.85	464.07/737.61	283.32	600.84	1.0819	1713.9	1647.3	7.8232	1	2.5753e-15	5.1507e-15	3.1241e-13	TRUE
CTTTGGGGATCTCAAGACAG	CHD8	853.04/631.52/737.18/641.05	154.88/233.05	689.12	193.96	-1.8236	11602	4006.8	7.8224	2.591e-15	1	5.182e-15	3.1373e-13	FALSE
GACTTGTTCCAACCGGAGCG	GAS6	322.14/353.71/405.45/364.87	357.2/1076.4	359.29	716.81	0.99446	1191	2089	7.8224	1	2.5923e-15	5.1845e-15	3.1373e-13	TRUE
GACCCCATCACTCTCCACCA	UPK3B	391.73/363.19/409.55/466.22	37.149/9.0504	400.64	23.1	-4.0588	1953.9	2329.4	7.8223	2.5423e-15	1	5.0845e-15	3.0888e-13	FALSE
GAAAAAGGGCTCCAAGAAGG	H2BC11	322.14/318.47/409.55/449.75	2.2861/7.9191	365.84	5.1026	-5.9096	4367.8	2127.2	7.8216	1.5312e-15	1	3.0625e-15	1.9452e-13	FALSE
GACTGCATTGCATACACCAA	OSGEP	391.73/340.16/341.29/381.34	4.5722/1.1313	361.31	2.8517	-6.5556	724.86	2100.8	7.8208	1.0269e-15	1	2.0539e-15	1.3484e-13	FALSE
ATAAACCTACAACAAAGACG	CNOT4	279.62/250.71/256.65/344.6	260.04/893.72	268.13	576.88	1.1024	2137.9	1559	7.8195	1	2.6523e-15	5.3046e-15	3.2075e-13	TRUE
CTGGCCCCTCTGCTGCACTG	ANTXR1	338.9/233.09/288.05/304.06	979.02/261.9	296.05	620.46	1.0649	1975.8	1721.3	7.819	1	2.6619e-15	5.3238e-15	3.2166e-13	TRUE
CTGCACAGTGACATAAGTTG	ETV7	274.47/386.23/255.28/281.25	411.5/772.68	277.86	592.09	1.0887	4092.5	1615.6	7.8177	1	2.6897e-15	5.3794e-15	3.2477e-13	TRUE
TTGATGACCCAAAAAACTGG	MRPL47	481.93/563.76/602.03/618.25	110.88/144.81	582.9	127.84	-2.1801	4058.9	3389.2	7.8166	2.7131e-15	1	5.4261e-15	3.2734e-13	FALSE
CGAGAAGCGCTGTTTCATCG	TMED4	153.34/121.97/158.36/173.56	372.63/409.53	155.85	391.08	1.3218	491.45	906.16	7.8143	1	2.7625e-15	5.525e-15	3.3305e-13	TRUE
TTGATAGCGGTGTCCACCGA	HCN4	451/647.79/662.1/554.9	97.73/181.01	601.34	139.37	-2.1014	10203	3496.4	7.8128	2.7967e-15	1	5.5935e-15	3.369e-13	FALSE
ATTTACGGAAAAGTAGTCCA	RASA1	264.16/229.03/354.94/266.05	653.82/489.85	265.1	571.84	1.1061	3124.5	1541.4	7.8127	1	2.7988e-15	5.5976e-15	3.369e-13	TRUE
TTCATCGGAACTGCACACCT	SUPT6H	351.78/369.97/432.75/314.19	4.5722/1.6969	360.88	3.1346	-6.4516	2503.7	2098.3	7.8098	1.2038e-15	1	2.4076e-15	1.5546e-13	FALSE
CGCAGGTTGCGACATGTGCG	PRDM6	405.9/337.45/266.2/282.52	498.37/784.55	309.98	641.46	1.0468	4208.5	1802.3	7.8079	1	2.9067e-15	5.8134e-15	3.4881e-13	TRUE
AGCTTCCCCCAGGACAGTGA	CSAG1	1131.4/1437.9/1088/1336.6	592.67/552.64	1234	572.65	-1.1062	27977	7174.8	7.8074	2.9183e-15	1	5.8366e-15	3.4994e-13	FALSE
TGCTGCCTACATGAACAAGG	KRT5	657.17/624.75/521.49/836.15	170.31/158.38	640.96	164.35	-1.957	17633	3726.8	7.8073	2.9218e-15	1	5.8436e-15	3.5009e-13	FALSE
AACGTCCTGTGAGTTTACTG	ATP6V1B2	342.76/356.42/465.52/392.74	14.86/5.6565	374.58	10.258	-5.0601	3313.9	2177.9	7.8066	2.436e-15	1	4.872e-15	2.9689e-13	FALSE
CGGGAGTTCCATGGAGACTG	ENSG00000288529	244.83/254.78/252.55/255.91	489.79/617.12	253.67	553.46	1.1225	28.535	1474.9	7.8062	1	2.9473e-15	5.8945e-15	3.5287e-13	TRUE
CTACACCACTACTACGTCCA	C22orf39	260.29/344.22/380.88/271.12	1112.2/163.47	307.67	637.83	1.0494	3425.4	1788.9	7.806	1	2.9517e-15	5.9035e-15	3.5304e-13	TRUE
TGAAGACCTTGACCGGGAGA	ENSG00000276017	512.85/481.1/416.37/592.91	104.02/50.908	496.97	77.463	-2.666	5401.5	2889.6	7.8042	2.9948e-15	1	5.9895e-15	3.5773e-13	FALSE
GTCACCAATGAACAGGGCAT	SUPT16H	475.48/401.14/307.16/340.8	15.431/1.6969	370.97	8.564	-5.2814	5605.3	2156.9	7.8032	2.3296e-15	1	4.6592e-15	2.8481e-13	FALSE
TTATAATATAACCCACAAGG	TRAPPC11	408.48/330.67/477.8/381.34	20.575/21.495	394.91	21.035	-4.1673	3788.8	2296.1	7.8023	2.9532e-15	1	5.9064e-15	3.5304e-13	FALSE
GAAGAATGGACGGGACCCTG	EMG1	279.62/376.75/354.94/368.67	1.7146/6.2221	361.8	3.9683	-6.1903	2357.2	2103.7	7.8018	1.52e-15	1	3.04e-15	1.9325e-13	FALSE
TGTCCTGTCTGCAGATGCTG	MAFIP	358.22/403.85/341.29/434.55	16.003/11.879	381.04	13.941	-4.6764	1828	2215.5	7.7991	2.8314e-15	1	5.6627e-15	3.4029e-13	FALSE
TACCCAGGGCTCGCCACATG	SLC9A2	592.74/795.5/638.89/624.58	162.88/155.55	631.74	159.22	-1.9816	9480.9	3673.1	7.7965	3.1827e-15	1	6.3654e-15	3.7845e-13	FALSE
GCTGCCAATAACTATGCCTG	TUBA4B	291.22/162.62/199.31/181.17	129.16/769.85	190.24	449.51	1.2362	3708	1106.1	7.7955	1	3.2072e-15	6.4144e-15	3.8107e-13	TRUE
AAAGTGGGAAGTACGTCCTG	RPL30	430.38/351/266.2/362.33	1.143/2.2626	356.67	1.7028	-7.048	4560.6	2073.8	7.7947	8.2883e-16	1	1.6577e-15	1.1079e-13	FALSE
GCTGTCTTCCAGAAGTATGC	S100A11	480.64/410.63/488.72/485.22	93.729/46.383	482.93	70.056	-2.7678	1757.3	2807.9	7.7916	3.3094e-15	1	6.6187e-15	3.9261e-13	FALSE
CTGATACACGTACTTGTCTA	RPS12	377.55/455.35/374.05/358.53	13.145/10.182	375.8	11.663	-4.8951	2210.7	2185	7.79	2.9e-15	1	5.7999e-15	3.4827e-13	FALSE
CTCTGAAGCACACTACACTG	CENPI	516.72/374.04/350.84/404.14	5.7152/31.676	389.09	18.696	-4.3078	6068.4	2262.3	7.7873	3.2812e-15	1	6.5625e-15	3.8957e-13	FALSE
CGTGACAAGTGGCCGCGTGA	TMEM259	563.11/577.32/761.75/586.57	813.27/1256.3	581.94	1034.8	0.8293	10910	3383.6	7.785	1	3.4864e-15	6.9728e-15	4.1298e-13	TRUE
AATTCCTAAGCCTATCCAGT	VMP1	426.52/426.89/334.46/443.41	12.002/66.181	426.7	39.091	-3.4152	2929.3	2481	7.7819	3.568e-15	1	7.136e-15	4.2201e-13	FALSE
AAAACGTCCGATAAAAGTCT	GINS3	503.83/577.32/529.68/467.49	65.153/115.39	516.76	90.273	-2.504	2143.1	3004.6	7.7805	3.6117e-15	1	7.2233e-15	4.262e-13	FALSE
CAAACTCTCTGGCTATGCAT	CCNB1IP1	846.59/760.27/642.99/649.92	318.91/95.029	705.09	206.97	-1.7635	9989.4	4099.7	7.7797	3.6343e-15	1	7.2687e-15	4.2856e-13	FALSE
CTTGAACTACCACATAGTTG	NCBP1	373.69/283.24/390.43/356	9.1443/3.9595	364.84	6.5519	-5.5982	2490.2	2121.3	7.7791	2.4766e-15	1	4.9532e-15	3.0161e-13	FALSE
ATTCTCTTAGACTTCACGCG	PGS1	291.22/409.27/475.07/358.53	9.1443/23.757	383.9	16.451	-4.4631	6063.2	2232.1	7.7775	3.477e-15	1	6.9541e-15	4.1219e-13	FALSE
CCTGGTGGTGAACTTAACCC	NUDT21	521.87/435.02/383.61/394.01	45.15/20.363	414.51	32.757	-3.6216	4440.8	2410.1	7.7762	3.7222e-15	1	7.4444e-15	4.3792e-13	FALSE
TTCGGCTGCTTCCATCAACG	EHMT1	212.61/220.9/339.92/302.79	416.07/714.41	261.84	565.24	1.1072	3957.6	1522.5	7.7757	1	3.7514e-15	7.5028e-15	4.407e-13	TRUE
TCAGTCACCTGCCCGCGCGA	MED9	386.57/451.28/464.15/485.22	21.146/92.201	457.72	56.673	-2.9916	1966.9	2661.3	7.774	3.8033e-15	1	7.6067e-15	4.4646e-13	FALSE
ATTCGTTACGGACCGAACGG	nosite_469	298.95/248/252.55/249.58	570.95/524.92	251.07	547.94	1.1228	768.88	1459.8	7.77	1	3.9244e-15	7.8487e-15	4.6032e-13	TRUE
TTTGTTAGGTCATCGTATTG	RPL4	381.42/376.75/384.97/444.68	11.43/21.495	383.2	16.463	-4.4595	1276.1	2228	7.7694	3.7057e-15	1	7.4113e-15	4.3631e-13	FALSE
GAGTCAGGAGAGCGAGGTGG	VCX3B	1265.4/1150.6/1238.2/1383.5	554.38/623.91	1251.8	589.14	-1.086	9317	7278.3	7.7672	4.0123e-15	1	8.0246e-15	4.6993e-13	FALSE
TTGACATCTACGAACAGGTG	NAPA	359.51/365.9/252.55/359.8	5.1437/3.9595	359.66	4.5516	-6.0216	3836.7	2091.2	7.7654	2.2237e-15	1	4.4475e-15	2.738e-13	FALSE
ACAAGAGCTTAATTATCTCA	ANKRD20A3P	640.42/664.05/705.78/676.52	875/1435	670.29	1155	0.78417	743.23	3897.3	7.7647	1	4.0914e-15	8.1828e-15	4.7848e-13	TRUE
CTTGATCCGCCACTATACGA	TRRAP	444.56/322.54/399.99/333.19	4.5722/11.879	366.59	8.2254	-5.3164	3416.8	2131.5	7.7622	3.1655e-15	1	6.3309e-15	3.7668e-13	FALSE
GTTGGCGAGCTAGCAAAACT	NAA50	443.27/426.89/334.46/462.42	69.154/20.363	435.08	44.759	-3.2525	3668.5	2529.7	7.7604	4.2292e-15	1	8.4584e-15	4.9422e-13	FALSE
GAGTCTCACCTTCCTTCACG	PRR29	746.09/817.19/801.34/753.8	266.9/244.93	777.57	255.91	-1.5996	1230.2	4521.1	7.7583	4.3039e-15	1	8.6077e-15	5.0228e-13	FALSE
CTCACACTTTCAATATGTGG	DDX3X	407.19/322.54/420.47/413.01	34.863/27.717	410.1	31.29	-3.6703	2597.1	2384.5	7.7576	4.3062e-15	1	8.6123e-15	5.0228e-13	FALSE
AGTCATGATTACCCAGCGCA	SMPDL3A	143.03/241.23/208.87/225.51	468.08/517.57	217.19	492.82	1.1784	2071.8	1262.8	7.7565	1	4.3664e-15	8.7329e-15	5.0874e-13	TRUE
ATTGAAACGTAAATTGGACC	OGA	153.34/150.43/125.59/153.29	375.49/389.17	151.86	382.33	1.3264	232.09	882.97	7.7559	1	4.385e-15	8.7701e-15	5.1033e-13	TRUE
TGGTATCTGTAACCCCGCAG	MMP28	499.97/525.82/421.83/470.02	32.005/114.26	484.99	73.133	-2.7127	2034.9	2819.9	7.7559	4.3867e-15	1	8.7734e-15	5.1033e-13	FALSE
CTTCCACTTCAGAATCACTG	NFE2L2	387.86/361.84/398.62/453.55	12.573/32.242	393.24	22.408	-4.074	1560.3	2286.5	7.7553	4.3078e-15	1	8.6156e-15	5.0228e-13	FALSE
ATATAGTACTGTACGATATG	DCAF13	329.88/411.98/464.15/281.25	11.43/10.182	370.93	10.806	-4.9774	6701.1	2156.7	7.7545	3.7442e-15	1	7.4884e-15	4.4018e-13	FALSE
CAGACACTGTCCCACTGAGT	TRIM51GP	650.73/589.51/470.98/679.06	126.31/182.7	620.12	154.51	-1.9979	9197.1	3605.6	7.7542	4.4439e-15	1	8.8877e-15	5.1583e-13	FALSE
ACTAGAACTGTAACTCTCGG	SMC2	360.8/346.93/353.57/481.42	0.57152/7.3534	357.19	3.9625	-6.1735	5188.4	2076.8	7.7509	2.2705e-15	1	4.5409e-15	2.7845e-13	FALSE
GCTGAGGCGAGTGAAAGCTG	CHD1L	640.42/615.26/541.96/630.91	210.89/102.38	623.09	156.64	-1.9851	2334.7	3622.9	7.7496	4.6081e-15	1	9.2162e-15	5.341e-13	FALSE
ACACTGGAACATATCAAGAC	MED30	378.84/361.84/352.21/361.07	4.0006/8.4847	361.45	6.2427	-5.6451	129.37	2101.6	7.7483	3.0764e-15	1	6.1528e-15	3.6664e-13	FALSE
GTCTTCCAGCCCCTACCTAG	MROH1	612.07/638.3/786.33/788.01	140.02/287.35	712.31	213.69	-1.7323	8911.3	4141.6	7.748	4.6675e-15	1	9.3349e-15	5.4058e-13	FALSE
GCCGACGTAACGACCGACGT	nosite_713	79.892/109.77/53.241/59.544	387.49/63.918	69.718	225.7	1.6807	694.26	405.37	7.7476	1	4.6852e-15	9.3705e-15	5.4224e-13	TRUE
CTGCAACGAACAATCATTCG	ATP6V1E1	335.03/353.71/376.78/406.67	11.43/5.0908	365.24	8.2606	-5.3056	965.18	2123.7	7.7465	3.589e-15	1	7.1779e-15	4.2385e-13	FALSE
TTGCGGAAACTGCCAGACAG	NUTM2A	849.17/664.05/734.45/699.33	282.33/151.59	716.89	216.96	-1.7197	6969.1	4168.3	7.7434	4.8412e-15	1	9.6825e-15	5.5946e-13	FALSE
ACTTGTCACCAGTGCCATTA	PPIAL4A	381.42/300.85/354.94/405.41	19.432/0.56565	368.18	9.9987	-5.0689	2089.7	2140.7	7.7414	4.0378e-15	1	8.0756e-15	4.7256e-13	FALSE
CTTGCTCGTCAAACCGCGAT	nosite_963	114.68/93.509/131.05/129.22	444.07/212.12	121.95	328.09	1.4204	332.54	709.08	7.7414	1	4.9177e-15	9.8355e-15	5.6788e-13	TRUE
CTACAATGACAAGTTCTACA	NAA50	377.55/401.14/324.91/348.4	8.0013/6.7878	362.97	7.3945	-5.4382	1110.3	2110.5	7.7401	3.5833e-15	1	7.1667e-15	4.235e-13	FALSE
CGGCTGCCCCTACTACCAGT	FITM1	573.42/609.84/681.21/619.51	180.6/123.31	614.68	151.96	-2.0091	2058.6	3574	7.7401	4.9681e-15	1	9.9363e-15	5.7328e-13	FALSE
GTTCGAACAGGTATCTACCA	PIK3CA	559.24/531.24/642.99/492.82	109.73/109.17	545.24	109.45	-2.3061	4231.3	3170.2	7.7398	4.9773e-15	1	9.9546e-15	5.7391e-13	FALSE
TGTGCATGAGATCTACAATG	TMEM11	689.39/589.51/559.71/524.5	106.87/147.63	574.61	127.25	-2.1661	5376.4	3341	7.7396	4.9877e-15	1	9.9753e-15	5.7468e-13	FALSE
ATTTCCCCCTTTAATCAGCA	RPF2	319.57/428.24/475.07/362.33	25.718/23.192	395.29	24.455	-3.9605	4757.1	2298.3	7.7352	5.0802e-15	1	1.016e-14	5.8362e-13	FALSE
ATACACATCCCATATGGTGA	PIK3C3	387.86/376.75/470.98/426.94	13.145/49.211	407.4	31.178	-3.6658	1915.1	2368.8	7.7301	5.3451e-15	1	1.069e-14	6.1315e-13	FALSE
GAGGAGCCCAGCCCCTTTCG	BAD	627.54/658.63/574.73/656.25	217.75/121.61	641.89	169.68	-1.9133	1734.5	3732.2	7.7296	5.3959e-15	1	1.0792e-14	6.1802e-13	FALSE
TGGTATTGTTGTCTACACTG	ATP1A1	372.4/407.92/326.27/272.38	1.143/1.1313	349.33	1.1372	-7.3569	3472.4	2031.2	7.726	9.9879e-16	1	1.9976e-15	1.3137e-13	FALSE
AATGGGGTAATCTTTCAGGA	THOC2	328.59/368.62/348.11/402.87	9.7159/1.6969	358.36	5.7064	-5.7438	1026	2083.7	7.7257	3.4924e-15	1	6.9849e-15	4.1338e-13	FALSE
ATCTTAACTAGATTCGTGTG	PMPCB	871.08/670.83/694.86/733.53	165.74/266.99	714.2	216.36	-1.7182	9080	4152.6	7.7255	5.5724e-15	1	1.1145e-14	6.3642e-13	FALSE
GGACCTATTTCCCGAATGCA	TPRKB	378.84/351/349.48/385.14	7.4298/10.747	364.92	9.0885	-5.1807	344.93	2121.8	7.7249	4.4296e-15	1	8.8593e-15	5.1456e-13	FALSE
GAGGACACACGACCCATGCA	onesite_976	256.43/315.76/290.78/262.25	803.56/368.8	276.51	586.18	1.0813	783.65	1607.7	7.723	1	5.6795e-15	1.1359e-14	6.477e-13	TRUE
TGACTTTGGATTCCCCCAGG	IFNA21	447.14/441.8/475.07/478.89	86.3/36.201	461.1	61.251	-2.8921	359.76	2681	7.7224	5.7092e-15	1	1.1418e-14	6.5061e-13	FALSE
GACATCCTGACTCTTGCATG	WDR26	850.46/701.99/921.48/800.68	354.34/226.82	825.57	290.58	-1.5032	8569.3	4800.2	7.7217	5.7383e-15	1	1.1477e-14	6.5298e-13	FALSE
AAAAGTAACAAGACTTACCC	CNTRL	88.912/178.89/167.91/220.44	200.6/636.35	173.4	418.48	1.2662	3137.1	1008.2	7.7185	1	5.8876e-15	1.1775e-14	6.6899e-13	TRUE
GAAGCTTGTCGGGATCTCAG	SDE2	338.9/349.64/387.7/461.15	2.8576/19.798	368.67	11.328	-4.9063	3387.7	2143.6	7.7182	5.0586e-15	1	1.0117e-14	5.8199e-13	FALSE
TGATGTCTGAAGAGGAGTGG	CKS2	530.89/704.71/584.28/487.76	129.74/106.91	557.59	118.32	-2.2269	9315.1	3242	7.7147	6.0617e-15	1	1.2123e-14	6.8778e-13	FALSE
AAGACTGCCCTCATCCACGA	RPS12	362.09/365.9/255.28/345.86	7.4298/0.56565	353.98	3.9977	-6.1503	3338.1	2058.1	7.7144	3.0429e-15	1	6.0859e-15	3.6293e-13	FALSE
TTGAGGACATTAAGCATCGG	MRPS21	575.99/554.28/546.06/638.52	148.02/97.857	565.14	122.94	-2.1915	1994.8	3285.9	7.7141	6.0908e-15	1	1.2182e-14	6.9058e-13	FALSE
GTCAGAACAGAGTTGCACGT	ZNF407	396.88/444.51/460.06/361.07	49.722/28.848	420.69	39.285	-3.3879	2079.6	2446.1	7.7118	6.1931e-15	1	1.2386e-14	7.0167e-13	FALSE
GGGCGGCGTGTGGCATTTGG	RPL18A	371.11/294.08/331.73/369.93	1.7146/3.3939	350.83	2.5542	-6.6292	1454	2039.9	7.7113	2.2363e-15	1	4.4727e-15	2.7492e-13	FALSE
ATCTGATAGGTCGACCCATG	TIMM44	354.36/424.18/339.92/401.61	17.146/15.838	377.98	16.492	-4.4374	1566.3	2197.7	7.711	5.8694e-15	1	1.1739e-14	6.6741e-13	FALSE
ATAGTTCTTCCTATCGCCTA	NOP58	344.05/287.3/363.13/377.54	6.8583/1.1313	353.59	3.9948	-6.1496	1716.5	2055.9	7.7102	3.1443e-15	1	6.2886e-15	3.7445e-13	FALSE
AAGGATTCGAATGCGCCAAG	WWTR1	518.01/575.96/537.87/594.17	167.46/69.009	556.92	118.23	-2.2263	1209.2	3238.1	7.7091	6.3341e-15	1	1.2668e-14	7.1712e-13	FALSE
GACAGCATAGGAGACATAGT	GRINA	599.19/496/719.43/642.32	136.02/179.31	620.75	157.67	-1.9703	8743.4	3609.3	7.7082	6.3815e-15	1	1.2763e-14	7.2195e-13	FALSE
GCCAAATTTCAGATCCATCG	NPAT	671.35/823.96/683.94/790.54	186.89/278.3	737.24	232.59	-1.6601	5848.3	4286.6	7.7079	6.3976e-15	1	1.2795e-14	7.2325e-13	FALSE
CTTCTCGGCAGTCACCCTCG	FAM90A14P	395.59/292.72/350.84/354.73	5.1437/2.2626	352.79	3.7031	-6.2331	1815.8	2051.2	7.7077	3.0414e-15	1	6.0828e-15	3.6293e-13	FALSE
CTGGGTTCGATGTATTGCTG	PLRG1	340.18/355.06/322.18/359.8	0/2.2626	347.62	1.1313	-7.3538	302.18	2021.2	7.707	1.1534e-15	1	2.3068e-15	1.4977e-13	FALSE
GATGTCAGACAGCATCTTAG	OR5A2	479.35/527.17/673.02/670.19	123.45/164.6	598.68	144.03	-2.0479	9997.6	3480.9	7.7061	6.4872e-15	1	1.2974e-14	7.3285e-13	FALSE
GAAGACACAATCCACCAAGT	VEZT	403.32/435.02/540.6/452.28	45.15/59.393	443.65	52.272	-3.0612	3724.8	2579.5	7.706	6.4923e-15	1	1.2985e-14	7.329e-13	FALSE
CTTTAACTGGATTTGCATCG	DERL1	885.25/711.48/748.1/737.33	170.88/302.06	742.72	236.47	-1.647	7116.4	4318.4	7.7037	6.6083e-15	1	1.3217e-14	7.4545e-13	FALSE
ATCGTCGCAAAGTTATGTGG	KRI1	355.65/321.18/434.12/372.47	9.7159/9.616	364.06	9.6659	-5.097	2296.1	2116.8	7.7028	5.3994e-15	1	1.0799e-14	6.1802e-13	FALSE
TAGATCCACCTGTACACACG	TEDC1	288.64/334.74/428.66/392.74	7.4298/11.879	363.74	9.6542	-5.0974	3845.4	2114.9	7.6995	5.5391e-15	1	1.1078e-14	6.3308e-13	FALSE
AACAGCCTGCACCCACACTG	SEC62	359.51/277.82/376.78/387.67	9.7159/14.141	368.15	11.929	-4.8356	2896.6	2140.5	7.6994	5.9573e-15	1	1.1915e-14	6.7642e-13	FALSE
GGATCCCGGAATAGTCAACT	NDC80	413.63/525.82/436.85/413.01	7.4298/77.494	425.24	42.462	-3.2938	3511.7	2472.5	7.698	6.9031e-15	1	1.3806e-14	7.7703e-13	FALSE
ATATACCATCGCTGTAAAGG	SUPT16H	416.21/336.09/382.24/281.25	11.43/3.3939	359.17	7.4122	-5.42	3463.2	2088.3	7.6973	5.0188e-15	1	1.0038e-14	5.7784e-13	FALSE
GCTGTACAGATTTCGCCTGA	FANK1	256.43/227.67/300.33/345.86	397.78/778.33	278.38	588.06	1.0762	2696.3	1618.6	7.6973	1	6.9501e-15	1.39e-14	7.8078e-13	TRUE
AAAGACTTACTCCAATGAGG	CDK18	880.1/711.48/692.13/644.85	192.6/227.96	701.81	210.28	-1.734	11740	4080.6	7.6946	7.0952e-15	1	1.419e-14	7.9521e-13	FALSE
GTGAATGATTCCTTCCCAGA	ACKR1	959.99/776.53/902.36/815.88	376.63/253.98	859.12	315.3	-1.4432	6911.6	4995.3	7.6944	7.107e-15	1	1.4214e-14	7.9596e-13	FALSE
AGGATTAGGGAATGGACTCT	SPG21	331.16/468.9/443.67/483.95	63.439/56.565	456.29	60.002	-2.9062	5579.8	2653	7.6937	7.144e-15	1	1.4288e-14	7.9897e-13	FALSE
TTCGATGGCGAGACCATCGA	FEM1A	235.81/235.81/219.79/295.19	220.61/820.76	235.81	520.68	1.1395	1260.8	1371.1	7.6935	1	7.1589e-15	1.4318e-14	8.0006e-13	TRUE
AATATGGAATCAGTTCACTC	EIF2B3	400.75/299.5/371.32/347.13	0.57152/14.707	359.23	7.6392	-5.3819	1861.3	2088.7	7.693	5.2667e-15	1	1.0533e-14	6.046e-13	FALSE
GCGGAGCCGCCACATCGTGT	YOD1	247.41/231.74/258.01/312.92	556.66/538.5	252.71	547.58	1.1125	1373.9	1469.3	7.6925	1	7.2146e-15	1.4429e-14	8.057e-13	TRUE
CGTACCTGACACATAAACCC	PPIA	440.69/345.58/327.64/402.87	9.7159/21.495	374.23	15.605	-4.498	2743.3	2175.9	7.6881	6.9514e-15	1	1.3903e-14	7.8078e-13	FALSE
TACCAGAACTGATTAACTCG	CRNKL1	382.71/430.95/329/362.33	12.573/16.969	372.52	14.771	-4.5658	1838.7	2166	7.6869	6.9356e-15	1	1.3871e-14	7.8013e-13	FALSE
AATACACTTGTGCTAACTCG	COPS3	364.67/401.14/346.75/338.26	1.7146/10.747	355.71	6.2309	-5.6244	843	2068.2	7.6846	5.0667e-15	1	1.0133e-14	5.825e-13	FALSE
ACCCGGGGGTATCATAACAG	NCOA6	595.32/418.76/461.42/506.76	62.867/89.938	484.09	76.403	-2.6478	5889.5	2814.7	7.6845	7.6823e-15	1	1.5365e-14	8.561e-13	FALSE
TCCCTATAGAGCTACAGCCG	CRAMP1	472.91/462.12/537.87/401.61	36.006/97.857	467.52	66.931	-2.7859	3117.3	2718.3	7.6832	7.7552e-15	1	1.551e-14	8.6361e-13	FALSE
TGAGAACCAAGTAACGCTGT	OR1I1	134.01/176.18/214.33/172.3	254.33/583.18	174.24	418.75	1.2602	1077.6	1013.1	7.6823	1	7.8152e-15	1.563e-14	8.6959e-13	TRUE
TGGCCTATCCCAGACTCGGG	OR4M1	505.12/478.39/461.42/395.27	92.586/44.121	469.9	68.353	-2.7634	2318	2732.2	7.6822	7.8201e-15	1	1.564e-14	8.6959e-13	FALSE
GGCGCGTATGATACCTAAAG	TRMT112	360.8/253.42/383.61/331.93	1.143/2.2626	346.36	1.7028	-7.0058	3480.7	2013.9	7.6802	2.0395e-15	1	4.0791e-15	2.5352e-13	FALSE
TCATAACCGGAATAGTTACC	POLR1C	435.54/338.8/289.41/347.13	0/0	342.97	0	-8.4261	3824.1	1994.1	7.6802	4.0228e-16	1	8.0456e-16	5.7461e-14	FALSE
CATCCCCAAGAAGGAGACTT	FAM78A	176.53/218.19/200.68/271.12	225.18/729.69	209.43	477.43	1.185	1680.1	1217.7	7.68	1	7.9532e-15	1.5906e-14	8.8376e-13	TRUE
GAAGGAACACCTCCGATCGA	PAGE4	523.16/617.97/548.79/533.36	1103/840.55	541.08	971.79	0.84364	2117.6	3146	7.6791	1	8.0092e-15	1.6018e-14	8.8872e-13	TRUE
GTCCCTTCAAGATACGATTG	TWNK	476.77/500.07/342.65/416.81	53.723/57.13	446.79	55.427	-2.9884	5160.4	2597.8	7.6785	8.0453e-15	1	1.6091e-14	8.9146e-13	FALSE
GGACGTATCGATATCGGCCG	nosite_591	194.57/266.97/163.82/220.44	362.92/585.45	207.51	474.18	1.1884	1926.5	1206.5	7.6774	1	8.1204e-15	1.6241e-14	8.9787e-13	TRUE
ACTTGTTGCTTAGTAACCAA	GAK	661.04/662.69/529.68/514.36	162.88/124.44	595.36	143.66	-2.0435	6574.2	3461.6	7.6772	8.127e-15	1	1.6254e-14	8.9796e-13	FALSE
CTGGGGCAAGGGCTAAACCC	APOL6	460.02/355.06/348.11/461.15	36.006/31.676	407.54	33.841	-3.5516	3971.3	2369.6	7.6769	8.1195e-15	1	1.6239e-14	8.9787e-13	FALSE
GGATAAAGAGCACCGCCCAG	MAD2L2	427.81/357.77/353.57/421.88	5.7152/42.989	389.83	24.352	-3.9463	1603.8	2266.6	7.6766	8.0352e-15	1	1.607e-14	8.9097e-13	FALSE
CCTGTACCCGAATAACCATG	ARIH2	96.643/147.72/212.96/160.9	360.63/407.83	154.31	384.23	1.3106	2284.2	897.19	7.6761	1	8.1987e-15	1.6397e-14	9.0524e-13	TRUE
GGCCGGTGCGACACCGTTCG	nosite_632	216.48/166.69/203.41/211.57	457.22/490.98	207.49	474.1	1.1883	592.93	1206.4	7.6759	1	8.2154e-15	1.6431e-14	9.0645e-13	TRUE
GAATGGCATTGTGCCCATCG	ALDOA	460.02/486.52/410.91/369.93	69.154/29.414	435.47	49.284	-3.1177	2702.2	2532	7.6747	8.2849e-15	1	1.657e-14	9.1282e-13	FALSE
CACGGGAACTGACTTTACTA	FARSB	347.92/374.04/361.76/340.8	4.5722/7.9191	354.84	6.2456	-5.618	220.55	2063.2	7.6746	5.4866e-15	1	1.0973e-14	6.2754e-13	FALSE
AACTGCTCGCAGAAAGAAGA	BTF3	326.01/279.17/445.04/382.6	6.8583/5.0908	354.31	5.9745	-5.6708	5159.7	2060.1	7.6745	5.3529e-15	1	1.0706e-14	6.1359e-13	FALSE
CGCAGCCACATACAGTTCGA	SRBD1	609.5/706.06/593.84/694.26	164.03/195.15	651.88	179.59	-1.8541	3298.8	3790.3	7.6714	8.506e-15	1	1.7012e-14	9.352e-13	FALSE
AGAGAGTGATCCGGACCCTC	PGAM4	393.02/374.04/349.48/405.41	10.859/31.676	383.53	21.268	-4.1101	606.04	2230	7.6713	8.2821e-15	1	1.6564e-14	9.1282e-13	FALSE
GAGTATTCTTATCCATCCCG	EIF3M	380.13/357.77/356.3/362.33	2.2861/15.838	360.05	9.0621	-5.1652	142.51	2093.5	7.6712	6.7375e-15	1	1.3475e-14	7.5893e-13	FALSE
TGTATGTATTTACTCCGAGG	POLD2	316.99/382.17/391.8/388.94	7.4298/37.333	385.55	22.381	-4.0472	1587.6	2241.7	7.6704	8.3797e-15	1	1.6759e-14	9.2262e-13	FALSE
CACAGGTACTCACTGGCACA	CFAP97D2	307.97/170.76/234.81/200.17	681.25/299.23	217.49	490.24	1.1689	3656.9	1264.6	7.6701	1	8.5939e-15	1.7188e-14	9.4354e-13	TRUE
GACCATCGCAGAGACAGACG	SLC31A2	337.61/363.19/344.02/340.8	0/0.56565	342.41	0.28282	-8.0645	153.45	1990.9	7.6676	4.2242e-16	1	8.4484e-16	5.99e-14	FALSE
TATTCGTCTGACTGATGACA	SASS6	360.8/319.83/365.86/329.39	1.143/2.2626	345.1	1.7028	-7.0006	520.96	2006.5	7.666	2.2785e-15	1	4.5569e-15	2.7922e-13	FALSE
TTGGAGCGCACAAACACGTA	SNU13	313.12/308.99/378.15/456.08	0/3.9595	345.64	1.9798	-6.8621	5218.6	2009.6	7.6659	2.5912e-15	1	5.1824e-15	3.1373e-13	FALSE
CCTTTGACCAGACGGCGTGG	LSR	541.2/519.04/595.21/506.76	142.88/66.181	530.12	104.53	-2.3314	1675.7	3082.3	7.6657	8.8901e-15	1	1.778e-14	9.7469e-13	FALSE
TGGTCCAAATAGTCCTGACA	HNRNPH1	608.21/577.32/477.8/585.31	165.17/106.34	581.31	135.76	-2.0902	3823.1	3380	7.6638	9.0224e-15	1	1.8045e-14	9.8712e-13	FALSE
CAACTATCTTAATCCTCGGA	FBXO42	158.49/182.95/279.86/288.85	665.82/359.19	231.4	512.5	1.1437	4437.1	1345.5	7.6635	1	9.05e-15	1.81e-14	9.8944e-13	TRUE
AATTCTACAAATGATTCTAG	DHX29	682.94/729.1/709.88/687.93	202.89/218.34	698.9	210.62	-1.7257	469.15	4063.7	7.6598	9.3131e-15	1	1.8626e-14	1.0161e-12	FALSE
AGGATGTTCACAGCCCACAA	WDR24	668.77/649.14/722.16/774.07	110.3/306.58	695.47	208.44	-1.7335	3250.2	4043.7	7.6588	9.3823e-15	1	1.8765e-14	1.0229e-12	FALSE
TATTCGGCTATGTGACATGA	PPP2R2A	385.28/391.65/368.59/475.09	34.863/14.141	388.47	24.502	-3.9328	2639.4	2258.7	7.6583	9.2707e-15	1	1.8541e-14	1.0122e-12	FALSE
TGATGCCAGGATGAGGCATG	CHERP	434.25/414.69/490.09/377.54	49.722/38.464	424.47	44.093	-3.2381	2233.3	2468	7.6567	9.534e-15	1	1.9068e-14	1.0373e-12	FALSE
CATCCTGCGTAGGATACGAT	SNRPE	449.71/361.84/316.71/334.46	6.2867/1.1313	348.15	3.709	-6.2123	3892.6	2024.3	7.6556	4.5715e-15	1	9.1431e-15	5.3026e-13	FALSE
ATCTCGGTAAGCTTTGATCA	SNRNP35	336.32/365.9/440.94/414.28	9.1443/41.858	390.09	25.501	-3.8834	2215.8	2268.1	7.6554	9.503e-15	1	1.9006e-14	1.0346e-12	FALSE
CAGGTTTAGAACGAAAACGT	CEP76	95.355/193.79/109.21/131.76	337.77/308.28	120.48	323.02	1.4153	2086.6	700.54	7.6523	1	9.8716e-15	1.9743e-14	1.0725e-12	TRUE
CTTTGTGGAATTCTTGAGTG	SF3B4	345.34/422.82/208.87/381.34	8.5728/14.707	363.34	11.64	-4.8492	9349.1	2112.6	7.6518	8.5705e-15	1	1.7141e-14	9.4164e-13	FALSE
CCAACTTCTCACGTAAACTG	CERT1	630.11/619.33/494.18/608.11	160.6/152.72	613.72	156.66	-1.9631	4873.4	3568.4	7.6513	9.9475e-15	1	1.9895e-14	1.08e-12	FALSE
TGAGGAGTATGACCAGCCCT	SHF	164.94/154.49/128.32/146.96	160.03/593.93	150.73	376.98	1.3168	244.07	876.38	7.6427	1	1.0637e-14	2.1275e-14	1.1493e-12	TRUE
CCCATGCGCCACAACCTAGG	DDR1	215.19/193.79/260.74/211.57	273.76/691.22	213.38	482.49	1.1733	877.79	1240.7	7.6401	1	1.0855e-14	2.1711e-14	1.1704e-12	TRUE
CAGACACCGTCCCATTGAGT	TRIM49	378.84/367.26/266.2/315.46	1.143/1.1313	341.36	1.1372	-7.3237	2798.3	1984.8	7.6367	2.0062e-15	1	4.0123e-15	2.4997e-13	FALSE
TAATGATCCCAAGAGCTATG	ATP1B1	288.64/203.28/245.73/177.37	166.88/833.77	224.5	500.32	1.1526	2412.1	1305.3	7.6342	1	1.136e-14	2.272e-14	1.2206e-12	TRUE
CTGCTTGTAGTAATCCACAT	PIWIL4	253.85/170.76/195.22/186.23	287.48/602.42	190.73	444.95	1.2178	1474.6	1108.9	7.634	1	1.1375e-14	2.2751e-14	1.2206e-12	TRUE
GAAAGGAACACCTTCACGCC	ARRDC5	69.583/39.301/116.04/86.149	255.47/225.13	77.866	240.3	1.6133	1027.2	452.74	7.6339	1	1.1386e-14	2.2771e-14	1.2209e-12	TRUE
CTGTGGGCATCGGACCAATG	ZPR1	341.47/483.81/359.03/361.07	5.1437/16.404	360.05	10.774	-4.9386	5221	2093.5	7.6337	9.6182e-15	1	1.9236e-14	1.0457e-12	FALSE
CGAGGCCGGGTCCACTACCA	ADAT3	427.81/368.62/322.18/371.2	14.86/16.969	369.91	15.914	-4.4547	1878	2150.8	7.633	1.071e-14	1	2.1419e-14	1.1563e-12	FALSE
GAGATCTACATTCACGGCTT	POP7	389.15/357.77/349.48/396.54	24.575/11.313	373.46	17.944	-4.305	533.33	2171.4	7.6293	1.1245e-14	1	2.2489e-14	1.2099e-12	FALSE
AGAACTTAGTAGATGCATTG	TANGO6	466.46/356.42/402.72/376.27	45.722/7.3534	389.49	26.538	-3.8258	2456.1	2264.7	7.627	1.1878e-14	1	2.3757e-14	1.2702e-12	FALSE
GTAATCCTGAGAGATTCACA	RPS13	368.53/321.18/356.3/229.31	0.57152/0	338.74	0.28576	-8.0457	4493.4	1969.6	7.6264	5.8813e-16	1	1.1763e-15	8.1043e-14	FALSE
GAAGTCAAGAGGTACCCCAA	FXN	394.3/376.75/468.25/428.21	39.435/37.333	411.26	38.384	-3.3879	1671.2	2391.2	7.6252	1.2158e-14	1	2.4316e-14	1.2983e-12	FALSE
TTTAACACAGTCCAAAAAGC	TIMM9	387.86/430.95/375.42/409.21	23.432/39.595	398.53	31.514	-3.6192	604.45	2317.2	7.6244	1.2195e-14	1	2.439e-14	1.3014e-12	FALSE
TTGTCATACTAGTATGATGG	PPP1R2	484.5/448.57/450.5/382.6	76.584/42.989	449.54	59.787	-2.8898	1901.5	2613.8	7.6235	1.2347e-14	1	2.4695e-14	1.3167e-12	FALSE
AGCTTCTCTTGATCAGCAGG	PPP2R5C	570.84/821.25/853.22/758.87	253.18/293.57	790.06	273.38	-1.5276	17998	4593.7	7.6233	1.2362e-14	1	2.4724e-14	1.3174e-12	FALSE
AGACATTGACCTCACCAAGA	RPS18	394.3/292.72/442.31/279.98	0.57152/5.0908	343.51	2.8312	-6.4906	6318.6	1997.3	7.623	4.822e-15	1	9.6441e-15	5.5765e-13	FALSE
AAATTGACCTATCCGTGAAG	MTRNR2L11	421.36/321.18/324.91/369.93	0.57152/9.0504	347.42	4.8109	-5.9059	2390	2020	7.6229	7.0219e-15	1	1.4044e-14	7.8757e-13	FALSE
ACACTCGCGAAACCACTGCG	ENSG00000284762	565.68/432.31/499.65/562.5	719.54/1189.6	531.07	954.55	0.84471	4309.3	3087.9	7.6208	1	1.2603e-14	2.5206e-14	1.3413e-12	TRUE
ACTCTTCAGTAAATATCTAG	MEMO1	749.95/695.22/763.12/656.25	250.33/207.03	722.58	228.68	-1.6556	2513.6	4201.4	7.6199	1.2691e-14	1	2.5382e-14	1.3488e-12	FALSE
AGCCCAAGTGTATTAAGTAG	GGPS1	324.72/357.77/439.58/359.8	4.0006/17.535	358.79	10.768	-4.9342	2563.3	2086.1	7.6196	1.0728e-14	1	2.1457e-14	1.1575e-12	FALSE
ATATCTATCTGATTAGCCCA	RPE	386.57/351/329/362.33	12.002/7.3534	356.67	9.6777	-5.0659	574.66	2073.8	7.6196	1.0324e-14	1	2.0648e-14	1.1178e-12	FALSE
GATATCATGACATCGAACCT	PDCD11	393.02/333.38/460.06/283.79	7.4298/18.666	363.2	13.048	-4.6963	5822	2111.8	7.6196	1.1369e-14	1	2.2739e-14	1.2206e-12	FALSE
CACCAACCCTCAATATCTGG	PRPF38A	341.47/363.19/258.01/356	0.57152/10.747	348.74	5.6594	-5.7147	2848.3	2027.7	7.6189	7.9985e-15	1	1.5997e-14	8.8817e-13	FALSE
CTCTGCCTTATATAATGGTG	PHB	351.78/345.58/387.7/397.81	21.146/11.879	369.74	16.512	-4.404	672.24	2149.8	7.6183	1.2089e-14	1	2.4178e-14	1.2918e-12	FALSE
AGGAGCAGGAGGATAAGATG	ENSG00000227717	287.35/364.55/353.57/367.4	6.2867/15.838	359.06	11.062	-4.8997	1757.3	2087.7	7.6163	1.1109e-14	1	2.2218e-14	1.1961e-12	FALSE
GACCTAAACGACGCGCTGGA	BHLHE23	237.1/257.49/181.57/233.11	215.46/817.93	235.1	516.7	1.1327	1125.1	1367	7.6162	1	1.3061e-14	2.6121e-14	1.3853e-12	TRUE
ATGCATACAGCTGTGATCCA	DNAJC2	382.71/359.13/408.18/347.13	9.1443/25.454	370.92	17.299	-4.3451	744.1	2156.6	7.6146	1.2538e-14	1	2.5076e-14	1.3352e-12	FALSE
GGGTGTTGCTCAATTCAGAA	SCN7A	332.45/344.22/253.92/239.44	782.41/432.72	293.19	607.57	1.0487	2858.9	1704.7	7.6144	1	1.3248e-14	2.6496e-14	1.4032e-12	TRUE
ATGCGCTGGATAGATATGGA	POTEI	280.91/398.43/329/369.93	11.43/1.1313	349.47	6.2809	-5.589	2645.1	2031.9	7.6134	8.8552e-15	1	1.771e-14	9.7155e-13	FALSE
CTGCACTGGGAACATGAACT	TNFSF15	252.56/268.33/344.02/219.17	894.43/218.91	260.45	556.67	1.0929	2937.4	1514.3	7.6122	1	1.3476e-14	2.6952e-14	1.4235e-12	TRUE
GTACTGGACCCAAAGTAATG	NAA15	435.54/332.02/479.17/336.99	25.718/25.454	386.27	25.586	-3.8646	5476.1	2245.9	7.6108	1.3444e-14	1	2.6887e-14	1.421e-12	FALSE
CAAGCAACAGAAGTACCTGT	NKX2-1	583.72/467.54/576.09/523.23	176.03/62.787	549.66	119.41	-2.1932	3100.2	3195.9	7.6107	1.3628e-14	1	2.7257e-14	1.4386e-12	FALSE
GTCTTGGCAGCCATTCGATG	NPLOC4	393.02/348.29/345.38/333.19	2.2861/7.9191	346.84	5.1026	-5.8328	774.31	2016.6	7.6098	8.0632e-15	1	1.6126e-14	8.9281e-13	FALSE
CGGGTTACGACCGTTCGCGA	nosite_386	143.03/214.12/132.42/157.1	512.08/237.57	150.06	374.83	1.3149	1504.6	872.52	7.6092	1	1.3792e-14	2.7584e-14	1.4539e-12	TRUE
TTCCCAAGAAGGACAACCCG	THAP7	221.63/203.28/227.98/165.96	702.97/256.8	212.46	479.89	1.1717	857.03	1235.3	7.6089	1	1.382e-14	2.7641e-14	1.4559e-12	TRUE
AAGAAATTTGTAGAGACCCC	SSB	338.9/357.77/371.32/241.98	5.1437/6.7878	348.33	5.9657	-5.6482	4006.1	2025.3	7.6076	9.0004e-15	1	1.8001e-14	9.854e-13	FALSE
CACTCACCCTCATGCCGATG	FBL	384/322.54/397.26/349.66	6.8583/24.323	366.83	15.591	-4.4706	1159	2132.9	7.6054	1.3219e-14	1	2.6437e-14	1.4011e-12	FALSE
AAGCTTATTGCTCAGGCATG	CCT8	291.22/477.03/249.82/397.81	2.2861/6.2221	344.51	4.2541	-6.0391	10736	2003.1	7.6025	7.5897e-15	1	1.5179e-14	8.4638e-13	FALSE
GTCGCAACAGCGTGACTACA	DLAT	277.04/280.53/266.2/219.17	581.24/566.21	271.62	573.73	1.076	963.03	1579.3	7.6018	1	1.46e-14	2.92e-14	1.5298e-12	TRUE
AAACAGGCTGACAAACCAAG	CBX3	181.69/180.24/270.3/162.16	310.34/544.72	180.97	427.53	1.2357	2778.4	1052.2	7.6011	1	1.468e-14	2.9359e-14	1.5371e-12	TRUE
GAAGTTCTATCAGTTCTCGA	TFG	746.09/715.55/828.65/872.89	252.04/294.14	787.37	273.09	-1.5242	5293.6	4578	7.6008	1.4718e-14	1	2.9437e-14	1.5401e-12	FALSE
TTAGCTTTCTGGCATACCCG	onesite_616	740.93/809.06/748.1/654.99	236.04/252.84	744.52	244.44	-1.6029	4068.9	4328.9	7.6006	1.4739e-14	1	2.9479e-14	1.5413e-12	FALSE
AGAAAATGCGGTGATAACAT	RHBDD1	503.83/638.3/569.27/634.72	145.74/158.95	601.99	152.34	-1.9754	4365.1	3500.2	7.6002	1.4778e-14	1	2.9557e-14	1.5444e-12	FALSE
CACAGATCCCATGGGATCTG	HORMAD2	302.82/382.17/279.86/309.12	330.34/922.57	305.97	626.46	1.0314	2169.3	1779	7.5984	1	1.4995e-14	2.999e-14	1.5649e-12	TRUE
CGTAATCATCAGCGATCCCT	EIF1	333.74/367.26/333.1/362.33	10.287/2.2626	348.04	6.275	-5.5843	333.83	2023.6	7.5973	1.002e-14	1	2.004e-14	1.0871e-12	FALSE
GGTGACATCATCATTGACGG	PGD	488.37/491.94/636.16/515.63	80.013/105.21	503.78	92.612	-2.4309	6014	2929.2	7.5971	1.5138e-14	1	3.0275e-14	1.5777e-12	FALSE
GACCGGACACTCGAAGAGCG	SIAH2	257.72/237.16/215.69/219.17	552.09/457.61	228.17	504.85	1.1423	396.81	1326.6	7.5963	1	1.5231e-14	3.0463e-14	1.5864e-12	TRUE
CATATCACAGGTGCAAACGG	EBNA1BP2	319.57/397.07/383.61/334.46	16.003/7.9191	359.03	11.961	-4.7959	1404.1	2087.6	7.5963	1.3285e-14	1	2.657e-14	1.4052e-12	FALSE
AGGACCAAATAGCTTGAAGG	PRPF4	435.54/368.62/360.4/333.19	20.003/9.616	364.51	14.81	-4.531	2019.9	2119.4	7.5961	1.4054e-14	1	2.8109e-14	1.4766e-12	FALSE
CTCACAAGAAAACCCACGTG	ZNF707	624.96/651.85/636.16/666.39	196.03/162.34	644.01	179.19	-1.8398	328.96	3744.5	7.5961	1.5263e-14	1	3.0527e-14	1.5887e-12	FALSE
CTTTGGATATACTACAGCGA	MT-ND6	247.41/329.31/271.66/262.25	481.22/651.06	266.96	566.14	1.0817	1438.3	1552.2	7.594	1	1.5515e-14	3.1029e-14	1.6116e-12	TRUE
ATGGTCATTCAGCATGGACT	XRCC4	336.32/411.98/389.07/354.73	24.004/13.576	371.9	18.79	-4.236	1154	2162.4	7.5936	1.4926e-14	1	2.9852e-14	1.5588e-12	FALSE
AAGAACTTACGGCAAACTCA	NELFCD	492.24/540.73/473.71/547.3	47.436/153.29	516.48	100.36	-2.352	1318.3	3003	7.5934	1.5578e-14	1	3.1156e-14	1.6171e-12	FALSE
GAATGAGCTACAGTTCAAGG	NBPF12	368.53/348.29/376.78/229.31	5.7152/18.101	358.41	11.908	-4.7993	5736.5	2083.9	7.5904	1.3887e-14	1	2.7773e-14	1.4619e-12	FALSE
GTGTTGGGGATAGGTTCATG	ACP7	389.15/463.48/389.07/485.22	73.726/23.192	426.31	48.459	-3.111	2539.9	2478.7	7.5894	1.6059e-14	1	3.2117e-14	1.6659e-12	FALSE
TGTGGAAGATATAATGACAA	BBIP1	149.47/191.08/128.32/238.18	291.48/526.62	170.28	409.05	1.2594	2412	990.06	7.5883	1	1.6207e-14	3.2414e-14	1.679e-12	TRUE
CTGGCTTCCAGTCCTCTCTG	UBE2M	417.5/338.8/309.89/369.93	4.5722/15.272	354.37	9.9223	-5.024	2149.5	2060.4	7.5883	1.328e-14	1	2.656e-14	1.4052e-12	FALSE
CTTGTGGTTAGTAAGTGCTG	ZNF479	382.71/391.65/304.43/406.67	17.146/37.333	387.18	27.239	-3.781	2422.6	2251.2	7.5862	1.6305e-14	1	3.261e-14	1.6858e-12	FALSE
AATGGCAAGGAACCATCCCG	HSPA5	347.92/365.9/390.43/319.26	9.7159/13.01	356.91	11.363	-4.8555	901.09	2075.2	7.5854	1.4229e-14	1	2.8458e-14	1.4939e-12	FALSE
AACTGGCACGACCATCGCTG	PSMB7	315.7/327.96/348.11/343.33	0/1.1313	335.64	0.56565	-7.7483	223.78	1951.6	7.585	1.5644e-15	1	3.1288e-15	1.9857e-13	FALSE
GAGGTCATCCAACCTGATGA	PNO1	351.78/338.8/339.92/347.13	4.5722/4.5252	343.53	4.5487	-5.9563	38.816	1997.4	7.5847	9.0989e-15	1	1.8198e-14	9.9409e-13	FALSE
GGCCACTGTAGATTACTGCA	SEC24C	257.72/266.97/319.45/278.72	268.04/881.85	272.85	574.94	1.0726	823.12	1586.4	7.5847	1	1.6663e-14	3.3327e-14	1.7217e-12	TRUE
CATTCCTAACATCAAGGACA	TTF1	405.9/342.87/443.67/330.66	30.862/10.182	374.38	20.522	-4.1245	2899.9	2176.8	7.5845	1.6184e-14	1	3.2368e-14	1.6778e-12	FALSE
CAGCGAGAGTCCAGGCGACG	PGRMC2	222.92/172.11/169.28/172.3	185.17/639.18	172.2	412.18	1.2543	860.34	1001.3	7.5838	1	1.6773e-14	3.3545e-14	1.7308e-12	TRUE
CATGTTCACGACTGAACGTG	EPRS1	396.88/348.29/410.91/373.73	17.717/35.07	385.31	26.394	-3.8178	764.64	2240.3	7.5829	1.6698e-14	1	3.3396e-14	1.7242e-12	FALSE
GACATATGATAGATGGACGA	TARDBP	557.95/627.46/701.69/690.46	157.74/221.73	658.96	189.74	-1.7908	4670.8	3831.4	7.5805	1.721e-14	1	3.4421e-14	1.7736e-12	FALSE
GGCCAACTTACCCAAACTGG	RPS15A	284.78/390.3/344.02/333.19	1.7146/2.8282	338.61	2.2714	-6.6978	1876.1	1968.8	7.5801	5.645e-15	1	1.129e-14	6.4424e-13	FALSE
AGTCATCAGAGCATGTATGG	NUP85	349.2/318.47/365.86/395.27	14.86/9.0504	357.53	11.955	-4.7905	1029.6	2078.8	7.5794	1.513e-14	1	3.026e-14	1.5777e-12	FALSE
GATGTTCACCATTGATATTG	TMED2	430.38/371.33/518.76/500.42	85.157/57.13	465.4	71.144	-2.6926	4716.7	2706	7.5791	1.7398e-14	1	3.4797e-14	1.7906e-12	FALSE
AGTTGGGAGCCAAGTAGACG	GPBAR1	572.13/452.64/642.99/533.36	124.59/121.61	552.75	123.1	-2.1577	6305.4	3213.9	7.5787	1.7454e-14	1	3.4908e-14	1.7951e-12	FALSE
ATGATAGAAACCCATAACCT	SECISBP2L	449.71/303.57/356.3/404.14	25.147/22.626	380.22	23.886	-3.9372	3949.8	2210.7	7.5786	1.7157e-14	1	3.4313e-14	1.7692e-12	FALSE
TGTGGCTGCCAATATATGAG	EP400	432.96/363.19/288.05/385.14	30.291/11.313	374.17	20.802	-4.105	3704.7	2175.5	7.576	1.73e-14	1	3.46e-14	1.7816e-12	FALSE
TCTTCAAACACTCTGCATCG	HARS2	652.02/605.78/561.08/567.57	157.17/131.23	586.67	144.2	-2.017	1885	3411.1	7.576	1.7822e-14	1	3.5645e-14	1.8282e-12	FALSE
CCGGGTTCTTACCGTATGTG	CSNK1A1	359.51/322.54/531.04/295.19	4.5722/2.8282	341.03	3.7002	-6.1852	12964	1982.8	7.5754	8.4963e-15	1	1.6993e-14	9.3479e-13	FALSE
GCGGACCTACCCTCTCCGCG	AMH	124.99/155.85/206.14/154.56	183.46/582.05	155.2	382.76	1.2967	1169.3	902.42	7.5748	1	1.7979e-14	3.5957e-14	1.8418e-12	TRUE
TTGGCTTGCAGGATTTACCA	SLC35B1	385.28/311.7/251.19/361.07	2.2861/0.56565	336.38	1.4259	-7.1197	3622.7	1955.8	7.5739	3.9889e-15	1	7.9777e-15	4.6754e-13	FALSE
GCGTCTATCCCAGACTACCG	SIRT7	288.64/265.62/154.26/221.71	518.37/539.06	243.66	528.72	1.1144	3659.9	1416.7	7.5732	1	1.8208e-14	3.6416e-14	1.8641e-12	TRUE
TGATGAACATACACCAGTGG	NKAP	480.64/509.56/443.67/454.82	84.014/61.656	467.73	72.835	-2.6664	887.2	2719.5	7.5724	1.8324e-14	1	3.6647e-14	1.8714e-12	FALSE
TATTGACGTAAATAAAGTTG	RABGGTB	418.79/281.88/371.32/395.27	30.291/21.495	383.3	25.893	-3.8369	3943.8	2228.6	7.5708	1.8314e-14	1	3.6629e-14	1.8714e-12	FALSE
CTTAAGTTTCAGATTGTCGG	GARRE1	929.06/714.19/783.6/846.29	325.77/261.9	814.94	293.83	-1.4686	8379.8	4738.4	7.5703	1.8611e-14	1	3.7222e-14	1.8954e-12	FALSE
GATGATGGGCAGCGCCCGAG	CDKN2A	247.41/230.38/232.08/253.38	276.04/768.72	239.74	522.38	1.1204	130.36	1393.9	7.5702	1	1.8625e-14	3.7251e-14	1.8956e-12	TRUE
AGTGGCCCTGATCTTGCAAG	ESF1	350.49/355.06/349.48/358.53	13.717/6.2221	352.78	9.9693	-5.0113	18.147	2051.2	7.5692	1.5408e-14	1	3.0816e-14	1.6026e-12	FALSE
ATCTCTGGCCTTGTAAACGG	CDK7	391.73/275.11/442.31/300.25	3.4291/9.616	345.99	6.5226	-5.5275	6161.8	2011.7	7.5686	1.2767e-14	1	2.5534e-14	1.356e-12	FALSE
AATACCTGAATGGCCCAGTG	TTC27	284.78/363.19/380.88/324.33	4.0006/6.7878	343.76	5.3942	-5.7527	1870.8	1998.7	7.5685	1.1475e-14	1	2.2951e-14	1.2297e-12	FALSE
CTGTTAGTGAGTACTACCTG	GPKOW	444.56/279.17/399.99/481.42	64.582/29.979	422.27	47.281	-3.1321	8323.3	2455.3	7.5679	1.8958e-14	1	3.7915e-14	1.9244e-12	FALSE
ACATTAAACCAGAGCAGCAG	POP4	694.54/481.1/505.11/582.77	90.3/146.5	543.94	118.4	-2.1903	9882.2	3162.7	7.5668	1.9127e-14	1	3.8255e-14	1.9404e-12	FALSE
TTTACACTCATATACCGTGG	DPH5	432.96/374.04/469.61/411.74	48.008/46.949	422.35	47.478	-3.1264	1597.7	2455.7	7.5648	1.9418e-14	1	3.8836e-14	1.966e-12	FALSE
TCTGGCCAATTCGGTGACAG	ENSG00000282034	304.1/410.63/363.13/354.73	12.002/14.707	358.93	13.354	-4.6482	1904.6	2087	7.5646	1.7481e-14	1	3.4961e-14	1.7967e-12	FALSE
GCGGCCGGTTACCTAAGGAG	CENPA	412.34/426.89/394.53/444.68	42.293/49.777	419.62	46.035	-3.1607	454.47	2439.8	7.5632	1.9646e-14	1	3.9293e-14	1.9866e-12	FALSE
ACTTTCCACAGTATTGGACC	NOPCHAP1	328.59/357.77/434.12/462.42	49.151/16.969	395.95	33.06	-3.5428	3956.7	2302.2	7.5631	1.9598e-14	1	3.9196e-14	1.983e-12	FALSE
GCCACCATACCACTGGCCCG	NTN5	123.7/199.21/147.44/141.89	437.21/290.74	144.66	363.98	1.3252	1143.5	841.13	7.562	1	1.9852e-14	3.9704e-14	2.0048e-12	TRUE
AGGTCAGGCCAAGCCGAGAG	RPS19BP1	412.34/500.07/561.08/423.14	77.155/62.787	461.61	69.971	-2.7045	5093.3	2683.9	7.5595	2.0225e-14	1	4.045e-14	2.0398e-12	FALSE
TTAGATAACCAAATGAGAGA	AK6	304.1/390.3/374.05/363.6	17.146/20.363	368.83	18.754	-4.2266	1568.2	2144.5	7.5595	1.9397e-14	1	3.8795e-14	1.9652e-12	FALSE
CCCCGTTTGACACGCGGTAT	nosite_823	282.2/196.5/217.06/184.97	270.33/667.46	206.78	468.9	1.1773	2124.9	1202.3	7.5594	1	2.0251e-14	4.0503e-14	2.0411e-12	TRUE
AGTGGTGGGAACGACAAACA	RPS6	344.05/327.96/339.92/293.92	1.143/0.56565	333.94	0.85434	-7.4969	591.8	1941.7	7.5591	2.8128e-15	1	5.6256e-15	3.3832e-13	FALSE
AGCATTACCTTATCAAATAG	NAP1L1	824.69/796.86/827.28/846.29	236.04/368.24	825.98	302.14	-1.4479	421.29	4802.6	7.5591	2.03e-14	1	4.06e-14	2.0447e-12	FALSE
GTGCTATGATCCTTAAGCTG	ENSG00000259132	313.12/308.99/360.4/497.89	4.5722/0	336.76	2.2861	-6.6835	9283.8	1958.1	7.5588	6.685e-15	1	1.337e-14	7.5357e-13	FALSE
TGAATTAATATGCTTCTCGG	ZNF407	599.19/757.56/633.43/809.55	142.31/287.35	695.49	214.83	-1.6902	9995.7	4043.9	7.5587	2.0362e-14	1	4.0724e-14	2.0496e-12	FALSE
AAATTCATATGTCCCTCGTG	TFRC	630.11/680.31/749.47/643.58	218.89/167.43	661.95	193.16	-1.7716	3115.9	3848.8	7.5563	2.0729e-14	1	4.1457e-14	2.0798e-12	FALSE
GTTGTATGACACACACATCA	USP11	336.32/330.67/431.39/348.4	901.86/457.04	342.36	679.45	0.98678	2712	1990.6	7.5555	1	2.087e-14	4.174e-14	2.0927e-12	TRUE
GAGATAAAGGTACTGAACCG	TAF6	327.3/258.84/383.61/361.07	3.4291/9.0504	344.18	6.2397	-5.5753	3135.7	2001.2	7.5544	1.3908e-14	1	2.7815e-14	1.4632e-12	FALSE
CACAACGGATTCGGAAATCG	GTF3C5	251.27/352.35/395.89/414.28	10.859/32.808	374.12	21.833	-4.0382	5884.2	2175.3	7.5534	2.0681e-14	1	4.1363e-14	2.0764e-12	FALSE
ATGCCATAGGATGAGCCGTA	PAXBP1	697.12/627.46/640.26/647.38	198.32/165.17	643.82	181.74	-1.8191	1044.6	3743.4	7.5523	2.1378e-14	1	4.2755e-14	2.1408e-12	FALSE
ATAAGCAGCTAATGTAACTG	VMP1	336.32/417.4/382.24/340.8	0.57152/29.979	361.52	15.275	-4.4773	1539	2102	7.5521	1.9853e-14	1	3.9705e-14	2.0048e-12	FALSE
CCCCTGCACACACTGATGCA	IGFBP4	316.99/369.97/334.46/330.66	868.14/461	332.56	664.57	0.99664	549.72	1933.6	7.5503	1	2.1709e-14	4.3419e-14	2.1713e-12	TRUE
CCGCCTGGCACGGACACTCG	ANKRD65	179.11/185.66/229.35/136.82	665.25/191.19	182.39	428.22	1.2268	1434.1	1060.5	7.549	1	2.1927e-14	4.3854e-14	2.1902e-12	TRUE
TCTGCTTCTTGCCAAATAGT	ARF4	579.86/550.21/596.57/501.69	112.02/152.72	565.04	132.37	-2.0854	1815.5	3285.3	7.5485	2.2011e-14	1	4.4022e-14	2.1972e-12	FALSE
AGTGGATATGACGTTCGATG	RFPL4A	561.82/571.9/787.69/714.53	177.74/185.53	643.21	181.64	-1.8186	12557	3739.9	7.5477	2.2152e-14	1	4.4305e-14	2.2099e-12	FALSE
CTGCAAGCGATTGACCCTTG	SETMAR	234.52/245.29/251.19/198.9	859.57/183.84	239.91	521.7	1.1175	622.18	1394.9	7.5451	1	2.2606e-14	4.5211e-14	2.2508e-12	TRUE
GGCTACATCGGATATTCCCT	WDR5	313.12/338.8/337.19/338.26	4.0006/2.8282	337.73	3.4144	-6.2617	202.35	1963.7	7.5443	1.0185e-14	1	2.037e-14	1.1037e-12	FALSE
ATTGGACAAGACTCCCCTAC	HSPA14	411.06/612.55/494.18/497.89	76.584/105.21	496.04	90.897	-2.4353	6934.8	2884.1	7.5439	2.2802e-14	1	4.5604e-14	2.2675e-12	FALSE
AACTTACTTAGCACACATGT	USP36	345.34/380.81/342.65/353.46	12.002/6.7878	349.4	9.3949	-5.0751	355.06	2031.5	7.5435	1.8349e-14	1	3.6697e-14	1.8723e-12	FALSE
GCTCTTCCATAGATACACGA	PSMD4	289.93/357.77/354.94/345.86	9.1443/10.747	350.4	9.9458	-5.0047	1250.8	2037.4	7.5427	1.8872e-14	1	3.7745e-14	1.917e-12	FALSE
AAGGATTCTTTGTATGCCCA	RPL36AL	342.76/346.93/371.32/295.19	6.8583/7.3534	344.85	7.1058	-5.415	1058.5	2005.1	7.5426	1.6303e-14	1	3.2606e-14	1.6858e-12	FALSE
CAGTCACCCAGCGGCCCACA	TRMT61A	367.24/344.22/356.3/371.2	13.717/18.101	361.77	15.909	-4.4232	152.27	2103.5	7.5411	2.1757e-14	1	4.3514e-14	2.1747e-12	FALSE
[truncated: 76,535 more rows]

## Sheet: sgTRA2A (genes)
id	num	neg|score	neg|p-value	neg|fdr	neg|rank	neg|goodsgrna	neg|lfc	pos|score	pos|p-value	pos|fdr	pos|rank	pos|goodsgrna	pos|lfc
[truncated: 19,484 more rows]

## Sheet: sgTRA2A (sgRNAs)
sgrna	Gene	control_count	treatment_count	control_mean	treat_mean	LFC	control_var	adj_var	score	p.low	p.high	p.twosided	FDR	high_in_treatment
[truncated: 78,062 more rows]

[truncated: 2 more sheets: sgAAVS1_vs_sgTRA2A (genes), sgAAVS1_vs_sgTRA2A (sgRNAs)]
