# Supplementary material for: Incomplete paralog compensation generates selective dependency on TRA2A in cancer
Source: PLoS Genet. 2025 May 14;21(5):e1011685. doi: 10.1371/journal.pgen.1011685 (PMC12077678; doi:10.1371/journal.pgen.1011685)
Supplement: S3 Table — (XLSX) [file pgen.1011685.s009.xlsx]

## Sheet: Key
Sheet	Description
CTRL-KD_vs_TRA2A-KD	Voila TSV output from MAJIQ dPSI output comparing TRA2A knockdown (TRA2A-KD) to control (CTRL-KD) in A549 cells
CTRL-KD_vs_TRA2B-KD	Voila TSV output from MAJIQ dPSI output comparing TRA2B knockdown (TRA2B-KD) to control (CTRL-KD) in A549 cells
CTRL-KD_vs_TRA2-DKD	Voila TSV output from MAJIQ dPSI output comparing TRA2A/B dual knockdown (TRA2-DKD) to control (CTRL-KD) in A549 cells

## Sheet: CTRL-KD_vs_TRA2A-KD
gene_name	gene_id	lsv_id	mean_dpsi_per_lsv_junction	probability_changing	probability_non_changing	A549_CTRL-KD_mean_psi	A549_TRA2A-KD_mean_psi	lsv_type	num_junctions	num_exons	de_novo_junctions	seqid	strand	junctions_coords	exons_coords	ir_coords	ucsc_lsv_link
TSPAN6	ENSG00000000003.15	ENSG00000000003.15:s:100632485-100632568	0.0000;-0.0000;0.0000	7.504e-21;9.653e-21;7.514e-21	1.000e+00;9.988e-01;9.989e-01	0.0003;0.9860;0.0138	0.0002;0.9722;0.0276	s|1e1.1o1|1e2.1o1|1e3.1o1	3	4	0;0;1	chrX	-	100632068-100632485;100630866-100632485;100629986-100632485	100627108-100629986;100630759-100630866;100632063-100632068;100632485-100632568		http://genome.ucsc.edu/cgi-bin/hgTracks?db=hg38&position=chrX%3A100632568-100627108
TSPAN6	ENSG00000000003.15	ENSG00000000003.15:s:100633405-100633539	0.0000;0.0000	7.504e-21;7.504e-21	1.000e+00;1.000e+00	0.9996;0.0004	0.9995;0.0005	s|1e1.1o1|1e2.1o1	2	3	0;0	chrX	-	100632568-100633405;100630866-100633405	100630759-100630866;100632485-100632568;100633405-100633539		http://genome.ucsc.edu/cgi-bin/hgTracks?db=hg38&position=chrX%3A100633539-100630759
TSPAN6	ENSG00000000003.15	ENSG00000000003.15:s:100633931-100634029	0.0141;-0.0141	5.152e-07;5.151e-07	6.892e-01;6.892e-01	0.9495;0.0505	0.9869;0.0131	s|1e1.1o1|1e2.1o1	2	3	0;1	chrX	-	100633539-100633931;100632568-100633931	100632485-100632568;100633405-100633539;100633931-100634029		http://genome.ucsc.edu/cgi-bin/hgTracks?db=hg38&position=chrX%3A100634029-100632485
TSPAN6	ENSG00000000003.15	ENSG00000000003.15:t:100627108-100629986	0.0001;-0.0001	7.554e-21;8.094e-18	9.946e-01;9.946e-01	0.0148;0.9852	0.0307;0.9693	t|1e1.1o1|1e2.1o1	2	3	1;0	chrX	-	100629986-100632485;100629986-100630759	100627108-100629986;100630759-100630866;100632485-100632568		http://genome.ucsc.edu/cgi-bin/hgTracks?db=hg38&position=chrX%3A100632568-100627108
TSPAN6	ENSG00000000003.15	ENSG00000000003.15:t:100630759-100630866	0.0000;0.0000	7.504e-21;7.504e-21	1.000e+00;1.000e+00	0.0004;0.9996	0.0004;0.9996	t|1e1.1o1|1e2.1o1	2	3	0;0	chrX	-	100630866-100633405;100630866-100632485	100630759-100630866;100632485-100632568;100633405-100633539		http://genome.ucsc.edu/cgi-bin/hgTracks?db=hg38&position=chrX%3A100633539-100630759
TSPAN6	ENSG00000000003.15	ENSG00000000003.15:t:100632485-100632568	-0.0057;0.0057	3.882e-09;4.111e-09	8.310e-01;8.310e-01	0.0433;0.9567	0.0146;0.9854	t|1e1.1o1|1e2.1o1	2	3	1;0	chrX	-	100632568-100633931;100632568-100633405	100632485-100632568;100633405-100633539;100633931-100634029		http://genome.ucsc.edu/cgi-bin/hgTracks?db=hg38&position=chrX%3A100634029-100632485
TSPAN6	ENSG00000000003.15	ENSG00000000003.15:t:100635558-100635746	0.0000;0.0179;-0.0100	7.504e-21;3.966e-06;2.857e-07	1.000e+00;6.473e-01;7.473e-01	0.0047;0.9471;0.0467	0.0005;0.9921;0.0075	t|1e1.1o1|1e2.1o2|1e2.2o2	3	3	0;0;0	chrX	-	100635746-100636793;100635746-100636608;100635746-100636191	100635558-100635746;100636191-100636689;100636793-100637104		http://genome.ucsc.edu/cgi-bin/hgTracks?db=hg38&position=chrX%3A100637104-100635558
DPM1	ENSG00000000419.12	ENSG00000000419.12:s:50942031-50942142	-0.0558;0.0000;0.0502;-0.0011	8.465e-02;7.504e-21;9.086e-02;8.138e-21	3.496e-01;1.000e+00;3.462e-01;9.403e-01	0.1832;0.0060;0.7761;0.0307	0.1230;0.0016;0.8413;0.0347	s|1e1.1o1|1e2.1o2|1e2.2o2|1e3.1o1	4	4	0;0;0;1	chr20	-	50941209-50942031;50940955-50942031;50940933-50942031;50936262-50942031	50936148-50936262;50940865-50940955;50941105-50941209;50942031-50942142		http://genome.ucsc.edu/cgi-bin/hgTracks?db=hg38&position=chr20%3A50942142-50936148
DPM1	ENSG00000000419.12	ENSG00000000419.12:s:50945737-50945762	0.0000;0.0000;0.0000;0.0000	7.504e-21;7.504e-21;7.504e-21;7.504e-21	1.000e+00;1.000e+00;1.000e+00;1.000e+00	0.0076;0.9849;0.0001;0.0083	0.0001;0.9889;0.0001;0.0109	s|1e1.1o2|1e1.2o2|1e2.1o1|1e3.2o2	4	4	1;0;0;1	chr20	-	50942142-50945737;50942126-50945737;50941209-50945737;50940933-50945737	50940865-50940955;50941105-50941209;50942031-50942142;50945737-50945762		http://genome.ucsc.edu/cgi-bin/hgTracks?db=hg38&position=chr20%3A50945762-50940865
DPM1	ENSG00000000419.12	ENSG00000000419.12:s:50945840-50945923	0.0000;-0.0000;0.0000;0.0000	7.506e-21;7.504e-21;7.504e-21;7.504e-21	9.998e-01;1.000e+00;1.000e+00;1.000e+00	0.9703;0.0285;0.0011;0.0001	0.9786;0.0199;0.0001;0.0016	s|1e1.1o1|1e2.2o2|2e2.1o2|2e2.2o2	4	3	0;1;1;1	chr20	-	50945762-50945847;50942126-50945847;50942142-50945840;50942126-50945840	50942031-50942142;50945737-50945762;50945840-50945923		http://genome.ucsc.edu/cgi-bin/hgTracks?db=hg38&position=chr20%3A50945923-50942031
DPM1	ENSG00000000419.12	ENSG00000000419.12:s:50955186-50955285	0.0000;0.0000	7.504e-21;7.504e-21	1.000e+00;1.000e+00	0.0003;0.9997	0.0002;0.9998	s|1e1.1o1|1e2.1o1	2	3	1;0	chr20	-	50951303-50955186;50948662-50955186	50948629-50948662;50951164-50951303;50955186-50955285		http://genome.ucsc.edu/cgi-bin/hgTracks?db=hg38&position=chr20%3A50955285-50948629
DPM1	ENSG00000000419.12	ENSG00000000419.12:t:50936148-50936262	0.0069;-0.0069	2.768e-08;2.757e-08	7.526e-01;7.526e-01	0.0361;0.9639	0.0452;0.9548	t|1e1.1o1|1e2.1o1	2	3	1;0	chr20	-	50936262-50942031;50936262-50940865	50936148-50936262;50940865-50940955;50942031-50942142		http://genome.ucsc.edu/cgi-bin/hgTracks?db=hg38&position=chr20%3A50942142-50936148
DPM1	ENSG00000000419.12	ENSG00000000419.12:t:50940865-50940955	0.0000;0.0000;0.0000;-0.0034;0.0025;-0.0000	7.504e-21;7.504e-21;7.504e-21;6.415e-04;1.031e-05;7.693e-21	1.000e+00;1.000e+00;1.000e+00;7.823e-01;8.409e-01;9.806e-01	0.0067;0.0001;0.0106;0.8653;0.0831;0.0354	0.0016;0.0008;0.0101;0.8572;0.0889;0.0383	t|1e2.1o1|1e3.2o2|2e1.1o1|2e2.1o1|2e3.1o2|2e3.2o2	6	4	0;0;1;0;0;0	chr20	-	50940955-50942031;50940955-50941105;50940933-50945737;50940933-50942031;50940933-50941129;50940933-50941105	50940865-50940955;50941105-50941209;50942031-50942142;50945737-50945762		http://genome.ucsc.edu/cgi-bin/hgTracks?db=hg38&position=chr20%3A50945762-50940865
DPM1	ENSG00000000419.12	ENSG00000000419.12:t:50941105-50941209	0.0000;-0.0000	7.504e-21;8.984e-16	1.000e+00;1.000e+00	0.0014;0.9986	0.0016;0.9984	t|1e1.1o1|1e2.1o1	2	3	0;0	chr20	-	50941209-50945737;50941209-50942031	50941105-50941209;50942031-50942142;50945737-50945762		http://genome.ucsc.edu/cgi-bin/hgTracks?db=hg38&position=chr20%3A50945762-50941105
DPM1	ENSG00000000419.12	ENSG00000000419.12:t:50942031-50942142	0.0000;0.0000;-0.0000;0.0000;0.0002	7.504e-21;7.504e-21;7.504e-21;7.504e-21;7.579e-21	1.000e+00;1.000e+00;1.000e+00;1.000e+00;9.918e-01	0.0010;0.0074;0.0275;0.0001;0.9637	0.0001;0.0001;0.0198;0.0015;0.9782	t|1e1.2o2|1e2.1o1|2e1.1o2|2e1.2o2|2e2.1o1	5	3	1;1;1;1;0	chr20	-	50942142-50945840;50942142-50945737;50942126-50945847;50942126-50945840;50942126-50945737	50942031-50942142;50945737-50945762;50945840-50945923		http://genome.ucsc.edu/cgi-bin/hgTracks?db=hg38&position=chr20%3A50945923-50942031
DPM1	ENSG00000000419.12	ENSG00000000419.12:t:50948629-50948662	0.0000;0.0000	7.504e-21;7.504e-21	1.000e+00;1.000e+00	0.9997;0.0003	0.9998;0.0002	t|1e1.1o1|1e2.1o1	2	3	0;1	chr20	-	50948662-50955186;50948662-50951164	50948629-50948662;50951164-50951303;50955186-50955285		http://genome.ucsc.edu/cgi-bin/hgTracks?db=hg38&position=chr20%3A50955285-50948629
FUCA2	ENSG00000001036.14	ENSG00000001036.14:s:143503913-143504252	0.0000;0.0000	7.504e-21;7.504e-21	1.000e+00;1.000e+00	0.9885;0.0115	0.9874;0.0126	s|1e1.1o1|1e2.1o1	2	3	0;1	chr6	-	143502565-143503913;143502122-143503913	143501932-143502122;143502355-143502565;143503913-143504252		http://genome.ucsc.edu/cgi-bin/hgTracks?db=hg38&position=chr6%3A143504252-143501932
FUCA2	ENSG00000001036.14	ENSG00000001036.14:s:143507237-143507424	0.0162;-0.0000;0.0000;0.0000	6.104e-10;7.505e-21;7.504e-21;7.504e-21	6.636e-01;9.999e-01;1.000e+00;1.000e+00	0.9490;0.0269;0.0081;0.0156	0.9688;0.0225;0.0001;0.0086	s|1e1.1o3|1e1.2o3|1e1.3o3|1e2.1o1	4	3	0;1;1;0	chr6	-	143504252-143507237;143504085-143507237;143504074-143507237;143502122-143507237	143501932-143502122;143503913-143504252;143507237-143507424		http://genome.ucsc.edu/cgi-bin/hgTracks?db=hg38&position=chr6%3A143507424-143501932
FUCA2	ENSG00000001036.14	ENSG00000001036.14:t:143501932-143502122	0.0000;0.0000;-0.0000	7.504e-21;7.504e-21;7.504e-21	1.000e+00;1.000e+00;1.000e+00	0.0116;0.0098;0.9789	0.0075;0.0135;0.9790	t|1e1.1o1|1e2.1o1|1e3.1o1	3	4	0;1;0	chr6	-	143502122-143507237;143502122-143503913;143502122-143502355	143501932-143502122;143502355-143502565;143503913-143504252;143507237-143507424		http://genome.ucsc.edu/cgi-bin/hgTracks?db=hg38&position=chr6%3A143507424-143501932
STPG1	ENSG00000001460.18	ENSG00000001460.18:s:24369674-24369839	0.0002;-0.0002	1.389e-05;1.389e-05	9.873e-01;9.873e-01	0.0064;0.9936	0.0132;0.9868	s|1e1.1o1|1e2.1o1	2	3	0;0	chr1	-	24369407-24369674;24361041-24369674	24360851-24361041;24368704-24369407;24369674-24369839		http://genome.ucsc.edu/cgi-bin/hgTracks?db=hg38&position=chr1%3A24369839-24360851
STPG1	ENSG00000001460.18	ENSG00000001460.18:s:24383867-24384003	0.0000;-0.0000	5.777e-08;5.751e-08	9.998e-01;9.998e-01	0.9962;0.0038	0.9975;0.0025	s|1e1.1o1|2e1.1o1	2	2	0;0	chr1	-	24379823-24383902;24379823-24383867	24379273-24379823;24383867-24384003		http://genome.ucsc.edu/cgi-bin/hgTracks?db=hg38&position=chr1%3A24384003-24379273
STPG1	ENSG00000001460.18	ENSG00000001460.18:s:24401079-24401456	0.0005;-0.0342;0.0123	5.043e-06;3.002e-02;2.059e-03	9.799e-01;4.748e-01;7.026e-01	0.0020;0.9884;0.0093	0.0195;0.9337;0.0487	s|1e1.1o1|1e2.1o1|1e3.1o1	3	4	0;0;0	chr1	-	24392067-24401319;24391679-24401319;24384003-24401319	24383867-24384003;24391203-24391679;24391924-24392071;24401079-24401456		http://genome.ucsc.edu/cgi-bin/hgTracks?db=hg38&position=chr1%3A24401456-24383867
STPG1	ENSG00000001460.18	ENSG00000001460.18:s:24413674-24413782	-0.0058;0.0058	1.313e-03;1.313e-03	8.000e-01;8.000e-01	0.0396;0.9604	0.0124;0.9876	s|1e1.1o1|1e2.1o1	2	3	1;0	chr1	-	24410817-24413674;24401456-24413674	24401079-24401456;24410703-24410817;24413674-24413782		http://genome.ucsc.edu/cgi-bin/hgTracks?db=hg38&position=chr1%3A24413782-24401079
STPG1	ENSG00000001460.18	ENSG00000001460.18:t:24356999-24358619	-0.0122;0.0122	1.118e-02;1.118e-02	6.717e-01;6.717e-01	0.9947;0.0053	0.9560;0.0440	t|1e1.1o1|1e2.1o1	2	3	0;1	chr1	-	24358619-24360851;24358619-24360324	24356999-24358619;24360324-na;24360851-24361041		http://genome.ucsc.edu/cgi-bin/hgTracks?db=hg38&position=chr1%3A24361041-24356999
STPG1	ENSG00000001460.18	ENSG00000001460.18:t:24383867-24384003	0.0155;-0.0167;-0.0000	5.699e-03;6.587e-03;1.062e-08	6.491e-01;6.333e-01;9.999e-01	0.0107;0.9866;0.0026	0.0526;0.9460;0.0014	t|1e1.1o1|1e2.1o1|1e3.1o1	3	4	0;0;1	chr1	-	24384003-24401319;24384003-24391561;24384003-24387452	24383867-24384003;24387452-na;24391203-24391679;24401079-24401456		http://genome.ucsc.edu/cgi-bin/hgTracks?db=hg38&position=chr1%3A24401456-24383867
STPG1	ENSG00000001460.18	ENSG00000001460.18:t:24391203-24391679	-0.0064;0.0064	5.175e-04;5.175e-04	8.123e-01;8.123e-01	0.9970;0.0030	0.9603;0.0397	t|1e1.1o1|1e2.1o1	2	3	0;0	chr1	-	24391679-24401319;24391679-24391924	24391203-24391679;24391924-24392071;24401079-24401456		http://genome.ucsc.edu/cgi-bin/hgTracks?db=hg38&position=chr1%3A24401456-24391203
STPG1	ENSG00000001460.18	ENSG00000001460.18:t:24401079-24401456	-0.0000;-0.0000;-0.2806;0.2812	7.694e-10;7.694e-10;9.971e-01;9.973e-01	1.000e+00;1.000e+00;2.161e-05;1.852e-05	0.0015;0.0015;0.9453;0.0516	0.0014;0.0014;0.6571;0.3398	t|1e1.1o1|1e2.1o1|1e3.1o1|1e4.1o1	4	5	0;0;0;0	chr1	-	24401456-24416003;24401456-24414911;24401456-24413674;24401456-24410703	24401079-24401456;24410703-24410817;24413674-24413782;24414911-24415098;24416003-24416153		http://genome.ucsc.edu/cgi-bin/hgTracks?db=hg38&position=chr1%3A24416153-24401079
LAP3	ENSG00000002549.12	ENSG00000002549.12:s:17577192-17577567	0.0000;0.0000	7.504e-21;7.504e-21	1.000e+00;1.000e+00	0.9994;0.0006	0.9995;0.0005	s|1e1.1o1|1e2.1o1	2	3	0;1	chr4	+	17577567-17579824;17577567-17581760	17577192-17577567;17579824-17579939;17581760-17582152		http://genome.ucsc.edu/cgi-bin/hgTracks?db=hg38&position=chr4%3A17582152-17577192
LAP3	ENSG00000002549.12	ENSG00000002549.12:s:17581760-17582152	0.0000;0.0000	7.504e-21;7.504e-21	1.000e+00;1.000e+00	0.9997;0.0003	0.9978;0.0022	s|1e1.1o1|1e2.1o1	2	3	0;0	chr4	+	17581814-17582288;17581814-17583483	17581760-17582152;17582288-17582689;17583431-17583642		http://genome.ucsc.edu/cgi-bin/hgTracks?db=hg38&position=chr4%3A17583642-17581760
LAP3	ENSG00000002549.12	ENSG00000002549.12:s:17584972-17585456	0.0000;-0.0000	7.504e-21;7.504e-21	1.000e+00;1.000e+00	0.0004;0.9996	0.0065;0.9935	s|1e1.1o1|1e2.1o1	2	3	0;0	chr4	+	17585136-17585951;17585136-17588819	17584972-17585456;17585769-17586238;17588819-17588977		http://genome.ucsc.edu/cgi-bin/hgTracks?db=hg38&position=chr4%3A17588977-17584972
LAP3	ENSG00000002549.12	ENSG00000002549.12:s:17588819-17588977	0.0000;0.0000	7.504e-21;7.504e-21	1.000e+00;1.000e+00	0.0062;0.9938	0.0005;0.9995	s|1e1.1o1|1e2.1o1	2	3	1;0	chr4	+	17588977-17594332;17588977-17595410	17588819-17588977;17594332-17594394;17595410-17595534		http://genome.ucsc.edu/cgi-bin/hgTracks?db=hg38&position=chr4%3A17595534-17588819
LAP3	ENSG00000002549.12	ENSG00000002549.12:s:17595410-17595534	-0.0000;0.0000;0.0000	3.140e-20;7.504e-21;7.504e-21	1.000e+00;1.000e+00;1.000e+00	0.9993;0.0004;0.0004	0.9850;0.0146;0.0004	s|1e1.1o1|1e2.1o1|1e3.1o1	3	4	0;1;0	chr4	+	17595534-17597046;17595534-17598456;17595534-17604588	17595410-17595534;17597046-17597134;17598456-17598558;17604588-17604667		http://genome.ucsc.edu/cgi-bin/hgTracks?db=hg38&position=chr4%3A17604667-17595410
LAP3	ENSG00000002549.12	ENSG00000002549.12:t:17581760-17582152	0.0000;0.0000	7.504e-21;7.504e-21	1.000e+00;1.000e+00	0.0003;0.9997	0.0004;0.9996	t|1e1.1o1|1e2.1o1	2	3	1;0	chr4	+	17577567-17581760;17579939-17581760	17577192-17577567;17579824-17579939;17581760-17582152		http://genome.ucsc.edu/cgi-bin/hgTracks?db=hg38&position=chr4%3A17582152-17577192
LAP3	ENSG00000002549.12	ENSG00000002549.12:t:17583431-17583642	0.0000;0.0000;0.0000	7.504e-21;7.504e-21;7.504e-21	1.000e+00;1.000e+00;1.000e+00	0.0003;0.9995;0.0003	0.0021;0.9977;0.0003	t|1e1.1o1|1e2.1o2|1e2.2o2	3	3	0;0;0	chr4	+	17581814-17583483;17582393-17583483;17582574-17583483	17581760-17582152;17582288-17582689;17583431-17583642		http://genome.ucsc.edu/cgi-bin/hgTracks?db=hg38&position=chr4%3A17583642-17581760
LAP3	ENSG00000002549.12	ENSG00000002549.12:t:17584972-17585456	0.0000;0.0000	7.504e-21;7.504e-21	1.000e+00;1.000e+00	0.9995;0.0005	0.9995;0.0005	t|1e1.1o1|1e2.1o1	2	3	0;0	chr4	+	17583642-17584972;17584892-17584972	17583431-17583642;17584801-17584892;17584972-17585456		http://genome.ucsc.edu/cgi-bin/hgTracks?db=hg38&position=chr4%3A17585456-17583431
LAP3	ENSG00000002549.12	ENSG00000002549.12:t:17588819-17588977	0.0000;0.0000	7.504e-21;7.504e-21	1.000e+00;1.000e+00	0.9879;0.0121	0.9996;0.0004	t|1e1.1o1|1e2.1o1	2	3	0;0	chr4	+	17585136-17588819;17586238-17588819	17584972-17585456;17585769-17586238;17588819-17588977		http://genome.ucsc.edu/cgi-bin/hgTracks?db=hg38&position=chr4%3A17588977-17584972
LAP3	ENSG00000002549.12	ENSG00000002549.12:t:17595410-17595534	0.0000;0.0000	7.504e-21;7.504e-21	1.000e+00;1.000e+00	0.9932;0.0068	0.9977;0.0023	t|1e1.1o1|1e2.1o1	2	3	0;1	chr4	+	17588977-17595410;17594394-17595410	17588819-17588977;17594332-17594394;17595410-17595534		http://genome.ucsc.edu/cgi-bin/hgTracks?db=hg38&position=chr4%3A17595534-17588819
LAP3	ENSG00000002549.12	ENSG00000002549.12:t:17598456-17598558	0.0000;-0.0000	7.504e-21;7.504e-21	1.000e+00;1.000e+00	0.0005;0.9995	0.0116;0.9884	t|1e1.1o1|1e2.1o1	2	3	1;0	chr4	+	17595534-17598456;17597134-17598456	17595410-17595534;17597046-17597134;17598456-17598558		http://genome.ucsc.edu/cgi-bin/hgTracks?db=hg38&position=chr4%3A17598558-17595410
LAP3	ENSG00000002549.12	ENSG00000002549.12:t:17604588-17604667	0.0000;0.0000	7.504e-21;7.504e-21	1.000e+00;1.000e+00	0.0004;0.9996	0.0004;0.9996	t|1e1.1o1|1e2.1o1	2	3	0;0	chr4	+	17595534-17604588;17598558-17604588	17595410-17595534;17598456-17598558;17604588-17604667		http://genome.ucsc.edu/cgi-bin/hgTracks?db=hg38&position=chr4%3A17604667-17595410
MAD1L1	ENSG00000002822.15	ENSG00000002822.15:s:1898200-1898390	0.0000;-0.0000	7.504e-21;7.509e-21	1.000e+00;1.000e+00	0.0008;0.9992	0.0042;0.9958	s|1e1.1o1|1e2.1o1	2	3	1;0	chr7	-	1881194-1898200;1816228-1898200	1815793-1816228;1881091-1881194;1898200-1898390		http://genome.ucsc.edu/cgi-bin/hgTracks?db=hg38&position=chr7%3A1898390-1815793
MAD1L1	ENSG00000002822.15	ENSG00000002822.15:s:1936687-1936897	0.0000;-0.0000	7.504e-21;7.504e-21	1.000e+00;1.000e+00	0.0006;0.9994	0.0008;0.9992	s|1e1.1o1|1e2.1o1	2	3	1;0	chr7	-	1924866-1936687;1898390-1936687	na-1924866;1898200-1898390;1936687-1936897		http://genome.ucsc.edu/cgi-bin/hgTracks?db=hg38&position=chr7%3A1936897-1898200
MAD1L1	ENSG00000002822.15	ENSG00000002822.15:s:2014502-2014642	-0.0001;0.0001	1.374e-14;7.527e-21	9.974e-01;9.974e-01	0.9958;0.0042	0.9717;0.0283	s|1e1.1o1|1e2.1o1	2	3	0;1	chr7	-	2002121-2014502;1980541-2014502	1980453-1980541;2002065-2002121;2014502-2014642		http://genome.ucsc.edu/cgi-bin/hgTracks?db=hg38&position=chr7%3A2014642-1980453
MAD1L1	ENSG00000002822.15	ENSG00000002822.15:s:2149152-2149238	0.0000;0.0000	7.504e-21;7.504e-21	1.000e+00;1.000e+00	0.0021;0.9979	0.0007;0.9993	s|1e1.1o1|1e2.1o1	2	3	0;0	chr7	-	2148634-2149152;2069338-2149152	2069194-2069338;2148374-2148634;2149152-2149238		http://genome.ucsc.edu/cgi-bin/hgTracks?db=hg38&position=chr7%3A2149238-2069194
MAD1L1	ENSG00000002822.15	ENSG00000002822.15:s:2213212-2213273	-0.0000;0.0000;0.0000;0.0000	7.504e-21;7.504e-21;7.504e-21;7.511e-21	1.000e+00;1.000e+00;1.000e+00;9.999e-01	0.0216;0.0003;0.0003;0.9778	0.0071;0.0003;0.0003;0.9922	s|1e1.1o1|1e2.1o1|1e3.1o1|1e4.1o1	4	5	0;0;1;0	chr7	-	2210034-2213212;2202098-2213212;2173782-2213212;2149238-2213212	na-2173782;2149152-2149238;2201851-2202098;2209948-2210034;2213212-2213273		http://genome.ucsc.edu/cgi-bin/hgTracks?db=hg38&position=chr7%3A2213273-2149152
MAD1L1	ENSG00000002822.15	ENSG00000002822.15:s:2216157-2216287	0.0000;0.0000	7.504e-21;7.504e-21	1.000e+00;1.000e+00	0.0008;0.9992	0.0007;0.9993	s|1e1.1o1|2e1.1o1	2	2	1;0	chr7	-	2215999-2216219;2215999-2216157	2215957-2215999;2216157-2216287		http://genome.ucsc.edu/cgi-bin/hgTracks?db=hg38&position=chr7%3A2216287-2215957
MAD1L1	ENSG00000002822.15	ENSG00000002822.15:s:2217962-2218043	0.0000;0.0000	7.504e-21;7.504e-21	1.000e+00;1.000e+00	0.9993;0.0007	0.9993;0.0007	s|1e1.1o1|1e2.1o1	2	3	0;1	chr7	-	2216287-2217962;2213273-2217962	2213212-2213273;2216157-2216287;2217962-2218043		http://genome.ucsc.edu/cgi-bin/hgTracks?db=hg38&position=chr7%3A2218043-2213212
MAD1L1	ENSG00000002822.15	ENSG00000002822.15:s:2222575-2222754	0.0000;0.0000	7.504e-21;7.504e-21	1.000e+00;1.000e+00	0.0007;0.9993	0.0006;0.9994	s|1e1.1o1|1e2.1o1	2	3	0;0	chr7	-	2221022-2222575;2219456-2222575	2219332-2219456;2220884-2221022;2222575-2222754		http://genome.ucsc.edu/cgi-bin/hgTracks?db=hg38&position=chr7%3A2222754-2219332
MAD1L1	ENSG00000002822.15	ENSG00000002822.15:s:2229984-2230418	-0.0146;0.0722;-0.0243	1.006e-04;3.158e-01;5.797e-02	6.826e-01;1.514e-01;4.351e-01	0.0497;0.8812;0.0714	0.0005;0.9556;0.0438	s|1e1.1o2|1e1.2o2|1e2.1o1	3	3	1;0;0	chr7	-	2225742-2229984;2225550-2229984;2222754-2229984	2222575-2222754;2225410-2225742;2229984-2230418		http://genome.ucsc.edu/cgi-bin/hgTracks?db=hg38&position=chr7%3A2230418-2222575
MAD1L1	ENSG00000002822.15	ENSG00000002822.15:s:2232872-2233243	-0.0245;-0.0269;0.0358;0.0000	9.729e-02;1.010e-01;6.594e-02;3.001e-08	3.672e-01;3.538e-01;4.082e-01;9.999e-01	0.9131;0.0843;0.0014;0.0014	0.8799;0.0217;0.0771;0.0022	s|1e1.1o2|1e1.2o2|1e2.1o3|1e3.1o1	4	4	0;0;0;0	chr7	-	2230764-2232872;2230724-2232872;2230143-2232872;2222754-2232872	2222575-2222754;2229984-2230418;2230549-2230764;2232872-2233243		http://genome.ucsc.edu/cgi-bin/hgTracks?db=hg38&position=chr7%3A2233243-2222575
MAD1L1	ENSG00000002822.15	ENSG00000002822.15:t:1815793-1816228	0.0000;0.0000;-0.0000;0.0000;0.0000	2.221e-16;7.504e-21;7.504e-21;7.504e-21;7.504e-21	1.000e+00;1.000e+00;1.000e+00;1.000e+00;1.000e+00	0.9886;0.0003;0.0105;0.0003;0.0003	0.9987;0.0003;0.0003;0.0003;0.0003	t|1e1.1o1|1e2.1o1|1e3.1o1|1e4.1o1|1e5.1o1	5	6	0;0;0;0;0	chr7	-	1816228-1898200;1816228-1872645;1816228-1829460;1816228-1817459;1816228-1816987	1815793-1816228;1816987-1817085;1817459-1817499;1829460-1829664;1872645-1872756;1898200-1898390		http://genome.ucsc.edu/cgi-bin/hgTracks?db=hg38&position=chr7%3A1898390-1815793
MAD1L1	ENSG00000002822.15	ENSG00000002822.15:t:1936687-1936897	0.0000;0.0000	7.504e-21;7.504e-21	1.000e+00;1.000e+00	0.9993;0.0007	0.9993;0.0007	t|1e1.1o1|1e2.1o1	2	3	0;0	chr7	-	1936897-1957629;1936897-1940088	1936687-1936897;1940088-1940549;1957629-1957719		http://genome.ucsc.edu/cgi-bin/hgTracks?db=hg38&position=chr7%3A1957719-1936687
MAD1L1	ENSG00000002822.15	ENSG00000002822.15:t:1980453-1980541	0.0003;-0.0004;0.0000	1.890e-10;2.214e-10;7.504e-21	9.873e-01;9.857e-01;1.000e+00	0.0043;0.9951;0.0006	0.0320;0.9675;0.0004	t|1e1.1o1|1e2.1o1|1e3.1o1	3	4	1;0;0	chr7	-	1980541-2014502;1980541-2002065;1980541-1980671	1980453-1980541;1980671-1980791;2002065-2002121;2014502-2014642		http://genome.ucsc.edu/cgi-bin/hgTracks?db=hg38&position=chr7%3A2014642-1980453
MAD1L1	ENSG00000002822.15	ENSG00000002822.15:t:2069194-2069338	0.0000;0.0000;0.0000;0.0000;0.0000	7.504e-21;7.504e-21;7.504e-21;7.504e-21;7.504e-21	1.000e+00;1.000e+00;1.000e+00;1.000e+00;1.000e+00	0.9988;0.0003;0.0003;0.0003;0.0003	0.9989;0.0003;0.0003;0.0003;0.0003	t|1e1.1o1|1e2.1o1|1e3.1o1|1e4.1o1|1e5.1o1	5	6	0;0;0;0;0	chr7	-	2069338-2149152;2069338-2109466;2069338-2107427;2069338-2088794;2069338-2079698	2069194-2069338;2079698-2080013;2088794-2089251;2107427-2107708;2109466-2109601;2149152-2149238		http://genome.ucsc.edu/cgi-bin/hgTracks?db=hg38&position=chr7%3A2149238-2069194
MAD1L1	ENSG00000002822.15	ENSG00000002822.15:t:2149152-2149238	0.0000;0.0000;0.0000	7.504e-21;7.504e-21;7.504e-21	1.000e+00;1.000e+00;1.000e+00	0.9980;0.0016;0.0004	0.9991;0.0005;0.0005	t|1e1.1o1|1e2.1o1|1e3.1o1	3	4	0;0;0	chr7	-	2149238-2213212;2149238-2193259;2149238-2175124	2149152-2149238;2175124-2175385;2193259-2193475;2213212-2213273		http://genome.ucsc.edu/cgi-bin/hgTracks?db=hg38&position=chr7%3A2213273-2149152
MAD1L1	ENSG00000002822.15	ENSG00000002822.15:t:2213212-2213273	0.0000;0.0000	7.504e-21;7.504e-21	1.000e+00;1.000e+00	0.0007;0.9993	0.0006;0.9994	t|1e1.1o1|1e2.1o1	2	3	1;0	chr7	-	2213273-2217962;2213273-2215885	2213212-2213273;2215885-2215927;2217962-2218043		http://genome.ucsc.edu/cgi-bin/hgTracks?db=hg38&position=chr7%3A2218043-2213212
MAD1L1	ENSG00000002822.15	ENSG00000002822.15:t:2219332-2219456	0.0000;0.0000	7.504e-21;7.504e-21	1.000e+00;1.000e+00	0.9993;0.0007	0.9994;0.0006	t|1e1.1o1|1e2.1o1	2	3	0;0	chr7	-	2219456-2222575;2219456-2220884	2219332-2219456;2220884-2221022;2222575-2222754		http://genome.ucsc.edu/cgi-bin/hgTracks?db=hg38&position=chr7%3A2222754-2219332
MAD1L1	ENSG00000002822.15	ENSG00000002822.15:t:2222575-2222754	0.0000;-0.0283;0.0284;0.0000	7.504e-21;2.852e-02;2.996e-02;7.504e-21	1.000e+00;4.930e-01;4.886e-01;1.000e+00	0.0004;0.0621;0.9371;0.0004	0.0003;0.0348;0.9645;0.0003	t|1e1.1o1|1e2.1o1|1e3.1o1|1e4.1o1	4	5	0;0;0;0	chr7	-	2222754-2232872;2222754-2229984;2222754-2225410;2222754-2223493	2222575-2222754;2223493-2223628;2225410-2225742;2229984-2230418;2232872-2233243		http://genome.ucsc.edu/cgi-bin/hgTracks?db=hg38&position=chr7%3A2233243-2222575
MAD1L1	ENSG00000002822.15	ENSG00000002822.15:t:2229984-2230418	0.0000;-0.0150;0.0021;0.0000	7.504e-21;1.639e-04;1.278e-07;7.504e-21	1.000e+00;6.780e-01;9.266e-01;1.000e+00	0.0004;0.9988;0.0004;0.0004	0.0161;0.9507;0.0348;0.0004	t|1e1.1o1|1e2.1o1|2e2.1o1|3e2.1o1	4	3	0;0;1;1	chr7	-	2230143-2232872;2230143-2230549;2230138-2230549;2230064-2230549	2229984-2230418;2230549-2230764;2232872-2233243		http://genome.ucsc.edu/cgi-bin/hgTracks?db=hg38&position=chr7%3A2233243-2229984
M6PR	ENSG00000003056.8	ENSG00000003056.8:s:8942179-8942542	0.0000;0.0000;0.0000	7.504e-21;7.504e-21;7.504e-21	1.000e+00;1.000e+00;1.000e+00	0.9998;0.0001;0.0001	0.9986;0.0013;0.0001	s|1e1.1o1|1e2.1o2|1e2.2o2	3	3	0;0;0	chr12	-	8941940-8942416;8940903-8942416;8940869-8942416	8940361-8940903;8941649-8941940;8942179-8942542		http://genome.ucsc.edu/cgi-bin/hgTracks?db=hg38&position=chr12%3A8942542-8940361
M6PR	ENSG00000003056.8	ENSG00000003056.8:s:8943801-8943910	0.0000;0.0000;0.0000	7.504e-21;7.504e-21;7.504e-21	1.000e+00;1.000e+00;1.000e+00	0.0001;0.9998;0.0001	0.0001;0.9998;0.0001	s|1e1.1o2|1e1.2o2|1e2.1o1	3	3	0;0;0	chr12	-	8943584-8943801;8943535-8943801;8941940-8943801	8941649-8941940;8943296-8943584;8943801-8943910		http://genome.ucsc.edu/cgi-bin/hgTracks?db=hg38&position=chr12%3A8943910-8941649
M6PR	ENSG00000003056.8	ENSG00000003056.8:s:8945237-8945479	-0.0000;0.0000;0.0000	7.504e-21;7.504e-21;7.504e-21	1.000e+00;1.000e+00;1.000e+00	0.9921;0.0078;0.0001	0.9778;0.0221;0.0001	s|1e1.1o1|1e2.2o2|1e3.1o1	3	4	0;1;0	chr12	-	8943910-8945418;8943535-8945418;8942542-8945418	8942179-8942542;8943296-8943584;8943801-8943910;8945237-8945479		http://genome.ucsc.edu/cgi-bin/hgTracks?db=hg38&position=chr12%3A8945479-8942179
M6PR	ENSG00000003056.8	ENSG00000003056.8:s:8949135-8949761	0.0000;0.0000;0.0000;0.0000;0.0000;0.0000	7.504e-21;7.504e-21;7.504e-21;7.504e-21;7.504e-21;7.504e-21	1.000e+00;1.000e+00;1.000e+00;1.000e+00;1.000e+00;1.000e+00	0.0001;0.9795;0.0121;0.0001;0.0080;0.0001	0.0001;0.9781;0.0201;0.0001;0.0016;0.0001	s|1e1.1o1|1e2.1o2|1e2.2o2|1e3.1o1|2e2.1o2|3e2.1o2	6	4	0;0;0;1;1;1	chr12	-	8946824-8949488;8946405-8949488;8946387-8949488;8943910-8949488;8946405-8949307;8946405-8949135	8943801-8943910;8946303-8946405;8946716-8946848;8949135-8949761		http://genome.ucsc.edu/cgi-bin/hgTracks?db=hg38&position=chr12%3A8949761-8943801
M6PR	ENSG00000003056.8	ENSG00000003056.8:t:8941649-8941940	0.0000;0.0000	7.504e-21;7.504e-21	1.000e+00;1.000e+00	0.0002;0.9998	0.0002;0.9998	t|1e1.1o1|1e2.1o1	2	3	0;0	chr12	-	8941940-8943801;8941940-8942416	8941649-8941940;8942179-8942542;8943801-8943910		http://genome.ucsc.edu/cgi-bin/hgTracks?db=hg38&position=chr12%3A8943910-8941649
M6PR	ENSG00000003056.8	ENSG00000003056.8:t:8942179-8942542	0.0000;0.0000	7.504e-21;7.504e-21	1.000e+00;1.000e+00	0.0002;0.9998	0.0002;0.9998	t|1e1.1o1|1e2.1o1	2	3	0;0	chr12	-	8942542-8945418;8942542-8943405	8942179-8942542;8943296-8943584;8945237-8945479		http://genome.ucsc.edu/cgi-bin/hgTracks?db=hg38&position=chr12%3A8945479-8942179
M6PR	ENSG00000003056.8	ENSG00000003056.8:t:8943296-8943584	0.0000;0.0000;0.0000;-0.0000	7.504e-21;7.504e-21;7.504e-21;7.504e-21	1.000e+00;1.000e+00;1.000e+00;1.000e+00	0.0001;0.0001;0.0087;0.9911	0.0001;0.0001;0.0230;0.9768	t|1e3.1o1|2e1.1o1|2e2.1o1|2e3.1o1	4	4	0;0;1;0	chr12	-	8943584-8943801;8943535-8946303;8943535-8945418;8943535-8943801	8943296-8943584;8943801-8943910;8945237-8945479;8946303-8946405		http://genome.ucsc.edu/cgi-bin/hgTracks?db=hg38&position=chr12%3A8946405-8943296
M6PR	ENSG00000003056.8	ENSG00000003056.8:t:8943801-8943910	0.0000;0.0000	7.504e-21;7.504e-21	1.000e+00;1.000e+00	0.0001;0.9999	0.0001;0.9999	t|1e1.1o3|1e2.1o1	2	3	1;0	chr12	-	8943910-8949488;8943910-8945418	8943801-8943910;8945237-8945479;8949135-8949761		http://genome.ucsc.edu/cgi-bin/hgTracks?db=hg38&position=chr12%3A8949761-8943801
M6PR	ENSG00000003056.8	ENSG00000003056.8:t:8946303-8946405	0.0000;0.0000;0.0000;0.0000;0.0000;0.0000	7.504e-21;7.504e-21;7.504e-21;7.504e-21;7.504e-21;7.504e-21	1.000e+00;1.000e+00;1.000e+00;1.000e+00;1.000e+00;1.000e+00	0.9795;0.0080;0.0001;0.0001;0.0001;0.0121	0.9781;0.0016;0.0001;0.0001;0.0001;0.0201	t|1e1.1o3|1e1.2o3|1e1.3o3|1e2.1o1|1e3.1o1|2e1.1o3	6	4	0;1;1;1;0;0	chr12	-	8946405-8949488;8946405-8949307;8946405-8949135;8946405-8947055;8946405-8946716;8946387-8949488	8946303-8946405;8946716-8946848;8947055-na;8949135-8949761		http://genome.ucsc.edu/cgi-bin/hgTracks?db=hg38&position=chr12%3A8949761-8946303
ALS2	ENSG00000003393.15	ENSG00000003393.15:s:201705139-201705200	-0.0236;0.0236	2.883e-02;2.883e-02	5.278e-01;5.278e-01	0.9961;0.0039	0.9393;0.0607	s|1e1.1o2|1e1.2o2	2	2	0;1	chr2	-	201704603-201705139;201704583-201705139	201704454-201704603;201705139-201705200		http://genome.ucsc.edu/cgi-bin/hgTracks?db=hg38&position=chr2%3A201705200-201704454
ALS2	ENSG00000003393.15	ENSG00000003393.15:s:201715672-201715839	-0.0155;0.0155	1.183e-02;1.183e-02	6.314e-01;6.314e-01	0.0469;0.9531	0.0161;0.9839	s|1e1.1o1|1e2.1o1	2	3	1;0	chr2	-	201715178-201715672;201711108-201715672	na-201715178;201710991-201711108;201715672-201715839		http://genome.ucsc.edu/cgi-bin/hgTracks?db=hg38&position=chr2%3A201715839-201710991
ALS2	ENSG00000003393.15	ENSG00000003393.15:s:201718077-201718210	-0.0000;0.0864;-0.0853	7.387e-09;4.143e-01;4.076e-01	9.999e-01;1.036e-01;1.064e-01	0.0024;0.8211;0.1767	0.0013;0.9270;0.0718	s|1e1.1o1|1e2.1o2|1e2.2o2	3	3	0;0;1	chr2	-	201716711-201718077;201715839-201718077;201715836-201718077	201715672-201715839;201716590-201716711;201718077-201718210		http://genome.ucsc.edu/cgi-bin/hgTracks?db=hg38&position=chr2%3A201718210-201715672
ALS2	ENSG00000003393.15	ENSG00000003393.15:s:201721990-201723120	-0.0002;0.0002	2.452e-06;2.452e-06	9.922e-01;9.922e-01	0.0147;0.9853	0.0020;0.9980	s|1e1.1o1|1e2.1o1	2	3	0;0	chr2	-	201720128-201723043;201718210-201723043	201718077-201718210;201719986-201720128;201721990-201723120		http://genome.ucsc.edu/cgi-bin/hgTracks?db=hg38&position=chr2%3A201723120-201718077
ALS2	ENSG00000003393.15	ENSG00000003393.15:s:201728512-201728640	-0.0000;0.0000	1.839e-13;7.504e-21	1.000e+00;1.000e+00	0.9982;0.0018	0.9980;0.0020	s|1e1.1o1|1e2.1o1	2	3	0;0	chr2	-	201727775-201728512;201727278-201728512	201727212-201727278;201727705-201727775;201728512-201728640		http://genome.ucsc.edu/cgi-bin/hgTracks?db=hg38&position=chr2%3A201728640-201727212
ALS2	ENSG00000003393.15	ENSG00000003393.15:s:201738538-201738735	-0.0000;0.0000	3.339e-07;3.337e-07	9.994e-01;9.994e-01	0.9975;0.0025	0.9952;0.0048	s|1e1.1o1|2e1.1o1	2	2	0;0	chr2	-	201733438-201738670;201733438-201738538	201733276-201733453;201738538-201738735		http://genome.ucsc.edu/cgi-bin/hgTracks?db=hg38&position=chr2%3A201738735-201733276
ALS2	ENSG00000003393.15	ENSG00000003393.15:s:201746566-201746748	0.0019;-0.0019	2.605e-04;2.606e-04	9.300e-01;9.300e-01	0.0027;0.9973	0.0256;0.9744	s|1e1.1o1|2e1.1o1	2	2	1;0	chr2	-	201744429-201746628;201744429-201746566	201744258-201744429;201746566-201746748		http://genome.ucsc.edu/cgi-bin/hgTracks?db=hg38&position=chr2%3A201746748-201744258
ALS2	ENSG00000003393.15	ENSG00000003393.15:s:201767229-201767383	0.0000;0.0006;-0.0037	1.859e-09;8.424e-07;7.079e-05	9.992e-01;9.781e-01;8.795e-01	0.0011;0.0011;0.9977	0.0144;0.0208;0.9650	s|1e1.1o1|1e2.1o1|1e3.1o1	3	4	0;0;0	chr2	-	201765827-201767229;201765603-201767229;201761818-201767229	201759457-201761818;201765383-201765603;201765653-201765827;201767229-201767383		http://genome.ucsc.edu/cgi-bin/hgTracks?db=hg38&position=chr2%3A201767383-201759457
ALS2	ENSG00000003393.15	ENSG00000003393.15:s:201780877-201780956	0.0000;0.0000;-0.0001	5.016e-06;5.016e-06;2.046e-05	9.974e-01;9.974e-01;9.913e-01	0.0038;0.0038;0.9925	0.0044;0.0044;0.9911	s|1e1.1o1|1e2.1o1|1e3.1o1	3	4	0;0;0	chr2	-	201780083-201780877;201778487-201780877;201768945-201780877	201768866-201768945;201778441-201778487;201779979-201780083;201780877-201780956		http://genome.ucsc.edu/cgi-bin/hgTracks?db=hg38&position=chr2%3A201780956-201768866
ALS2	ENSG00000003393.15	ENSG00000003393.15:t:201715672-201715839	0.0727;0.0004;-0.0865	3.455e-01;2.275e-06;4.138e-01	1.328e-01;9.857e-01;1.040e-01	0.8211;0.0024;0.1767	0.9147;0.0157;0.0701	t|1e1.1o1|1e2.1o1|2e1.1o1	3	3	0;1;1	chr2	-	201715839-201718077;201715839-201716590;201715836-201718077	201715672-201715839;201716590-201716711;201718077-201718210		http://genome.ucsc.edu/cgi-bin/hgTracks?db=hg38&position=chr2%3A201718210-201715672
ALS2	ENSG00000003393.15	ENSG00000003393.15:t:201718077-201718210	0.0000;-0.0000	5.028e-10;1.539e-10	1.000e+00;1.000e+00	0.9970;0.0030	0.9980;0.0020	t|1e1.1o1|1e2.1o1	2	3	0;0	chr2	-	201718210-201723043;201718210-201719986	201718077-201718210;201719986-201720128;201721990-201723120		http://genome.ucsc.edu/cgi-bin/hgTracks?db=hg38&position=chr2%3A201723120-201718077
ALS2	ENSG00000003393.15	ENSG00000003393.15:t:201727212-201727278	-0.0000;0.0000	8.923e-08;8.958e-08	9.998e-01;9.998e-01	0.0036;0.9964	0.0019;0.9981	t|1e1.1o1|1e2.1o1	2	3	0;0	chr2	-	201727278-201728512;201727278-201727705	201727212-201727278;201727705-201727775;201728512-201728640		http://genome.ucsc.edu/cgi-bin/hgTracks?db=hg38&position=chr2%3A201728640-201727212
ALS2	ENSG00000003393.15	ENSG00000003393.15:t:201759457-201761818	0.0000;-0.0000;-0.0000	1.846e-12;7.504e-21;7.504e-21	1.000e+00;1.000e+00;1.000e+00	0.9977;0.0011;0.0011	0.9977;0.0011;0.0011	t|1e1.1o1|1e2.1o2|1e2.2o2	3	3	0;0;1	chr2	-	201761818-201767229;201761818-201765791;201761818-201765653	201759457-201761818;201765653-201765827;201767229-201767383		http://genome.ucsc.edu/cgi-bin/hgTracks?db=hg38&position=chr2%3A201767383-201759457
ALS2	ENSG00000003393.15	ENSG00000003393.15:t:201768866-201768945	0.0083;-0.0072;0.0000	1.253e-02;1.057e-02;4.809e-06	7.213e-01;7.494e-01;9.975e-01	0.9657;0.0307;0.0036	0.9911;0.0044;0.0044	t|1e1.1o1|1e2.1o1|1e3.1o1	3	4	0;0;0	chr2	-	201768945-201780877;201768945-201779979;201768945-201778441	201768866-201768945;201778441-201778487;201779979-201780083;201780877-201780956		http://genome.ucsc.edu/cgi-bin/hgTracks?db=hg38&position=chr2%3A201780956-201768866
CASP10	ENSG00000003400.15	ENSG00000003400.15:t:201208075-201208183	0.5684;-0.0576;-0.5041	1.000e+00;3.018e-01;9.957e-01	7.466e-11;1.576e-01;4.975e-05	0.0027;0.1738;0.8238	0.5862;0.0693;0.3450	t|1e1.1o1|1e2.1o1|1e3.1o1	3	4	0;0;0	chr2	+	201195948-201208075;201203766-201208075;201205973-201208075	201195842-201196015;201203730-201203766;201205882-201206250;201208075-201208183		http://genome.ucsc.edu/cgi-bin/hgTracks?db=hg38&position=chr2%3A201208183-201195842
SLC7A2	ENSG00000003989.18	ENSG00000003989.18:s:17551764-17551986	0.0001;-0.0001	6.955e-05;6.955e-05	9.862e-01;9.862e-01	0.9917;0.0083	0.9931;0.0069	s|1e1.1o1|1e2.1o1	2	3	0;0	chr8	+	17551986-17554560;17551986-17554946	17551764-17551986;17554560-17554699;17554946-17555082		http://genome.ucsc.edu/cgi-bin/hgTracks?db=hg38&position=chr8%3A17555082-17551764
SLC7A2	ENSG00000003989.18	ENSG00000003989.18:t:17558295-17558397	-0.0003;0.0003	9.430e-05;9.429e-05	9.870e-01;9.870e-01	0.9965;0.0035	0.9905;0.0095	t|1e1.1o1|1e2.1o1	2	3	0;0	chr8	+	17554699-17558295;17555082-17558295	17554560-17554699;17554946-17555082;17558295-17558397		http://genome.ucsc.edu/cgi-bin/hgTracks?db=hg38&position=chr8%3A17558397-17554560
AK2	ENSG00000004455.17	ENSG00000004455.17:s:33012074-33012357	-0.0002;0.0002	1.073e-04;1.073e-04	9.888e-01;9.888e-01	0.0080;0.9920	0.0043;0.9957	s|1e1.1o1|1e2.1o1	2	3	0;0	chr1	-	33011710-33012074;33010833-33012074	33007940-33010833;33011448-33011710;33012074-33012357		http://genome.ucsc.edu/cgi-bin/hgTracks?db=hg38&position=chr1%3A33012357-33007940
AK2	ENSG00000004455.17	ENSG00000004455.17:s:33013044-33013402	0.0000;0.0221;-0.0252	7.504e-21;3.438e-07;4.360e-06	1.000e+00;5.992e-01;5.808e-01	0.0002;0.0359;0.9638	0.0029;0.0558;0.9408	s|1e1.1o2|1e1.2o2|1e2.1o1	3	3	1;0;0	chr1	-	33012142-33013207;33012122-33013207;33010833-33013207	33007940-33010833;33012074-33012357;33013044-33013402		http://genome.ucsc.edu/cgi-bin/hgTracks?db=hg38&position=chr1%3A33013402-33007940
AK2	ENSG00000004455.17	ENSG00000004455.17:s:33021367-33021461	0.0000;0.0000;0.0000;0.0000	7.504e-21;7.504e-21;7.504e-21;7.504e-21	1.000e+00;1.000e+00;1.000e+00;1.000e+00	0.0090;0.0007;0.0001;0.9883	0.0197;0.0001;0.0006;0.9797	s|1e1.1o3|1e1.2o3|1e1.3o3|1e2.1o1	4	3	0;0;1;0	chr1	-	33020161-33021367;33020039-33021367;33018389-33021367;33014594-33021367	33014365-33014594;33017460-33020161;33021367-33021461		http://genome.ucsc.edu/cgi-bin/hgTracks?db=hg38&position=chr1%3A33021461-33014365
AK2	ENSG00000004455.17	ENSG00000004455.17:s:33021593-33021703	-0.0061;0.0061	2.999e-05;2.999e-05	8.168e-01;8.168e-01	0.8773;0.1227	0.8566;0.1434	s|1e1.1o1|1e2.1o1	2	3	0;0	chr1	-	33021461-33021593;33014594-33021593	33014365-33014594;33021367-33021461;33021593-33021703		http://genome.ucsc.edu/cgi-bin/hgTracks?db=hg38&position=chr1%3A33021703-33014365
AK2	ENSG00000004455.17	ENSG00000004455.17:s:33024120-33024567	0.0000;0.0000;0.0000	7.504e-21;7.504e-21;7.504e-21	1.000e+00;1.000e+00;1.000e+00	0.0001;0.9998;0.0001	0.0010;0.9989;0.0001	s|1e1.1o1|1e2.1o1|1e3.1o1	3	4	1;0;1	chr1	-	33022133-33024442;33021703-33024442;33014594-33024442	33014365-33014594;33021593-33021703;33021983-33022133;33024120-33024567		http://genome.ucsc.edu/cgi-bin/hgTracks?db=hg38&position=chr1%3A33024567-33014365
AK2	ENSG00000004455.17	ENSG00000004455.17:s:33036736-33037004	-0.0104;0.0362;0.0000;0.0000	1.156e-20;1.092e-10;7.504e-21;7.504e-21	7.389e-01;5.255e-01;1.000e+00;1.000e+00	0.0491;0.9383;0.0131;0.0001	0.0355;0.9567;0.0076;0.0001	s|1e1.1o1|1e2.1o1|1e3.1o1|1e4.1o1	4	5	0;0;0;1	chr1	-	33031661-33036736;33024567-33036736;33021703-33036736;33014594-33036736	33014365-33014594;33021593-33021703;33024120-33024567;33031544-33031661;33036736-33037004		http://genome.ucsc.edu/cgi-bin/hgTracks?db=hg38&position=chr1%3A33037004-33014365
AK2	ENSG00000004455.17	ENSG00000004455.17:t:33007940-33010833	-0.0214;0.0216;0.0000	3.045e-07;2.728e-07;7.504e-21	6.118e-01;6.102e-01;1.000e+00	0.9564;0.0433;0.0002	0.9385;0.0613;0.0002	t|1e1.1o1|1e2.1o1|1e3.1o1	3	4	0;0;0	chr1	-	33010833-33013207;33010833-33012074;33010833-33011448	33007940-33010833;33011448-33011710;33012074-33012357;33013044-33013402		http://genome.ucsc.edu/cgi-bin/hgTracks?db=hg38&position=chr1%3A33013402-33007940
AK2	ENSG00000004455.17	ENSG00000004455.17:t:33014365-33014594	0.0000;0.0000;0.0273;-0.0274	7.504e-21;7.504e-21;1.542e-02;1.507e-02	1.000e+00;1.000e+00;5.363e-01;5.365e-01	0.0001;0.0001;0.1128;0.8870	0.0001;0.0001;0.1539;0.8460	t|1e1.1o1|1e2.1o1|1e3.1o1|1e4.1o1	4	5	1;1;0;0	chr1	-	33014594-33036736;33014594-33024442;33014594-33021593;33014594-33021367	33014365-33014594;33021367-33021461;33021593-33021703;33024120-33024567;33036736-33037004		http://genome.ucsc.edu/cgi-bin/hgTracks?db=hg38&position=chr1%3A33037004-33014365
AK2	ENSG00000004455.17	ENSG00000004455.17:t:33021593-33021703	0.0000;0.0000;0.0000	7.504e-21;7.504e-21;7.504e-21	1.000e+00;1.000e+00;1.000e+00	0.0112;0.9887;0.0001	0.0059;0.9931;0.0010	t|1e1.1o1|1e2.1o1|1e3.1o1	3	4	0;0;1	chr1	-	33021703-33036736;33021703-33024442;33021703-33021983	33021593-33021703;33021983-33022133;33024120-33024567;33036736-33037004		http://genome.ucsc.edu/cgi-bin/hgTracks?db=hg38&position=chr1%3A33037004-33021593
AK2	ENSG00000004455.17	ENSG00000004455.17:t:33024120-33024567	-0.0000;0.0000	7.516e-21;7.515e-21	9.987e-01;9.987e-01	0.9762;0.0238	0.9675;0.0325	t|1e1.1o1|1e2.1o1	2	3	0;0	chr1	-	33024567-33036736;33024567-33031544	33024120-33024567;33031544-33031661;33036736-33037004		http://genome.ucsc.edu/cgi-bin/hgTracks?db=hg38&position=chr1%3A33037004-33024120
AK2	ENSG00000004455.17	ENSG00000004455.17:t:33031544-33031661	0.0000;-0.0000	1.542e-07;1.548e-07	9.996e-01;9.996e-01	0.0031;0.9969	0.0041;0.9959	t|1e1.1o1|1e2.1o1	2	3	0;0	chr1	-	33031661-33080199;33031661-33036736	33031544-33031661;33036736-33037004;33080199-33080311		http://genome.ucsc.edu/cgi-bin/hgTracks?db=hg38&position=chr1%3A33080311-33031544
KDM1A	ENSG00000004487.17	ENSG00000004487.17:s:23019443-23019947	0.0000;0.0000;0.0000	7.504e-21;7.504e-21;7.504e-21	1.000e+00;1.000e+00;1.000e+00	0.9996;0.0002;0.0002	0.9921;0.0003;0.0076	s|1e1.1o1|1e2.1o1|1e3.1o1	3	4	0;1;1	chr1	+	23019947-23030469;23019947-23044427;23019947-23050387	23019443-23019947;23030469-23030634;23044427-23044486;23050387-23050520		http://genome.ucsc.edu/cgi-bin/hgTracks?db=hg38&position=chr1%3A23050520-23019443
KDM1A	ENSG00000004487.17	ENSG00000004487.17:s:23030469-23030634	-0.0161;0.0161	2.300e-02;2.300e-02	5.691e-01;5.691e-01	0.3860;0.6140	0.3578;0.6422	s|1e1.1o1|1e2.1o1	2	3	0;0	chr1	+	23030634-23044427;23030634-23050387	23030469-23030634;23044427-23044486;23050387-23050520		http://genome.ucsc.edu/cgi-bin/hgTracks?db=hg38&position=chr1%3A23050520-23030469
KDM1A	ENSG00000004487.17	ENSG00000004487.17:s:23050387-23050520	0.0000;0.0000	7.504e-21;7.504e-21	1.000e+00;1.000e+00	0.9997;0.0003	0.9985;0.0015	s|1e1.1o1|1e2.1o1	2	3	0;1	chr1	+	23050520-23053761;23050520-23055069	23050387-23050520;23053761-23053839;23055069-23055418		http://genome.ucsc.edu/cgi-bin/hgTracks?db=hg38&position=chr1%3A23055418-23050387
KDM1A	ENSG00000004487.17	ENSG00000004487.17:s:23057484-23057565	0.0000;0.0000	7.504e-21;7.504e-21	1.000e+00;1.000e+00	0.9998;0.0002	0.9998;0.0002	s|1e1.1o2|1e1.2o2	2	2	0;1	chr1	+	23057565-23059073;23057565-23059076	23057484-23057565;23059073-23059167		http://genome.ucsc.edu/cgi-bin/hgTracks?db=hg38&position=chr1%3A23059167-23057484
KDM1A	ENSG00000004487.17	ENSG00000004487.17:s:23059073-23059167	0.0000;0.0000;0.0000	7.504e-21;7.504e-21;7.504e-21	1.000e+00;1.000e+00;1.000e+00	0.0001;0.9959;0.0040	0.0002;0.9860;0.0139	s|1e1.1o1|1e2.1o1|1e3.1o1	3	4	0;0;1	chr1	+	23059167-23066060;23059167-23068539;23059167-23071225	23059073-23059167;23066060-23066071;23068539-23068681;23071225-23071359		http://genome.ucsc.edu/cgi-bin/hgTracks?db=hg38&position=chr1%3A23071359-23059073
KDM1A	ENSG00000004487.17	ENSG00000004487.17:s:23068539-23068681	0.0000;0.0000	7.504e-21;7.504e-21	1.000e+00;1.000e+00	0.9998;0.0002	0.9998;0.0002	s|1e1.1o1|1e2.1o1	2	3	0;1	chr1	+	23068681-23069061;23068681-23071225	23068539-23068681;23069061-23069151;23071225-23071359		http://genome.ucsc.edu/cgi-bin/hgTracks?db=hg38&position=chr1%3A23071359-23068539
KDM1A	ENSG00000004487.17	ENSG00000004487.17:s:23069061-23069151	0.0000;0.0000	7.504e-21;7.504e-21	1.000e+00;1.000e+00	0.0026;0.9974	0.0132;0.9868	s|1e1.1o1|1e2.1o1	2	3	1;0	chr1	+	23069151-23070527;23069151-23071225	23069061-23069151;23070527-23070625;23071225-23071359		http://genome.ucsc.edu/cgi-bin/hgTracks?db=hg38&position=chr1%3A23071359-23069061
KDM1A	ENSG00000004487.17	ENSG00000004487.17:s:23071225-23071359	0.0000;0.0000	7.504e-21;7.504e-21	1.000e+00;1.000e+00	0.9997;0.0003	0.9997;0.0003	s|1e1.1o1|1e2.2o2	2	3	0;1	chr1	+	23071359-23072124;23071359-23073292	23071225-23071359;23072124-23072197;23073274-23073403		http://genome.ucsc.edu/cgi-bin/hgTracks?db=hg38&position=chr1%3A23073403-23071225
KDM1A	ENSG00000004487.17	ENSG00000004487.17:s:23077228-23077360	0.0000;0.0000	7.504e-21;7.504e-21	1.000e+00;1.000e+00	0.0003;0.9997	0.0003;0.9997	s|1e1.1o2|1e1.2o2	2	2	0;0	chr1	+	23077360-23078966;23077360-23078990	23077228-23077360;23078966-23079177		http://genome.ucsc.edu/cgi-bin/hgTracks?db=hg38&position=chr1%3A23079177-23077228
KDM1A	ENSG00000004487.17	ENSG00000004487.17:s:23082220-23082366	0.0000;0.0009;0.0005	7.504e-21;2.636e-07;5.417e-06	1.000e+00;9.288e-01;9.051e-01	0.0048;0.0822;0.9128	0.0002;0.0848;0.9151	s|1e2.1o1|2e1.1o1|2e2.1o1	3	3	1;1;0	chr1	+	23082355-23083179;23082366-23082450;23082366-23083179	23082220-23082366;23082450-na;23083179-23083689		http://genome.ucsc.edu/cgi-bin/hgTracks?db=hg38&position=chr1%3A23083689-23082220
KDM1A	ENSG00000004487.17	ENSG00000004487.17:t:23044427-23044486	0.0000;0.0000	7.504e-21;7.504e-21	1.000e+00;1.000e+00	0.0006;0.9994	0.0008;0.9992	t|1e1.1o1|1e2.1o1	2	3	1;0	chr1	+	23019947-23044427;23030634-23044427	23019443-23019947;23030469-23030634;23044427-23044486		http://genome.ucsc.edu/cgi-bin/hgTracks?db=hg38&position=chr1%3A23044486-23019443
KDM1A	ENSG00000004487.17	ENSG00000004487.17:t:23050387-23050520	0.0000;0.0066;-0.0107	7.504e-21;1.093e-02;1.811e-02	1.000e+00;6.082e-01;5.768e-01	0.0001;0.6080;0.3918	0.0055;0.6277;0.3662	t|1e1.1o1|1e2.1o1|1e3.1o1	3	4	1;0;0	chr1	+	23019947-23050387;23030634-23050387;23044486-23050387	23019443-23019947;23030469-23030634;23044427-23044486;23050387-23050520		http://genome.ucsc.edu/cgi-bin/hgTracks?db=hg38&position=chr1%3A23050520-23019443
KDM1A	ENSG00000004487.17	ENSG00000004487.17:t:23055069-23055418	0.0000;0.0000	7.504e-21;7.504e-21	1.000e+00;1.000e+00	0.0003;0.9997	0.0014;0.9986	t|1e1.1o1|1e2.1o1	2	3	1;0	chr1	+	23050520-23055069;23053839-23055069	23050387-23050520;23053761-23053839;23055069-23055418		http://genome.ucsc.edu/cgi-bin/hgTracks?db=hg38&position=chr1%3A23055418-23050387
KDM1A	ENSG00000004487.17	ENSG00000004487.17:t:23068539-23068681	0.0000;0.0000	7.504e-21;7.504e-21	1.000e+00;1.000e+00	0.9998;0.0002	0.9998;0.0002	t|1e1.1o1|1e2.1o1	2	3	0;0	chr1	+	23059167-23068539;23066071-23068539	23059073-23059167;23066060-23066071;23068539-23068681		http://genome.ucsc.edu/cgi-bin/hgTracks?db=hg38&position=chr1%3A23068681-23059073
KDM1A	ENSG00000004487.17	ENSG00000004487.17:t:23071225-23071359	0.0000;0.0000;-0.0029;0.0000	7.504e-21;7.504e-21;2.161e-13;7.504e-21	1.000e+00;1.000e+00;9.023e-01;1.000e+00	0.0044;0.0001;0.9936;0.0019	0.0156;0.0001;0.9632;0.0162	t|1e1.1o1|1e2.1o1|1e3.1o1|1e4.1o1	4	5	1;1;0;1	chr1	+	23059167-23071225;23068681-23071225;23069151-23071225;23070625-23071225	23059073-23059167;23068539-23068681;23069061-23069151;23070527-23070625;23071225-23071359		http://genome.ucsc.edu/cgi-bin/hgTracks?db=hg38&position=chr1%3A23071359-23059073
KDM1A	ENSG00000004487.17	ENSG00000004487.17:t:23073274-23073403	-0.0000;0.0000;0.0000	7.504e-21;7.504e-21;7.504e-21	1.000e+00;1.000e+00;1.000e+00	0.0245;0.0002;0.9753	0.0080;0.0002;0.9918	t|1e2.1o1|2e1.1o1|2e2.1o1	3	3	0;1;0	chr1	+	23072197-23073274;23071359-23073292;23072197-23073292	23071225-23071359;23072124-23072197;23073274-23073403		http://genome.ucsc.edu/cgi-bin/hgTracks?db=hg38&position=chr1%3A23073403-23071225
CAMKK1	ENSG00000004660.15	ENSG00000004660.15:s:3882528-3882564	0.0000;-0.0000;0.0752;-0.0660	7.506e-21;7.504e-21;2.863e-01;1.643e-01	9.997e-01;1.000e+00;1.519e-01;2.535e-01	0.0073;0.0074;0.8901;0.0932	0.0085;0.0004;0.9692;0.0157	s|1e1.1o1|1e2.1o2|1e2.2o2|1e3.1o1	4	4	0;1;0;1	chr17	-	3882370-3882528;3881782-3882528;3881648-3882528;3880434-3882528	3878831-3880434;3881499-3881782;3882257-3882370;3882528-3882564		http://genome.ucsc.edu/cgi-bin/hgTracks?db=hg38&position=chr17%3A3882564-3878831
CAMKK1	ENSG00000004660.15	ENSG00000004660.15:t:3878831-3880434	-0.0638;0.0648;-0.0001	1.430e-01;2.491e-01;2.871e-08	2.756e-01;1.802e-01;9.584e-01	0.0925;0.8779;0.0272	0.0201;0.9513;0.0276	t|1e1.1o1|1e2.1o2|1e2.2o2	3	3	1;0;1	chr17	-	3880434-3882528;3880434-3881627;3880434-3881499	3878831-3880434;3881499-3881782;3882528-3882564		http://genome.ucsc.edu/cgi-bin/hgTracks?db=hg38&position=chr17%3A3882564-3878831
CAMKK1	ENSG00000004660.15	ENSG00000004660.15:t:3881499-3881782	-0.0000;0.0004;-0.0000	7.504e-21;2.530e-09;7.509e-21	1.000e+00;9.862e-01;9.994e-01	0.0083;0.9721;0.0181	0.0006;0.9988;0.0006	t|1e1.1o1|2e1.1o1|2e2.1o1	3	3	1;0;0	chr17	-	3881782-3882528;3881648-3882528;3881648-3882257	3881499-3881782;3882257-3882370;3882528-3882564		http://genome.ucsc.edu/cgi-bin/hgTracks?db=hg38&position=chr17%3A3882564-3881499
CAMKK1	ENSG00000004660.15	ENSG00000004660.15:t:3885328-3885730	0.0000;0.0668;-0.0650	1.732e-06;2.475e-01;2.353e-01	9.990e-01;1.968e-01;2.055e-01	0.0022;0.9027;0.0952	0.0037;0.9926;0.0037	t|1e1.1o1|1e2.1o1|1e3.1o1	3	4	0;0;0	chr17	-	3885730-3894227;3885730-3892939;3885730-3890693	3885328-3885730;3890693-3890743;3892939-3893053;3894227-3894891		http://genome.ucsc.edu/cgi-bin/hgTracks?db=hg38&position=chr17%3A3894891-3885328
RECQL	ENSG00000004700.16	ENSG00000004700.16:s:21470969-21471098	0.0000;0.0000	7.504e-21;7.504e-21	1.000e+00;1.000e+00	0.0004;0.9996	0.0004;0.9996	s|1e1.1o1|1e2.1o1	2	3	1;0	chr12	-	21470884-21470969;21470346-21470969	21468910-21470346;21470803-21470884;21470969-21471098		http://genome.ucsc.edu/cgi-bin/hgTracks?db=hg38&position=chr12%3A21471098-21468910
RECQL	ENSG00000004700.16	ENSG00000004700.16:s:21475468-21475585	-0.0000;0.0000	7.514e-21;7.514e-21	9.989e-01;9.989e-01	0.0246;0.9754	0.0087;0.9913	s|1e1.1o2|1e1.2o2	2	2	1;0	chr12	-	21474995-21475468;21474979-21475468	21474841-21474995;21475468-21475585		http://genome.ucsc.edu/cgi-bin/hgTracks?db=hg38&position=chr12%3A21475585-21474841
RECQL	ENSG00000004700.16	ENSG00000004700.16:s:21475676-21475824	0.0000;0.0000	7.504e-21;7.504e-21	1.000e+00;1.000e+00	0.9921;0.0079	0.9964;0.0036	s|1e1.1o2|1e1.2o2	2	2	0;1	chr12	-	21475585-21475676;21475581-21475676	21475468-21475585;21475676-21475824		http://genome.ucsc.edu/cgi-bin/hgTracks?db=hg38&position=chr12%3A21475824-21475468
RECQL	ENSG00000004700.16	ENSG00000004700.16:s:21483376-21483574	-0.0000;0.0000	7.504e-21;7.504e-21	1.000e+00;1.000e+00	0.9928;0.0072	0.9845;0.0155	s|1e1.1o2|1e1.2o2	2	2	0;1	chr12	-	21477969-21483376;21477834-21483376	21477803-21477969;21483376-21483574		http://genome.ucsc.edu/cgi-bin/hgTracks?db=hg38&position=chr12%3A21483574-21477803
RECQL	ENSG00000004700.16	ENSG00000004700.16:s:21490199-21490378	0.0000;0.0000	7.504e-21;7.504e-21	1.000e+00;1.000e+00	0.0003;0.9997	0.0041;0.9959	s|1e1.1o1|1e2.1o1	2	3	1;0	chr12	-	21488838-21490199;21486585-21490199	na-21488838;21486479-21486585;21490199-21490378		http://genome.ucsc.edu/cgi-bin/hgTracks?db=hg38&position=chr12%3A21490378-21486479
RECQL	ENSG00000004700.16	ENSG00000004700.16:s:21499555-21499615	0.0000;0.0000;0.0000	7.504e-21;7.504e-21;7.504e-21	1.000e+00;1.000e+00;1.000e+00	0.0002;0.9996;0.0002	0.0002;0.9953;0.0045	s|1e1.1o1|1e2.1o1|1e3.1o1	3	4	1;0;1	chr12	-	21497935-21499555;21491716-21499555;21490378-21499555	na-21497935;21490199-21490378;21491519-21491716;21499555-21499615		http://genome.ucsc.edu/cgi-bin/hgTracks?db=hg38&position=chr12%3A21499615-21490199
RECQL	ENSG00000004700.16	ENSG00000004700.16:s:21501411-21501669	0.0000;-0.0843;-0.0302;0.1027;0.0417;-0.0335;0.0000;0.0000	7.504e-21;3.579e-01;1.827e-02;5.190e-01;1.170e-01;9.102e-02;1.890e-08;7.504e-21	1.000e+00;1.071e-01;5.079e-01;7.486e-02;3.100e-01;3.672e-01;7.635e-01;1.000e+00	0.0001;0.1603;0.1659;0.1518;0.0500;0.4230;0.0448;0.0001	0.0001;0.0757;0.1336;0.2592;0.0998;0.3818;0.0449;0.0081	s|1e1.1o2|1e1.2o2|2e1.1o2|2e1.2o2|2e2.1o2|3e1.2o2|3e2.1o2|4e1.2o2	8	3	0;0;0;0;0;0;0;1	chr12	-	21501372-21501481;21501215-21501481;21501372-21501463;21501215-21501463;21499615-21501463;21501215-21501413;21499615-21501413;21501215-21501411	21499555-21499615;21501170-21501372;21501411-21501669		http://genome.ucsc.edu/cgi-bin/hgTracks?db=hg38&position=chr12%3A21501669-21499555
RECQL	ENSG00000004700.16	ENSG00000004700.16:t:21468910-21470346	0.0000;0.0000	7.504e-21;7.504e-21	1.000e+00;1.000e+00	0.9996;0.0004	0.9996;0.0004	t|1e1.1o1|1e2.1o1	2	3	0;1	chr12	-	21470346-21470969;21470346-21470803	21468910-21470346;21470803-21470884;21470969-21471098		http://genome.ucsc.edu/cgi-bin/hgTracks?db=hg38&position=chr12%3A21471098-21468910
RECQL	ENSG00000004700.16	ENSG00000004700.16:t:21490199-21490378	0.0000;0.0000	7.504e-21;7.504e-21	1.000e+00;1.000e+00	0.0004;0.9996	0.0054;0.9946	t|1e1.1o1|1e2.1o1	2	3	1;0	chr12	-	21490378-21499555;21490378-21491519	21490199-21490378;21491519-21491716;21499555-21499615		http://genome.ucsc.edu/cgi-bin/hgTracks?db=hg38&position=chr12%3A21499615-21490199
RECQL	ENSG00000004700.16	ENSG00000004700.16:t:21499555-21499615	0.0415;-0.0000;-0.0165;0.0000	5.328e-04;7.548e-21;2.586e-03;7.504e-21	5.041e-01;9.954e-01;6.529e-01;1.000e+00	0.0374;0.0332;0.9301;0.0002	0.0692;0.0321;0.8994;0.0008	t|1e1.2o4|1e1.3o4|1e2.1o1|2e2.1o1	4	3	0;0;0;1	chr12	-	21499615-21501463;21499615-21501413;21499615-21501170;21499611-21501170	21499555-21499615;21501170-21501372;21501411-21501669		http://genome.ucsc.edu/cgi-bin/hgTracks?db=hg38&position=chr12%3A21501669-21499555
SLC25A13	ENSG00000004864.14	ENSG00000004864.14:s:96146554-96146696	0.0000;0.0000;-0.0000	7.504e-21;7.504e-21;4.433e-18	1.000e+00;9.999e-01;9.999e-01	0.0004;0.0036;0.9960	0.0003;0.0170;0.9827	s|1e1.1o1|1e2.1o1|1e3.1o1	3	4	1;1;0	chr7	-	96146443-96146556;96133917-96146556;96131881-96146556	na-96133917;na-96146443;96131743-96131881;96146554-96146696		http://genome.ucsc.edu/cgi-bin/hgTracks?db=hg38&position=chr7%3A96146696-96131743
SLC25A13	ENSG00000004864.14	ENSG00000004864.14:s:96170044-96170149	0.0000;0.0000;0.0000	7.504e-21;7.504e-21;7.504e-21	1.000e+00;1.000e+00;1.000e+00	0.0003;0.0003;0.9993	0.0003;0.0003;0.9994	s|1e1.1o1|1e2.1o1|1e3.1o1	3	4	0;0;0	chr7	-	96169943-96170045;96166978-96170045;96146696-96170045	96146554-96146696;96166922-96166978;96169868-96169943;96170044-96170149		http://genome.ucsc.edu/cgi-bin/hgTracks?db=hg38&position=chr7%3A96170149-96146554
SLC25A13	ENSG00000004864.14	ENSG00000004864.14:s:96171472-96171524	0.0000;-0.0000	7.504e-21;7.504e-21	1.000e+00;1.000e+00	0.0004;0.9996	0.0057;0.9943	s|1e1.1o2|1e1.2o2	2	2	1;0	chr7	-	96170149-96171472;96170125-96171472	96170044-96170149;96171472-96171524		http://genome.ucsc.edu/cgi-bin/hgTracks?db=hg38&position=chr7%3A96171524-96170044
SLC25A13	ENSG00000004864.14	ENSG00000004864.14:s:96189294-96189379	0.0002;-0.0001;-0.0426	7.560e-21;7.553e-21;6.128e-05	9.939e-01;9.950e-01;5.013e-01	0.0003;0.0228;0.9770	0.0353;0.0267;0.9374	s|1e1.1o1|1e2.1o2|1e2.2o2	3	3	1;0;0	chr7	-	96187119-96189294;96185014-96189294;96185011-96189294	na-96187119;96184927-96185014;96189294-96189379		http://genome.ucsc.edu/cgi-bin/hgTracks?db=hg38&position=chr7%3A96189379-96184927
SLC25A13	ENSG00000004864.14	ENSG00000004864.14:s:96191109-96191247	0.0000;0.0000	7.504e-21;7.504e-21	1.000e+00;1.000e+00	0.9996;0.0004	0.9995;0.0005	s|1e1.1o1|1e2.1o1	2	3	0;1	chr7	-	96189674-96191109;96189378-96191109	96189294-96189379;96189581-96189674;96191109-96191247		http://genome.ucsc.edu/cgi-bin/hgTracks?db=hg38&position=chr7%3A96191247-96189294
SLC25A13	ENSG00000004864.14	ENSG00000004864.14:s:96208838-96208977	0.0000;0.0000	7.504e-21;7.504e-21	1.000e+00;1.000e+00	0.0027;0.9973	0.0005;0.9995	s|1e1.1o1|1e2.1o1	2	3	1;0	chr7	-	96196104-96208838;96193183-96208838	96193037-96193183;96196008-96196104;96208838-96208977		http://genome.ucsc.edu/cgi-bin/hgTracks?db=hg38&position=chr7%3A96208977-96193037
SLC25A13	ENSG00000004864.14	ENSG00000004864.14:s:96234802-96234917	0.0000;0.0000	7.504e-21;7.504e-21	1.000e+00;1.000e+00	0.9997;0.0003	0.9996;0.0004	s|1e1.1o1|1e2.1o1	2	3	0;1	chr7	-	96208977-96234802;96193183-96234802	96193037-96193183;96208838-96208977;96234802-96234917		http://genome.ucsc.edu/cgi-bin/hgTracks?db=hg38&position=chr7%3A96234917-96193037
SLC25A13	ENSG00000004864.14	ENSG00000004864.14:s:96277196-96277338	-0.0000;0.0000	7.504e-21;7.504e-21	1.000e+00;1.000e+00	0.9929;0.0071	0.9930;0.0070	s|1e1.1o1|1e2.1o1	2	3	0;0	chr7	-	96234917-96277196;96208977-96277196	96208838-96208977;96234802-96234917;96277196-96277338		http://genome.ucsc.edu/cgi-bin/hgTracks?db=hg38&position=chr7%3A96277338-96208838
SLC25A13	ENSG00000004864.14	ENSG00000004864.14:s:96296898-96296951	0.0000;-0.0000;0.0000	7.504e-21;7.504e-21;7.504e-21	1.000e+00;1.000e+00;1.000e+00	0.0003;0.9949;0.0048	0.0003;0.9843;0.0154	s|1e1.1o1|1e2.1o1|1e3.1o1	3	4	1;0;1	chr7	-	96284751-96296898;96277338-96296898;96234917-96296898	96234802-96234917;96277196-96277338;96284616-96284751;96296898-96296951		http://genome.ucsc.edu/cgi-bin/hgTracks?db=hg38&position=chr7%3A96296951-96234802
SLC25A13	ENSG00000004864.14	ENSG00000004864.14:t:96146554-96146696	0.0000;0.0000	7.504e-21;7.504e-21	1.000e+00;1.000e+00	0.9990;0.0010	0.9995;0.0005	t|1e1.1o1|1e2.1o1	2	3	0;0	chr7	-	96146696-96170045;96146696-96166922	96146554-96146696;96166922-96166978;96170044-96170149		http://genome.ucsc.edu/cgi-bin/hgTracks?db=hg38&position=chr7%3A96170149-96146554
SLC25A13	ENSG00000004864.14	ENSG00000004864.14:t:96189294-96189379	0.0000;0.0000	7.504e-21;7.504e-21	1.000e+00;1.000e+00	0.0004;0.9996	0.0004;0.9996	t|1e1.1o1|1e2.1o1	2	3	1;0	chr7	-	96189378-96191109;96189378-96189581	96189294-96189379;96189581-96189674;96191109-96191247		http://genome.ucsc.edu/cgi-bin/hgTracks?db=hg38&position=chr7%3A96191247-96189294
SLC25A13	ENSG00000004864.14	ENSG00000004864.14:t:96193037-96193183	0.0000;0.0000;0.0000	7.504e-21;7.504e-21;7.504e-21	1.000e+00;1.000e+00;1.000e+00	0.0003;0.9971;0.0025	0.0003;0.9994;0.0003	t|1e1.1o1|1e2.1o1|1e3.1o1	3	4	1;0;1	chr7	-	96193183-96234802;96193183-96208838;96193183-96196008	96193037-96193183;96196008-96196104;96208838-96208977;96234802-96234917		http://genome.ucsc.edu/cgi-bin/hgTracks?db=hg38&position=chr7%3A96234917-96193037
SLC25A13	ENSG00000004864.14	ENSG00000004864.14:t:96208838-96208977	0.0000;0.0000	7.504e-21;7.504e-21	1.000e+00;1.000e+00	0.0051;0.9949	0.0050;0.9950	t|1e1.1o1|1e2.1o1	2	3	0;0	chr7	-	96208977-96277196;96208977-96234802	96208838-96208977;96234802-96234917;96277196-96277338		http://genome.ucsc.edu/cgi-bin/hgTracks?db=hg38&position=chr7%3A96277338-96208838
SLC25A13	ENSG00000004864.14	ENSG00000004864.14:t:96234802-96234917	0.0000;-0.0000	7.504e-21;7.727e-20	1.000e+00;1.000e+00	0.0062;0.9938	0.0198;0.9802	t|1e1.1o1|1e2.1o1	2	3	1;0	chr7	-	96234917-96296898;96234917-96277196	96234802-96234917;96277196-96277338;96296898-96296951		http://genome.ucsc.edu/cgi-bin/hgTracks?db=hg38&position=chr7%3A96296951-96234802
SLC25A13	ENSG00000004864.14	ENSG00000004864.14:t:96277196-96277338	-0.0000;0.0000	7.504e-21;7.504e-21	1.000e+00;1.000e+00	0.9996;0.0004	0.9877;0.0123	t|1e1.1o1|1e2.1o1	2	3	0;1	chr7	-	96277338-96296898;96277338-96284616	96277196-96277338;96284616-96284751;96296898-96296951		http://genome.ucsc.edu/cgi-bin/hgTracks?db=hg38&position=chr7%3A96296951-96277196
SLC25A13	ENSG00000004864.14	ENSG00000004864.14:t:96296898-96296951	0.0000;0.0000	7.504e-21;7.504e-21	1.000e+00;1.000e+00	0.9995;0.0005	0.9995;0.0005	t|1e1.1o1|1e2.1o1	2	3	0;0	chr7	-	96296951-96321942;96296951-96309538	96296898-96296951;96309538-96309684;96321942-96322147		http://genome.ucsc.edu/cgi-bin/hgTracks?db=hg38&position=chr7%3A96322147-96296898
HCCS	ENSG00000004961.15	ENSG00000004961.15:s:11111301-11111518	0.0000;0.0586;-0.0293	7.504e-21;8.364e-02;5.547e-02	1.000e+00;3.470e-01;4.385e-01	0.0205;0.0300;0.9508	0.0061;0.0868;0.9074	s|1e1.1o1|2e1.1o1|3e1.1o1	3	2	0;0;0	chrX	+	11111423-11112019;11111460-11112019;11111518-11112019	11111301-11111518;11112019-11112160		http://genome.ucsc.edu/cgi-bin/hgTracks?db=hg38&position=chrX%3A11112160-11111301
HCCS	ENSG00000004961.15	ENSG00000004961.15:s:11120907-11121032	0.0000;0.0000	7.504e-21;7.504e-21	1.000e+00;1.000e+00	0.9997;0.0003	0.9919;0.0081	s|1e1.1o1|2e1.1o1	2	2	0;1	chrX	+	11120993-11121612;11121032-11121612	11120907-11121032;11121612-11123086		http://genome.ucsc.edu/cgi-bin/hgTracks?db=hg38&position=chrX%3A11123086-11120907
UPF1	ENSG00000005007.13	ENSG00000005007.13:s:18831959-18832440	0.0000;0.0000	7.504e-21;7.504e-21	1.000e+00;1.000e+00	0.9995;0.0005	0.9945;0.0055	s|1e1.1o1|1e2.1o1	2	3	0;1	chr19	+	18832440-18845980;18832440-18847744	18831959-18832440;18845980-18846119;18847744-18847833		http://genome.ucsc.edu/cgi-bin/hgTracks?db=hg38&position=chr19%3A18847833-18831959
UPF1	ENSG00000005007.13	ENSG00000005007.13:s:18850688-18850868	0.0000;-0.0000	7.504e-21;7.504e-21	1.000e+00;1.000e+00	0.0004;0.9996	0.0051;0.9949	s|1e1.1o1|1e2.1o1	2	3	0;0	chr19	+	18850868-18851050;18850868-18852135	18850688-18850868;18851050-18851129;18852135-18852296		http://genome.ucsc.edu/cgi-bin/hgTracks?db=hg38&position=chr19%3A18852296-18850688
UPF1	ENSG00000005007.13	ENSG00000005007.13:s:18852987-18853104	0.1150;-0.1150	6.472e-01;6.472e-01	3.659e-02;3.659e-02	0.6944;0.3056	0.8139;0.1861	s|1e1.1o1|2e1.1o1	2	2	0;0	chr19	+	18853071-18853252;18853104-18853252	18852987-18853104;18853252-18853361		http://genome.ucsc.edu/cgi-bin/hgTracks?db=hg38&position=chr19%3A18853361-18852987
UPF1	ENSG00000005007.13	ENSG00000005007.13:s:18853252-18853361	0.0000;0.0000	7.504e-21;7.504e-21	1.000e+00;1.000e+00	0.9996;0.0004	0.9973;0.0027	s|1e1.2o2|2e1.1o2	2	2	0;1	chr19	+	18853350-18854601;18853361-18854594	18853252-18853361;18854594-18854709		http://genome.ucsc.edu/cgi-bin/hgTracks?db=hg38&position=chr19%3A18854709-18853252
UPF1	ENSG00000005007.13	ENSG00000005007.13:s:18862933-18863700	0.0000;0.0000	7.504e-21;7.504e-21	1.000e+00;1.000e+00	0.9996;0.0004	0.9996;0.0004	s|1e1.1o1|2e1.1o1	2	2	0;1	chr19	+	18863612-18864170;18863700-18864170	18862933-18863700;18864170-18864251		http://genome.ucsc.edu/cgi-bin/hgTracks?db=hg38&position=chr19%3A18864251-18862933
UPF1	ENSG00000005007.13	ENSG00000005007.13:t:18845980-18846119	0.0000;0.0000;0.0000	7.504e-21;7.504e-21;7.504e-21	1.000e+00;1.000e+00;1.000e+00	0.9903;0.0003;0.0094	0.9994;0.0003;0.0003	t|1e1.1o1|1e2.1o1|1e3.1o1	3	4	0;0;1	chr19	+	18832440-18845980;18833283-18845980;18839234-18845980	na-18839234;18831959-18832440;18833130-18833283;18845980-18846119		http://genome.ucsc.edu/cgi-bin/hgTracks?db=hg38&position=chr19%3A18846119-18831959
UPF1	ENSG00000005007.13	ENSG00000005007.13:t:18847744-18847833	0.0000;-0.0000	7.504e-21;7.504e-21	1.000e+00;1.000e+00	0.0006;0.9994	0.0063;0.9937	t|1e1.1o1|1e2.1o1	2	3	1;0	chr19	+	18832440-18847744;18846119-18847744	18831959-18832440;18845980-18846119;18847744-18847833		http://genome.ucsc.edu/cgi-bin/hgTracks?db=hg38&position=chr19%3A18847833-18831959
UPF1	ENSG00000005007.13	ENSG00000005007.13:t:18850075-18850242	0.0000;0.0000;0.0000;0.0000;0.0000;0.0000;0.0000	7.504e-21;7.504e-21;7.504e-21;7.504e-21;7.504e-21;7.504e-21;7.504e-21	1.000e+00;1.000e+00;1.000e+00;1.000e+00;1.000e+00;1.000e+00;1.000e+00	0.9992;0.0001;0.0001;0.0001;0.0001;0.0001;0.0001	0.9993;0.0001;0.0001;0.0001;0.0001;0.0001;0.0001	t|1e1.1o1|1e2.1o1|1e3.1o2|1e3.2o2|1e4.1o2|1e4.2o2|1e5.1o1	7	6	0;0;0;0;0;0;0	chr19	+	18847833-18850075;18848434-18850075;18849031-18850075;18849076-18850075;18849181-18850075;18849446-18850075;18849985-18850075	18847744-18847833;18848133-18848434;18849008-18849076;18849082-18849446;18849813-18849985;18850075-18850242		http://genome.ucsc.edu/cgi-bin/hgTracks?db=hg38&position=chr19%3A18850242-18847744
UPF1	ENSG00000005007.13	ENSG00000005007.13:t:18852135-18852296	0.0000;0.0000	7.504e-21;7.504e-21	1.000e+00;1.000e+00	0.9996;0.0004	0.9949;0.0051	t|1e1.1o1|1e2.1o1	2	3	0;0	chr19	+	18850868-18852135;18851129-18852135	18850688-18850868;18851050-18851129;18852135-18852296		http://genome.ucsc.edu/cgi-bin/hgTracks?db=hg38&position=chr19%3A18852296-18850688
THSD7A	ENSG00000005108.16	ENSG00000005108.16:s:11379630-11379755	0.0748;-0.0748	3.245e-01;3.245e-01	1.430e-01;1.430e-01	0.6811;0.3189	0.7680;0.2320	s|1e1.1o1|1e2.1o1	2	3	0;1	chr7	-	11379280-11379630;11376657-11379630	11376570-11376657;11379070-11379280;11379630-11379755		http://genome.ucsc.edu/cgi-bin/hgTracks?db=hg38&position=chr7%3A11379755-11376570
THSD7A	ENSG00000005108.16	ENSG00000005108.16:s:11406300-11406474	-0.0413;0.0413	3.935e-02;3.935e-02	4.367e-01;4.367e-01	0.0722;0.9278	0.0187;0.9813	s|1e1.1o1|1e2.1o1	2	3	1;0	chr7	-	11406168-11406300;11401968-11406300	11401795-11401968;11406121-11406168;11406300-11406474		http://genome.ucsc.edu/cgi-bin/hgTracks?db=hg38&position=chr7%3A11406474-11401795
THSD7A	ENSG00000005108.16	ENSG00000005108.16:s:11417450-11417603	-0.0211;0.0211	5.170e-03;5.170e-03	5.880e-01;5.880e-01	0.9602;0.0398	0.9354;0.0646	s|1e1.1o1|1e2.1o1	2	3	0;1	chr7	-	11412800-11417450;11411322-11417450	11411207-11411322;11412656-11412800;11417450-11417603		http://genome.ucsc.edu/cgi-bin/hgTracks?db=hg38&position=chr7%3A11417603-11411207
THSD7A	ENSG00000005108.16	ENSG00000005108.16:s:11428947-11429125	0.0000;0.0000	7.525e-21;7.504e-21	1.000e+00;1.000e+00	0.9990;0.0010	0.9990;0.0010	s|1e1.1o1|1e2.1o2	2	3	0;0	chr7	-	11426671-11428947;11424835-11428947	11424696-11424835;11426666-11426671;11428947-11429125		http://genome.ucsc.edu/cgi-bin/hgTracks?db=hg38&position=chr7%3A11429125-11424696
THSD7A	ENSG00000005108.16	ENSG00000005108.16:s:11469879-11469994	-0.1003;0.1003	5.086e-01;5.086e-01	5.348e-02;5.348e-02	0.9899;0.0101	0.8760;0.1240	s|1e1.1o1|1e2.1o1	2	3	0;1	chr7	-	11462143-11469879;11447424-11469879	11447230-11447424;11462011-11462143;11469879-11469994		http://genome.ucsc.edu/cgi-bin/hgTracks?db=hg38&position=chr7%3A11469994-11447230
THSD7A	ENSG00000005108.16	ENSG00000005108.16:s:11541419-11541631	-0.0000;0.0000	7.507e-21;7.504e-21	1.000e+00;1.000e+00	0.9992;0.0008	0.9991;0.0009	s|1e1.1o1|1e2.1o1	2	3	0;0	chr7	-	11481982-11541419;11447424-11541419	11447230-11447424;11481788-11481982;11541419-11541631		http://genome.ucsc.edu/cgi-bin/hgTracks?db=hg38&position=chr7%3A11541631-11447230
THSD7A	ENSG00000005108.16	ENSG00000005108.16:s:11590460-11590641	0.0433;-0.0433	3.272e-02;3.272e-02	4.437e-01;4.437e-01	0.0010;0.9990	0.0716;0.9284	s|1e1.1o1|1e2.1o1	2	3	1;0	chr7	-	11571275-11590460;11543117-11590460	na-11571275;11542962-11543117;11590460-11590641		http://genome.ucsc.edu/cgi-bin/hgTracks?db=hg38&position=chr7%3A11590641-11542962
THSD7A	ENSG00000005108.16	ENSG00000005108.16:t:11376570-11376657	-0.1379;0.1379	7.384e-01;7.384e-01	2.114e-02;2.114e-02	0.3819;0.6181	0.2257;0.7743	t|1e1.1o1|1e2.1o1	2	3	1;0	chr7	-	11376657-11379630;11376657-11379070	11376570-11376657;11379070-11379280;11379630-11379755		http://genome.ucsc.edu/cgi-bin/hgTracks?db=hg38&position=chr7%3A11379755-11376570
THSD7A	ENSG00000005108.16	ENSG00000005108.16:t:11401795-11401968	0.0456;-0.0456	1.745e-01;1.745e-01	2.563e-01;2.563e-01	0.8288;0.1712	0.8864;0.1136	t|1e1.1o1|1e2.1o1	2	3	0;1	chr7	-	11401968-11406300;11401968-11406121	11401795-11401968;11406121-11406168;11406300-11406474		http://genome.ucsc.edu/cgi-bin/hgTracks?db=hg38&position=chr7%3A11406474-11401795
THSD7A	ENSG00000005108.16	ENSG00000005108.16:t:11411207-11411322	-0.0042;0.0042	1.971e-03;1.971e-03	7.145e-01;7.145e-01	0.0641;0.9359	0.0559;0.9441	t|1e1.1o1|1e2.1o1	2	3	1;0	chr7	-	11411322-11417450;11411322-11412656	11411207-11411322;11412656-11412800;11417450-11417603		http://genome.ucsc.edu/cgi-bin/hgTracks?db=hg38&position=chr7%3A11417603-11411207
THSD7A	ENSG00000005108.16	ENSG00000005108.16:t:11424696-11424835	0.0000;0.0000	7.504e-21;7.504e-21	1.000e+00;1.000e+00	0.0009;0.9991	0.0009;0.9991	t|1e1.1o1|2e2.1o1	2	3	0;0	chr7	-	11424835-11428947;11424829-11426666	11424696-11424835;11426666-11426671;11428947-11429125		http://genome.ucsc.edu/cgi-bin/hgTracks?db=hg38&position=chr7%3A11429125-11424696
THSD7A	ENSG00000005108.16	ENSG00000005108.16:t:11447230-11447424	0.0000;0.1104;-0.1113	7.504e-21;5.986e-01;6.065e-01	1.000e+00;3.287e-02;3.126e-02	0.0007;0.0107;0.9885	0.0009;0.1389;0.8602	t|1e1.1o1|1e2.1o1|1e3.1o1	3	4	0;1;0	chr7	-	11447424-11541419;11447424-11469879;11447424-11460662	11447230-11447424;11460662-11460765;11469879-11469994;11541419-11541631		http://genome.ucsc.edu/cgi-bin/hgTracks?db=hg38&position=chr7%3A11541631-11447230
THSD7A	ENSG00000005108.16	ENSG00000005108.16:t:11636130-11636961	-0.0655;0.0028;0.0337	2.463e-01;1.611e-04;7.531e-02	1.948e-01;9.045e-01;3.948e-01	0.9876;0.0113;0.0012	0.9120;0.0295;0.0652	t|1e1.1o1|1e2.1o1|1e3.1o1	3	4	0;0;1	chr7	-	11636961-11831757;11636961-11751137;11636961-11724920	11636130-11636961;11724920-na;11751137-11751353;11831757-11832198		http://genome.ucsc.edu/cgi-bin/hgTracks?db=hg38&position=chr7%3A11832198-11636130
RPAP3	ENSG00000005175.10	ENSG00000005175.10:s:47666980-47667080	0.0000;-0.0000	7.508e-21;1.432e-14	9.995e-01;9.995e-01	0.0007;0.9993	0.0209;0.9791	s|1e1.1o1|1e2.1o1	2	3	1;0	chr12	-	47664843-47666980;47663590-47666980	47661249-47663590;47664590-47664843;47666980-47667080		http://genome.ucsc.edu/cgi-bin/hgTracks?db=hg38&position=chr12%3A47667080-47661249
RPAP3	ENSG00000005175.10	ENSG00000005175.10:s:47668916-47669102	-0.0017;0.0017	3.065e-08;3.072e-08	9.405e-01;9.405e-01	0.9948;0.0052	0.9653;0.0347	s|1e1.1o2|1e1.2o2	2	2	0;1	chr12	-	47667851-47668916;47667824-47668916	47667754-47667851;47668916-47669102		http://genome.ucsc.edu/cgi-bin/hgTracks?db=hg38&position=chr12%3A47669102-47667754
RPAP3	ENSG00000005175.10	ENSG00000005175.10:s:47679493-47679594	-0.0000;0.0000;0.0000;0.0000;0.0000	1.051e-16;7.504e-21;7.504e-21;7.504e-21;7.504e-21	9.988e-01;1.000e+00;9.999e-01;1.000e+00;1.000e+00	0.9991;0.0002;0.0002;0.0002;0.0002	0.9740;0.0058;0.0194;0.0002;0.0002	s|1e1.1o4|1e1.2o4|1e1.3o4|1e1.4o4|1e2.1o1	5	3	0;1;1;1;1	chr12	-	47670345-47679493;47670236-47679493;47670224-47679493;47670221-47679493;47669102-47679493	47668916-47669102;47670107-47670345;47679493-47679594		http://genome.ucsc.edu/cgi-bin/hgTracks?db=hg38&position=chr12%3A47679594-47668916
RPAP3	ENSG00000005175.10	ENSG00000005175.10:s:47679704-47679774	-0.0110;0.0107;0.0000	1.460e-03;1.501e-03;7.504e-21	7.096e-01;7.130e-01;1.000e+00	0.9224;0.0774;0.0002	0.9008;0.0989;0.0002	s|1e1.1o1|1e2.1o4|1e3.1o1	3	4	0;0;1	chr12	-	47679594-47679704;47670345-47679704;47669102-47679704	47668916-47669102;47670107-47670345;47679493-47679594;47679704-47679774		http://genome.ucsc.edu/cgi-bin/hgTracks?db=hg38&position=chr12%3A47679774-47668916
RPAP3	ENSG00000005175.10	ENSG00000005175.10:s:47686780-47686907	0.0000;0.0000	7.504e-21;7.504e-21	1.000e+00;1.000e+00	0.9996;0.0004	0.9996;0.0004	s|1e1.1o1|1e2.1o1	2	3	0;1	chr12	-	47681817-47686780;47679774-47686780	47679704-47679774;47681696-47681817;47686780-47686907		http://genome.ucsc.edu/cgi-bin/hgTracks?db=hg38&position=chr12%3A47686907-47679704
RPAP3	ENSG00000005175.10	ENSG00000005175.10:s:47688740-47689195	-0.0000;0.0000;0.0000	7.504e-21;7.504e-21;7.504e-21	1.000e+00;1.000e+00;1.000e+00	0.0216;0.9782;0.0002	0.0011;0.9987;0.0003	s|1e1.1o2|1e1.2o2|2e1.2o2	3	2	1;0;1	chr12	-	47688021-47689125;47688001-47689125;47688001-47688740	47687876-47688021;47688740-47689195		http://genome.ucsc.edu/cgi-bin/hgTracks?db=hg38&position=chr12%3A47689195-47687876
RPAP3	ENSG00000005175.10	ENSG00000005175.10:s:47701191-47701604	0.0055;-0.0056;0.0000	2.404e-05;2.412e-05;7.504e-21	8.034e-01;7.998e-01;1.000e+00	0.0799;0.9199;0.0002	0.0897;0.9100;0.0003	s|1e1.1o1|1e2.1o1|1e3.1o1	3	4	0;0;1	chr12	-	47700164-47701464;47697719-47701464;47696403-47701464	47695942-47696403;47697597-47697719;47700015-47700164;47701191-47701604		http://genome.ucsc.edu/cgi-bin/hgTracks?db=hg38&position=chr12%3A47701604-47695942
RPAP3	ENSG00000005175.10	ENSG00000005175.10:s:47705952-47706030	-0.0000;0.0000	1.195e-11;7.520e-21	9.982e-01;9.982e-01	0.9938;0.0062	0.9781;0.0219	s|1e1.1o1|1e2.1o1	2	3	0;0	chr12	-	47702846-47705952;47701604-47705952	47701191-47701604;47702688-47702846;47705952-47706030		http://genome.ucsc.edu/cgi-bin/hgTracks?db=hg38&position=chr12%3A47706030-47701191
RPAP3	ENSG00000005175.10	ENSG00000005175.10:t:47661249-47663590	0.0000;-0.0000	4.552e-15;7.505e-21	9.998e-01;9.998e-01	0.9800;0.0200	0.9884;0.0116	t|1e1.1o1|1e2.1o1	2	3	0;0	chr12	-	47663590-47666980;47663590-47664590	47661249-47663590;47664590-47664843;47666980-47667080		http://genome.ucsc.edu/cgi-bin/hgTracks?db=hg38&position=chr12%3A47667080-47661249
RPAP3	ENSG00000005175.10	ENSG00000005175.10:t:47668916-47669102	0.0000;0.0000;0.0000	7.504e-21;7.504e-21;7.504e-21	1.000e+00;1.000e+00;1.000e+00	0.0003;0.0003;0.9995	0.0003;0.0003;0.9994	t|1e1.1o1|1e2.1o1|1e3.1o1	3	4	1;1;0	chr12	-	47669102-47679704;47669102-47679493;47669102-47670107	47668916-47669102;47670107-47670345;47679493-47679594;47679704-47679774		http://genome.ucsc.edu/cgi-bin/hgTracks?db=hg38&position=chr12%3A47679774-47668916
RPAP3	ENSG00000005175.10	ENSG00000005175.10:t:47670107-47670345	0.0072;-0.0161;0.0000;0.0000;0.0000	5.871e-04;2.122e-02;7.504e-21;7.504e-21;7.504e-21	7.113e-01;5.936e-01;1.000e+00;1.000e+00;1.000e+00	0.1062;0.8932;0.0002;0.0002;0.0002	0.1139;0.8633;0.0051;0.0174;0.0002	t|1e1.1o1|1e2.1o1|2e2.1o1|3e2.1o1|4e2.1o1	5	3	0;0;1;1;1	chr12	-	47670345-47679704;47670345-47679493;47670236-47679493;47670224-47679493;47670221-47679493	47670107-47670345;47679493-47679594;47679704-47679774		http://genome.ucsc.edu/cgi-bin/hgTracks?db=hg38&position=chr12%3A47679774-47670107
RPAP3	ENSG00000005175.10	ENSG00000005175.10:t:47679704-47679774	0.0000;0.0000	7.504e-21;7.504e-21	1.000e+00;1.000e+00	0.0005;0.9995	0.0005;0.9995	t|1e1.1o1|1e2.1o1	2	3	1;0	chr12	-	47679774-47686780;47679774-47681696	47679704-47679774;47681696-47681817;47686780-47686907		http://genome.ucsc.edu/cgi-bin/hgTracks?db=hg38&position=chr12%3A47686907-47679704
RPAP3	ENSG00000005175.10	ENSG00000005175.10:t:47695942-47696403	0.0000;0.0000	7.504e-21;7.504e-21	1.000e+00;1.000e+00	0.0005;0.9995	0.0004;0.9996	t|1e1.1o1|1e2.1o1	2	3	1;0	chr12	-	47696403-47701464;47696403-47697597	47695942-47696403;47697597-47697719;47701191-47701604		http://genome.ucsc.edu/cgi-bin/hgTracks?db=hg38&position=chr12%3A47701604-47695942
RPAP3	ENSG00000005175.10	ENSG00000005175.10:t:47701191-47701604	0.0000;0.0000	7.504e-21;7.504e-21	1.000e+00;1.000e+00	0.0022;0.9978	0.0075;0.9925	t|1e1.1o1|1e2.1o1	2	3	0;0	chr12	-	47701604-47705952;47701604-47702688	47701191-47701604;47702688-47702846;47705952-47706030		http://genome.ucsc.edu/cgi-bin/hgTracks?db=hg38&position=chr12%3A47706030-47701191
SPPL2B	ENSG00000005206.17	ENSG00000005206.17:s:2328615-2328775	-0.0000;0.0000;-0.0000;-0.0000;0.0000	7.504e-21;7.504e-21;3.966e-14;7.504e-21;7.504e-21	1.000e+00;1.000e+00;9.999e-01;1.000e+00;1.000e+00	0.0006;0.0006;0.9977;0.0006;0.0006	0.0004;0.0109;0.9834;0.0004;0.0040	s|1e4.1o1|2e1.1o1|2e2.1o1|2e3.1o1|2e5.2o2	5	6	0;0;0;1;1	chr19	+	2328721-2338051;2328775-2330297;2328775-2334602;2328775-2337443;2328775-2339069	2328615-2328775;2330297-2330419;2334602-2334721;2337443-2337935;2338051-2338526;2339065-2339290		http://genome.ucsc.edu/cgi-bin/hgTracks?db=hg38&position=chr19%3A2339290-2328615
SPPL2B	ENSG00000005206.17	ENSG00000005206.17:s:2334602-2334721	-0.0000;0.0463;-0.0323	7.504e-21;3.501e-02;6.944e-03	9.999e-01;4.326e-01;5.301e-01	0.0125;0.9230;0.0635	0.0004;0.9937;0.0059	s|1e1.1o1|1e2.1o1|1e3.1o2	3	4	0;0;1	chr19	+	2334721-2337115;2334721-2337443;2334721-2338752	2334602-2334721;2337111-2337333;2337443-2337935;2338752-2338841		http://genome.ucsc.edu/cgi-bin/hgTracks?db=hg38&position=chr19%3A2338841-2334602
SPPL2B	ENSG00000005206.17	ENSG00000005206.17:s:2339065-2339290	-0.0491;0.0456;0.0000	1.142e-01;1.093e-01;7.504e-21	3.201e-01;3.268e-01;1.000e+00	0.8938;0.1050;0.0029	0.8304;0.1639;0.0042	s|1e1.1o2|1e1.2o2|2e1.1o2	3	2	0;0;1	chr19	+	2339208-2339824;2339208-2339827;2339290-2339824	2339065-2339290;2339678-2339966		http://genome.ucsc.edu/cgi-bin/hgTracks?db=hg38&position=chr19%3A2339966-2339065
SPPL2B	ENSG00000005206.17	ENSG00000005206.17:s:2339678-2339966	-0.0000;0.0000	7.513e-21;4.885e-14	9.991e-01;9.991e-01	0.0241;0.9759	0.0006;0.9994	s|1e1.1o1|2e1.1o1	2	2	1;0	chr19	+	2339914-2340076;2339966-2340076	2339678-2339966;2340076-2340172		http://genome.ucsc.edu/cgi-bin/hgTracks?db=hg38&position=chr19%3A2340172-2339678
SPPL2B	ENSG00000005206.17	ENSG00000005206.17:s:2340076-2340172	-0.0389;0.0389	2.351e-04;2.351e-04	5.148e-01;5.148e-01	0.9737;0.0263	0.9358;0.0642	s|1e1.1o2|1e1.2o2	2	2	0;0	chr19	+	2340172-2340898;2340172-2340932	2340076-2340172;2340898-2342503		http://genome.ucsc.edu/cgi-bin/hgTracks?db=hg38&position=chr19%3A2342503-2340076
SPPL2B	ENSG00000005206.17	ENSG00000005206.17:s:2340898-2342503	0.0000;-0.0000	7.504e-21;4.713e-14	1.000e+00;1.000e+00	0.0016;0.9984	0.0018;0.9982	s|1e1.2o3|1e1.3o3	2	2	1;0	chr19	+	2341014-2343058;2341014-2343211	2340898-2342503;2342722-2343292		http://genome.ucsc.edu/cgi-bin/hgTracks?db=hg38&position=chr19%3A2343292-2340898
SPPL2B	ENSG00000005206.17	ENSG00000005206.17:s:2342722-2343292	0.0000;-0.0000	7.504e-21;7.504e-21	1.000e+00;1.000e+00	0.0008;0.9992	0.0009;0.9991	s|2e1.1o2|2e1.2o2	2	2	1;0	chr19	+	2343292-2343699;2343292-2343965	2342722-2343292;2343699-2344039		http://genome.ucsc.edu/cgi-bin/hgTracks?db=hg38&position=chr19%3A2344039-2342722
SPPL2B	ENSG00000005206.17	ENSG00000005206.17:s:2343699-2344039	0.0055;-0.0055	1.817e-05;1.817e-05	8.348e-01;8.348e-01	0.9589;0.0411	0.9929;0.0071	s|1e1.1o1|1e2.1o2	2	3	0;1	chr19	+	2344039-2344362;2344039-2344444	2343699-2344039;2344362-2344424;2344444-2344652		http://genome.ucsc.edu/cgi-bin/hgTracks?db=hg38&position=chr19%3A2344652-2343699
SPPL2B	ENSG00000005206.17	ENSG00000005206.17:s:2351434-2351806	0.0111;-0.0107;0.0000	5.041e-02;4.959e-02;7.504e-21	4.772e-01;4.797e-01;1.000e+00	0.7562;0.2428;0.0010	0.7714;0.2282;0.0005	s|1e1.1o1|2e1.1o1|3e1.1o1	3	2	0;0;1	chr19	+	2351594-2352946;2351657-2352946;2351806-2352946	2351434-2351806;2352946-2355095		http://genome.ucsc.edu/cgi-bin/hgTracks?db=hg38&position=chr19%3A2355095-2351434
SPPL2B	ENSG00000005206.17	ENSG00000005206.17:t:2334602-2334721	-0.0001;0.0001	7.094e-11;7.542e-21	9.959e-01;9.959e-01	0.9985;0.0015	0.9753;0.0247	t|1e1.2o2|1e2.2o2	2	3	0;0	chr19	+	2328775-2334602;2330419-2334602	2328615-2328775;2330297-2330419;2334602-2334721		http://genome.ucsc.edu/cgi-bin/hgTracks?db=hg38&position=chr19%3A2334721-2328615
SPPL2B	ENSG00000005206.17	ENSG00000005206.17:t:2337443-2337935	0.0000;-0.0000;0.0000;0.0000	7.504e-21;1.038e-20;7.504e-21;7.504e-21	1.000e+00;1.000e+00;1.000e+00;1.000e+00	0.0006;0.9983;0.0006;0.0006	0.0003;0.9878;0.0003;0.0116	t|1e1.2o2|1e2.1o1|1e3.1o2|1e3.2o2	4	4	1;0;0;0	chr19	+	2328775-2337443;2334721-2337443;2337194-2337443;2337333-2337443	2328615-2328775;2334602-2334721;2337111-2337333;2337443-2337935		http://genome.ucsc.edu/cgi-bin/hgTracks?db=hg38&position=chr19%3A2337935-2328615
SPPL2B	ENSG00000005206.17	ENSG00000005206.17:t:2338752-2338841	-0.0485;0.0494;0.0000	7.487e-02;7.902e-02;7.504e-21	3.715e-01;3.647e-01;1.000e+00	0.0814;0.9176;0.0009	0.0120;0.9871;0.0009	t|1e1.1o1|1e2.1o1|2e2.1o1	3	3	1;0;0	chr19	+	2334721-2338752;2337625-2338752;2337625-2338814	2334602-2334721;2337443-2337935;2338752-2338841		http://genome.ucsc.edu/cgi-bin/hgTracks?db=hg38&position=chr19%3A2338841-2334602
SPPL2B	ENSG00000005206.17	ENSG00000005206.17:t:2339065-2339290	0.0116;0.0000;-0.0152	3.950e-04;7.504e-21;7.427e-04	6.916e-01;1.000e+00;6.506e-01	0.0338;0.0005;0.9657	0.0450;0.0038;0.9498	t|1e2.1o1|2e1.2o2|2e2.1o1	3	3	0;1;0	chr19	+	2338841-2339065;2328775-2339069;2338841-2339069	2328615-2328775;2338752-2338841;2339065-2339290		http://genome.ucsc.edu/cgi-bin/hgTracks?db=hg38&position=chr19%3A2339290-2328615
SPPL2B	ENSG00000005206.17	ENSG00000005206.17:t:2344444-2344652	-0.0148;0.0148	3.666e-04;3.666e-04	6.792e-01;6.792e-01	0.0507;0.9493	0.0068;0.9932	t|1e1.1o1|2e2.1o1	2	3	1;0	chr19	+	2344039-2344444;2344424-2344553	2343699-2344039;2344362-2344424;2344444-2344652		http://genome.ucsc.edu/cgi-bin/hgTracks?db=hg38&position=chr19%3A2344652-2343699
FAM214B	ENSG00000005238.19	ENSG00000005238.19:t:35108594-35108737	0.0000;0.0031;0.0000;-0.0359;0.0000;0.0000;0.0309	7.504e-21;6.959e-02;7.504e-21;2.092e-01;7.504e-21;7.504e-21;1.152e-01	1.000e+00;4.243e-01;1.000e+00;2.230e-01;1.000e+00;1.000e+00;3.344e-01	0.0004;0.1256;0.0004;0.8073;0.0004;0.0004;0.0606	0.0006;0.1145;0.0006;0.7829;0.0006;0.0006;0.0847	t|1e1.1o1|1e2.1o3|1e2.2o3|1e2.3o3|1e3.1o1|1e4.1o2|1e4.2o2	7	5	0;0;1;0;0;1;0	chr9	-	35108737-35116262;35108737-35115805;35108737-35115793;35108737-35115671;35108737-35112330;35108737-35111567;35108737-35111269	35108594-35108737;35111269-35111588;35112330-35112392;35115671-35115896;35116262-35116341		http://genome.ucsc.edu/cgi-bin/hgTracks?db=hg38&position=chr9%3A35116341-35108594
WDR54	ENSG00000005448.17	ENSG00000005448.17:s:74421678-74421816	-0.1040;0.0759;0.0194	5.479e-01;3.367e-01;1.563e-02	3.470e-02;1.303e-01;5.862e-01	0.1322;0.8180;0.0496	0.0203;0.9022;0.0785	s|1e1.1o2|1e1.2o2|1e2.1o1	3	3	0;0;0	chr2	+	74421816-74422120;74421816-74422153;74421816-74422870	74421678-74421816;74422120-74422610;74422870-74423111		http://genome.ucsc.edu/cgi-bin/hgTracks?db=hg38&position=chr2%3A74423111-74421678
WDR54	ENSG00000005448.17	ENSG00000005448.17:s:74422870-74423111	0.0000;0.0000	7.504e-21;7.504e-21	1.000e+00;1.000e+00	0.0004;0.9996	0.0003;0.9997	s|1e1.1o2|1e1.2o2	2	2	0;0	chr2	+	74422932-74423191;74422932-74423319	74422870-74423111;74423191-74423385		http://genome.ucsc.edu/cgi-bin/hgTracks?db=hg38&position=chr2%3A74423385-74422870
WDR54	ENSG00000005448.17	ENSG00000005448.17:s:74423191-74423385	0.0000;0.0000;0.0000	7.504e-21;7.504e-21;7.504e-21	1.000e+00;1.000e+00;1.000e+00	0.9853;0.0044;0.0104	0.9949;0.0002;0.0050	s|1e1.1o2|1e1.2o2|1e2.1o1	3	3	0;1;1	chr2	+	74423385-74423478;74423385-74423483;74423385-74423855	74423191-74423385;74423478-74423531;74423855-74423982		http://genome.ucsc.edu/cgi-bin/hgTracks?db=hg38&position=chr2%3A74423982-74423191
WDR54	ENSG00000005448.17	ENSG00000005448.17:s:74423855-74423982	-0.0000;0.0000;0.0000	7.504e-21;7.504e-21;7.504e-21	1.000e+00;1.000e+00;1.000e+00	0.9973;0.0002;0.0024	0.9786;0.0121;0.0097	s|1e1.1o1|1e2.1o2|1e2.2o2	3	3	0;0;0	chr2	+	74423982-74424875;74423982-74425075;74423982-74425097	74423855-74423982;74424873-74424976;74425075-74425237		http://genome.ucsc.edu/cgi-bin/hgTracks?db=hg38&position=chr2%3A74425237-74423855
WDR54	ENSG00000005448.17	ENSG00000005448.17:s:74425417-74425491	-0.0633;0.0633	1.287e-01;1.287e-01	2.913e-01;2.913e-01	0.9885;0.0115	0.9038;0.0962	s|1e1.1o2|1e1.2o2	2	2	0;0	chr2	+	74425491-74425570;74425491-74425640	74425417-74425491;74425570-74425755		http://genome.ucsc.edu/cgi-bin/hgTracks?db=hg38&position=chr2%3A74425755-74425417
WDR54	ENSG00000005448.17	ENSG00000005448.17:t:74422870-74423111	0.0006;-0.0006	4.925e-10;4.053e-10	7.443e-01;7.443e-01	0.0437;0.9563	0.0459;0.9541	t|1e1.1o1|1e2.1o1	2	3	0;0	chr2	+	74421816-74422870;74422375-74422870	74421678-74421816;74422120-74422610;74422870-74423111		http://genome.ucsc.edu/cgi-bin/hgTracks?db=hg38&position=chr2%3A74423111-74421678
WDR54	ENSG00000005448.17	ENSG00000005448.17:t:74423855-74423982	0.0000;0.0000	7.504e-21;7.504e-21	1.000e+00;1.000e+00	0.0106;0.9894	0.0051;0.9949	t|1e1.1o1|1e2.1o1	2	3	1;0	chr2	+	74423385-74423855;74423531-74423855	74423191-74423385;74423478-74423531;74423855-74423982		http://genome.ucsc.edu/cgi-bin/hgTracks?db=hg38&position=chr2%3A74423982-74423191
WDR54	ENSG00000005448.17	ENSG00000005448.17:t:74425075-74425237	0.0000;-0.0000;0.0000	7.504e-21;7.504e-21;7.504e-21	1.000e+00;1.000e+00;1.000e+00	0.0002;0.9981;0.0017	0.0105;0.9809;0.0084	t|1e1.1o1|1e2.1o1|2e1.1o1	3	3	0;0;0	chr2	+	74423982-74425075;74424975-74425075;74423982-74425097	74423855-74423982;74424873-74424976;74425075-74425237		http://genome.ucsc.edu/cgi-bin/hgTracks?db=hg38&position=chr2%3A74425237-74423855
IBTK	ENSG00000005700.15	ENSG00000005700.15:s:82181879-82182028	0.0050;0.0000;-0.0050	1.618e-04;7.504e-21;1.573e-04	8.253e-01;1.000e+00;8.238e-01	0.0756;0.0004;0.9240	0.0791;0.0002;0.9206	s|1e1.1o1|1e2.1o1|1e3.1o1	3	4	1;0;0	chr6	-	82176026-82181879;82175002-82181879;82173438-82181879	82173367-82173578;82174898-82175002;82175904-82176026;82181879-82182028		http://genome.ucsc.edu/cgi-bin/hgTracks?db=hg38&position=chr6%3A82182028-82173367
IBTK	ENSG00000005700.15	ENSG00000005700.15:s:82191331-82191879	-0.0004;0.0001;0.0000	5.584e-13;7.523e-21;7.504e-21	9.865e-01;9.979e-01;1.000e+00	0.9942;0.0055;0.0003	0.9809;0.0123;0.0053	s|1e1.1o3|1e1.2o3|1e1.3o3	3	2	0;1;1	chr6	-	82191216-82191787;82191208-82191787;82191182-82191787	82191073-82191216;82191331-82191879		http://genome.ucsc.edu/cgi-bin/hgTracks?db=hg38&position=chr6%3A82191879-82191073
IBTK	ENSG00000005700.15	ENSG00000005700.15:s:82194479-82194642	0.0000;0.0000	7.504e-21;7.504e-21	1.000e+00;1.000e+00	0.0055;0.9945	0.0005;0.9995	s|1e1.1o1|1e2.1o1	2	3	1;0	chr6	-	82193088-82194479;82191879-82194479	na-82193088;82191331-82191879;82194479-82194642		http://genome.ucsc.edu/cgi-bin/hgTracks?db=hg38&position=chr6%3A82194642-82191331
IBTK	ENSG00000005700.15	ENSG00000005700.15:s:82196298-82196446	-0.0000;0.0000	7.504e-21;7.504e-21	1.000e+00;1.000e+00	0.9995;0.0005	0.9861;0.0139	s|1e1.1o2|1e1.2o2	2	2	0;0	chr6	-	82194642-82196298;82194595-82196298	82194479-82194642;82196298-82196446		http://genome.ucsc.edu/cgi-bin/hgTracks?db=hg38&position=chr6%3A82196446-82194479
IBTK	ENSG00000005700.15	ENSG00000005700.15:s:82200141-82200253	-0.0086;0.0086	1.356e-02;1.356e-02	6.304e-01;6.304e-01	0.9182;0.0818	0.9045;0.0955	s|1e1.1o2|1e1.2o2	2	2	0;0	chr6	-	82196446-82200141;82196401-82200141	82196298-82196446;82200141-82200253		http://genome.ucsc.edu/cgi-bin/hgTracks?db=hg38&position=chr6%3A82200253-82196298
IBTK	ENSG00000005700.15	ENSG00000005700.15:s:82214227-82214829	0.0000;0.0000;-0.0000;0.0000	7.504e-21;7.504e-21;4.573e-20;7.504e-21	1.000e+00;1.000e+00;1.000e+00;1.000e+00	0.0003;0.0003;0.9991;0.0003	0.0003;0.0194;0.9800;0.0003	s|1e2.1o1|2e1.1o1|3e1.1o1|3e2.1o1	4	3	1;1;0;1	chr6	-	82211572-82214642;82212793-82214231;82212793-82214227;82211572-82214227	82211490-82211572;82212707-82212793;82214227-82214829		http://genome.ucsc.edu/cgi-bin/hgTracks?db=hg38&position=chr6%3A82214829-82211490
IBTK	ENSG00000005700.15	ENSG00000005700.15:s:82216076-82216250	-0.0000;0.0000;0.0000	7.505e-21;7.504e-21;7.504e-21	1.000e+00;1.000e+00;1.000e+00	0.9993;0.0003;0.0003	0.9904;0.0093;0.0004	s|1e1.1o1|1e2.1o1|1e3.1o1	3	4	0;0;1	chr6	-	82214829-82216076;82212793-82216076;82211572-82216076	82211490-82211572;82212707-82212793;82214227-82214829;82216076-82216250		http://genome.ucsc.edu/cgi-bin/hgTracks?db=hg38&position=chr6%3A82216250-82211490
IBTK	ENSG00000005700.15	ENSG00000005700.15:s:82217960-82218137	-0.0000;0.0000	7.504e-21;7.504e-21	1.000e+00;1.000e+00	0.9995;0.0005	0.9927;0.0073	s|1e1.1o2|1e1.2o2	2	2	0;1	chr6	-	82216250-82217960;82216189-82217960	82216076-82216250;82217960-82218137		http://genome.ucsc.edu/cgi-bin/hgTracks?db=hg38&position=chr6%3A82218137-82216076
IBTK	ENSG00000005700.15	ENSG00000005700.15:s:82227164-82227302	0.0000;0.0000	7.504e-21;7.504e-21	1.000e+00;1.000e+00	0.9994;0.0006	0.9993;0.0007	s|1e1.1o1|2e1.1o1	2	2	0;0	chr6	-	82225647-82227192;82225647-82227164	82225477-82225647;82227164-82227302		http://genome.ucsc.edu/cgi-bin/hgTracks?db=hg38&position=chr6%3A82227302-82225477
IBTK	ENSG00000005700.15	ENSG00000005700.15:s:82240166-82240843	-0.0000;0.0000	6.827e-20;7.504e-21	1.000e+00;1.000e+00	0.9995;0.0005	0.9912;0.0088	s|2e1.1o1|2e2.1o1	2	3	0;1	chr6	-	82234255-82240166;82231842-82240166	82231718-82231842;82234159-82234255;82240166-82240843		http://genome.ucsc.edu/cgi-bin/hgTracks?db=hg38&position=chr6%3A82240843-82231718
IBTK	ENSG00000005700.15	ENSG00000005700.15:s:82247562-82247754	0.0000;0.0000;0.0000;0.0000	7.583e-21;7.504e-21;7.504e-21;7.504e-21	1.000e+00;1.000e+00;1.000e+00;1.000e+00	0.9983;0.0006;0.0006;0.0006	0.9985;0.0005;0.0005;0.0005	s|1e1.1o2|1e2.1o1|1e3.1o1|1e4.1o1	4	5	0;1;1;1	chr6	-	82240843-82247562;82234255-82247562;82231842-82247562;82227302-82247562	82227164-82227302;82231718-82231842;82234159-82234255;82240166-82240843;82247562-82247754		http://genome.ucsc.edu/cgi-bin/hgTracks?db=hg38&position=chr6%3A82247754-82227164
IBTK	ENSG00000005700.15	ENSG00000005700.15:t:82173367-82173578	-0.0156;0.0156;0.0000	1.750e-02;1.788e-02;7.504e-21	6.002e-01;5.993e-01;1.000e+00	0.8827;0.1169;0.0004	0.8573;0.1425;0.0002	t|1e1.1o1|1e2.1o1|1e3.1o1	3	4	0;1;0	chr6	-	82173438-82181879;82173438-82175904;82173438-82174898	82173367-82173578;82174898-82175002;82175904-82176026;82181879-82182028		http://genome.ucsc.edu/cgi-bin/hgTracks?db=hg38&position=chr6%3A82182028-82173367
IBTK	ENSG00000005700.15	ENSG00000005700.15:t:82191331-82191879	0.0000;0.0000	7.504e-21;7.504e-21	1.000e+00;1.000e+00	0.9996;0.0004	0.9968;0.0032	t|1e1.1o1|1e2.1o1	2	3	0;1	chr6	-	82191879-82194479;82191879-82192267	82191331-82191879;82192267-na;82194479-82194642		http://genome.ucsc.edu/cgi-bin/hgTracks?db=hg38&position=chr6%3A82194642-82191331
IBTK	ENSG00000005700.15	ENSG00000005700.15:t:82211490-82211572	0.0000;0.0000;0.0000;0.0000	7.504e-21;7.504e-21;7.504e-21;7.504e-21	1.000e+00;1.000e+00;1.000e+00;1.000e+00	0.0003;0.0003;0.0003;0.9991	0.0003;0.0003;0.0003;0.9992	t|1e1.1o1|1e2.1o3|1e2.3o3|1e3.1o1	4	4	1;1;1;0	chr6	-	82211572-82216076;82211572-82214642;82211572-82214227;82211572-82212707	82211490-82211572;82212707-82212793;82214227-82214829;82216076-82216250		http://genome.ucsc.edu/cgi-bin/hgTracks?db=hg38&position=chr6%3A82216250-82211490
IBTK	ENSG00000005700.15	ENSG00000005700.15:t:82212707-82212793	0.0000;0.0000;-0.0001	7.504e-21;7.504e-21;1.249e-14	1.000e+00;1.000e+00;9.965e-01	0.0004;0.0004;0.9992	0.0088;0.0193;0.9730	t|1e1.1o1|1e2.2o3|1e2.3o3	3	3	0;1;0	chr6	-	82212793-82216076;82212793-82214231;82212793-82214227	82212707-82212793;82214227-82214829;82216076-82216250		http://genome.ucsc.edu/cgi-bin/hgTracks?db=hg38&position=chr6%3A82216250-82212707
IBTK	ENSG00000005700.15	ENSG00000005700.15:t:82227164-82227302	0.0000;0.0000	7.504e-21;7.504e-21	1.000e+00;1.000e+00	0.0005;0.9995	0.0006;0.9994	t|1e1.1o1|1e2.1o1	2	3	1;0	chr6	-	82227302-82247562;82227302-82231718	82227164-82227302;82231718-82231842;82247562-82247754		http://genome.ucsc.edu/cgi-bin/hgTracks?db=hg38&position=chr6%3A82247754-82227164
IBTK	ENSG00000005700.15	ENSG00000005700.15:t:82231718-82231842	0.0000;0.0000;0.0000	7.504e-21;7.504e-21;7.504e-21	1.000e+00;1.000e+00;1.000e+00	0.0003;0.0003;0.9994	0.0003;0.0059;0.9938	t|1e1.1o1|1e2.2o2|1e3.1o1	3	4	1;1;0	chr6	-	82231842-82247562;82231842-82240166;82231842-82234159	82231718-82231842;82234159-82234255;82240166-82240843;82247562-82247754		http://genome.ucsc.edu/cgi-bin/hgTracks?db=hg38&position=chr6%3A82247754-82231718
IBTK	ENSG00000005700.15	ENSG00000005700.15:t:82234159-82234255	0.0000;0.0000	7.504e-21;7.504e-21	1.000e+00;1.000e+00	0.0005;0.9995	0.0007;0.9993	t|1e1.1o1|1e2.2o2	2	3	1;0	chr6	-	82234255-82247562;82234255-82240166	82234159-82234255;82240166-82240843;82247562-82247754		http://genome.ucsc.edu/cgi-bin/hgTracks?db=hg38&position=chr6%3A82247754-82234159
MYCBP2	ENSG00000005810.18	ENSG00000005810.18:s:77076751-77076849	-0.1661;0.1661	7.992e-01;7.992e-01	1.450e-02;1.450e-02	0.6568;0.3432	0.5037;0.4962	s|1e1.1o1|2e1.1o1	2	2	0;0	chr13	-	77070711-77076760;77070711-77076751	77070631-77070711;77076751-77076849		http://genome.ucsc.edu/cgi-bin/hgTracks?db=hg38&position=chr13%3A77076849-77070631
MYCBP2	ENSG00000005810.18	ENSG00000005810.18:s:77095358-77095602	0.0001;-0.0001	1.856e-08;1.908e-08	9.979e-01;9.979e-01	0.0023;0.9977	0.0153;0.9847	s|1e1.1o1|2e1.1o1	2	2	0;0	chr13	-	77093332-77095531;77093332-77095358	77093165-77093332;77095358-77095602		http://genome.ucsc.edu/cgi-bin/hgTracks?db=hg38&position=chr13%3A77095602-77093165
MYCBP2	ENSG00000005810.18	ENSG00000005810.18:s:77121225-77121495	0.0604;0.0435;-0.1426	1.520e-01;1.667e-01;7.279e-01	2.706e-01;2.656e-01;2.511e-02	0.0009;0.1439;0.8552	0.0936;0.2048;0.7048	s|1e1.1o2|1e1.2o2|1e2.1o1	3	3	0;1;0	chr13	-	77118519-77121373;77118495-77121373;77099013-77121373	77098068-77099013;77118340-77118519;77121225-77121495		http://genome.ucsc.edu/cgi-bin/hgTracks?db=hg38&position=chr13%3A77121495-77098068
MYCBP2	ENSG00000005810.18	ENSG00000005810.18:s:77139196-77139336	-0.0181;-0.1608;0.0192;0.1296	1.066e-01;7.516e-01;2.236e-02;6.322e-01	3.540e-01;1.994e-02;5.718e-01;4.349e-02	0.1625;0.8185;0.0123;0.0009	0.1390;0.6410;0.0558;0.1629	s|1e1.1o1|1e2.1o2|1e2.2o2|1e3.1o1	4	4	0;0;1;1	chr13	-	77129230-77139196;77126542-77139196;77126485-77139196;77125468-77139196	77125336-77125468;77126318-77126542;77129156-77129230;77139196-77139336		http://genome.ucsc.edu/cgi-bin/hgTracks?db=hg38&position=chr13%3A77139336-77125336
MYCBP2	ENSG00000005810.18	ENSG00000005810.18:s:77233156-77233263	0.0000;-0.0000	1.478e-08;1.493e-08	9.999e-01;9.999e-01	0.0017;0.9983	0.0033;0.9967	s|1e1.1o1|1e2.1o1	2	3	1;0	chr13	-	77227157-77233156;77225554-77233156	na-77227157;77225435-77225554;77233156-77233263		http://genome.ucsc.edu/cgi-bin/hgTracks?db=hg38&position=chr13%3A77233263-77225435
MYCBP2	ENSG00000005810.18	ENSG00000005810.18:s:77243059-77243160	-0.0013;0.0013	1.098e-04;1.098e-04	9.503e-01;9.503e-01	0.9983;0.0017	0.9794;0.0206	s|1e1.1o1|1e2.1o1	2	3	0;1	chr13	-	77233263-77243059;77225554-77243059	77225435-77225554;77233156-77233263;77243059-77243160		http://genome.ucsc.edu/cgi-bin/hgTracks?db=hg38&position=chr13%3A77243160-77225435
MYCBP2	ENSG00000005810.18	ENSG00000005810.18:s:77273472-77273668	0.0000;-0.0000	8.466e-09;8.894e-09	9.999e-01;9.999e-01	0.0021;0.9979	0.0033;0.9967	s|1e1.1o1|1e2.1o1	2	3	0;0	chr13	-	77272399-77273472;77270538-77273472	77270296-77270538;77272323-77272399;77273472-77273668		http://genome.ucsc.edu/cgi-bin/hgTracks?db=hg38&position=chr13%3A77273668-77270296
MYCBP2	ENSG00000005810.18	ENSG00000005810.18:s:77326474-77326679	0.0000;-0.0000	8.193e-06;8.192e-06	9.959e-01;9.959e-01	0.9938;0.0062	0.9956;0.0044	s|1e1.1o1|1e2.1o1	2	3	0;1	chr13	-	77296674-77326474;77288376-77326474	77288161-77288376;77296599-77296674;77326474-77326679		http://genome.ucsc.edu/cgi-bin/hgTracks?db=hg38&position=chr13%3A77326679-77288161
MYCBP2	ENSG00000005810.18	ENSG00000005810.18:t:77098068-77099013	-0.2343;0.2210;0.0043	9.809e-01;9.735e-01;2.278e-04	3.351e-04;6.883e-04;8.534e-01	0.9375;0.0426;0.0168	0.6911;0.2681;0.0372	t|1e1.1o1|1e2.1o1|1e3.1o1	3	4	0;0;0	chr13	-	77099013-77121373;77099013-77118340;77099013-77103209	77098068-77099013;77103209-77103310;77118340-77118519;77121225-77121495		http://genome.ucsc.edu/cgi-bin/hgTracks?db=hg38&position=chr13%3A77121495-77098068
MYCBP2	ENSG00000005810.18	ENSG00000005810.18:t:77125336-77125468	0.0739;-0.0739	3.459e-01;3.459e-01	1.343e-01;1.343e-01	0.0014;0.9986	0.1059;0.8941	t|1e1.1o1|1e2.1o1	2	3	1;0	chr13	-	77125468-77139196;77125468-77126318	77125336-77125468;77126318-77126542;77139196-77139336		http://genome.ucsc.edu/cgi-bin/hgTracks?db=hg38&position=chr13%3A77139336-77125336
MYCBP2	ENSG00000005810.18	ENSG00000005810.18:t:77126318-77126542	-0.1160;0.0692;0.0224	5.614e-01;3.382e-01;2.607e-02	5.455e-02;1.377e-01;5.392e-01	0.8174;0.1701;0.0126	0.6861;0.2498;0.0579	t|1e1.1o1|1e2.1o1|2e1.1o1	3	3	0;0;1	chr13	-	77126542-77139196;77126542-77129156;77126485-77139196	77126318-77126542;77129156-77129230;77139196-77139336		http://genome.ucsc.edu/cgi-bin/hgTracks?db=hg38&position=chr13%3A77139336-77126318
MYCBP2	ENSG00000005810.18	ENSG00000005810.18:t:77157937-77158109	-0.0023;0.0023	1.515e-04;1.515e-04	9.196e-01;9.196e-01	0.9968;0.0032	0.9726;0.0274	t|1e1.1o1|1e2.1o1	2	3	0;1	chr13	-	77158109-77161906;77158109-77160143	77157937-77158109;77160143-na;77161906-77161955		http://genome.ucsc.edu/cgi-bin/hgTracks?db=hg38&position=chr13%3A77161955-77157937
MYCBP2	ENSG00000005810.18	ENSG00000005810.18:t:77225435-77225554	0.0013;-0.0013	1.095e-04;1.095e-04	9.524e-01;9.524e-01	0.0017;0.9983	0.0220;0.9780	t|1e1.1o1|1e2.1o1	2	3	1;0	chr13	-	77225554-77243059;77225554-77233156	77225435-77225554;77233156-77233263;77243059-77243160		http://genome.ucsc.edu/cgi-bin/hgTracks?db=hg38&position=chr13%3A77243160-77225435
MYCBP2	ENSG00000005810.18	ENSG00000005810.18:t:77270296-77270538	-0.0000;0.0000	8.894e-09;8.466e-09	9.999e-01;9.999e-01	0.9979;0.0021	0.9967;0.0033	t|1e1.1o1|1e2.1o1	2	3	0;0	chr13	-	77270538-77273472;77270538-77272323	77270296-77270538;77272323-77272399;77273472-77273668		http://genome.ucsc.edu/cgi-bin/hgTracks?db=hg38&position=chr13%3A77273668-77270296
MYCBP2	ENSG00000005810.18	ENSG00000005810.18:t:77288161-77288376	-0.0000;0.0000	8.006e-08;7.987e-08	9.996e-01;9.996e-01	0.0041;0.9959	0.0033;0.9967	t|1e1.1o1|1e2.1o1	2	3	1;0	chr13	-	77288376-77326474;77288376-77296599	77288161-77288376;77296599-77296674;77326474-77326679		http://genome.ucsc.edu/cgi-bin/hgTracks?db=hg38&position=chr13%3A77326679-77288161
LAMP2	ENSG00000005893.16	ENSG00000005893.16:s:120441730-120441894	-0.0655;0.0000;0.0655;0.0000	2.251e-01;7.504e-21;2.254e-01;7.504e-21	2.002e-01;1.000e+00;2.000e-01;1.000e+00	0.5681;0.0001;0.4317;0.0001	0.4964;0.0001;0.5034;0.0001	s|1e1.1o1|1e2.1o1|1e3.1o1|1e4.1o1	4	5	0;1;0;0	chrX	-	120439293-120441730;120434042-120441730;120431462-120441730;120428626-120441730	na-120434042;120426148-120428626;120431248-120431462;120436494-120439293;120441730-120441894		http://genome.ucsc.edu/cgi-bin/hgTracks?db=hg38&position=chrX%3A120441894-120426148
LAMP2	ENSG00000005893.16	ENSG00000005893.16:s:120446305-120446427	0.0000;0.0000	7.504e-21;7.504e-21	1.000e+00;1.000e+00	0.9998;0.0002	0.9998;0.0002	s|1e1.1o1|1e2.1o1	2	3	0;1	chrX	-	120442662-120446305;120441894-120446305	120441730-120441894;120442599-120442662;120446305-120446427		http://genome.ucsc.edu/cgi-bin/hgTracks?db=hg38&position=chrX%3A120446427-120441730
LAMP2	ENSG00000005893.16	ENSG00000005893.16:s:120468902-120469365	0.0000;0.0000;0.0000	7.504e-21;7.504e-21;7.504e-21	1.000e+00;1.000e+00;1.000e+00	0.9853;0.0019;0.0128	0.9997;0.0002;0.0002	s|1e1.1o1|1e2.1o1|2e1.1o1	3	3	0;1;1	chrX	-	120456769-120469106;120449128-120469106;120456769-120468902	120448970-120449128;120456651-120456769;120468902-120469365		http://genome.ucsc.edu/cgi-bin/hgTracks?db=hg38&position=chrX%3A120469365-120448970
LAMP2	ENSG00000005893.16	ENSG00000005893.16:t:120431248-120431462	0.0000;0.0000	7.504e-21;7.504e-21	1.000e+00;1.000e+00	0.9933;0.0067	0.9988;0.0012	t|1e1.1o1|1e2.1o1	2	3	0;0	chrX	-	120431462-120441730;120431462-120439076	120431248-120431462;120436494-120439293;120441730-120441894		http://genome.ucsc.edu/cgi-bin/hgTracks?db=hg38&position=chrX%3A120441894-120431248
LAMP2	ENSG00000005893.16	ENSG00000005893.16:t:120441730-120441894	0.0000;0.0000	7.504e-21;7.504e-21	1.000e+00;1.000e+00	0.0002;0.9998	0.0003;0.9997	t|1e1.1o1|1e2.1o1	2	3	1;0	chrX	-	120441894-120446305;120441894-120442599	120441730-120441894;120442599-120442662;120446305-120446427		http://genome.ucsc.edu/cgi-bin/hgTracks?db=hg38&position=chrX%3A120446427-120441730
LAMP2	ENSG00000005893.16	ENSG00000005893.16:t:120448970-120449128	0.0000;0.0000	7.504e-21;7.504e-21	1.000e+00;1.000e+00	0.0022;0.9978	0.0003;0.9997	t|1e1.1o2|1e2.1o1	2	3	1;0	chrX	-	120449128-120469106;120449128-120455357	120448970-120449128;120455357-120455570;120468902-120469365		http://genome.ucsc.edu/cgi-bin/hgTracks?db=hg38&position=chrX%3A120469365-120448970
GDE1	ENSG00000006007.12	ENSG00000006007.12:s:19510839-19510944	-0.0000;0.0000	7.504e-21;7.504e-21	1.000e+00;1.000e+00	0.9997;0.0003	0.9850;0.0150	s|1e1.1o1|1e2.1o1	2	3	0;1	chr16	-	19507779-19510839;19505092-19510839	19503861-19505132;19507655-19507779;19510839-19510944		http://genome.ucsc.edu/cgi-bin/hgTracks?db=hg38&position=chr16%3A19510944-19503861
GDE1	ENSG00000006007.12	ENSG00000006007.12:t:19503861-19505132	0.0000;-0.0000;0.0000	7.504e-21;7.505e-21;7.504e-21	1.000e+00;9.999e-01;1.000e+00	0.0002;0.9948;0.0050	0.0138;0.9775;0.0088	t|1e1.1o1|1e2.1o2|1e2.2o2	3	3	1;0;0	chr16	-	19505092-19510839;19505092-19507687;19505092-19507655	19503861-19505132;19507655-19507779;19510839-19510944		http://genome.ucsc.edu/cgi-bin/hgTracks?db=hg38&position=chr16%3A19510944-19503861
GDE1	ENSG00000006007.12	ENSG00000006007.12:t:19517014-19517189	-0.0160;0.0161;0.0000	4.516e-05;4.311e-05;7.504e-21	6.362e-01;6.361e-01;1.000e+00	0.9063;0.0935;0.0002	0.8930;0.1068;0.0002	t|1e1.1o1|2e1.1o1|2e2.1o1	3	3	0;0;0	chr16	-	19517189-19521704;19517185-19521704;19517185-19521223	19517014-19517189;19521223-19521588;19521704-19522123		http://genome.ucsc.edu/cgi-bin/hgTracks?db=hg38&position=chr16%3A19522123-19517014
ZNF263	ENSG00000006194.10	ENSG00000006194.10:s:3283485-3284205	0.0156;0.0001;0.1635;-0.0000;-0.1016;-0.0785	8.293e-02;1.638e-10;9.006e-01;7.504e-21;5.226e-01;3.518e-01	4.060e-01;9.964e-01;2.656e-03;1.000e+00;7.146e-02;1.285e-01	0.3017;0.0085;0.1347;0.0085;0.3159;0.2332	0.3233;0.0234;0.2936;0.0077;0.2083;0.1408	s|2e1.1o1|2e2.1o2|2e3.1o2|2e3.2o2|2e4.1o1|2e5.1o1	6	6	0;0;0;1;0;0	chr16	+	3284205-3285059;3284205-3285681;3284205-3286023;3284205-3286169;3284205-3288454;3284205-3289393	3283485-3284205;3285059-3285239;3285681-3285754;3286023-3286884;3288454-3288570;3289393-3289875		http://genome.ucsc.edu/cgi-bin/hgTracks?db=hg38&position=chr16%3A3289875-3283485
ZNF263	ENSG00000006194.10	ENSG00000006194.10:s:3286023-3286884	0.0226;-0.0226	5.865e-02;5.865e-02	4.429e-01;4.429e-01	0.8569;0.1431	0.9040;0.0960	s|1e1.1o1|1e2.1o1	2	3	0;1	chr16	+	3286149-3288454;3286149-3289393	3286023-3286884;3288454-3288570;3289393-3289875		http://genome.ucsc.edu/cgi-bin/hgTracks?db=hg38&position=chr16%3A3289875-3286023
ZNF263	ENSG00000006194.10	ENSG00000006194.10:t:3285681-3285754	0.0429;-0.4097;0.3449	1.053e-01;9.996e-01;9.950e-01	3.369e-01;1.981e-06;8.201e-05	0.0274;0.9174;0.0548	0.0854;0.5126;0.4091	t|1e1.2o2|1e2.1o1|2e2.1o1	3	3	0;0;1	chr16	+	3284205-3285681;3285239-3285681;3285239-3285720	3283485-3284205;3285059-3285239;3285681-3285754		http://genome.ucsc.edu/cgi-bin/hgTracks?db=hg38&position=chr16%3A3285754-3283485
ZNF263	ENSG00000006194.10	ENSG00000006194.10:t:3286023-3286884	0.2377;-0.2355;-0.0000	9.949e-01;9.931e-01;1.551e-10	3.112e-05;6.477e-05;9.993e-01	0.1869;0.7979;0.0125	0.4318;0.5533;0.0110	t|1e1.2o2|1e2.1o1|2e1.2o2	3	3	0;0;1	chr16	+	3284205-3286023;3285754-3286023;3284205-3286169	3283485-3284205;3285681-3285754;3286023-3286884		http://genome.ucsc.edu/cgi-bin/hgTracks?db=hg38&position=chr16%3A3286884-3283485
ZNF263	ENSG00000006194.10	ENSG00000006194.10:t:3288454-3288570	-0.1838;0.1838	8.809e-01;8.809e-01	6.727e-03;6.727e-03	0.4713;0.5287	0.2682;0.7318	t|1e1.2o2|1e2.1o1	2	3	0;0	chr16	+	3284205-3288454;3286149-3288454	3283485-3284205;3286023-3286884;3288454-3288570		http://genome.ucsc.edu/cgi-bin/hgTracks?db=hg38&position=chr16%3A3288570-3283485
ZNF263	ENSG00000006194.10	ENSG00000006194.10:t:3289393-3289875	0.0000;-0.0071;0.0222;-0.0077	7.504e-21;1.162e-02;2.763e-03;1.624e-02	1.000e+00;6.489e-01;5.908e-01;6.229e-01	0.0004;0.1790;0.0446;0.7780	0.0005;0.1609;0.0692;0.7686	t|1e1.1o1|1e2.2o2|1e3.1o1|1e4.1o1	4	5	0;0;1;0	chr16	+	3263883-3289393;3284205-3289393;3286149-3289393;3288570-3289393	3263800-3263883;3283485-3284205;3286023-3286884;3288454-3288570;3289393-3289875		http://genome.ucsc.edu/cgi-bin/hgTracks?db=hg38&position=chr16%3A3289875-3263800
RALA	ENSG00000006451.8	ENSG00000006451.8:s:39623565-39623825	-0.0000;-0.0000;-0.0101;0.0316	7.504e-21;7.515e-21;7.734e-03;1.567e-03	1.000e+00;9.988e-01;7.074e-01;5.432e-01	0.0095;0.0279;0.9308;0.0343	0.0121;0.0192;0.9069;0.0633	s|1e1.1o1|1e2.1o1|1e3.1o1|1e4.1o1	4	5	1;1;0;0	chr7	+	39623825-39624331;39623825-39665226;39623825-39686631;39623825-39696685	39623565-39623825;39623886-39624427;39665226-39665290;39686631-39686781;39696685-39696859		http://genome.ucsc.edu/cgi-bin/hgTracks?db=hg38&position=chr7%3A39696859-39623565
RALA	ENSG00000006451.8	ENSG00000006451.8:s:39696685-39696859	0.0000;0.0000	7.504e-21;7.504e-21	1.000e+00;1.000e+00	0.0033;0.9967	0.0060;0.9940	s|1e1.1o1|1e2.1o1	2	3	0;0	chr7	+	39696859-39697408;39696859-39706123	39696685-39696859;39697408-39697510;39706123-39708120		http://genome.ucsc.edu/cgi-bin/hgTracks?db=hg38&position=chr7%3A39708120-39696685
RALA	ENSG00000006451.8	ENSG00000006451.8:t:39686631-39686781	-0.0028;0.0000;0.0000	6.144e-09;7.504e-21;7.548e-21	8.881e-01;1.000e+00;9.953e-01	0.9673;0.0065;0.0257	0.9581;0.0135;0.0266	t|1e1.1o1|1e2.1o1|1e3.1o1	3	4	0;0;1	chr7	+	39623825-39686631;39624427-39686631;39665290-39686631	39623565-39623825;39623886-39624427;39665226-39665290;39686631-39686781		http://genome.ucsc.edu/cgi-bin/hgTracks?db=hg38&position=chr7%3A39686781-39623565
RALA	ENSG00000006451.8	ENSG00000006451.8:t:39696685-39696859	0.0005;-0.0005	7.696e-21;1.791e-16	9.795e-01;9.795e-01	0.0190;0.9810	0.0350;0.9650	t|1e1.1o1|1e2.1o1	2	3	0;0	chr7	+	39623825-39696685;39690590-39696685	39623565-39623825;39690382-39690590;39696685-39696859		http://genome.ucsc.edu/cgi-bin/hgTracks?db=hg38&position=chr7%3A39696859-39623565
RALA	ENSG00000006451.8	ENSG00000006451.8:t:39706123-39708120	0.0000;0.0000;0.0000	7.504e-21;7.504e-21;7.504e-21	1.000e+00;1.000e+00;1.000e+00	0.9991;0.0005;0.0005	0.9981;0.0015;0.0004	t|1e1.1o1|1e2.1o1|1e3.1o1	3	4	0;0;0	chr7	+	39696859-39706123;39697510-39706123;39701019-39706123	39696685-39696859;39697408-39697510;39700880-39701019;39706123-39708120		http://genome.ucsc.edu/cgi-bin/hgTracks?db=hg38&position=chr7%3A39708120-39696685
ALDH3B1	ENSG00000006534.16	ENSG00000006534.16:s:68015294-68015459	0.0032;-0.0032	2.416e-04;2.416e-04	8.861e-01;8.861e-01	0.9152;0.0848	0.9244;0.0756	s|1e1.1o1|1e2.1o1	2	3	0;0	chr11	+	68015459-68018527;68015459-68018773	68015294-68015459;68018527-68018637;68018773-68018893		http://genome.ucsc.edu/cgi-bin/hgTracks?db=hg38&position=chr11%3A68018893-68015294
ALDH3B1	ENSG00000006534.16	ENSG00000006534.16:s:68018773-68018893	0.0000;0.0000	7.504e-21;7.504e-21	1.000e+00;1.000e+00	0.0025;0.9975	0.0052;0.9948	s|1e1.1o2|1e1.2o2	2	2	0;0	chr11	+	68018893-68019066;68018893-68019170	68018773-68018893;68019066-68019255		http://genome.ucsc.edu/cgi-bin/hgTracks?db=hg38&position=chr11%3A68019255-68018773
ALDH3B1	ENSG00000006534.16	ENSG00000006534.16:s:68019066-68019255	0.0245;-0.0247;0.0000	2.933e-02;2.912e-02;7.504e-21	5.172e-01;5.168e-01;1.000e+00	0.8636;0.1362;0.0001	0.9020;0.0979;0.0001	s|1e1.1o1|1e2.1o1|1e3.1o1	3	4	0;0;0	chr11	+	68019255-68019715;68019255-68021485;68019255-68021754	68019066-68019255;68019715-68019796;68021485-68021527;68021754-68021871		http://genome.ucsc.edu/cgi-bin/hgTracks?db=hg38&position=chr11%3A68021871-68019066
ALDH3B1	ENSG00000006534.16	ENSG00000006534.16:s:68022595-68022767	0.0000;0.0000;0.0000;0.0000	7.504e-21;7.504e-21;7.504e-21;7.504e-21	1.000e+00;1.000e+00;1.000e+00;1.000e+00	0.0096;0.0001;0.9740;0.0161	0.0058;0.0013;0.9908;0.0020	s|1e2.1o1|2e1.1o1|2e2.1o1|3e2.1o1	4	3	1;0;0;1	chr11	+	68022736-68026009;68022761-68024208;68022761-68026009;68022767-68026009	68022595-68022767;68024208-68024615;68026009-68026108		http://genome.ucsc.edu/cgi-bin/hgTracks?db=hg38&position=chr11%3A68026108-68022595
ALDH3B1	ENSG00000006534.16	ENSG00000006534.16:t:68015294-68015459	0.0000;-0.0000;0.0000;0.0000	7.504e-21;7.504e-21;7.504e-21;7.504e-21	1.000e+00;1.000e+00;1.000e+00;1.000e+00	0.0031;0.9966;0.0001;0.0001	0.0010;0.9917;0.0002;0.0067	t|1e1.1o1|1e2.1o1|1e3.1o1|1e4.1o1	4	5	0;0;1;0	chr11	+	68008692-68015297;68010392-68015297;68013477-68015297;68015075-68015297	na-68013477;68008578-68008692;68010323-68010392;68014968-68015075;68015294-68015459		http://genome.ucsc.edu/cgi-bin/hgTracks?db=hg38&position=chr11%3A68015459-68008578
ALDH3B1	ENSG00000006534.16	ENSG00000006534.16:t:68018773-68018893	-0.0051;0.0051	1.565e-06;1.565e-06	7.721e-01;7.721e-01	0.0657;0.9343	0.0564;0.9436	t|1e1.1o1|1e2.1o1	2	3	0;0	chr11	+	68015459-68018773;68018637-68018773	68015294-68015459;68018527-68018637;68018773-68018893		http://genome.ucsc.edu/cgi-bin/hgTracks?db=hg38&position=chr11%3A68018893-68015294
ALDH3B1	ENSG00000006534.16	ENSG00000006534.16:t:68021485-68021527	-0.0328;0.0782;-0.0428	4.993e-02;2.924e-01;1.896e-05	4.396e-01;1.423e-01;5.007e-01	0.1379;0.7934;0.0646	0.0950;0.8811;0.0249	t|1e1.1o1|1e2.1o1|1e3.1o1	3	4	0;0;1	chr11	+	68019255-68021485;68019796-68021485;68020939-68021485	na-68020939;68019066-68019255;68019715-68019796;68021485-68021527		http://genome.ucsc.edu/cgi-bin/hgTracks?db=hg38&position=chr11%3A68021527-68019066
ALDH3B1	ENSG00000006534.16	ENSG00000006534.16:t:68027749-68029282	0.0000;0.0000	7.504e-21;7.504e-21	1.000e+00;1.000e+00	0.9998;0.0002	0.9998;0.0002	t|1e2.1o1|2e1.1o1	2	3	0;0	chr11	+	68026108-68027749;68021527-68028053	68021485-68021527;68026009-68026108;68027749-68029282		http://genome.ucsc.edu/cgi-bin/hgTracks?db=hg38&position=chr11%3A68029282-68021485
DBF4	ENSG00000006634.8	ENSG00000006634.8:s:87876216-87876778	0.0029;-0.0029	3.252e-06;3.252e-06	8.996e-01;8.996e-01	0.9652;0.0348	0.9772;0.0228	s|1e1.1o1|1e2.1o1	2	3	0;1	chr7	+	87876778-87878053;87876778-87884979	87876216-87876778;87878053-87878557;87884979-87885183		http://genome.ucsc.edu/cgi-bin/hgTracks?db=hg38&position=chr7%3A87885183-87876216
DBF4	ENSG00000006634.8	ENSG00000006634.8:s:87887329-87887398	0.0000;0.0000;-0.0000	7.504e-21;7.504e-21;7.504e-21	1.000e+00;1.000e+00;1.000e+00	0.9947;0.0007;0.0046	0.9988;0.0006;0.0006	s|1e1.1o1|1e2.1o1|1e3.1o1	3	4	0;1;1	chr7	+	87887398-87887983;87887398-87888328;87887398-87896474	87887329-87887398;87887968-87888059;87888328-87888368;87896183-87896510		http://genome.ucsc.edu/cgi-bin/hgTracks?db=hg38&position=chr7%3A87896510-87887329
DBF4	ENSG00000006634.8	ENSG00000006634.8:s:87896183-87896510	0.2043;-0.2039;0.0000	9.910e-01;9.913e-01;7.504e-21	1.512e-04;1.489e-04;1.000e+00	0.7762;0.2231;0.0007	0.9669;0.0325;0.0005	s|1e1.1o2|1e1.2o2|1e2.2o2	3	3	0;0;0	chr7	+	87896510-87897294;87896510-87897297;87896510-87900282	87896183-87896510;87897294-87897339;87900221-87900349		http://genome.ucsc.edu/cgi-bin/hgTracks?db=hg38&position=chr7%3A87900349-87896183
DBF4	ENSG00000006634.8	ENSG00000006634.8:s:87897294-87897339	-0.0169;0.0165;0.0000	1.132e-04;9.936e-05;7.504e-21	6.567e-01;6.618e-01;1.000e+00	0.9989;0.0005;0.0005	0.9483;0.0513;0.0004	s|1e1.1o2|1e1.2o2|1e2.1o1	3	3	0;0;1	chr7	+	87897339-87900221;87897339-87900282;87897339-87907188	87897294-87897339;87900221-87900349;87907188-87909553		http://genome.ucsc.edu/cgi-bin/hgTracks?db=hg38&position=chr7%3A87909553-87897294
DBF4	ENSG00000006634.8	ENSG00000006634.8:s:87900221-87900349	0.0000;0.0000;0.0000	7.504e-21;7.504e-21;7.504e-21	1.000e+00;1.000e+00;1.000e+00	0.9991;0.0004;0.0004	0.9992;0.0004;0.0004	s|1e1.1o1|1e2.1o1|1e3.1o1	3	4	0;1;1	chr7	+	87900349-87900764;87900349-87904292;87900349-87907188	87900221-87900349;87900764-87900878;87904292-87904416;87907188-87909553		http://genome.ucsc.edu/cgi-bin/hgTracks?db=hg38&position=chr7%3A87909553-87900221
DBF4	ENSG00000006634.8	ENSG00000006634.8:s:87900764-87900878	0.0663;-0.0663	2.817e-01;2.817e-01	1.603e-01;1.603e-01	0.7363;0.2637	0.8146;0.1854	s|1e1.1o1|1e2.1o1	2	3	0;1	chr7	+	87900878-87904292;87900878-87907188	87900764-87900878;87904292-87904416;87907188-87909553		http://genome.ucsc.edu/cgi-bin/hgTracks?db=hg38&position=chr7%3A87909553-87900764
DBF4	ENSG00000006634.8	ENSG00000006634.8:t:87884979-87885183	-0.0020;0.0154;-0.0031	9.165e-08;7.472e-03;4.909e-03	9.310e-01;6.151e-01;7.250e-01	0.0347;0.0948;0.8729	0.0198;0.1147;0.8647	t|1e1.1o1|1e2.1o2|1e2.2o2	3	3	1;0;0	chr7	+	87876778-87884979;87878133-87884979;87878225-87884979	87876216-87876778;87878053-87878557;87884979-87885183		http://genome.ucsc.edu/cgi-bin/hgTracks?db=hg38&position=chr7%3A87885183-87876216
DBF4	ENSG00000006634.8	ENSG00000006634.8:t:87896183-87896510	-0.0000;0.0000;-0.0000	7.504e-21;1.775e-12;7.504e-21	1.000e+00;1.000e+00;1.000e+00	0.0056;0.9908;0.0034	0.0006;0.9989;0.0006	t|1e1.1o1|1e2.1o1|1e3.1o1	3	4	1;0;1	chr7	+	87887398-87896474;87888059-87896474;87888368-87896474	87887329-87887398;87887968-87888059;87888328-87888368;87896183-87896510		http://genome.ucsc.edu/cgi-bin/hgTracks?db=hg38&position=chr7%3A87896510-87887329
DBF4	ENSG00000006634.8	ENSG00000006634.8:t:87900221-87900349	-0.0169;0.0000;0.0165	1.132e-04;7.504e-21;9.936e-05	6.567e-01;1.000e+00;6.618e-01	0.9989;0.0005;0.0005	0.9483;0.0004;0.0513	t|1e2.1o1|2e1.1o1|2e2.1o1	3	3	0;0;0	chr7	+	87897339-87900221;87896510-87900282;87897339-87900282	87896183-87896510;87897294-87897339;87900221-87900349		http://genome.ucsc.edu/cgi-bin/hgTracks?db=hg38&position=chr7%3A87900349-87896183
DBF4	ENSG00000006634.8	ENSG00000006634.8:t:87904292-87904416	0.0000;0.0000	7.504e-21;7.504e-21	1.000e+00;1.000e+00	0.0013;0.9987	0.0009;0.9991	t|1e1.1o1|1e2.1o1	2	3	1;0	chr7	+	87900349-87904292;87900878-87904292	87900221-87900349;87900764-87900878;87904292-87904416		http://genome.ucsc.edu/cgi-bin/hgTracks?db=hg38&position=chr7%3A87904416-87900221
DBF4	ENSG00000006634.8	ENSG00000006634.8:t:87907188-87909553	0.0000;0.0000;-0.0443;0.0445	7.504e-21;7.504e-21;1.269e-01;1.261e-01	1.000e+00;1.000e+00;3.001e-01;3.016e-01	0.0004;0.0004;0.2180;0.7813	0.0003;0.0003;0.1554;0.8440	t|1e1.1o1|1e2.1o1|1e3.1o1|1e4.1o1	4	5	1;1;1;0	chr7	+	87897339-87907188;87900349-87907188;87900878-87907188;87904416-87907188	87897294-87897339;87900221-87900349;87900764-87900878;87904292-87904416;87907188-87909553		http://genome.ucsc.edu/cgi-bin/hgTracks?db=hg38&position=chr7%3A87909553-87897294
IFRD1	ENSG00000006652.14	ENSG00000006652.14:s:112456002-112456086	0.0000;0.0000;0.0000	7.504e-21;7.504e-21;7.504e-21	1.000e+00;1.000e+00;1.000e+00	0.9992;0.0004;0.0004	0.9993;0.0003;0.0003	s|1e1.1o1|1e2.1o1|1e3.1o1	3	4	0;1;1	chr7	+	112456086-112456914;112456086-112458861;112456086-112461866	112456002-112456086;112456914-112457038;112458861-112459018;112461332-112461916		http://genome.ucsc.edu/cgi-bin/hgTracks?db=hg38&position=chr7%3A112461916-112456002
IFRD1	ENSG00000006652.14	ENSG00000006652.14:s:112456914-112457038	0.0000;-0.0000	7.504e-21;7.504e-21	1.000e+00;1.000e+00	0.9936;0.0064	0.9995;0.0005	s|1e1.1o1|1e2.1o1	2	3	0;1	chr7	+	112457038-112458861;112457038-112461866	112456914-112457038;112458861-112459018;112461332-112461916		http://genome.ucsc.edu/cgi-bin/hgTracks?db=hg38&position=chr7%3A112461916-112456914
IFRD1	ENSG00000006652.14	ENSG00000006652.14:s:112462001-112462179	-0.0000;0.0000	7.504e-21;7.504e-21	1.000e+00;1.000e+00	0.9992;0.0008	0.9944;0.0056	s|1e1.1o1|1e2.1o1	2	3	0;0	chr7	+	112462179-112462270;112462179-112467981	112462001-112462179;112462270-112462378;112467377-112468115		http://genome.ucsc.edu/cgi-bin/hgTracks?db=hg38&position=chr7%3A112468115-112462001
IFRD1	ENSG00000006652.14	ENSG00000006652.14:s:112462270-112462378	0.0000;0.0000;0.0000;0.0000	7.504e-21;7.504e-21;7.504e-21;7.504e-21	1.000e+00;1.000e+00;1.000e+00;1.000e+00	0.0004;0.0004;0.0004;0.9989	0.0003;0.0003;0.0049;0.9947	s|1e1.1o3|1e1.2o3|1e1.3o3|1e2.1o1	4	3	1;1;1;0	chr7	+	112462378-112465639;112462378-112465752;112462378-112465824;112462378-112467981	112462270-112462378;112465639-112465838;112467377-112468115		http://genome.ucsc.edu/cgi-bin/hgTracks?db=hg38&position=chr7%3A112468115-112462270
IFRD1	ENSG00000006652.14	ENSG00000006652.14:s:112467377-112468115	0.0012;-0.0012	2.583e-10;1.656e-10	9.555e-01;9.555e-01	0.0052;0.9948	0.0346;0.9654	s|1e1.1o1|1e2.1o1	2	3	1;0	chr7	+	112468115-112470899;112468115-112472219	112467377-112468115;112470899-112471033;112472219-112472347		http://genome.ucsc.edu/cgi-bin/hgTracks?db=hg38&position=chr7%3A112472347-112467377
IFRD1	ENSG00000006652.14	ENSG00000006652.14:s:112472766-112472861	0.0000;0.0000;0.0000;0.0000;-0.0000;0.0000	7.504e-21;7.504e-21;7.504e-21;7.504e-21;7.504e-21;7.504e-21	1.000e+00;1.000e+00;1.000e+00;1.000e+00;1.000e+00;1.000e+00	0.0030;0.9862;0.0002;0.0002;0.0107;0.0002	0.0002;0.9982;0.0002;0.0002;0.0012;0.0002	s|1e1.1o2|1e1.2o2|1e2.1o1|1e3.1o1|1e4.1o1|1e5.1o1	6	6	1;0;0;1;1;1	chr7	+	112472861-112475145;112472861-112475430;112472861-112480836;112472861-112484799;112472861-112484812;112472861-112486923	112472766-112472861;112475145-112477203;112480836-112481017;112484799-na;112484812-na;112486923-na		http://genome.ucsc.edu/cgi-bin/hgTracks?db=hg38&position=chr7%3A112486933-112472766
IFRD1	ENSG00000006652.14	ENSG00000006652.14:t:112455763-112455867	0.0000;0.0000;0.0000;0.0000;0.0000	7.504e-21;7.504e-21;7.504e-21;7.504e-21;7.504e-21	1.000e+00;1.000e+00;1.000e+00;1.000e+00;1.000e+00	0.0042;0.0003;0.9950;0.0003;0.0003	0.0025;0.0002;0.9941;0.0002;0.0029	t|1e1.1o1|1e2.1o1|1e3.1o1|1e4.1o1|1e5.1o1	5	6	0;0;0;0;0	chr7	+	112423432-112455763;112437284-112455763;112450782-112455763;112451138-112455763;112452511-112455763	112423368-112423432;112437196-112437284;112450458-112450782;112451020-112451138;112452058-112452511;112455763-112455867		http://genome.ucsc.edu/cgi-bin/hgTracks?db=hg38&position=chr7%3A112455867-112423368
IFRD1	ENSG00000006652.14	ENSG00000006652.14:t:112458861-112459018	0.0000;0.0000;0.0000	7.504e-21;7.504e-21;7.504e-21	1.000e+00;1.000e+00;1.000e+00	0.0005;0.9991;0.0005	0.0003;0.9994;0.0003	t|1e1.1o1|1e2.1o1|1e3.1o1	3	4	1;0;0	chr7	+	112456086-112458861;112457038-112458861;112457766-112458861	112456002-112456086;112456914-112457038;112457531-112458336;112458861-112459018		http://genome.ucsc.edu/cgi-bin/hgTracks?db=hg38&position=chr7%3A112459018-112456002
IFRD1	ENSG00000006652.14	ENSG00000006652.14:t:112461332-112461916	0.0000;-0.0000;0.0000	7.504e-21;7.504e-21;7.504e-21	1.000e+00;1.000e+00;1.000e+00	0.0005;0.0068;0.9927	0.0004;0.0004;0.9992	t|1e1.1o1|1e2.1o1|1e3.1o1	3	4	1;1;0	chr7	+	112456086-112461866;112457038-112461866;112459018-112461866	112456002-112456086;112456914-112457038;112458861-112459018;112461332-112461916		http://genome.ucsc.edu/cgi-bin/hgTracks?db=hg38&position=chr7%3A112461916-112456002
IFRD1	ENSG00000006652.14	ENSG00000006652.14:t:112467377-112468115	0.0000;-0.0416;0.0046;-0.0000	7.504e-21;9.749e-05;3.045e-10;7.520e-21	1.000e+00;5.047e-01;8.564e-01;9.983e-01	0.0004;0.9754;0.0004;0.0238	0.0051;0.9354;0.0420;0.0149	t|1e1.1o1|1e2.1o1|1e3.1o1|1e4.1o1	4	5	0;0;1;1	chr7	+	112462179-112467981;112462378-112467981;112465838-112467981;112466599-112467981	na-112466599;112462001-112462179;112462270-112462378;112465639-112465838;112467377-112468115		http://genome.ucsc.edu/cgi-bin/hgTracks?db=hg38&position=chr7%3A112468115-112462001
IFRD1	ENSG00000006652.14	ENSG00000006652.14:t:112472219-112472347	-0.0000;0.0000	1.489e-17;7.507e-21	9.997e-01;9.997e-01	0.9995;0.0005	0.9734;0.0266	t|1e1.1o1|1e2.1o1	2	3	0;1	chr7	+	112468115-112472219;112471033-112472219	112467377-112468115;112470899-112471033;112472219-112472347		http://genome.ucsc.edu/cgi-bin/hgTracks?db=hg38&position=chr7%3A112472347-112467377
COX10	ENSG00000006695.12	ENSG00000006695.12:s:14069490-14069648	0.0000;0.0000	7.504e-21;7.504e-21	1.000e+00;1.000e+00	0.9994;0.0006	0.9993;0.0007	s|1e1.1o1|1e2.1o1	2	3	0;1	chr17	+	14069648-14074323;14069648-14102118	14069490-14069648;14074323-14074456;14102118-14102242		http://genome.ucsc.edu/cgi-bin/hgTracks?db=hg38&position=chr17%3A14102242-14069490
COX10	ENSG00000006695.12	ENSG00000006695.12:s:14074323-14074456	-0.0000;0.0000;0.0000	2.968e-17;7.504e-21;7.504e-21	1.000e+00;1.000e+00;1.000e+00	0.9907;0.0088;0.0005	0.9953;0.0041;0.0006	s|1e1.1o1|1e2.1o1|1e3.1o1	3	4	0;0;1	chr17	+	14074456-14076735;14074456-14102118;14074456-14159877	14074323-14074456;14076735-14077322;14102118-14102242;14159877-14159947		http://genome.ucsc.edu/cgi-bin/hgTracks?db=hg38&position=chr17%3A14159947-14074323
COX10	ENSG00000006695.12	ENSG00000006695.12:s:14076735-14077322	0.0001;-0.0001	1.525e-09;1.456e-09	9.969e-01;9.969e-01	0.9793;0.0207	0.9912;0.0088	s|1e1.1o1|1e2.1o1	2	3	0;0	chr17	+	14077056-14102118;14077056-14159877	14076735-14077322;14102118-14102242;14159877-14159947		http://genome.ucsc.edu/cgi-bin/hgTracks?db=hg38&position=chr17%3A14159947-14076735
COX10	ENSG00000006695.12	ENSG00000006695.12:s:14159877-14159947	0.0000;0.0009;-0.0025;-0.0001;0.0000	7.504e-21;3.554e-06;6.276e-05;1.196e-08;7.504e-21	1.000e+00;9.652e-01;9.064e-01;9.970e-01;1.000e+00	0.0006;0.0006;0.9800;0.0181;0.0006	0.0008;0.0260;0.9697;0.0046;0.0008	s|1e1.1o1|1e2.1o1|1e3.1o1|1e4.1o1|1e5.1o1	5	6	1;1;0;1;1	chr17	+	14159947-14179204;14159947-14182021;14159947-14191989;14159947-14206810;14159947-14209509	14159877-14159947;14179204-14179281;14182021-na;14191989-14192221;14206810-14207585;14209509-14209965		http://genome.ucsc.edu/cgi-bin/hgTracks?db=hg38&position=chr17%3A14209965-14159877
COX10	ENSG00000006695.12	ENSG00000006695.12:s:14191989-14192221	-0.0058;0.0058	7.649e-05;7.649e-05	8.276e-01;8.276e-01	0.9979;0.0021	0.9616;0.0384	s|1e1.1o1|1e2.1o1	2	3	0;0	chr17	+	14192221-14206810;14192221-14209509	14191989-14192221;14206810-14207585;14209509-14209965		http://genome.ucsc.edu/cgi-bin/hgTracks?db=hg38&position=chr17%3A14209965-14191989
COX10	ENSG00000006695.12	ENSG00000006695.12:t:14102118-14102242	0.0000;-0.0000;0.0000	7.504e-21;7.504e-21;3.368e-13	1.000e+00;9.999e-01;9.999e-01	0.0007;0.0110;0.9883	0.0007;0.0048;0.9945	t|1e1.1o1|1e2.1o1|1e3.1o1	3	4	1;0;0	chr17	+	14069648-14102118;14074456-14102118;14077056-14102118	14069490-14069648;14074323-14074456;14076735-14077322;14102118-14102242		http://genome.ucsc.edu/cgi-bin/hgTracks?db=hg38&position=chr17%3A14102242-14069490
COX10	ENSG00000006695.12	ENSG00000006695.12:t:14159877-14159947	0.0000;-0.0000;0.0000	7.504e-21;7.504e-21;1.882e-13	1.000e+00;1.000e+00;9.999e-01	0.0005;0.0147;0.9847	0.0008;0.0093;0.9900	t|1e1.1o1|1e2.1o1|1e3.1o1	3	4	1;0;0	chr17	+	14074456-14159877;14077056-14159877;14102242-14159877	14074323-14074456;14076735-14077322;14102118-14102242;14159877-14159947		http://genome.ucsc.edu/cgi-bin/hgTracks?db=hg38&position=chr17%3A14159947-14074323
COX10	ENSG00000006695.12	ENSG00000006695.12:t:14206810-14207585	-0.0009;0.0009	9.557e-06;9.558e-06	9.664e-01;9.664e-01	0.0245;0.9755	0.0048;0.9952	t|1e1.1o1|1e2.1o1	2	3	1;0	chr17	+	14159947-14206810;14192221-14206810	14159877-14159947;14191989-14192221;14206810-14207585		http://genome.ucsc.edu/cgi-bin/hgTracks?db=hg38&position=chr17%3A14207585-14159877
VPS41	ENSG00000006715.16	ENSG00000006715.16:s:38726909-38727186	0.0106;-0.0000;0.0000;-0.0005	7.532e-06;7.504e-21;7.504e-21;2.470e-09	7.325e-01;1.000e+00;1.000e+00;9.619e-01	0.9524;0.0153;0.0004;0.0311	0.9757;0.0004;0.0004;0.0235	s|1e1.1o4|1e1.2o4|1e1.3o4|1e1.4o4	4	2	0;1;1;1	chr7	-	38726326-38726909;38726079-38726909;38725548-38726909;38723234-38726909	38722974-38726326;38726909-38727186		http://genome.ucsc.edu/cgi-bin/hgTracks?db=hg38&position=chr7%3A38727186-38722974
VPS41	ENSG00000006715.16	ENSG00000006715.16:s:38728542-38728586	0.0000;-0.0000	7.507e-21;4.546e-15	9.996e-01;9.996e-01	0.0007;0.9993	0.0230;0.9770	s|1e1.1o1|1e2.1o1	2	3	0;0	chr7	-	38728434-38728542;38726988-38728542	38726909-38727186;38728341-38728434;38728542-38728586		http://genome.ucsc.edu/cgi-bin/hgTracks?db=hg38&position=chr7%3A38728586-38726909
VPS41	ENSG00000006715.16	ENSG00000006715.16:s:38741981-38742121	0.0000;0.0000	7.504e-21;7.504e-21	1.000e+00;1.000e+00	0.9990;0.0010	0.9991;0.0009	s|1e2.1o1|2e1.1o1	2	3	0;0	chr7	-	38728791-38741985;38741351-38741981	38728692-38728791;38741284-38741351;38741981-38742121		http://genome.ucsc.edu/cgi-bin/hgTracks?db=hg38&position=chr7%3A38742121-38728692
VPS41	ENSG00000006715.16	ENSG00000006715.16:s:38771198-38771254	0.0000;-0.0000	7.504e-21;1.920e-17	1.000e+00;1.000e+00	0.0054;0.9946	0.0095;0.9905	s|1e1.1o1|1e2.1o1	2	3	1;0	chr7	-	38769316-38771198;38767598-38771198	38767537-38767598;38769180-38769316;38771198-38771254		http://genome.ucsc.edu/cgi-bin/hgTracks?db=hg38&position=chr7%3A38771254-38767537
VPS41	ENSG00000006715.16	ENSG00000006715.16:s:38796745-38796864	0.0000;-0.0000	7.504e-21;1.607e-20	1.000e+00;1.000e+00	0.0006;0.9994	0.0198;0.9802	s|1e1.1o1|1e2.1o1	2	3	0;0	chr7	-	38796526-38796745;38795611-38796745	38795465-38795611;38796415-38796526;38796745-38796864		http://genome.ucsc.edu/cgi-bin/hgTracks?db=hg38&position=chr7%3A38796864-38795465
VPS41	ENSG00000006715.16	ENSG00000006715.16:s:38817803-38818153	0.0000;0.0000	7.504e-21;7.504e-21	1.000e+00;1.000e+00	0.9990;0.0010	0.9991;0.0009	s|1e1.1o1|1e2.1o1	2	3	0;1	chr7	-	38796864-38817817;38789867-38817817	38789801-38789867;38796745-38796864;38817803-38818153		http://genome.ucsc.edu/cgi-bin/hgTracks?db=hg38&position=chr7%3A38818153-38789801
VPS41	ENSG00000006715.16	ENSG00000006715.16:s:38821203-38821265	0.0000;0.0000	7.504e-21;7.504e-21	1.000e+00;1.000e+00	0.0009;0.9991	0.0007;0.9993	s|1e1.1o2|1e1.2o2	2	2	1;0	chr7	-	38818153-38821203;38817882-38821203	38817803-38818153;38821203-38821265		http://genome.ucsc.edu/cgi-bin/hgTracks?db=hg38&position=chr7%3A38821265-38817803
VPS41	ENSG00000006715.16	ENSG00000006715.16:s:38862545-38862622	0.0000;-0.0000	7.504e-21;7.504e-21	1.000e+00;1.000e+00	0.9941;0.0059	0.9995;0.0005	s|1e1.1o1|1e2.1o1	2	3	0;0	chr7	-	38830328-38862545;38821265-38862545	38821203-38821265;38830254-38830328;38862545-38862622		http://genome.ucsc.edu/cgi-bin/hgTracks?db=hg38&position=chr7%3A38862622-38821203
VPS41	ENSG00000006715.16	ENSG00000006715.16:s:38909154-38909191	0.0002;-0.0002	2.483e-04;2.483e-04	9.141e-01;9.141e-01	0.9765;0.0235	0.9780;0.0220	s|1e1.1o1|1e2.1o1	2	3	0;0	chr7	-	38898129-38909154;38869253-38909154	38869146-38869253;38898091-38898129;38909154-38909191		http://genome.ucsc.edu/cgi-bin/hgTracks?db=hg38&position=chr7%3A38909191-38869146
VPS41	ENSG00000006715.16	ENSG00000006715.16:t:38726909-38727186	0.0008;-0.0008	6.216e-10;6.107e-10	9.680e-01;9.680e-01	0.9673;0.0327	0.9773;0.0227	t|1e1.1o1|1e2.1o1	2	3	0;0	chr7	-	38726988-38728542;38726988-38728341	38726909-38727186;38728341-38728434;38728542-38728586		http://genome.ucsc.edu/cgi-bin/hgTracks?db=hg38&position=chr7%3A38728586-38726909
VPS41	ENSG00000006715.16	ENSG00000006715.16:t:38745559-38745998	0.0000;0.0000	7.504e-21;7.504e-21	1.000e+00;1.000e+00	0.9992;0.0008	0.9993;0.0007	t|1e1.1o1|1e2.1o1	2	3	0;1	chr7	-	38745613-38752176;38745613-38747119	38745559-38745998;38747119-na;38752176-38752313		http://genome.ucsc.edu/cgi-bin/hgTracks?db=hg38&position=chr7%3A38752313-38745559
VPS41	ENSG00000006715.16	ENSG00000006715.16:t:38767537-38767598	0.0001;-0.0001	1.064e-13;7.525e-21	9.978e-01;9.978e-01	0.9744;0.0256	0.9991;0.0009	t|1e1.1o1|1e2.1o1	2	3	0;1	chr7	-	38767598-38771198;38767598-38769180	38767537-38767598;38769180-38769316;38771198-38771254		http://genome.ucsc.edu/cgi-bin/hgTracks?db=hg38&position=chr7%3A38771254-38767537
VPS41	ENSG00000006715.16	ENSG00000006715.16:t:38774115-38774244	0.0000;0.0000	7.505e-21;7.504e-21	1.000e+00;1.000e+00	0.9991;0.0009	0.9991;0.0009	t|1e1.1o1|1e2.1o1	2	3	0;0	chr7	-	38774244-38776679;38774244-38775189	38774115-38774244;38775189-38775672;38776679-38776776		http://genome.ucsc.edu/cgi-bin/hgTracks?db=hg38&position=chr7%3A38776776-38774115
VPS41	ENSG00000006715.16	ENSG00000006715.16:t:38789801-38789867	0.0000;0.0000	7.504e-21;7.504e-21	1.000e+00;1.000e+00	0.0009;0.9991	0.0007;0.9993	t|1e1.1o1|1e2.1o1	2	3	1;0	chr7	-	38789867-38817817;38789867-38795465	38789801-38789867;38795465-38795611;38817803-38818153		http://genome.ucsc.edu/cgi-bin/hgTracks?db=hg38&position=chr7%3A38818153-38789801
VPS41	ENSG00000006715.16	ENSG00000006715.16:t:38795465-38795611	0.0000;0.0000;0.0000	7.504e-21;7.504e-21;7.504e-21	1.000e+00;1.000e+00;1.000e+00	0.0004;0.9992;0.0004	0.0004;0.9983;0.0014	t|1e1.1o1|1e2.1o1|1e3.1o1	3	4	0;0;0	chr7	-	38795611-38796932;38795611-38796745;38795611-38796415	38795465-38795611;38796415-38796526;38796745-38796864;38796932-38797041		http://genome.ucsc.edu/cgi-bin/hgTracks?db=hg38&position=chr7%3A38797041-38795465
VPS41	ENSG00000006715.16	ENSG00000006715.16:t:38821203-38821265	-0.0000;0.0000	7.504e-21;1.443e-15	1.000e+00;1.000e+00	0.0069;0.9931	0.0006;0.9994	t|1e1.1o1|1e2.1o1	2	3	0;0	chr7	-	38821265-38862545;38821265-38830254	38821203-38821265;38830254-38830328;38862545-38862622		http://genome.ucsc.edu/cgi-bin/hgTracks?db=hg38&position=chr7%3A38862622-38821203
VPS41	ENSG00000006715.16	ENSG00000006715.16:t:38830254-38830328	0.0000;0.0000	7.504e-21;7.504e-21	1.000e+00;1.000e+00	0.9992;0.0008	0.9995;0.0005	t|1e1.1o1|1e2.1o1	2	3	0;0	chr7	-	38830328-38862545;38830328-38831216	38830254-38830328;38831216-38831346;38862545-38862622		http://genome.ucsc.edu/cgi-bin/hgTracks?db=hg38&position=chr7%3A38862622-38830254
VPS41	ENSG00000006715.16	ENSG00000006715.16:t:38869146-38869253	-0.0000;0.0000	7.504e-21;3.151e-13	9.999e-01;9.999e-01	0.0123;0.9877	0.0070;0.9930	t|1e1.1o1|1e2.1o1	2	3	0;0	chr7	-	38869253-38909154;38869253-38898091	38869146-38869253;38898091-38898129;38909154-38909191		http://genome.ucsc.edu/cgi-bin/hgTracks?db=hg38&position=chr7%3A38909191-38869146
VPS41	ENSG00000006715.16	ENSG00000006715.16:t:38898091-38898129	0.0000;0.0000;-0.0000	2.164e-07;2.164e-07;9.357e-07	9.997e-01;9.997e-01;9.989e-01	0.0014;0.0014;0.9972	0.0029;0.0029;0.9941	t|1e1.1o1|1e2.1o1|1e3.1o1	3	4	0;0;0	chr7	-	38898129-38932278;38898129-38929472;38898129-38909154	38898091-38898129;38909154-38909191;38929472-38929560;38932278-38932394		http://genome.ucsc.edu/cgi-bin/hgTracks?db=hg38&position=chr7%3A38932394-38898091
PNPLA4	ENSG00000006757.12	ENSG00000006757.12:s:7925940-7926132	-0.0000;0.0000	1.158e-18;7.504e-21	1.000e+00;1.000e+00	0.9986;0.0014	0.9933;0.0067	s|1e1.1o1|1e2.1o1	2	3	0;1	chrX	-	7922098-7925940;7921848-7925940	7921713-7921848;7922004-7922098;7925940-7926132		http://genome.ucsc.edu/cgi-bin/hgTracks?db=hg38&position=chrX%3A7926132-7921713
PNPLA4	ENSG00000006757.12	ENSG00000006757.12:t:7921713-7921848	0.0000;-0.0000	7.504e-21;3.281e-19	1.000e+00;1.000e+00	0.0012;0.9988	0.0062;0.9938	t|1e1.1o1|1e2.1o1	2	3	1;0	chrX	-	7921848-7925940;7921848-7922004	7921713-7921848;7922004-7922098;7925940-7926132		http://genome.ucsc.edu/cgi-bin/hgTracks?db=hg38&position=chrX%3A7926132-7921713
PNPLA4	ENSG00000006757.12	ENSG00000006757.12:t:7922004-7922098	0.0000;0.0000	7.504e-21;7.505e-21	1.000e+00;1.000e+00	0.0014;0.9986	0.0009;0.9991	t|1e1.1o2|1e2.1o1	2	3	0;0	chrX	-	7922098-7927686;7922098-7925940	7922004-7922098;7925940-7926132;7927671-7927739		http://genome.ucsc.edu/cgi-bin/hgTracks?db=hg38&position=chrX%3A7927739-7922004
PNPLA4	ENSG00000006757.12	ENSG00000006757.12:t:7925940-7926132	0.0018;0.1165;-0.1261	7.535e-05;6.150e-01;6.660e-01	8.657e-01;4.539e-02;3.609e-02	0.0258;0.0895;0.8871	0.0359;0.2166;0.7480	t|1e1.1o2|1e1.2o2|1e2.1o1	3	3	0;0;0	chrX	-	7926132-7927686;7926132-7927671;7926132-7927286	7925940-7926132;7927286-7927413;7927671-7927739		http://genome.ucsc.edu/cgi-bin/hgTracks?db=hg38&position=chrX%3A7927739-7925940
KIAA0100	ENSG00000007202.15	ENSG00000007202.15:s:28615664-28615798	0.0000;0.0000;0.0000;0.0000	7.504e-21;7.504e-21;7.504e-21;7.504e-21	1.000e+00;1.000e+00;1.000e+00;1.000e+00	0.9994;0.0001;0.0005;0.0001	0.9985;0.0001;0.0013;0.0001	s|1e1.1o2|1e1.2o2|1e2.1o1|1e3.1o1	4	4	0;1;1;1	chr17	-	28615246-28615664;28614675-28615664;28613688-28615664;28613685-28615664	na-28613685;na-28613688;28614446-28615246;28615664-28615798		http://genome.ucsc.edu/cgi-bin/hgTracks?db=hg38&position=chr17%3A28615798-28613675
KIAA0100	ENSG00000007202.15	ENSG00000007202.15:s:28616096-28616197	0.0000;0.0000	7.504e-21;7.504e-21	1.000e+00;1.000e+00	0.9909;0.0091	0.9964;0.0036	s|1e1.1o1|1e2.1o2	2	3	0;1	chr17	-	28615798-28616096;28615246-28616096	28614446-28615246;28615664-28615798;28616096-28616197		http://genome.ucsc.edu/cgi-bin/hgTracks?db=hg38&position=chr17%3A28616197-28614446
KIAA0100	ENSG00000007202.15	ENSG00000007202.15:s:28617228-28617318	0.0000;0.0000;0.0000	7.504e-21;7.504e-21;7.504e-21	1.000e+00;1.000e+00;1.000e+00	0.9954;0.0001;0.0045	0.9950;0.0019;0.0030	s|1e1.1o2|1e2.1o2|2e1.2o2	3	3	0;0;0	chr17	-	28616999-28617232;28616753-28617232;28616995-28617228	28616618-28616753;28616889-28616999;28617228-28617318		http://genome.ucsc.edu/cgi-bin/hgTracks?db=hg38&position=chr17%3A28617318-28616618
KIAA0100	ENSG00000007202.15	ENSG00000007202.15:s:28618718-28618971	0.0000;0.0000	7.504e-21;7.504e-21	1.000e+00;1.000e+00	0.0002;0.9998	0.0002;0.9998	s|1e1.1o1|2e1.1o1	2	2	1;0	chr17	-	28617318-28618908;28617318-28618791	28617228-28617318;28618718-28618971		http://genome.ucsc.edu/cgi-bin/hgTracks?db=hg38&position=chr17%3A28618971-28617228
KIAA0100	ENSG00000007202.15	ENSG00000007202.15:s:28619860-28620060	0.0000;0.0000	7.504e-21;7.504e-21	1.000e+00;1.000e+00	0.9998;0.0002	0.9949;0.0051	s|1e1.1o2|1e1.2o2	2	2	0;1	chr17	-	28619775-28619860;28619766-28619860	28619654-28619775;28619860-28620060		http://genome.ucsc.edu/cgi-bin/hgTracks?db=hg38&position=chr17%3A28620060-28619654
KIAA0100	ENSG00000007202.15	ENSG00000007202.15:s:28620988-28621170	-0.0005;0.0000;0.0000	7.690e-21;7.504e-21;7.504e-21	9.823e-01;1.000e+00;1.000e+00	0.9985;0.0001;0.0014	0.9634;0.0129;0.0233	s|1e1.1o2|1e1.2o2|1e2.1o1	3	3	0;1;1	chr17	-	28620630-28620988;28620573-28620988;28620015-28620988	28619860-28620060;28620509-28620630;28620988-28621170		http://genome.ucsc.edu/cgi-bin/hgTracks?db=hg38&position=chr17%3A28621170-28619860
KIAA0100	ENSG00000007202.15	ENSG00000007202.15:s:28628265-28628559	0.0000;0.0000	7.504e-21;7.504e-21	1.000e+00;1.000e+00	0.9998;0.0002	0.9998;0.0002	s|1e1.1o1|1e2.1o1	2	3	0;1	chr17	-	28624390-28628265;28623966-28628265	28623760-28623966;28624233-28624390;28628265-28628559		http://genome.ucsc.edu/cgi-bin/hgTracks?db=hg38&position=chr17%3A28628559-28623760
KIAA0100	ENSG00000007202.15	ENSG00000007202.15:s:28631479-28631681	0.0000;-0.0000;0.0000	7.504e-21;7.504e-21;7.504e-21	1.000e+00;1.000e+00;1.000e+00	0.0023;0.9910;0.0066	0.0002;0.9837;0.0161	s|1e1.1o1|2e1.1o1|2e2.1o1	3	3	1;0;1	chr17	-	28628559-28631632;28628559-28631479;28624390-28631479	28624233-28624390;28628265-28628559;28631479-28631681		http://genome.ucsc.edu/cgi-bin/hgTracks?db=hg38&position=chr17%3A28631681-28624233
KIAA0100	ENSG00000007202.15	ENSG00000007202.15:s:28631820-28631919	0.0053;-0.0053	2.396e-06;2.396e-06	8.152e-01;8.152e-01	0.9321;0.0679	0.9456;0.0544	s|1e1.1o2|1e1.2o2	2	2	0;1	chr17	-	28631681-28631820;28631678-28631820	28631479-28631681;28631820-28631919		http://genome.ucsc.edu/cgi-bin/hgTracks?db=hg38&position=chr17%3A28631919-28631479
KIAA0100	ENSG00000007202.15	ENSG00000007202.15:s:28632942-28633166	0.0000;0.0000	7.504e-21;7.504e-21	1.000e+00;1.000e+00	0.0002;0.9998	0.0106;0.9894	s|1e1.1o1|2e1.1o1	2	2	1;0	chr17	-	28632239-28632948;28632239-28632942	28632049-28632239;28632942-28633166		http://genome.ucsc.edu/cgi-bin/hgTracks?db=hg38&position=chr17%3A28633166-28632049
KIAA0100	ENSG00000007202.15	ENSG00000007202.15:s:28633549-28633653	0.0000;0.0000;0.0000	7.504e-21;7.504e-21;7.504e-21	1.000e+00;1.000e+00;1.000e+00	0.9988;0.0011;0.0002	0.9968;0.0031;0.0002	s|1e1.1o2|1e1.2o2|1e2.2o2	3	3	0;0;1	chr17	-	28633401-28633549;28633329-28633549;28633162-28633549	28632942-28633166;28633283-28633476;28633549-28633653		http://genome.ucsc.edu/cgi-bin/hgTracks?db=hg38&position=chr17%3A28633653-28632942
KIAA0100	ENSG00000007202.15	ENSG00000007202.15:s:28633835-28634086	0.0000;0.0000;0.0000	7.504e-21;7.504e-21;7.504e-21	1.000e+00;1.000e+00;1.000e+00	0.9960;0.0039;0.0002	0.9963;0.0035;0.0002	s|1e1.1o1|1e2.1o2|2e1.1o1	3	3	0;1;1	chr17	-	28633751-28633895;28633401-28633895;28633751-28633835	28633283-28633476;28633686-28633751;28633835-28634086		http://genome.ucsc.edu/cgi-bin/hgTracks?db=hg38&position=chr17%3A28634086-28633283
KIAA0100	ENSG00000007202.15	ENSG00000007202.15:s:28634517-28635609	0.0097;-0.0097	4.441e-16;1.125e-20	7.522e-01;7.522e-01	0.9531;0.0469	0.9720;0.0280	s|1e1.1o1|1e2.1o1	2	3	0;1	chr17	-	28634086-28634517;28633751-28634517	28633686-28633751;28633835-28634086;28634517-28635609		http://genome.ucsc.edu/cgi-bin/hgTracks?db=hg38&position=chr17%3A28635609-28633686
KIAA0100	ENSG00000007202.15	ENSG00000007202.15:s:28636965-28637170	0.0000;0.0000	7.504e-21;7.504e-21	1.000e+00;1.000e+00	0.0012;0.9988	0.0012;0.9988	s|1e1.1o1|1e2.1o1	2	3	1;0	chr17	-	28636164-28636965;28635609-28636965	28634517-28635609;28636114-28636164;28636965-28637170		http://genome.ucsc.edu/cgi-bin/hgTracks?db=hg38&position=chr17%3A28637170-28634517
KIAA0100	ENSG00000007202.15	ENSG00000007202.15:s:28637836-28638094	-0.0000;0.0000	7.504e-21;7.504e-21	1.000e+00;1.000e+00	0.9871;0.0129	0.9858;0.0142	s|1e1.1o1|1e2.1o1	2	3	0;1	chr17	-	28637170-28637836;28635609-28637836	28634517-28635609;28636965-28637170;28637836-28638094		http://genome.ucsc.edu/cgi-bin/hgTracks?db=hg38&position=chr17%3A28638094-28634517
KIAA0100	ENSG00000007202.15	ENSG00000007202.15:s:28638252-28638415	0.0000;0.0000	7.504e-21;7.504e-21	1.000e+00;1.000e+00	0.9998;0.0002	0.9990;0.0010	s|1e1.1o2|1e1.2o2	2	2	0;1	chr17	-	28638094-28638252;28638089-28638252	28637836-28638094;28638252-28638415		http://genome.ucsc.edu/cgi-bin/hgTracks?db=hg38&position=chr17%3A28638415-28637836
KIAA0100	ENSG00000007202.15	ENSG00000007202.15:s:28639561-28639642	-0.0000;0.0000	7.504e-21;7.504e-21	1.000e+00;1.000e+00	0.9998;0.0002	0.9797;0.0203	s|1e1.1o1|2e1.1o1	2	2	0;1	chr17	-	28639460-28639575;28639460-28639561	28639061-28639460;28639561-28639642		http://genome.ucsc.edu/cgi-bin/hgTracks?db=hg38&position=chr17%3A28639642-28639061
KIAA0100	ENSG00000007202.15	ENSG00000007202.15:s:28642275-28642481	0.0000;0.0000;0.0000	7.504e-21;7.504e-21;7.504e-21	1.000e+00;1.000e+00;1.000e+00	0.0014;0.9875;0.0106	0.0002;0.9966;0.0032	s|1e1.1o2|1e1.2o2|1e2.1o2	3	3	1;0;1	chr17	-	28642097-28642275;28642078-28642275;28640683-28642275	28640397-28640683;28642063-28642097;28642275-28642481		http://genome.ucsc.edu/cgi-bin/hgTracks?db=hg38&position=chr17%3A28642481-28640397
KIAA0100	ENSG00000007202.15	ENSG00000007202.15:s:28642869-28642987	0.0000;0.0000	7.504e-21;7.504e-21	1.000e+00;1.000e+00	0.9998;0.0002	0.9986;0.0014	s|1e1.1o1|1e2.2o2	2	3	0;1	chr17	-	28642335-28642869;28642078-28642869	28642063-28642097;28642275-28642481;28642869-28642987		http://genome.ucsc.edu/cgi-bin/hgTracks?db=hg38&position=chr17%3A28642987-28642063
KIAA0100	ENSG00000007202.15	ENSG00000007202.15:s:28643610-28643659	0.0474;-0.0105;0.0000	2.993e-06;1.155e-20;7.504e-21	4.859e-01;7.393e-01;1.000e+00	0.9363;0.0477;0.0170	0.9716;0.0156;0.0128	s|1e1.1o2|1e1.2o2|1e2.1o1	3	3	0;1;1	chr17	-	28643311-28643610;28643226-28643610;28642987-28643610	28642869-28642987;28643102-28643311;28643610-28643659		http://genome.ucsc.edu/cgi-bin/hgTracks?db=hg38&position=chr17%3A28643659-28642869
KIAA0100	ENSG00000007202.15	ENSG00000007202.15:s:28644058-28644187	0.0000;0.0000	7.504e-21;7.504e-21	1.000e+00;1.000e+00	0.9998;0.0002	0.9988;0.0012	s|1e1.1o1|1e2.1o2	2	3	0;0	chr17	-	28643659-28644058;28643311-28644058	28643102-28643311;28643610-28643659;28644058-28644187		http://genome.ucsc.edu/cgi-bin/hgTracks?db=hg38&position=chr17%3A28644187-28643102
KIAA0100	ENSG00000007202.15	ENSG00000007202.15:t:28614446-28615246	0.0000;0.0000;0.0000	7.504e-21;7.504e-21;7.504e-21	1.000e+00;1.000e+00;1.000e+00	0.0070;0.9929;0.0001	0.0032;0.9967;0.0001	t|1e1.1o1|1e2.1o1|2e2.1o1	3	3	1;0;1	chr17	-	28615246-28616096;28615246-28615664;28614675-28615664	28614446-28615246;28615664-28615798;28616096-28616197		http://genome.ucsc.edu/cgi-bin/hgTracks?db=hg38&position=chr17%3A28616197-28614446
KIAA0100	ENSG00000007202.15	ENSG00000007202.15:t:28616618-28616753	0.0000;0.0000;0.0000	7.504e-21;7.504e-21;7.504e-21	1.000e+00;1.000e+00;1.000e+00	0.0001;0.9997;0.0001	0.0022;0.9976;0.0001	t|1e1.1o2|1e2.1o1|2e2.1o1	3	3	0;0;1	chr17	-	28616753-28617232;28616753-28616889;28616703-28616889	28616618-28616753;28616889-28616999;28617228-28617318		http://genome.ucsc.edu/cgi-bin/hgTracks?db=hg38&position=chr17%3A28617318-28616618
KIAA0100	ENSG00000007202.15	ENSG00000007202.15:t:28619860-28620060	0.0000;-0.0000	7.504e-21;7.504e-21	1.000e+00;1.000e+00	0.0013;0.9987	0.0248;0.9752	t|1e1.1o1|1e2.1o1	2	3	1;0	chr17	-	28620015-28620988;28620015-28620509	28619860-28620060;28620509-28620630;28620988-28621170		http://genome.ucsc.edu/cgi-bin/hgTracks?db=hg38&position=chr17%3A28621170-28619860
KIAA0100	ENSG00000007202.15	ENSG00000007202.15:t:28623760-28623966	0.0000;0.0000	7.504e-21;7.504e-21	1.000e+00;1.000e+00	0.0002;0.9998	0.0002;0.9998	t|1e1.1o1|1e2.1o1	2	3	1;0	chr17	-	28623966-28628265;28623966-28624233	28623760-28623966;28624233-28624390;28628265-28628559		http://genome.ucsc.edu/cgi-bin/hgTracks?db=hg38&position=chr17%3A28628559-28623760
KIAA0100	ENSG00000007202.15	ENSG00000007202.15:t:28624233-28624390	0.0000;0.0000	7.504e-21;7.504e-21	1.000e+00;1.000e+00	0.0047;0.9953	0.0103;0.9897	t|1e1.2o2|1e2.1o1	2	3	1;0	chr17	-	28624390-28631479;28624390-28628265	28624233-28624390;28628265-28628559;28631479-28631681		http://genome.ucsc.edu/cgi-bin/hgTracks?db=hg38&position=chr17%3A28631681-28624233
KIAA0100	ENSG00000007202.15	ENSG00000007202.15:t:28632942-28633166	-0.0000;0.0000;0.0000	7.504e-21;7.504e-21;7.504e-21	1.000e+00;1.000e+00;1.000e+00	0.0217;0.0001;0.9781	0.0148;0.0002;0.9850	t|1e2.1o1|2e1.1o1|2e2.1o1	3	3	1;1;0	chr17	-	28633166-28633283;28633162-28633549;28633162-28633283	28632942-28633166;28633283-28633476;28633549-28633653		http://genome.ucsc.edu/cgi-bin/hgTracks?db=hg38&position=chr17%3A28633653-28632942
KIAA0100	ENSG00000007202.15	ENSG00000007202.15:t:28633283-28633476	0.0000;0.0000;0.0000	7.504e-21;7.504e-21;7.504e-21	1.000e+00;1.000e+00;1.000e+00	0.0044;0.9941;0.0011	0.0037;0.9925;0.0030	t|1e1.1o2|1e2.1o1|2e2.1o1	3	3	1;0;0	chr17	-	28633401-28633895;28633401-28633549;28633329-28633549	28633283-28633476;28633549-28633653;28633835-28634086		http://genome.ucsc.edu/cgi-bin/hgTracks?db=hg38&position=chr17%3A28634086-28633283
KIAA0100	ENSG00000007202.15	ENSG00000007202.15:t:28633686-28633751	-0.0201;0.0204;0.0000	1.525e-20;1.734e-10;7.504e-21	6.265e-01;6.238e-01;1.000e+00	0.0509;0.9490;0.0001	0.0276;0.9723;0.0002	t|1e1.1o1|1e2.1o2|1e2.2o2	3	3	1;0;1	chr17	-	28633751-28634517;28633751-28633895;28633751-28633835	28633686-28633751;28633835-28634086;28634517-28635609		http://genome.ucsc.edu/cgi-bin/hgTracks?db=hg38&position=chr17%3A28635609-28633686
KIAA0100	ENSG00000007202.15	ENSG00000007202.15:t:28634517-28635609	0.0000;-0.0000;0.0000;0.0000	7.504e-21;7.504e-21;7.504e-21;7.504e-21	1.000e+00;1.000e+00;1.000e+00;1.000e+00	0.0102;0.9888;0.0001;0.0010	0.0123;0.9756;0.0001;0.0111	t|1e1.1o1|1e2.1o1|1e3.1o1|1e4.1o1	4	5	1;0;1;1	chr17	-	28635609-28637836;28635609-28636965;28635609-28636517;28635609-28636114	28634517-28635609;28636114-28636164;28636517-na;28636965-28637170;28637836-28638094		http://genome.ucsc.edu/cgi-bin/hgTracks?db=hg38&position=chr17%3A28638094-28634517
KIAA0100	ENSG00000007202.15	ENSG00000007202.15:t:28640397-28640683	0.0000;0.0000;0.0000;0.0000	7.504e-21;7.504e-21;7.504e-21;7.504e-21	1.000e+00;1.000e+00;1.000e+00;1.000e+00	0.0115;0.0001;0.9882;0.0001	0.0034;0.0006;0.9957;0.0001	t|1e1.1o1|1e2.1o2|1e2.2o2|2e2.2o2	4	3	1;1;0;0	chr17	-	28640683-28642275;28640683-28642028;28640683-28641889;28640627-28641889	28640397-28640683;28641889-28642047;28642275-28642481		http://genome.ucsc.edu/cgi-bin/hgTracks?db=hg38&position=chr17%3A28642481-28640397
KIAA0100	ENSG00000007202.15	ENSG00000007202.15:t:28642063-28642097	0.0000;0.0000;0.0000	7.504e-21;7.504e-21;7.504e-21	1.000e+00;1.000e+00;1.000e+00	0.0015;0.0001;0.9984	0.0002;0.0011;0.9987	t|1e2.1o1|2e1.1o1|2e2.1o1	3	3	1;1;0	chr17	-	28642097-28642275;28642078-28642869;28642078-28642275	28642063-28642097;28642275-28642481;28642869-28642987		http://genome.ucsc.edu/cgi-bin/hgTracks?db=hg38&position=chr17%3A28642987-28642063
KIAA0100	ENSG00000007202.15	ENSG00000007202.15:t:28642869-28642987	0.0000;0.0104;-0.0000	7.504e-21;1.564e-13;7.507e-21	1.000e+00;7.056e-01;9.996e-01	0.0168;0.9509;0.0327	0.0134;0.9647;0.0229	t|1e1.1o1|1e2.1o2|1e2.2o2	3	3	1;0;1	chr17	-	28642987-28643610;28642987-28643164;28642987-28643102	28642869-28642987;28643102-28643311;28643610-28643659		http://genome.ucsc.edu/cgi-bin/hgTracks?db=hg38&position=chr17%3A28643659-28642869
KIAA0100	ENSG00000007202.15	ENSG00000007202.15:t:28643102-28643311	0.0000;0.0124;-0.0121	7.504e-21;5.409e-10;5.583e-10	1.000e+00;7.112e-01;7.157e-01	0.0002;0.9512;0.0486	0.0014;0.9831;0.0158	t|1e1.1o1|1e2.1o1|2e2.1o1	3	3	0;0;1	chr17	-	28643311-28644058;28643311-28643610;28643226-28643610	28643102-28643311;28643610-28643659;28644058-28644187		http://genome.ucsc.edu/cgi-bin/hgTracks?db=hg38&position=chr17%3A28644187-28643102
KIAA0100	ENSG00000007202.15	ENSG00000007202.15:t:28644058-28644187	0.0000;0.0000;0.0000	7.504e-21;7.504e-21;7.504e-21	1.000e+00;1.000e+00;1.000e+00	0.0002;0.0002;0.9996	0.0002;0.0002;0.9996	t|1e1.1o1|1e2.1o1|1e3.1o1	3	4	1;0;0	chr17	-	28644187-28655287;28644187-28645425;28644187-28644989	28644058-28644187;28644989-28645158;28645425-28645454;28655287-na		http://genome.ucsc.edu/cgi-bin/hgTracks?db=hg38&position=chr17%3A28655297-28644058
RPUSD1	ENSG00000007376.8	ENSG00000007376.8:s:787344-787477	-0.0000;-0.0000;0.0137;0.0000;0.0000	7.504e-21;7.505e-21;1.676e-05;7.519e-21;7.504e-21	1.000e+00;9.999e-01;6.599e-01;9.983e-01;1.000e+00	0.0221;0.0077;0.9475;0.0145;0.0002	0.0023;0.0034;0.9595;0.0295;0.0051	s|1e1.2o2|2e1.1o2|2e1.2o2|2e2.1o1|3e1.2o2	5	3	0;1;0;0;0	chr16	-	787179-787397;787241-787354;787179-787354;786928-787354;787179-787344	786826-786928;787068-787241;787344-787477		http://genome.ucsc.edu/cgi-bin/hgTracks?db=hg38&position=chr16%3A787477-786826
RPUSD1	ENSG00000007376.8	ENSG00000007376.8:s:788256-788397	-0.1090;0.0669;0.0239	5.767e-01;2.552e-01;2.874e-02	4.918e-02;1.700e-01;5.182e-01	0.7184;0.1331;0.1462	0.6033;0.2105;0.1842	s|1e1.1o2|1e1.2o2|1e2.1o1	3	3	0;0;0	chr16	-	787744-788256;787645-788256;787477-788256	787344-787477;787556-787981;788256-788397		http://genome.ucsc.edu/cgi-bin/hgTracks?db=hg38&position=chr16%3A788397-787344
RPUSD1	ENSG00000007376.8	ENSG00000007376.8:t:786826-786928	0.0007;-0.0136;-0.0000;0.0032	1.986e-10;1.671e-02;7.504e-21;6.135e-03	9.721e-01;5.938e-01;1.000e+00;6.690e-01	0.0133;0.7900;0.0089;0.1840	0.0336;0.7704;0.0017;0.1937	t|1e1.2o3|1e2.1o3|1e2.2o3|1e2.3o3	4	3	0;0;1;0	chr16	-	786928-787354;786928-787077;786928-787075;786928-787068	786826-786928;787068-787241;787344-787477		http://genome.ucsc.edu/cgi-bin/hgTracks?db=hg38&position=chr16%3A787477-786826
RPUSD1	ENSG00000007376.8	ENSG00000007376.8:t:787344-787477	0.0292;-0.0292	3.082e-02;3.082e-02	4.934e-01;4.934e-01	0.0923;0.9077	0.1345;0.8655	t|1e1.1o1|1e2.1o1	2	3	0;0	chr16	-	787477-788256;787477-787556	787344-787477;787556-787981;788256-788397		http://genome.ucsc.edu/cgi-bin/hgTracks?db=hg38&position=chr16%3A788397-787344
LUC7L	ENSG00000007392.16	ENSG00000007392.16:s:189896-190135	0.0000;0.0185;0.0000;-0.0319	7.504e-21;1.276e-02;7.504e-21;2.804e-02	1.000e+00;6.019e-01;1.000e+00;4.855e-01	0.0116;0.8084;0.0040;0.1766	0.0144;0.8390;0.0027;0.1417	s|1e1.1o1|2e1.1o1|3e1.1o1|4e1.1o1	4	2	1;0;0;0	chr16	-	189339-189981;189339-189968;189339-189947;189339-189931	188969-189339;189896-190135		http://genome.ucsc.edu/cgi-bin/hgTracks?db=hg38&position=chr16%3A190135-188969
LUC7L	ENSG00000007392.16	ENSG00000007392.16:s:192927-193015	0.0000;-0.0000;0.0000	7.504e-21;7.504e-21;7.504e-21	1.000e+00;1.000e+00;1.000e+00	0.0002;0.9836;0.0162	0.0036;0.9795;0.0150	s|1e1.1o1|1e2.1o1|1e3.1o1	3	4	0;0;1	chr16	-	190802-192927;190570-192927;190135-192927	189896-190135;190541-190595;190662-190802;192927-193015		http://genome.ucsc.edu/cgi-bin/hgTracks?db=hg38&position=chr16%3A193015-189896
LUC7L	ENSG00000007392.16	ENSG00000007392.16:s:199062-199238	-0.0000;0.0000	7.504e-21;7.504e-21	1.000e+00;1.000e+00	0.9996;0.0004	0.9880;0.0120	s|1e1.1o1|1e2.1o1	2	3	0;1	chr16	-	193015-199062;190570-199062	190541-190595;192927-193015;199062-199238		http://genome.ucsc.edu/cgi-bin/hgTracks?db=hg38&position=chr16%3A199238-190541
LUC7L	ENSG00000007392.16	ENSG00000007392.16:s:206004-206147	0.0000;0.0000;0.0000	7.504e-21;7.504e-21;7.504e-21	1.000e+00;1.000e+00;1.000e+00	0.0002;0.9901;0.0097	0.0002;0.9923;0.0076	s|1e1.1o1|2e1.1o1|2e2.1o1	3	3	1;0;0	chr16	-	199238-206075;199238-206004;193015-206004	192927-193015;199062-199238;206004-206147		http://genome.ucsc.edu/cgi-bin/hgTracks?db=hg38&position=chr16%3A206147-192927
LUC7L	ENSG00000007392.16	ENSG00000007392.16:s:208078-208508	0.0000;0.0000;0.0000	7.504e-21;7.504e-21;7.504e-21	1.000e+00;1.000e+00;1.000e+00	0.9995;0.0002;0.0002	0.9961;0.0002;0.0036	s|1e1.1o1|1e2.1o1|1e3.1o1	3	4	0;1;1	chr16	-	206147-208078;199238-208078;193015-208078	192927-193015;199062-199238;206004-206147;208078-208508		http://genome.ucsc.edu/cgi-bin/hgTracks?db=hg38&position=chr16%3A208508-192927
LUC7L	ENSG00000007392.16	ENSG00000007392.16:s:220171-220747	0.0106;-0.0106	5.559e-08;5.566e-08	7.365e-01;7.365e-01	0.0239;0.9761	0.0465;0.9535	s|1e1.1o1|1e2.1o1	2	3	0;0	chr16	-	208664-220649;208188-220649	208078-208508;208601-209773;220171-220747		http://genome.ucsc.edu/cgi-bin/hgTracks?db=hg38&position=chr16%3A220747-208078
LUC7L	ENSG00000007392.16	ENSG00000007392.16:s:227242-227686	-0.0000;0.0000	2.817e-20;7.519e-21	9.984e-01;9.984e-01	0.9917;0.0083	0.9681;0.0319	s|1e1.1o1|1e2.1o1	2	3	0;1	chr16	-	220747-227242;208188-227242	208078-208508;220171-220747;227242-227686		http://genome.ucsc.edu/cgi-bin/hgTracks?db=hg38&position=chr16%3A227686-208078
LUC7L	ENSG00000007392.16	ENSG00000007392.16:s:229279-229463	0.0016;-0.0017;0.0000	4.987e-03;5.064e-03;7.504e-21	6.480e-01;6.485e-01;1.000e+00	0.1589;0.8408;0.0003	0.1621;0.8375;0.0003	s|1e1.1o1|1e2.1o1|1e3.1o1	3	4	0;0;0	chr16	-	228402-229279;227336-229279;208188-229279	208078-208508;227242-227686;227987-228402;229279-229463		http://genome.ucsc.edu/cgi-bin/hgTracks?db=hg38&position=chr16%3A229463-208078
LUC7L	ENSG00000007392.16	ENSG00000007392.16:t:189896-190135	0.0000;0.0000	7.504e-21;7.504e-21	1.000e+00;1.000e+00	0.0159;0.9841	0.0126;0.9874	t|1e1.1o1|1e2.1o1	2	3	1;0	chr16	-	190135-192927;190135-190541	189896-190135;190541-190595;192927-193015		http://genome.ucsc.edu/cgi-bin/hgTracks?db=hg38&position=chr16%3A193015-189896
LUC7L	ENSG00000007392.16	ENSG00000007392.16:t:190541-190595	0.0000;0.0249;-0.0244	7.504e-21;3.026e-08;2.557e-08	1.000e+00;5.892e-01;5.927e-01	0.0002;0.9472;0.0526	0.0111;0.9887;0.0002	t|1e1.1o1|1e2.1o1|1e3.1o1	3	4	1;0;0	chr16	-	190570-199062;190570-192927;190570-190662	190541-190595;190662-190802;192927-193015;199062-199238		http://genome.ucsc.edu/cgi-bin/hgTracks?db=hg38&position=chr16%3A199238-190541
LUC7L	ENSG00000007392.16	ENSG00000007392.16:t:192927-193015	0.0000;0.0000;-0.0000	7.504e-21;7.504e-21;7.504e-21	1.000e+00;1.000e+00;1.000e+00	0.0002;0.0115;0.9883	0.0038;0.0110;0.9854	t|1e1.1o1|1e2.2o2|1e3.1o1	3	4	1;0;0	chr16	-	193015-208078;193015-206004;193015-199062	192927-193015;199062-199238;206004-206147;208078-208508		http://genome.ucsc.edu/cgi-bin/hgTracks?db=hg38&position=chr16%3A208508-192927
LUC7L	ENSG00000007392.16	ENSG00000007392.16:t:199062-199238	0.0000;0.0000;0.0000	7.504e-21;7.504e-21;7.504e-21	1.000e+00;1.000e+00;1.000e+00	0.0002;0.0002;0.9996	0.0002;0.0002;0.9997	t|1e1.1o1|1e2.1o2|1e2.2o2	3	3	1;1;0	chr16	-	199238-208078;199238-206075;199238-206004	199062-199238;206004-206147;208078-208508		http://genome.ucsc.edu/cgi-bin/hgTracks?db=hg38&position=chr16%3A208508-199062
LUC7L	ENSG00000007392.16	ENSG00000007392.16:t:208078-208508	0.0000;0.0009;-0.0112;-0.0015	7.504e-21;7.816e-21;3.013e-03;1.751e-03	1.000e+00;9.673e-01;6.558e-01;7.911e-01	0.0003;0.0116;0.9237;0.0657	0.0002;0.0367;0.9034;0.0615	t|1e1.1o1|1e2.1o1|1e3.1o1|1e4.1o1	4	5	0;1;0;0	chr16	-	208188-229279;208188-227242;208188-220649;208188-208601	208078-208508;208601-209773;220171-220747;227242-227686;229279-229463		http://genome.ucsc.edu/cgi-bin/hgTracks?db=hg38&position=chr16%3A229463-208078
LUC7L	ENSG00000007392.16	ENSG00000007392.16:t:227242-227686	-0.0419;0.0000;0.0421;0.0000	4.463e-02;7.504e-21;4.326e-02;7.504e-21	4.263e-01;1.000e+00;4.282e-01;1.000e+00	0.9172;0.0003;0.0823;0.0003	0.8694;0.0003;0.1301;0.0003	t|1e1.1o1|1e2.1o2|1e3.1o2|1e3.2o2	4	4	0;0;0;0	chr16	-	227336-229279;227336-228701;227336-228333;227336-227987	227242-227686;227987-228402;228489-228722;229279-229463		http://genome.ucsc.edu/cgi-bin/hgTracks?db=hg38&position=chr16%3A229463-227242
LUC7L	ENSG00000007392.16	ENSG00000007392.16:t:227987-228402	-0.0099;-0.0000;0.0088;-0.0000	6.428e-03;3.077e-10;5.234e-03;3.077e-10	6.999e-01;1.000e+00;7.256e-01;1.000e+00	0.9779;0.0015;0.0191;0.0015	0.9530;0.0014;0.0443;0.0014	t|1e1.1o1|1e2.1o1|1e3.1o2|1e3.2o2	4	4	0;0;0;0	chr16	-	228402-229279;228402-228790;228402-228701;228402-228489	227987-228402;228489-228722;228790-229142;229279-229463		http://genome.ucsc.edu/cgi-bin/hgTracks?db=hg38&position=chr16%3A229463-227987
PIGQ	ENSG00000007541.17	ENSG00000007541.17:s:569968-570096	-0.0175;0.0175	7.754e-07;7.755e-07	6.495e-01;6.495e-01	0.0490;0.9510	0.0277;0.9723	s|1e1.1o1|1e2.1o1	2	3	0;0	chr16	+	570096-570648;570096-574066	569968-570096;570648-570760;574066-574519		http://genome.ucsc.edu/cgi-bin/hgTracks?db=hg38&position=chr16%3A574519-569968
PIGQ	ENSG00000007541.17	ENSG00000007541.17:s:575839-576002	-0.0000;0.0000	3.020e-19;7.504e-21	1.000e+00;1.000e+00	0.9870;0.0130	0.9829;0.0171	s|1e1.1o1|2e1.1o1	2	2	0;0	chr16	+	575970-576134;576002-576134	575839-576002;576134-577234		http://genome.ucsc.edu/cgi-bin/hgTracks?db=hg38&position=chr16%3A577234-575839
PIGQ	ENSG00000007541.17	ENSG00000007541.17:s:578379-578505	0.0000;-0.0000;0.0000	7.504e-21;7.504e-21;7.504e-21	1.000e+00;1.000e+00;1.000e+00	0.0004;0.9991;0.0004	0.0064;0.9912;0.0027	s|1e2.1o2|2e1.1o1|2e2.1o2	3	3	0;0;0	chr16	+	578462-579069;578505-578785;578505-579069	578379-578505;578785-578802;579069-579433		http://genome.ucsc.edu/cgi-bin/hgTracks?db=hg38&position=chr16%3A579433-578379
PIGQ	ENSG00000007541.17	ENSG00000007541.17:s:579069-579433	-0.0002;0.0002;0.0000	4.390e-08;3.409e-08;7.504e-21	8.188e-01;8.266e-01;1.000e+00	0.9586;0.0410;0.0004	0.9601;0.0395;0.0004	s|1e2.1o1|1e3.1o1|2e1.1o1	3	4	0;0;1	chr16	+	579180-580183;579180-580858;579433-579482	579069-579433;579482-na;580183-580263;580858-580972		http://genome.ucsc.edu/cgi-bin/hgTracks?db=hg38&position=chr16%3A580972-579069
PIGQ	ENSG00000007541.17	ENSG00000007541.17:s:580183-580263	0.0000;-0.0000;0.0000	7.504e-21;2.176e-20;7.504e-21	1.000e+00;1.000e+00;1.000e+00	0.0005;0.9989;0.0005	0.0095;0.9900;0.0005	s|1e1.1o1|1e2.1o1|1e3.1o1	3	4	0;0;0	chr16	+	580263-580751;580263-580858;580263-582248	580183-580263;580751-580777;580858-580972;581761-582309		http://genome.ucsc.edu/cgi-bin/hgTracks?db=hg38&position=chr16%3A582309-580183
PIGQ	ENSG00000007541.17	ENSG00000007541.17:s:580858-580972	-0.0000;0.0088;-0.0052	7.512e-21;7.508e-03;2.389e-03	9.991e-01;6.848e-01;7.378e-01	0.0192;0.8603;0.1181	0.0149;0.8738;0.1089	s|1e1.1o1|1e2.1o1|1e3.1o1	3	4	0;0;0	chr16	+	580972-581199;580972-582248;580972-582883	580858-580972;581199-581341;581761-582309;582877-583455		http://genome.ucsc.edu/cgi-bin/hgTracks?db=hg38&position=chr16%3A583455-580858
PIGQ	ENSG00000007541.17	ENSG00000007541.17:s:581761-582309	0.0000;0.0000	7.504e-21;7.504e-21	1.000e+00;1.000e+00	0.0042;0.9958	0.0006;0.9994	s|1e1.1o1|1e2.1o1	2	3	0;0	chr16	+	582309-582484;582309-582883	581761-582309;582484-582647;582877-583455		http://genome.ucsc.edu/cgi-bin/hgTracks?db=hg38&position=chr16%3A583455-581761
PIGQ	ENSG00000007541.17	ENSG00000007541.17:t:574066-574519	0.0000;-0.0001;0.0001;0.0000	7.504e-21;8.123e-11;8.586e-21;7.504e-21	1.000e+00;8.939e-01;9.007e-01;1.000e+00	0.0002;0.9634;0.0362;0.0002	0.0002;0.9638;0.0357;0.0002	t|1e1.1o1|1e2.1o1|1e3.1o1|1e4.1o1	4	5	0;0;0;0	chr16	+	567563-574066;570096-574066;570760-574066;572601-574066	567471-567563;569968-570096;570648-570760;572506-572601;574066-574519		http://genome.ucsc.edu/cgi-bin/hgTracks?db=hg38&position=chr16%3A574519-567471
PIGQ	ENSG00000007541.17	ENSG00000007541.17:t:575839-576002	0.0000;0.0000	7.504e-21;7.504e-21	1.000e+00;1.000e+00	0.0007;0.9993	0.0039;0.9961	t|1e1.1o1|1e2.1o1	2	3	0;0	chr16	+	574438-575839;574763-575839	574066-574519;574528-574763;575839-576002		http://genome.ucsc.edu/cgi-bin/hgTracks?db=hg38&position=chr16%3A576002-574066
PIGQ	ENSG00000007541.17	ENSG00000007541.17:t:578379-578505	-0.0000;0.0000	7.084e-14;7.509e-21	9.994e-01;9.994e-01	0.9995;0.0005	0.9790;0.0210	t|1e1.1o1|1e2.1o1	2	3	0;0	chr16	+	576254-578379;578291-578379	576134-577234;577901-578291;578379-578505		http://genome.ucsc.edu/cgi-bin/hgTracks?db=hg38&position=chr16%3A578505-576134
PIGQ	ENSG00000007541.17	ENSG00000007541.17:t:579069-579433	0.0000;0.0000;0.0000;-0.0000	7.504e-21;7.504e-21;1.273e-14;7.505e-21	1.000e+00;1.000e+00;9.998e-01;9.999e-01	0.0004;0.0004;0.9809;0.0183	0.0098;0.0038;0.9873;0.0004	t|1e1.1o2|1e1.2o2|1e2.1o1|2e2.1o1	4	3	0;0;0;0	chr16	+	578462-579069;578505-579069;578938-579069;578938-579127	578379-578505;578927-578938;579069-579433		http://genome.ucsc.edu/cgi-bin/hgTracks?db=hg38&position=chr16%3A579433-578379
PIGQ	ENSG00000007541.17	ENSG00000007541.17:t:580858-580972	-0.0015;0.0015	1.107e-06;1.108e-06	7.325e-01;7.325e-01	0.0495;0.9505	0.0458;0.9542	t|1e1.1o2|1e2.1o1	2	3	0;0	chr16	+	579180-580858;580263-580858	579069-579433;580183-580263;580858-580972		http://genome.ucsc.edu/cgi-bin/hgTracks?db=hg38&position=chr16%3A580972-579069
PIGQ	ENSG00000007541.17	ENSG00000007541.17:t:581761-582309	0.0000;0.0007;-0.0007	7.504e-21;2.859e-04;2.819e-04	1.000e+00;8.544e-01;8.497e-01	0.0005;0.9313;0.0682	0.0004;0.9373;0.0623	t|1e1.1o1|1e2.1o1|1e3.1o1	3	4	0;0;0	chr16	+	580263-582248;580972-582248;581341-582248	580183-580263;580858-580972;581199-581341;581761-582309		http://genome.ucsc.edu/cgi-bin/hgTracks?db=hg38&position=chr16%3A582309-580183
PIGQ	ENSG00000007541.17	ENSG00000007541.17:t:582877-583455	-0.0082;0.0021;0.0000	6.171e-03;5.378e-03;7.504e-21	6.686e-01;7.172e-01;1.000e+00	0.1103;0.8859;0.0032	0.1001;0.8898;0.0107	t|1e1.1o1|1e2.1o1|1e3.1o1	3	4	0;0;0	chr16	+	580972-582883;582309-582883;582611-582883	580858-580972;581761-582309;582484-582647;582877-583455		http://genome.ucsc.edu/cgi-bin/hgTracks?db=hg38&position=chr16%3A583455-580858
CYTH3	ENSG00000008256.16	ENSG00000008256.16:s:6170532-6170646	0.0000;0.0000	7.504e-21;7.504e-21	1.000e+00;1.000e+00	0.9995;0.0005	0.9994;0.0006	s|1e1.1o1|2e1.1o1	2	2	0;0	chr7	-	6165810-6170535;6165810-6170532	6165734-6165810;6170532-6170646		http://genome.ucsc.edu/cgi-bin/hgTracks?db=hg38&position=chr7%3A6170646-6165734
CYTH3	ENSG00000008256.16	ENSG00000008256.16:s:6171010-6171314	-0.0000;0.0000	7.504e-21;7.504e-21	1.000e+00;1.000e+00	0.9992;0.0008	0.9967;0.0033	s|1e1.1o1|1e2.1o1	2	3	0;1	chr7	-	6170978-6171202;6170646-6171202	6170532-6170646;6170830-6170978;6171010-6171314		http://genome.ucsc.edu/cgi-bin/hgTracks?db=hg38&position=chr7%3A6171314-6170532
CYTH3	ENSG00000008256.16	ENSG00000008256.16:s:6173653-6173733	0.0000;0.0000	7.504e-21;7.504e-21	1.000e+00;1.000e+00	0.0008;0.9992	0.0007;0.9993	s|1e1.1o1|1e2.1o1	2	3	1;0	chr7	-	6173373-6173653;6171314-6173653	6171010-6171314;6172731-6173373;6173653-6173733		http://genome.ucsc.edu/cgi-bin/hgTracks?db=hg38&position=chr7%3A6173733-6171010
CYTH3	ENSG00000008256.16	ENSG00000008256.16:s:6177823-6177941	0.0000;0.0000	7.504e-21;7.504e-21	1.000e+00;1.000e+00	0.0009;0.9991	0.0007;0.9993	s|1e1.1o1|1e2.1o1	2	3	1;0	chr7	-	6174412-6177823;6173733-6177823	na-6174412;6173653-6173733;6177823-6177941		http://genome.ucsc.edu/cgi-bin/hgTracks?db=hg38&position=chr7%3A6177941-6173653
CYTH3	ENSG00000008256.16	ENSG00000008256.16:s:6190449-6190531	0.0000;0.0000	7.504e-21;7.504e-21	1.000e+00;1.000e+00	0.0007;0.9993	0.0007;0.9993	s|1e1.1o1|1e2.1o1	2	3	0;0	chr7	-	6188889-6190449;6187721-6190449	6187657-6187721;6188705-6188889;6190449-6190531		http://genome.ucsc.edu/cgi-bin/hgTracks?db=hg38&position=chr7%3A6190531-6187657
CYTH3	ENSG00000008256.16	ENSG00000008256.16:t:6165273-6165427	0.0000;0.0000	7.504e-21;7.504e-21	1.000e+00;1.000e+00	0.0005;0.9995	0.0004;0.9996	t|1e1.1o1|1e2.1o1	2	3	0;0	chr7	-	6165427-6170078;6165427-6165545	6165273-6165427;6165545-6165616;6170078-6170221		http://genome.ucsc.edu/cgi-bin/hgTracks?db=hg38&position=chr7%3A6170221-6165273
CYTH3	ENSG00000008256.16	ENSG00000008256.16:t:6170532-6170646	0.0000;-0.0000	7.504e-21;7.513e-21	1.000e+00;1.000e+00	0.0007;0.9993	0.0037;0.9963	t|1e1.1o1|1e2.1o1	2	3	1;0	chr7	-	6170646-6171202;6170646-6170830	6170532-6170646;6170830-6170978;6171010-6171314		http://genome.ucsc.edu/cgi-bin/hgTracks?db=hg38&position=chr7%3A6171314-6170532
CYTH3	ENSG00000008256.16	ENSG00000008256.16:t:6171010-6171314	-0.0570;0.0566;0.0000;0.0000	9.972e-02;9.477e-02;7.504e-21;7.504e-21	3.276e-01;3.342e-01;1.000e+00;1.000e+00	0.9761;0.0231;0.0004;0.0004	0.9060;0.0934;0.0003;0.0003	t|1e1.1o1|1e2.1o1|1e3.1o1|1e4.1o1	4	5	0;0;0;0	chr7	-	6171314-6173653;6171314-6172731;6171314-6171983;6171314-6171752	6171010-6171314;6171752-6171816;6171983-6172137;6172731-6173373;6173653-6173733		http://genome.ucsc.edu/cgi-bin/hgTracks?db=hg38&position=chr7%3A6173733-6171010
CYTH3	ENSG00000008256.16	ENSG00000008256.16:t:6187657-6187721	0.0000;0.0000	7.504e-21;7.504e-21	1.000e+00;1.000e+00	0.9993;0.0007	0.9993;0.0007	t|1e1.1o1|1e2.1o1	2	3	0;0	chr7	-	6187721-6190449;6187721-6188705	6187657-6187721;6188705-6188889;6190449-6190531		http://genome.ucsc.edu/cgi-bin/hgTracks?db=hg38&position=chr7%3A6190531-6187657
SPAG9	ENSG00000008294.21	ENSG00000008294.21:s:50976600-50977221	0.1032;-0.1032	5.148e-01;5.148e-01	7.371e-02;7.371e-02	0.4949;0.5051	0.5990;0.4010	s|1e1.1o1|1e2.1o1	2	3	0;0	chr17	-	50975901-50977108;50974947-50977108	50974771-50975360;50975863-50975901;50976600-50977221		http://genome.ucsc.edu/cgi-bin/hgTracks?db=hg38&position=chr17%3A50977221-50974771
SPAG9	ENSG00000008294.21	ENSG00000008294.21:s:50979746-50979917	0.0000;0.0000	7.504e-21;7.504e-21	1.000e+00;1.000e+00	0.0002;0.9998	0.0003;0.9997	s|1e1.1o1|2e1.1o1	2	2	1;0	chr17	-	50977221-50979762;50977221-50979746	50976600-50977221;50979746-50979917		http://genome.ucsc.edu/cgi-bin/hgTracks?db=hg38&position=chr17%3A50979917-50976600
SPAG9	ENSG00000008294.21	ENSG00000008294.21:s:50987112-50987237	0.0000;0.0000	7.504e-21;7.504e-21	1.000e+00;1.000e+00	0.9997;0.0003	0.9997;0.0003	s|1e1.1o1|1e2.1o1	2	3	0;0	chr17	-	50985778-50987112;50979917-50987112	50979746-50979917;50985698-50985778;50987112-50987237		http://genome.ucsc.edu/cgi-bin/hgTracks?db=hg38&position=chr17%3A50987237-50979746
SPAG9	ENSG00000008294.21	ENSG00000008294.21:s:50990327-50990742	-0.0507;0.0506;0.0000;0.0000;0.0000	3.807e-03;2.279e-03;7.504e-21;7.504e-21;7.504e-21	4.707e-01;4.733e-01;1.000e+00;1.000e+00;1.000e+00	0.9686;0.0305;0.0005;0.0001;0.0001	0.9224;0.0764;0.0016;0.0001;0.0001	s|1e2.1o3|1e2.2o3|1e2.3o3|1e3.1o1|2e1.1o1	5	4	0;0;1;1;0	chr17	-	50989872-50990450;50989827-50990450;50989824-50990450;50987237-50990450;50990164-50990327	50987112-50987237;50989540-50989872;50990023-50990164;50990327-50990742		http://genome.ucsc.edu/cgi-bin/hgTracks?db=hg38&position=chr17%3A50990742-50987112
SPAG9	ENSG00000008294.21	ENSG00000008294.21:s:50995444-50995960	-0.0054;0.0054	9.596e-21;9.126e-14	8.363e-01;8.363e-01	0.0450;0.9550	0.0121;0.9879	s|1e1.1o2|1e1.2o2	2	2	1;0	chr17	-	50995227-50995444;50995224-50995444	50995057-50995227;50995444-50995960		http://genome.ucsc.edu/cgi-bin/hgTracks?db=hg38&position=chr17%3A50995960-50995057
SPAG9	ENSG00000008294.21	ENSG00000008294.21:s:50998413-50998632	-0.0000;0.0000	7.504e-21;7.504e-21	1.000e+00;1.000e+00	0.9973;0.0027	0.9801;0.0199	s|1e1.1o1|1e2.1o1	2	3	0;1	chr17	-	50996694-50998444;50995533-50998444	50995444-50995960;50996229-50996694;50998413-50998632		http://genome.ucsc.edu/cgi-bin/hgTracks?db=hg38&position=chr17%3A50998632-50995444
SPAG9	ENSG00000008294.21	ENSG00000008294.21:s:50999661-50999717	0.0000;0.0000;0.0000	7.504e-21;7.504e-21;7.504e-21	1.000e+00;1.000e+00;1.000e+00	0.0002;0.0002;0.9997	0.0002;0.0002;0.9996	s|1e1.1o1|1e2.1o2|1e2.2o2	3	3	0;0;0	chr17	-	50999487-50999661;50998632-50999661;50998617-50999661	50998413-50998632;50999476-50999487;50999661-50999717		http://genome.ucsc.edu/cgi-bin/hgTracks?db=hg38&position=chr17%3A50999717-50998413
SPAG9	ENSG00000008294.21	ENSG00000008294.21:s:51001711-51001745	0.0000;0.0000	7.504e-21;7.504e-21	1.000e+00;1.000e+00	0.9976;0.0024	0.9997;0.0003	s|1e1.1o1|2e1.1o1	2	2	0;1	chr17	-	50999717-51001715;50999717-51001711	50999661-50999717;51001711-51001745		http://genome.ucsc.edu/cgi-bin/hgTracks?db=hg38&position=chr17%3A51001745-50999661
SPAG9	ENSG00000008294.21	ENSG00000008294.21:s:51007269-51007326	0.0000;0.0000;0.0000	7.504e-21;7.504e-21;7.504e-21	1.000e+00;1.000e+00;1.000e+00	0.9997;0.0002;0.0002	0.9992;0.0007;0.0002	s|1e1.1o1|1e2.1o1|1e3.1o1	3	4	0;1;1	chr17	-	51006237-51007269;51005263-51007269;51001845-51007269	51001835-51001845;51005212-51005263;51006085-51006237;51007269-51007326		http://genome.ucsc.edu/cgi-bin/hgTracks?db=hg38&position=chr17%3A51007326-51001835
SPAG9	ENSG00000008294.21	ENSG00000008294.21:s:51014232-51014353	0.0000;0.0000;0.0000	7.504e-21;7.504e-21;7.504e-21	1.000e+00;1.000e+00;1.000e+00	0.0002;0.0002;0.9997	0.0002;0.0074;0.9924	s|1e1.1o1|1e2.1o1|1e3.1o1	3	4	0;1;0	chr17	-	51009142-51014232;51007851-51014232;51007326-51014232	51007269-51007326;51007837-51007851;51009131-51009142;51014232-51014353		http://genome.ucsc.edu/cgi-bin/hgTracks?db=hg38&position=chr17%3A51014353-51007269
SPAG9	ENSG00000008294.21	ENSG00000008294.21:s:51020159-51020259	0.0000;0.0000	7.504e-21;7.504e-21	1.000e+00;1.000e+00	0.9998;0.0002	0.9997;0.0003	s|1e1.1o1|1e2.1o1	2	3	0;1	chr17	-	51014353-51020159;51007326-51020159	51007269-51007326;51014232-51014353;51020159-51020259		http://genome.ucsc.edu/cgi-bin/hgTracks?db=hg38&position=chr17%3A51020259-51007269
SPAG9	ENSG00000008294.21	ENSG00000008294.21:s:51041501-51041651	-0.0865;0.0865	3.767e-01;3.767e-01	1.006e-01;1.006e-01	0.2596;0.7404	0.1670;0.8330	s|1e1.1o1|1e2.1o1	2	3	0;0	chr17	-	51031722-51041501;51021365-51041501	51021158-51021365;51030914-51031722;51041501-51041651		http://genome.ucsc.edu/cgi-bin/hgTracks?db=hg38&position=chr17%3A51041651-51021158
SPAG9	ENSG00000008294.21	ENSG00000008294.21:s:51056412-51056482	0.0000;-0.0000;0.0000	7.504e-21;7.504e-21;7.504e-21	1.000e+00;1.000e+00;1.000e+00	0.0003;0.9995;0.0003	0.0053;0.9902;0.0047	s|1e1.1o1|1e2.1o1|1e3.1o1	3	4	1;0;1	chr17	-	51052891-51056412;51047469-51056412;51041651-51056412	51041501-51041651;51047375-51047471;51052748-51052891;51056412-51056482		http://genome.ucsc.edu/cgi-bin/hgTracks?db=hg38&position=chr17%3A51056482-51041501
SPAG9	ENSG00000008294.21	ENSG00000008294.21:s:51079584-51079704	0.0110;-0.0114;0.0000;0.0000;0.0000	7.727e-08;1.052e-07;7.504e-21;7.504e-21;7.504e-21	7.281e-01;7.198e-01;1.000e+00;1.000e+00;1.000e+00	0.0331;0.9653;0.0002;0.0010;0.0002	0.0450;0.9546;0.0002;0.0002;0.0002	s|1e1.1o1|1e2.1o1|1e3.1o1|1e4.1o1|1e5.1o1	5	6	1;0;1;1;1	chr17	-	51068012-51079584;51056482-51079584;51047469-51079584;51041651-51079584;51021365-51079584	51021158-51021365;51041501-51041651;51047375-51047471;51056412-51056482;51067932-51068012;51079584-51079704		http://genome.ucsc.edu/cgi-bin/hgTracks?db=hg38&position=chr17%3A51079704-51021158
SPAG9	ENSG00000008294.21	ENSG00000008294.21:s:51120354-51120868	0.0000;0.0000;0.0000	7.504e-21;7.504e-21;7.504e-21	1.000e+00;1.000e+00;1.000e+00	0.9995;0.0002;0.0002	0.9995;0.0002;0.0002	s|1e1.1o1|1e2.1o1|1e3.1o1	3	4	0;1;1	chr17	-	51079704-51120354;51056482-51120354;51041651-51120354	51041501-51041651;51056412-51056482;51079584-51079704;51120354-51120868		http://genome.ucsc.edu/cgi-bin/hgTracks?db=hg38&position=chr17%3A51120868-51041501
SPAG9	ENSG00000008294.21	ENSG00000008294.21:t:50974771-50975360	-0.1409;0.1409	8.237e-01;8.237e-01	8.124e-03;8.124e-03	0.5336;0.4664	0.3942;0.6058	t|1e1.1o1|1e2.1o1	2	3	0;0	chr17	-	50974947-50977108;50974947-50975863	50974771-50975360;50975863-50975901;50976600-50977221		http://genome.ucsc.edu/cgi-bin/hgTracks?db=hg38&position=chr17%3A50977221-50974771
SPAG9	ENSG00000008294.21	ENSG00000008294.21:t:50979746-50979917	0.0000;0.0000	7.504e-21;7.504e-21	1.000e+00;1.000e+00	0.0004;0.9996	0.0003;0.9997	t|1e1.1o1|1e2.1o1	2	3	0;0	chr17	-	50979917-50987112;50979917-50982524	50979746-50979917;50982524-50982672;50987112-50987237		http://genome.ucsc.edu/cgi-bin/hgTracks?db=hg38&position=chr17%3A50987237-50979746
SPAG9	ENSG00000008294.21	ENSG00000008294.21:t:50987112-50987237	0.0000;0.0000	7.504e-21;7.504e-21	1.000e+00;1.000e+00	0.0003;0.9997	0.0003;0.9997	t|1e1.1o2|1e2.1o1	2	3	1;0	chr17	-	50987237-50990450;50987237-50989677	50987112-50987237;50989540-50989872;50990327-50990742		http://genome.ucsc.edu/cgi-bin/hgTracks?db=hg38&position=chr17%3A50990742-50987112
SPAG9	ENSG00000008294.21	ENSG00000008294.21:t:50995444-50995960	0.0000;-0.0000	7.504e-21;7.504e-21	1.000e+00;1.000e+00	0.0028;0.9972	0.0206;0.9794	t|1e1.1o1|1e2.1o1	2	3	1;0	chr17	-	50995533-50998444;50995533-50996565	50995444-50995960;50996229-50996694;50998413-50998632		http://genome.ucsc.edu/cgi-bin/hgTracks?db=hg38&position=chr17%3A50998632-50995444
SPAG9	ENSG00000008294.21	ENSG00000008294.21:t:50998413-50998632	0.0000;0.0000;0.0000	7.504e-21;7.504e-21;7.504e-21	1.000e+00;1.000e+00;1.000e+00	0.0002;0.9997;0.0002	0.0002;0.9996;0.0002	t|1e1.1o1|2e1.1o1|2e2.1o1	3	3	0;0;0	chr17	-	50998632-50999661;50998617-50999661;50998617-50999476	50998413-50998632;50999476-50999487;50999661-50999717		http://genome.ucsc.edu/cgi-bin/hgTracks?db=hg38&position=chr17%3A50999717-50998413
SPAG9	ENSG00000008294.21	ENSG00000008294.21:t:51001835-51001845	0.0000;0.0000	7.504e-21;7.504e-21	1.000e+00;1.000e+00	0.0003;0.9997	0.0003;0.9997	t|1e1.1o1|1e2.1o1	2	3	1;0	chr17	-	51001845-51007269;51001845-51005212	51001835-51001845;51005212-51005263;51007269-51007326		http://genome.ucsc.edu/cgi-bin/hgTracks?db=hg38&position=chr17%3A51007326-51001835
SPAG9	ENSG00000008294.21	ENSG00000008294.21:t:51005212-51005263	0.0000;0.0000	7.504e-21;7.504e-21	1.000e+00;1.000e+00	0.0003;0.9997	0.0006;0.9994	t|1e1.1o1|1e2.1o1	2	3	1;0	chr17	-	51005263-51007269;51005263-51006085	51005212-51005263;51006085-51006237;51007269-51007326		http://genome.ucsc.edu/cgi-bin/hgTracks?db=hg38&position=chr17%3A51007326-51005212
SPAG9	ENSG00000008294.21	ENSG00000008294.21:t:51007269-51007326	0.0000;0.0000;0.0000	7.504e-21;7.504e-21;7.504e-21	1.000e+00;1.000e+00;1.000e+00	0.0002;0.9997;0.0002	0.0002;0.9936;0.0062	t|1e1.1o1|1e2.1o1|1e3.1o1	3	4	1;0;0	chr17	-	51007326-51020159;51007326-51014232;51007326-51007837	51007269-51007326;51007837-51007851;51014232-51014353;51020159-51020259		http://genome.ucsc.edu/cgi-bin/hgTracks?db=hg38&position=chr17%3A51020259-51007269
SPAG9	ENSG00000008294.21	ENSG00000008294.21:t:51014232-51014353	0.0000;0.0000	7.504e-21;7.504e-21	1.000e+00;1.000e+00	0.9998;0.0002	0.9997;0.0003	t|1e1.1o1|1e2.1o1	2	3	0;0	chr17	-	51014353-51020159;51014353-51014454	51014232-51014353;51014454-51014653;51020159-51020259		http://genome.ucsc.edu/cgi-bin/hgTracks?db=hg38&position=chr17%3A51020259-51014232
SPAG9	ENSG00000008294.21	ENSG00000008294.21:t:51021158-51021365	0.0000;0.0974;-0.0975	7.504e-21;4.714e-01;4.716e-01	1.000e+00;8.527e-02;8.539e-02	0.0002;0.7468;0.2530	0.0002;0.8469;0.1529	t|1e1.1o1|1e2.1o1|1e3.1o1	3	4	1;0;0	chr17	-	51021365-51079584;51021365-51041501;51021365-51031681	51021158-51021365;51030914-51031722;51041501-51041651;51079584-51079704		http://genome.ucsc.edu/cgi-bin/hgTracks?db=hg38&position=chr17%3A51079704-51021158
SPAG9	ENSG00000008294.21	ENSG00000008294.21:t:51030914-51031722	-0.0000;0.0000	3.626e-15;7.504e-21	1.000e+00;1.000e+00	0.9989;0.0011	0.9982;0.0018	t|1e1.1o1|1e2.1o1	2	3	0;0	chr17	-	51031722-51041501;51031722-51040428	51030914-51031722;51040428-51040451;51041501-51041651		http://genome.ucsc.edu/cgi-bin/hgTracks?db=hg38&position=chr17%3A51041651-51030914
SPAG9	ENSG00000008294.21	ENSG00000008294.21:t:51041501-51041651	0.0000;0.0000;0.0000;0.0000;0.0000	7.504e-21;7.504e-21;7.504e-21;7.504e-21;7.504e-21	1.000e+00;1.000e+00;1.000e+00;1.000e+00;1.000e+00	0.0001;0.0007;0.0001;0.9990;0.0001	0.0001;0.0001;0.0039;0.9957;0.0001	t|1e1.1o1|1e2.1o1|1e3.1o1|1e4.1o1|1e5.1o1	5	6	1;1;1;0;0	chr17	-	51041651-51120354;51041651-51079584;51041651-51056412;51041651-51047375;51041651-51046500	51041501-51041651;51046500-51046878;51047375-51047471;51056412-51056482;51079584-51079704;51120354-51120868		http://genome.ucsc.edu/cgi-bin/hgTracks?db=hg38&position=chr17%3A51120868-51041501
SPAG9	ENSG00000008294.21	ENSG00000008294.21:t:51047375-51047471	0.0000;0.0000;0.0000	7.504e-21;7.504e-21;7.504e-21	1.000e+00;1.000e+00;1.000e+00	0.0003;0.9995;0.0003	0.0003;0.9962;0.0036	t|1e1.1o1|1e2.1o1|1e3.1o1	3	4	1;0;1	chr17	-	51047469-51079584;51047469-51056412;51047469-51052748	51047375-51047471;51052748-51052891;51056412-51056482;51079584-51079704		http://genome.ucsc.edu/cgi-bin/hgTracks?db=hg38&position=chr17%3A51079704-51047375
SPAG9	ENSG00000008294.21	ENSG00000008294.21:t:51056412-51056482	0.0000;0.0327;-0.0329	7.504e-21;4.539e-02;4.492e-02	1.000e+00;4.488e-01;4.492e-01	0.0003;0.9089;0.0909	0.0003;0.9513;0.0485	t|1e1.1o1|1e2.1o1|1e3.1o1	3	4	1;0;1	chr17	-	51056482-51120354;51056482-51079584;51056482-51067932	51056412-51056482;51067932-51068012;51079584-51079704;51120354-51120868		http://genome.ucsc.edu/cgi-bin/hgTracks?db=hg38&position=chr17%3A51120868-51056412
MPND	ENSG00000008382.15	ENSG00000008382.15:s:4345745-4345981	0.0005;-0.0005	7.212e-06;7.212e-06	9.806e-01;9.806e-01	0.9800;0.0200	0.9985;0.0015	s|1e1.1o1|1e2.1o1	2	3	0;1	chr19	+	4345981-4352897;4345981-4354045	4345745-4345981;4352897-4353029;4354045-4354129		http://genome.ucsc.edu/cgi-bin/hgTracks?db=hg38&position=chr19%3A4354129-4345745
MPND	ENSG00000008382.15	ENSG00000008382.15:s:4354324-4354577	0.1095;-0.1095	5.562e-01;5.562e-01	5.849e-02;5.849e-02	0.8188;0.1812	0.9230;0.0770	s|1e1.1o1|1e2.1o2	2	3	0;0	chr19	+	4354420-4354949;4354420-4357253	4354324-4354577;4354949-4355021;4357253-4357421		http://genome.ucsc.edu/cgi-bin/hgTracks?db=hg38&position=chr19%3A4357421-4354324
MPND	ENSG00000008382.15	ENSG00000008382.15:s:4355097-4355173	0.1307;0.0010;-0.1340	7.125e-01;6.054e-06;7.370e-01	2.609e-02;9.620e-01;2.212e-02	0.8332;0.0020;0.1652	0.9733;0.0254;0.0013	s|1e1.1o2|1e1.2o2|1e2.1o1	3	3	0;0;0	chr19	+	4355173-4357253;4355173-4357340;4355173-4359163	4355097-4355173;4357253-4357421;4359163-4359255		http://genome.ucsc.edu/cgi-bin/hgTracks?db=hg38&position=chr19%3A4359255-4355097
MPND	ENSG00000008382.15	ENSG00000008382.15:s:4357515-4357585	-0.0089;0.1918;-0.1469	4.532e-03;9.095e-01;7.465e-01	7.460e-01;4.315e-03;2.178e-02	0.0433;0.7050;0.2518	0.0015;0.9124;0.0860	s|1e1.1o2|1e1.2o2|1e2.1o1	3	3	0;0;0	chr19	+	4357585-4357951;4357585-4358083;4357585-4359163	4357515-4357585;4357951-4358172;4359163-4359255		http://genome.ucsc.edu/cgi-bin/hgTracks?db=hg38&position=chr19%3A4359255-4357515
MPND	ENSG00000008382.15	ENSG00000008382.15:t:4354045-4354129	-0.0000;0.0000	7.505e-21;7.311e-12	9.999e-01;9.999e-01	0.0105;0.9895	0.0014;0.9986	t|1e1.1o1|1e2.1o1	2	3	1;0	chr19	+	4345981-4354045;4353029-4354045	4345745-4345981;4352897-4353029;4354045-4354129		http://genome.ucsc.edu/cgi-bin/hgTracks?db=hg38&position=chr19%3A4354129-4345745
MPND	ENSG00000008382.15	ENSG00000008382.15:t:4357253-4357421	-0.1715;0.1432;0.0007	8.647e-01;7.322e-01;2.732e-06	6.792e-03;2.439e-02;9.720e-01	0.2272;0.7713;0.0018	0.0686;0.9114;0.0237	t|1e1.1o1|1e2.1o1|2e2.1o1	3	3	0;0;0	chr19	+	4354420-4357253;4355173-4357253;4355173-4357340	4354324-4354577;4355097-4355173;4357253-4357421		http://genome.ucsc.edu/cgi-bin/hgTracks?db=hg38&position=chr19%3A4357421-4354324
MPND	ENSG00000008382.15	ENSG00000008382.15:t:4359163-4359255	-0.1351;-0.1243;0.2936	7.458e-01;6.615e-01;9.994e-01	2.105e-02;3.525e-02;2.202e-06	0.1755;0.2093;0.6272	0.0013;0.0707;0.9280	t|1e1.1o1|1e2.1o1|1e3.1o1	3	4	0;0;0	chr19	+	4355173-4359163;4357585-4359163;4358172-4359163	4355097-4355173;4357515-4357585;4357951-4358172;4359163-4359255		http://genome.ucsc.edu/cgi-bin/hgTracks?db=hg38&position=chr19%3A4359255-4355097
MGST1	ENSG00000008394.13	ENSG00000008394.13:s:16347645-16347710	0.0000;0.0149;0.0000;-0.0026;0.0000	7.504e-21;1.281e-20;7.504e-21;8.491e-21;7.504e-21	1.000e+00;6.799e-01;1.000e+00;9.120e-01;1.000e+00	0.0010;0.9499;0.0053;0.0433;0.0001	0.0001;0.9871;0.0011;0.0103;0.0014	s|1e1.1o1|1e2.1o2|1e2.2o2|1e3.1o1|1e4.1o1	5	5	0;0;1;0;1	chr12	+	16347710-16348894;16347710-16354231;16347710-16354238;16347710-16357605;16347710-16363795	16347645-16347710;16348894-16349106;16354231-16354724;16357511-16357699;16362568-16364410		http://genome.ucsc.edu/cgi-bin/hgTracks?db=hg38&position=chr12%3A16364410-16347645
MGST1	ENSG00000008394.13	ENSG00000008394.13:s:16354231-16354724	0.0000;0.0000;-0.0001;0.0010	7.504e-21;7.504e-21;1.012e-20;7.874e-21	1.000e+00;1.000e+00;8.001e-01;9.616e-01	0.0122;0.0000;0.9557;0.0326	0.0029;0.0000;0.9549;0.0425	s|1e1.1o1|1e2.1o1|2e1.1o1|2e2.1o1	4	3	0;1;0;0	chr12	+	16354270-16357605;16354270-16363795;16354378-16357605;16354378-16363795	16354231-16354724;16357511-16357699;16362568-16364410		http://genome.ucsc.edu/cgi-bin/hgTracks?db=hg38&position=chr12%3A16364410-16354231
MGST1	ENSG00000008394.13	ENSG00000008394.13:s:16357511-16357699	0.0000;-0.0000;0.0000;0.0000;0.0000	7.504e-21;7.519e-21;7.504e-21;7.504e-21;7.504e-21	1.000e+00;9.984e-01;1.000e+00;1.000e+00;1.000e+00	0.0091;0.9755;0.0142;0.0003;0.0004	0.0191;0.9618;0.0127;0.0002;0.0064	s|1e1.1o1|1e2.1o1|1e3.1o1|1e4.1o1|1e5.1o1	5	6	0;0;0;0;0	chr12	+	16357699-16360300;16357699-16363795;16357699-16367325;16357699-16376122;16357699-16383507	16357511-16357699;16360300-16360443;16362568-16364410;16367325-16367465;16376122-16377192;16382827-16383604		http://genome.ucsc.edu/cgi-bin/hgTracks?db=hg38&position=chr12%3A16383604-16357511
MGST1	ENSG00000008394.13	ENSG00000008394.13:s:16367325-16367465	0.0744;-0.0744	3.451e-01;3.451e-01	1.156e-01;1.156e-01	0.2785;0.7215	0.3999;0.6001	s|1e1.1o1|1e2.1o1	2	3	0;0	chr12	+	16367465-16369769;16367465-16383507	16367325-16367465;16369769-16370408;16382827-16383604		http://genome.ucsc.edu/cgi-bin/hgTracks?db=hg38&position=chr12%3A16383604-16367325
MGST1	ENSG00000008394.13	ENSG00000008394.13:t:16354231-16354724	0.0000;0.0000;-0.0150;0.0048;0.0000;0.0000;0.0000	7.504e-21;7.504e-21;1.761e-07;6.133e-04;7.504e-21;7.504e-21;7.504e-21	1.000e+00;1.000e+00;6.654e-01;8.475e-01;1.000e+00;1.000e+00;1.000e+00	0.0049;0.0000;0.9150;0.0591;0.0010;0.0129;0.0051	0.0009;0.0022;0.9013;0.0861;0.0045;0.0028;0.0010	t|1e1.1o2|1e1.2o2|1e2.1o1|1e3.1o1|1e4.1o1|1e5.1o1|2e2.1o1	7	6	0;1;0;0;0;0;1	chr12	+	16347184-16354231;16347277-16354231;16347710-16354231;16347898-16354231;16350799-16354231;16353467-16354231;16347710-16354238	16347142-16347277;16347645-16347710;16347778-16347898;16350746-16350799;16353417-16353467;16354231-16354724		http://genome.ucsc.edu/cgi-bin/hgTracks?db=hg38&position=chr12%3A16354724-16347142
MGST1	ENSG00000008394.13	ENSG00000008394.13:t:16357511-16357699	0.0000;0.0000;0.0000	7.504e-21;7.504e-21;7.504e-21	1.000e+00;1.000e+00;1.000e+00	0.0148;0.0124;0.9733	0.0041;0.0030;0.9928	t|1e1.1o1|1e2.1o2|1e2.2o2	3	3	0;0;0	chr12	+	16347710-16357605;16354270-16357605;16354378-16357605	16347645-16347710;16354231-16354724;16357511-16357699		http://genome.ucsc.edu/cgi-bin/hgTracks?db=hg38&position=chr12%3A16357699-16347645
MGST1	ENSG00000008394.13	ENSG00000008394.13:t:16362568-16364410	0.0000;0.0000;0.0002;-0.0129;0.0000	7.504e-21;7.504e-21;7.561e-21;1.249e-20;7.504e-21	1.000e+00;1.000e+00;9.938e-01;7.041e-01;1.000e+00	0.0000;0.0000;0.0300;0.9614;0.0083	0.0005;0.0000;0.0397;0.9514;0.0087	t|1e1.1o1|1e2.1o2|1e2.2o2|1e3.1o1|1e4.1o1	5	5	1;1;0;0;0	chr12	+	16347710-16363795;16354270-16363795;16354378-16363795;16357699-16363795;16360443-16363795	16347645-16347710;16354231-16354724;16357511-16357699;16360300-16360443;16362568-16364410		http://genome.ucsc.edu/cgi-bin/hgTracks?db=hg38&position=chr12%3A16364410-16347645
MGST1	ENSG00000008394.13	ENSG00000008394.13:t:16382827-16383604	0.4502;-0.4502	1.000e+00;1.000e+00	7.947e-08;7.951e-08	0.0504;0.9496	0.4903;0.5097	t|1e1.1o1|1e2.1o1	2	3	0;0	chr12	+	16357699-16383507;16367465-16383507	16357511-16357699;16367325-16367465;16382827-16383604		http://genome.ucsc.edu/cgi-bin/hgTracks?db=hg38&position=chr12%3A16383604-16357511
NFIX	ENSG00000008441.16	ENSG00000008441.16:s:13075535-13075671	0.4073;-0.4073	1.000e+00;1.000e+00	2.663e-08;2.667e-08	0.4477;0.5523	0.8515;0.1485	s|1e1.1o1|1e2.1o1	2	3	0;0	chr19	+	13075671-13078613;13075671-13081680	13075535-13075671;13078613-13078735;13081680-13081855		http://genome.ucsc.edu/cgi-bin/hgTracks?db=hg38&position=chr19%3A13081855-13075535
NFIX	ENSG00000008441.16	ENSG00000008441.16:s:13081680-13081855	0.0101;-0.0101	1.698e-03;1.698e-03	7.363e-01;7.363e-01	0.0155;0.9845	0.0437;0.9563	s|1e1.1o1|1e2.1o1	2	3	0;0	chr19	+	13081855-13087989;13081855-13090299	13081680-13081855;13087989-13088136;13090299-13090390		http://genome.ucsc.edu/cgi-bin/hgTracks?db=hg38&position=chr19%3A13090390-13081680
NFIX	ENSG00000008441.16	ENSG00000008441.16:t:13024939-13025552	-0.0000;0.0000;0.0000;0.0000;0.0000;0.0000;0.0000;0.0000	3.207e-07;6.617e-09;6.617e-09;6.617e-09;6.617e-09;6.617e-09;6.617e-09;6.617e-09	9.991e-01;1.000e+00;1.000e+00;1.000e+00;1.000e+00;1.000e+00;1.000e+00;1.000e+00	0.9948;0.0007;0.0007;0.0007;0.0007;0.0007;0.0007;0.0007	0.9933;0.0010;0.0010;0.0010;0.0010;0.0010;0.0010;0.0010	t|1e1.1o1|1e2.1o1|1e3.1o1|1e4.1o5|1e4.2o5|1e4.3o5|1e4.4o5|1e4.5o5	8	5	0;0;0;0;0;0;0;0	chr19	+	12995864-13025021;13012266-13025021;13024034-13025021;13024680-13025021;13024682-13025021;13024684-13025021;13024719-13025021;13024723-13025021	12995608-12995864;13012188-13012266;13023991-13024034;13024580-13024723;13024939-13025552		http://genome.ucsc.edu/cgi-bin/hgTracks?db=hg38&position=chr19%3A13025552-12995608
NFIX	ENSG00000008441.16	ENSG00000008441.16:t:13073047-13073109	0.0000;-0.0000;0.0000	7.504e-21;6.572e-14;7.504e-21	1.000e+00;1.000e+00;1.000e+00	0.0011;0.9979;0.0011	0.0012;0.9977;0.0012	t|1e1.1o2|1e1.2o2|1e2.1o1	3	3	0;0;0	chr19	+	13025368-13073047;13025552-13073047;13070069-13073047	13024939-13025552;13070003-13070069;13073047-13073109		http://genome.ucsc.edu/cgi-bin/hgTracks?db=hg38&position=chr19%3A13073109-13024939
NFIX	ENSG00000008441.16	ENSG00000008441.16:t:13081680-13081855	-0.4002;0.4002	1.000e+00;1.000e+00	2.335e-10;2.296e-10	0.5236;0.4764	0.1200;0.8800	t|1e1.1o1|1e2.1o1	2	3	0;0	chr19	+	13075671-13081680;13078735-13081680	13075535-13075671;13078613-13078735;13081680-13081855		http://genome.ucsc.edu/cgi-bin/hgTracks?db=hg38&position=chr19%3A13081855-13075535
NFIX	ENSG00000008441.16	ENSG00000008441.16:t:13090299-13090390	-0.0110;0.0110	1.220e-03;1.220e-03	7.206e-01;7.206e-01	0.9862;0.0138	0.9518;0.0482	t|1e1.1o1|1e2.1o1	2	3	0;0	chr19	+	13081855-13090299;13088136-13090299	13081680-13081855;13087989-13088136;13090299-13090390		http://genome.ucsc.edu/cgi-bin/hgTracks?db=hg38&position=chr19%3A13090390-13081680
ST3GAL1	ENSG00000008513.16	ENSG00000008513.16:s:133499135-133499189	0.0093;-0.0093	1.229e-03;1.229e-03	7.523e-01;7.523e-01	0.9525;0.0475	0.9877;0.0123	s|1e1.2o2|1e2.1o1	2	3	0;0	chr8	-	133476600-133499135;133466090-133499135	133465642-133466090;133476143-133476603;133499135-133499189		http://genome.ucsc.edu/cgi-bin/hgTracks?db=hg38&position=chr8%3A133499189-133465642
ST3GAL1	ENSG00000008513.16	ENSG00000008513.16:s:133545758-133545926	0.0000;0.0000;-0.0000;0.0000;0.0000	7.504e-21;7.504e-21;1.940e-10;7.504e-21;7.504e-21	1.000e+00;1.000e+00;1.000e+00;1.000e+00;1.000e+00	0.0007;0.0007;0.9972;0.0007;0.0007	0.0008;0.0008;0.9969;0.0008;0.0008	s|1e2.1o1|1e3.1o1|1e4.1o1|1e5.2o2|2e1.1o1	5	6	0;1;0;0;0	chr8	-	133539729-133545774;133507321-133545774;133499189-133545774;133476600-133545774;133544089-133545758	133476143-133476603;133499135-133499189;133507199-133507321;133539637-133539729;133544058-133544089;133545758-133545926		http://genome.ucsc.edu/cgi-bin/hgTracks?db=hg38&position=chr8%3A133545926-133476143
ST3GAL1	ENSG00000008513.16	ENSG00000008513.16:s:133571693-133571940	-0.0029;-0.1256;0.1591	1.623e-05;7.264e-01;9.211e-01	9.015e-01;1.195e-02;1.180e-04	0.0338;0.1504;0.8217	0.0102;0.0011;0.9887	s|1e1.1o1|1e2.1o1|1e3.1o1	3	4	0;1;0	chr8	-	133567320-133571693;133562678-133571693;133545926-133571693	na-133562678;133545758-133545926;133566982-133567320;133571693-133571940		http://genome.ucsc.edu/cgi-bin/hgTracks?db=hg38&position=chr8%3A133571940-133545758
ST3GAL1	ENSG00000008513.16	ENSG00000008513.16:t:133465642-133466090	-0.0333;0.0333	4.427e-02;4.427e-02	4.511e-01;4.511e-01	0.0714;0.9286	0.0104;0.9896	t|1e1.1o1|1e2.1o1	2	3	0;0	chr8	-	133466090-133499135;133466090-133475719	133465642-133466090;133475719-133475934;133499135-133499189		http://genome.ucsc.edu/cgi-bin/hgTracks?db=hg38&position=chr8%3A133499189-133465642
ST3GAL1	ENSG00000008513.16	ENSG00000008513.16:t:133476143-133476603	0.0000;0.0000;-0.0000;0.0000	7.504e-21;7.504e-21;6.160e-10;7.504e-21	1.000e+00;1.000e+00;1.000e+00;1.000e+00	0.0012;0.0012;0.9965;0.0012	0.0013;0.0013;0.9962;0.0013	t|1e2.1o1|2e1.1o2|2e3.1o1|2e4.1o1	4	5	0;0;0;0	chr8	-	133476603-133544058;133476600-133545774;133476600-133499135;133476600-133489538	133476143-133476603;133489538-133489700;133499135-133499189;133544058-133544089;133545758-133545926		http://genome.ucsc.edu/cgi-bin/hgTracks?db=hg38&position=chr8%3A133545926-133476143
ST3GAL1	ENSG00000008513.16	ENSG00000008513.16:t:133499135-133499189	-0.0377;0.0283;0.0000;0.0000	4.868e-02;2.267e-02;1.552e-08;7.504e-21	4.314e-01;5.147e-01;9.997e-01;1.000e+00	0.9974;0.0009;0.0009;0.0009	0.9331;0.0624;0.0075;0.0009	t|1e1.1o2|1e2.1o1|1e3.1o1|1e4.1o1	4	5	0;0;0;0	chr8	-	133499189-133545774;133499189-133539637;133499189-133507199;133499189-133499361	133499135-133499189;133499361-133499421;133507199-133507321;133539637-133539729;133545758-133545926		http://genome.ucsc.edu/cgi-bin/hgTracks?db=hg38&position=chr8%3A133545926-133499135
ST3GAL1	ENSG00000008513.16	ENSG00000008513.16:t:133545758-133545926	-0.0000;0.0000	1.694e-14;7.504e-21	1.000e+00;1.000e+00	0.9984;0.0016	0.9983;0.0017	t|1e1.1o1|1e2.1o1	2	3	0;0	chr8	-	133545926-133571693;133545926-133570110	133545758-133545926;133570110-133570379;133571693-133571940		http://genome.ucsc.edu/cgi-bin/hgTracks?db=hg38&position=chr8%3A133571940-133545758
MAPK8IP2	ENSG00000008735.14	ENSG00000008735.14:s:50603626-50603719	-0.2866;0.2866	9.827e-01;9.827e-01	4.005e-04;4.005e-04	0.3649;0.6351	0.0608;0.9392	s|1e1.1o2|1e1.2o2	2	2	1;0	chr22	+	50603719-50603838;50603719-50603841	50603626-50603719;50603838-50605064		http://genome.ucsc.edu/cgi-bin/hgTracks?db=hg38&position=chr22%3A50605064-50603626
UBE3C	ENSG00000009335.18	ENSG00000009335.18:s:157139195-157139338	0.0000;-0.0050;0.0000;0.0000	7.504e-21;6.424e-07;7.504e-21;7.504e-21	1.000e+00;8.474e-01;1.000e+00;1.000e+00	0.0060;0.9935;0.0003;0.0003	0.0155;0.9656;0.0028;0.0135	s|1e1.1o1|1e2.1o1|1e3.1o1|1e4.1o1	4	5	1;0;0;1	chr7	+	157139338-157139756;157139338-157163810;157139338-157170304;157139338-157174919	157139195-157139338;157139756-157140018;157163810-157163863;157170304-157170450;157174919-157175034		http://genome.ucsc.edu/cgi-bin/hgTracks?db=hg38&position=chr7%3A157175034-157139195
UBE3C	ENSG00000009335.18	ENSG00000009335.18:s:157163810-157163863	0.0000;-0.0786;0.0000;0.0664;0.0000	7.504e-21;3.251e-01;7.504e-21;2.203e-01;7.504e-21	1.000e+00;1.221e-01;1.000e+00;1.950e-01;1.000e+00	0.0002;0.9604;0.0012;0.0379;0.0002	0.0002;0.8792;0.0002;0.1053;0.0158	s|1e1.1o1|1e2.1o2|1e2.2o2|1e3.1o1|1e4.1o1	5	5	0;0;1;1;1	chr7	+	157163863-157164419;157163863-157169048;157163863-157169052;157163863-157170304;157163863-157174919	157163810-157163863;157164419-157164530;157169048-157169122;157170304-157170450;157174919-157175034		http://genome.ucsc.edu/cgi-bin/hgTracks?db=hg38&position=chr7%3A157175034-157163810
UBE3C	ENSG00000009335.18	ENSG00000009335.18:s:157182108-157182328	0.0000;0.0000	7.504e-21;7.504e-21	1.000e+00;1.000e+00	0.9997;0.0003	0.9997;0.0003	s|1e1.1o2|1e1.2o2	2	2	0;1	chr7	+	157182328-157183878;157182328-157183925	157182108-157182328;157183878-157184029		http://genome.ucsc.edu/cgi-bin/hgTracks?db=hg38&position=chr7%3A157184029-157182108
UBE3C	ENSG00000009335.18	ENSG00000009335.18:s:157186834-157187021	0.0000;0.0000	7.504e-21;7.504e-21	1.000e+00;1.000e+00	0.0003;0.9997	0.0017;0.9983	s|1e1.1o1|1e2.1o1	2	3	0;0	chr7	+	157187021-157188949;157187021-157201721	157186834-157187021;157188949-157189296;157201721-157201807		http://genome.ucsc.edu/cgi-bin/hgTracks?db=hg38&position=chr7%3A157201807-157186834
UBE3C	ENSG00000009335.18	ENSG00000009335.18:s:157207703-157207935	0.0000;0.0000;0.0000;0.0000	7.504e-21;7.504e-21;7.504e-21;7.504e-21	1.000e+00;1.000e+00;1.000e+00;1.000e+00	0.0021;0.9976;0.0001;0.0001	0.0065;0.9893;0.0032;0.0001	s|1e1.1o1|1e2.1o1|1e3.1o1|1e4.1o1	4	5	1;0;1;1	chr7	+	157207935-157211821;157207935-157216867;157207935-157220689;157207935-157248368	157207703-157207935;157211821-na;157216867-157217245;157220668-157220776;157248368-157248624		http://genome.ucsc.edu/cgi-bin/hgTracks?db=hg38&position=chr7%3A157248624-157207703
UBE3C	ENSG00000009335.18	ENSG00000009335.18:s:157216867-157217245	0.0000;0.0000;0.0000	7.504e-21;7.504e-21;7.504e-21	1.000e+00;1.000e+00;1.000e+00	0.9927;0.0071;0.0002	0.9995;0.0002;0.0002	s|1e1.1o1|1e2.1o1|1e3.2o2	3	4	0;1;1	chr7	+	157216971-157220689;157216971-157223254;157216971-157225407	157216867-157217245;157220668-157220776;157223254-157223351;157225390-157225539		http://genome.ucsc.edu/cgi-bin/hgTracks?db=hg38&position=chr7%3A157225539-157216867
UBE3C	ENSG00000009335.18	ENSG00000009335.18:s:157223254-157223351	0.0000;0.0000;0.0000;0.0000	7.504e-21;7.504e-21;7.504e-21;7.504e-21	1.000e+00;1.000e+00;1.000e+00;1.000e+00	0.0040;0.9958;0.0001;0.0001	0.0001;0.9996;0.0001;0.0001	s|1e1.1o2|1e1.2o2|1e2.1o1|1e3.1o1	4	4	1;0;1;1	chr7	+	157223351-157225390;157223351-157225407;157223351-157231080;157223351-157248368	157223254-157223351;157225390-157225539;157231080-157231815;157248368-157248624		http://genome.ucsc.edu/cgi-bin/hgTracks?db=hg38&position=chr7%3A157248624-157223254
UBE3C	ENSG00000009335.18	ENSG00000009335.18:s:157231080-157231815	0.0000;0.0000	7.504e-21;7.504e-21	1.000e+00;1.000e+00	0.0003;0.9997	0.0091;0.9909	s|1e1.1o1|1e2.1o1	2	3	1;0	chr7	+	157231327-157232404;157231327-157248368	157231080-157231815;157232404-na;157248368-157248624		http://genome.ucsc.edu/cgi-bin/hgTracks?db=hg38&position=chr7%3A157248624-157231080
UBE3C	ENSG00000009335.18	ENSG00000009335.18:s:157248368-157248624	0.0000;0.0000;0.0000	7.504e-21;7.504e-21;7.504e-21	1.000e+00;1.000e+00;1.000e+00	0.0026;0.0002;0.9973	0.0002;0.0002;0.9996	s|1e1.1o2|1e1.2o2|1e2.1o1	3	3	1;1;0	chr7	+	157248580-157253667;157248580-157253705;157248580-157253954	157248368-157248624;157253667-157253819;157253954-157254142		http://genome.ucsc.edu/cgi-bin/hgTracks?db=hg38&position=chr7%3A157254142-157248368
UBE3C	ENSG00000009335.18	ENSG00000009335.18:s:157253954-157254142	0.0000;0.0000	7.504e-21;7.504e-21	1.000e+00;1.000e+00	0.9948;0.0052	0.9970;0.0030	s|1e1.1o1|1e2.1o1	2	3	0;1	chr7	+	157254142-157254244;157254142-157256914	157253954-157254142;157254244-157254310;157256687-157257044		http://genome.ucsc.edu/cgi-bin/hgTracks?db=hg38&position=chr7%3A157257044-157253954
UBE3C	ENSG00000009335.18	ENSG00000009335.18:s:157254244-157254310	0.0000;0.0000	7.504e-21;7.504e-21	1.000e+00;1.000e+00	0.9990;0.0010	0.9912;0.0088	s|1e1.1o1|1e2.1o1	2	3	0;1	chr7	+	157254310-157256914;157254310-157267585	157254244-157254310;157256687-157257044;157267585-157269370		http://genome.ucsc.edu/cgi-bin/hgTracks?db=hg38&position=chr7%3A157269370-157254244
UBE3C	ENSG00000009335.18	ENSG00000009335.18:t:157163810-157163863	0.0001;-0.0001	1.498e-12;7.554e-21	9.949e-01;9.949e-01	0.9737;0.0263	0.9861;0.0139	t|1e1.1o1|1e2.1o1	2	3	0;1	chr7	+	157139338-157163810;157140018-157163810	157139195-157139338;157139756-157140018;157163810-157163863		http://genome.ucsc.edu/cgi-bin/hgTracks?db=hg38&position=chr7%3A157163863-157139195
UBE3C	ENSG00000009335.18	ENSG00000009335.18:t:157169048-157169122	0.0000;0.0000;0.0000	7.504e-21;7.504e-21;7.504e-21	1.000e+00;1.000e+00;1.000e+00	0.9982;0.0003;0.0014	0.9993;0.0003;0.0003	t|1e1.1o1|1e2.1o1|2e1.1o1	3	3	0;0;1	chr7	+	157163863-157169048;157164530-157169048;157163863-157169052	157163810-157163863;157164419-157164530;157169048-157169122		http://genome.ucsc.edu/cgi-bin/hgTracks?db=hg38&position=chr7%3A157169122-157163810
UBE3C	ENSG00000009335.18	ENSG00000009335.18:t:157170304-157170450	0.0000;0.0493;-0.0538	7.504e-21;2.112e-02;5.877e-02	1.000e+00;4.474e-01;3.846e-01	0.0002;0.0238;0.9760	0.0017;0.0778;0.9187	t|1e1.1o1|1e2.1o1|1e3.1o1	3	4	0;1;0	chr7	+	157139338-157170304;157163863-157170304;157169122-157170304	157139195-157139338;157163810-157163863;157169048-157169122;157170304-157170450		http://genome.ucsc.edu/cgi-bin/hgTracks?db=hg38&position=chr7%3A157170450-157139195
UBE3C	ENSG00000009335.18	ENSG00000009335.18:t:157174919-157175034	0.0000;0.0000;0.0000;-0.0000	7.504e-21;7.504e-21;7.504e-21;7.504e-21	1.000e+00;1.000e+00;1.000e+00;1.000e+00	0.0002;0.0002;0.0035;0.9962	0.0083;0.0129;0.0002;0.9790	t|1e1.1o1|1e2.1o1|1e3.1o2|1e3.2o2	4	4	1;1;1;0	chr7	+	157139338-157174919;157163863-157174919;157170399-157174919;157170450-157174919	157139195-157139338;157163810-157163863;157170304-157170450;157174919-157175034		http://genome.ucsc.edu/cgi-bin/hgTracks?db=hg38&position=chr7%3A157175034-157139195
UBE3C	ENSG00000009335.18	ENSG00000009335.18:t:157207398-157207555	0.0000;0.0000	7.504e-21;7.504e-21	1.000e+00;1.000e+00	0.9997;0.0003	0.9997;0.0003	t|1e1.1o1|1e2.1o1	2	3	0;1	chr7	+	157201807-157207398;157205623-157207398	na-157205623;157201721-157201807;157207398-157207555		http://genome.ucsc.edu/cgi-bin/hgTracks?db=hg38&position=chr7%3A157207555-157201721
UBE3C	ENSG00000009335.18	ENSG00000009335.18:t:157220668-157220776	0.0000;0.0000	7.504e-21;7.504e-21	1.000e+00;1.000e+00	0.0003;0.9997	0.0043;0.9957	t|1e1.1o1|1e2.1o1	2	3	1;0	chr7	+	157207935-157220689;157216971-157220689	157207703-157207935;157216867-157217245;157220668-157220776		http://genome.ucsc.edu/cgi-bin/hgTracks?db=hg38&position=chr7%3A157220776-157207703
UBE3C	ENSG00000009335.18	ENSG00000009335.18:t:157223254-157223351	0.0000;0.0000	7.504e-21;7.504e-21	1.000e+00;1.000e+00	0.0060;0.9940	0.0003;0.9997	t|1e1.1o1|1e2.1o1	2	3	1;0	chr7	+	157216971-157223254;157220776-157223254	157216867-157217245;157220668-157220776;157223254-157223351		http://genome.ucsc.edu/cgi-bin/hgTracks?db=hg38&position=chr7%3A157223351-157216867
UBE3C	ENSG00000009335.18	ENSG00000009335.18:t:157225390-157225539	0.0000;0.0000;0.0000	7.504e-21;7.504e-21;7.504e-21	1.000e+00;1.000e+00;1.000e+00	0.0040;0.0002;0.9958	0.0002;0.0002;0.9996	t|1e2.1o1|2e1.1o1|2e2.1o1	3	3	1;1;0	chr7	+	157223351-157225390;157216971-157225407;157223351-157225407	157216867-157217245;157223254-157223351;157225390-157225539		http://genome.ucsc.edu/cgi-bin/hgTracks?db=hg38&position=chr7%3A157225539-157216867
UBE3C	ENSG00000009335.18	ENSG00000009335.18:t:157231080-157231815	0.0000;0.0000	7.504e-21;7.504e-21	1.000e+00;1.000e+00	0.0003;0.9997	0.0003;0.9997	t|1e1.1o1|1e2.1o1	2	3	1;0	chr7	+	157223351-157231080;157225539-157231080	157223254-157223351;157225390-157225539;157231080-157231815		http://genome.ucsc.edu/cgi-bin/hgTracks?db=hg38&position=chr7%3A157231815-157223254
UBE3C	ENSG00000009335.18	ENSG00000009335.18:t:157248368-157248624	0.0000;0.0000;0.0000	7.504e-21;7.504e-21;7.504e-21	1.000e+00;1.000e+00;1.000e+00	0.0002;0.0002;0.9996	0.0002;0.0002;0.9996	t|1e1.1o1|1e2.1o1|1e3.1o1	3	4	1;1;0	chr7	+	157207935-157248368;157223351-157248368;157231327-157248368	157207703-157207935;157223254-157223351;157231080-157231815;157248368-157248624		http://genome.ucsc.edu/cgi-bin/hgTracks?db=hg38&position=chr7%3A157248624-157207703
UBE3C	ENSG00000009335.18	ENSG00000009335.18:t:157253954-157254142	0.0000;0.0000	7.504e-21;7.504e-21	1.000e+00;1.000e+00	0.9843;0.0157	0.9997;0.0003	t|1e1.1o1|1e2.1o1	2	3	0;1	chr7	+	157248580-157253954;157253819-157253954	157248368-157248624;157253667-157253819;157253954-157254142		http://genome.ucsc.edu/cgi-bin/hgTracks?db=hg38&position=chr7%3A157254142-157248368
UBE3C	ENSG00000009335.18	ENSG00000009335.18:t:157256687-157257044	0.0000;-0.0000;0.0000	7.504e-21;7.504e-21;7.504e-21	1.000e+00;1.000e+00;1.000e+00	0.0063;0.9935;0.0002	0.0034;0.9901;0.0062	t|1e1.1o1|1e2.1o1|1e3.1o1	3	4	1;0;1	chr7	+	157254142-157256914;157254310-157256914;157256420-157256914	na-157256420;157253954-157254142;157254244-157254310;157256687-157257044		http://genome.ucsc.edu/cgi-bin/hgTracks?db=hg38&position=chr7%3A157257044-157253954
UBE3C	ENSG00000009335.18	ENSG00000009335.18:t:157267585-157269370	0.0000;0.0000	7.504e-21;7.504e-21	1.000e+00;1.000e+00	0.0010;0.9990	0.0062;0.9938	t|1e1.1o1|1e2.1o1	2	3	1;0	chr7	+	157254310-157267585;157257044-157267585	157254244-157254310;157256687-157257044;157267585-157269370		http://genome.ucsc.edu/cgi-bin/hgTracks?db=hg38&position=chr7%3A157269370-157254244
SPRTN	ENSG00000010072.16	ENSG00000010072.16:s:231339769-231340061	0.0000;-0.0537;0.0533	7.504e-21;4.178e-02;3.954e-02	1.000e+00;4.085e-01;4.124e-01	0.0007;0.9986;0.0007	0.0005;0.9210;0.0785	s|1e1.1o1|1e2.1o1|1e3.1o1	3	4	0;0;0	chr1	+	231339868-231344623;231339868-231347797;231339868-231351304	231339769-231340061;231344623-231344714;231347677-231348159;231351304-231352521		http://genome.ucsc.edu/cgi-bin/hgTracks?db=hg38&position=chr1%3A231352521-231339769
SPRTN	ENSG00000010072.16	ENSG00000010072.16:t:231339769-231340061	-0.0000;0.0000	7.510e-21;7.504e-21	1.000e+00;1.000e+00	0.9993;0.0007	0.9949;0.0051	t|1e1.1o1|1e2.1o1	2	3	0;0	chr1	+	231338604-231339769;231339477-231339769	231337104-231338604;231339427-231339477;231339769-231340061		http://genome.ucsc.edu/cgi-bin/hgTracks?db=hg38&position=chr1%3A231340061-231337104
SPRTN	ENSG00000010072.16	ENSG00000010072.16:t:231347677-231348159	0.0000;-0.0000	7.504e-21;7.504e-21	1.000e+00;1.000e+00	0.9949;0.0051	0.9991;0.0009	t|1e1.1o1|1e2.1o1	2	3	0;0	chr1	+	231339868-231347797;231344714-231347797	231339769-231340061;231344623-231344714;231347677-231348159		http://genome.ucsc.edu/cgi-bin/hgTracks?db=hg38&position=chr1%3A231348159-231339769
SPRTN	ENSG00000010072.16	ENSG00000010072.16:t:231351304-231352521	0.0753;-0.1275;0.0164	2.571e-01;7.486e-01;3.862e-03	1.715e-01;3.944e-03;6.496e-01	0.0010;0.9833;0.0158	0.1060;0.8514;0.0418	t|1e1.1o1|1e2.1o2|1e2.2o2	3	3	0;0;1	chr1	+	231339868-231351304;231347925-231351304;231348159-231351304	231339769-231340061;231347677-231348159;231351304-231352521		http://genome.ucsc.edu/cgi-bin/hgTracks?db=hg38&position=chr1%3A231352521-231339769
UQCRC1	ENSG00000010256.11	ENSG00000010256.11:s:48600680-48600841	0.0000;0.0000	7.504e-21;7.504e-21	1.000e+00;1.000e+00	0.9932;0.0068	0.9982;0.0018	s|1e1.1o1|1e2.1o1	2	3	0;1	chr3	-	48600567-48600680;48600151-48600680	48600063-48600151;48600482-48600567;48600680-48600841		http://genome.ucsc.edu/cgi-bin/hgTracks?db=hg38&position=chr3%3A48600841-48600063
UQCRC1	ENSG00000010256.11	ENSG00000010256.11:s:48603563-48603644	-0.0030;0.0030	1.025e-20;1.110e-16	7.952e-01;7.952e-01	0.0453;0.9547	0.0430;0.9570	s|1e1.1o2|1e1.2o2	2	2	1;0	chr3	-	48601470-48603564;48601467-48603564	48601352-48601470;48603563-48603644		http://genome.ucsc.edu/cgi-bin/hgTracks?db=hg38&position=chr3%3A48603644-48601352
UQCRC1	ENSG00000010256.11	ENSG00000010256.11:s:48609162-48609302	0.0000;0.0000	7.504e-21;7.504e-21	1.000e+00;1.000e+00	0.9993;0.0007	0.9996;0.0004	s|1e1.1o1|1e2.1o1	2	3	0;0	chr3	-	48605856-48609162;48604780-48609162	48604651-48604786;48605770-48605856;48609162-48609302		http://genome.ucsc.edu/cgi-bin/hgTracks?db=hg38&position=chr3%3A48609302-48604651
UQCRC1	ENSG00000010256.11	ENSG00000010256.11:s:48609497-48610005	0.0000;0.0000;0.0000	7.504e-21;7.504e-21;7.504e-21	1.000e+00;1.000e+00;1.000e+00	0.9956;0.0001;0.0043	0.9978;0.0001;0.0021	s|1e1.1o1|2e2.1o1|3e1.1o1	3	3	0;0;0	chr3	-	48609302-48609552;48605856-48609547;48609302-48609497	48605770-48605856;48609162-48609302;48609497-48610005		http://genome.ucsc.edu/cgi-bin/hgTracks?db=hg38&position=chr3%3A48610005-48605770
UQCRC1	ENSG00000010256.11	ENSG00000010256.11:t:48600063-48600151	0.0000;0.0000	7.504e-21;7.504e-21	1.000e+00;1.000e+00	0.0062;0.9938	0.0014;0.9986	t|1e1.1o1|1e2.1o1	2	3	1;0	chr3	-	48600151-48600680;48600151-48600482	48600063-48600151;48600482-48600567;48600680-48600841		http://genome.ucsc.edu/cgi-bin/hgTracks?db=hg38&position=chr3%3A48600841-48600063
UQCRC1	ENSG00000010256.11	ENSG00000010256.11:t:48604651-48604786	0.0000;0.0000	7.504e-21;7.504e-21	1.000e+00;1.000e+00	0.0008;0.9992	0.0004;0.9996	t|1e1.1o1|1e2.1o1	2	3	0;0	chr3	-	48604780-48609162;48604780-48605770	48604651-48604786;48605770-48605856;48609162-48609302		http://genome.ucsc.edu/cgi-bin/hgTracks?db=hg38&position=chr3%3A48609302-48604651
UQCRC1	ENSG00000010256.11	ENSG00000010256.11:t:48605770-48605856	0.0000;0.0000	7.504e-21;7.504e-21	1.000e+00;1.000e+00	0.0001;0.9999	0.0001;0.9999	t|1e1.2o3|1e2.1o1	2	3	0;0	chr3	-	48605856-48609547;48605856-48609162	48605770-48605856;48609162-48609302;48609497-48610005		http://genome.ucsc.edu/cgi-bin/hgTracks?db=hg38&position=chr3%3A48610005-48605770
PHF7	ENSG00000010318.21	ENSG00000010318.21:s:52410660-52411339	0.3790;-0.3801;-0.0004	9.933e-01;9.912e-01;5.906e-04	1.081e-04;1.588e-04;9.648e-01	0.0101;0.9798;0.0101	0.4215;0.5723;0.0065	s|1e1.1o1|2e1.1o1|2e2.1o1	3	3	0;0;1	chr3	+	52411247-52412811;52411339-52412811;52411339-52413996	52410660-52411339;52412811-52412920;52413996-52414048		http://genome.ucsc.edu/cgi-bin/hgTracks?db=hg38&position=chr3%3A52414048-52410660
PHF7	ENSG00000010318.21	ENSG00000010318.21:s:52412811-52412920	-0.0002;0.0002	8.186e-05;8.186e-05	9.881e-01;9.881e-01	0.9949;0.0051	0.9915;0.0085	s|1e1.1o1|1e2.1o1	2	3	0;0	chr3	+	52412920-52413996;52412920-52419833	52412811-52412920;52413996-52414048;52419833-52419877		http://genome.ucsc.edu/cgi-bin/hgTracks?db=hg38&position=chr3%3A52419877-52412811
PHF7	ENSG00000010318.21	ENSG00000010318.21:t:52413996-52414048	0.0002;-0.0002	8.186e-05;8.186e-05	9.881e-01;9.881e-01	0.0051;0.9949	0.0085;0.9915	t|1e1.2o2|1e2.1o1	2	3	1;0	chr3	+	52411339-52413996;52412920-52413996	52410660-52411339;52412811-52412920;52413996-52414048		http://genome.ucsc.edu/cgi-bin/hgTracks?db=hg38&position=chr3%3A52414048-52410660
FUZ	ENSG00000010361.14	ENSG00000010361.14:s:49808414-49808491	-0.0021;0.0021	1.661e-02;1.661e-02	6.045e-01;6.045e-01	0.1211;0.8789	0.1109;0.8891	s|1e1.1o1|1e2.1o1	2	3	0;0	chr19	-	49808159-49808414;49807374-49808414	49806866-49807374;49808115-49808159;49808414-49808491		http://genome.ucsc.edu/cgi-bin/hgTracks?db=hg38&position=chr19%3A49808491-49806866
FUZ	ENSG00000010361.14	ENSG00000010361.14:s:49808574-49808639	0.0041;-0.0041	8.165e-06;8.165e-06	8.698e-01;8.698e-01	0.0079;0.9921	0.0390;0.9610	s|1e1.1o2|1e1.2o2	2	2	0;0	chr19	-	49808491-49808574;49808488-49808574	49808414-49808491;49808574-49808639		http://genome.ucsc.edu/cgi-bin/hgTracks?db=hg38&position=chr19%3A49808639-49808414
FUZ	ENSG00000010361.14	ENSG00000010361.14:s:49811036-49811491	0.0069;-0.0069	8.674e-03;8.674e-03	6.405e-01;6.405e-01	0.8973;0.1027	0.9086;0.0914	s|1e1.1o1|1e2.1o1	2	3	0;1	chr19	-	49809575-49811363;49809258-49811363	49809163-49809258;49809378-49809575;49811036-49811491		http://genome.ucsc.edu/cgi-bin/hgTracks?db=hg38&position=chr19%3A49811491-49809163
FUZ	ENSG00000010361.14	ENSG00000010361.14:s:49811631-49811699	0.0365;-0.0365	1.978e-02;1.978e-02	4.866e-01;4.866e-01	0.0011;0.9989	0.0668;0.9332	s|1e1.1o2|1e1.2o2	2	2	0;0	chr19	-	49811491-49811631;49811467-49811631	49811036-49811491;49811631-49811699		http://genome.ucsc.edu/cgi-bin/hgTracks?db=hg38&position=chr19%3A49811699-49811036
FUZ	ENSG00000010361.14	ENSG00000010361.14:s:49812447-49812736	-0.0188;-0.0000;0.0701;-0.0119;-0.0148	4.875e-02;7.504e-21;3.151e-01;6.370e-04;2.377e-03	4.786e-01;1.000e+00;1.475e-01;7.085e-01;6.724e-01	0.1647;0.0007;0.7344;0.0493;0.0300	0.1338;0.0005;0.8296;0.0238;0.0090	s|1e1.1o1|1e2.1o1|2e1.1o1|2e2.1o1|3e1.1o1	5	3	0;0;0;0;0	chr19	-	49812335-49812638;49811699-49812638;49812335-49812615;49811699-49812615;49812335-49812447	49811631-49811699;49812251-49812335;49812447-49812736		http://genome.ucsc.edu/cgi-bin/hgTracks?db=hg38&position=chr19%3A49812736-49811631
FUZ	ENSG00000010361.14	ENSG00000010361.14:s:49812996-49813309	-0.0203;0.0716;0.0000;-0.0412	2.439e-02;2.569e-01;7.504e-21;2.186e-02	5.482e-01;1.882e-01;1.000e+00;4.673e-01	0.0773;0.8531;0.0005;0.0690	0.0500;0.9312;0.0005;0.0178	s|1e1.1o2|2e1.1o2|2e1.2o2|2e2.1o1	4	3	0;0;0;0	chr19	-	49812736-49813133;49812736-49812996;49812685-49812996;49812335-49812996	49812251-49812335;49812447-49812736;49812996-49813309		http://genome.ucsc.edu/cgi-bin/hgTracks?db=hg38&position=chr19%3A49813309-49812251
FUZ	ENSG00000010361.14	ENSG00000010361.14:t:49806866-49807374	-0.0110;0.0136;-0.0001	2.260e-02;2.656e-02;1.972e-09	5.738e-01;5.625e-01;9.970e-01	0.8564;0.1253;0.0161	0.8394;0.1524;0.0092	t|1e1.1o1|1e2.1o1|1e3.1o1	3	4	0;0;1	chr19	-	49807374-49808414;49807374-49808115;49807374-49807570	49806866-49807374;49807570-na;49808115-49808159;49808414-49808491		http://genome.ucsc.edu/cgi-bin/hgTracks?db=hg38&position=chr19%3A49808491-49806866
FUZ	ENSG00000010361.14	ENSG00000010361.14:t:49809163-49809258	-0.0039;0.0039	1.407e-02;1.407e-02	6.338e-01;6.338e-01	0.1067;0.8933	0.1008;0.8992	t|1e1.1o1|1e2.1o1	2	3	1;0	chr19	-	49809258-49811363;49809258-49809378	49809163-49809258;49809378-49809575;49811036-49811491		http://genome.ucsc.edu/cgi-bin/hgTracks?db=hg38&position=chr19%3A49811491-49809163
FUZ	ENSG00000010361.14	ENSG00000010361.14:t:49809378-49809575	0.0000;0.0000	1.081e-20;7.504e-21	1.000e+00;1.000e+00	0.9986;0.0014	0.9989;0.0011	t|1e1.1o1|1e2.1o1	2	3	0;0	chr19	-	49809575-49811363;49809575-49809714	49809378-49809575;49809714-49809865;49811036-49811491		http://genome.ucsc.edu/cgi-bin/hgTracks?db=hg38&position=chr19%3A49811491-49809378
FUZ	ENSG00000010361.14	ENSG00000010361.14:t:49811631-49811699	0.0000;-0.0017;0.0019	7.504e-21;1.528e-06;2.086e-06	1.000e+00;9.173e-01;9.076e-01	0.0008;0.0352;0.9639	0.0008;0.0223;0.9770	t|1e1.1o3|1e1.2o3|1e2.1o1	3	3	0;0;0	chr19	-	49811699-49812638;49811699-49812615;49811699-49812251	49811631-49811699;49812251-49812335;49812447-49812736		http://genome.ucsc.edu/cgi-bin/hgTracks?db=hg38&position=chr19%3A49812736-49811631
FUZ	ENSG00000010361.14	ENSG00000010361.14:t:49812251-49812335	-0.0816;-0.0112;0.1325;-0.0123	3.227e-01;2.931e-02;7.200e-01;1.152e-03	1.402e-01;5.474e-01;2.766e-02;7.090e-01	0.1089;0.1534;0.6891;0.0285	0.0206;0.1340;0.8338;0.0092	t|1e1.2o2|1e2.1o3|1e2.2o3|1e2.3o3	4	3	0;0;0;0	chr19	-	49812335-49812996;49812335-49812638;49812335-49812615;49812335-49812447	49812251-49812335;49812447-49812736;49812996-49813309		http://genome.ucsc.edu/cgi-bin/hgTracks?db=hg38&position=chr19%3A49813309-49812251
FUZ	ENSG00000010361.14	ENSG00000010361.14:t:49812447-49812736	0.0000;-0.0226;0.0218;0.0000	7.504e-21;3.960e-02;3.971e-02;7.504e-21	1.000e+00;4.984e-01;5.027e-01;1.000e+00	0.0005;0.0829;0.9160;0.0005	0.0005;0.0504;0.9487;0.0005	t|1e1.1o1|1e2.1o2|1e2.2o2|2e2.2o2	4	3	0;0;0;0	chr19	-	49812736-49813607;49812736-49813133;49812736-49812996;49812685-49812996	49812447-49812736;49812996-49813309;49813607-49813812		http://genome.ucsc.edu/cgi-bin/hgTracks?db=hg38&position=chr19%3A49813812-49812447
IDS	ENSG00000010404.18	ENSG00000010404.18:s:149490314-149490440	-0.0575;0.1120;-0.0404	6.711e-02;6.170e-01;8.816e-05	3.692e-01;3.515e-02;5.093e-01	0.1384;0.8038;0.0582	0.0678;0.9107;0.0222	s|1e1.1o1|1e2.1o1|1e3.1o2	3	4	0;0;1	chrX	-	149487313-149490314;149487098-149490314;149483218-149490314	149476988-149483218;149486925-149487098;149487131-149487313;149490314-149490440		http://genome.ucsc.edu/cgi-bin/hgTracks?db=hg38&position=chrX%3A149490440-149476988
IDS	ENSG00000010404.18	ENSG00000010404.18:s:149496346-149496516	0.0000;-0.0383;0.0382	7.504e-21;1.740e-02;1.769e-02	1.000e+00;4.848e-01;4.846e-01	0.0001;0.1354;0.8645	0.0001;0.0908;0.9091	s|1e1.1o1|1e2.1o1|1e3.1o1	3	4	0;0;0	chrX	-	149495688-149496346;149491667-149496346;149490440-149496346	149490314-149490440;149491538-149491667;149495459-149495688;149496346-149496516		http://genome.ucsc.edu/cgi-bin/hgTracks?db=hg38&position=chrX%3A149496516-149490314
IDS	ENSG00000010404.18	ENSG00000010404.18:s:149500949-149501037	0.0000;-0.0000;0.0000	7.504e-21;7.504e-21;7.504e-21	1.000e+00;1.000e+00;1.000e+00	0.0034;0.9907;0.0059	0.0183;0.9703;0.0116	s|1e1.1o1|1e2.1o1|1e3.1o1	3	4	0;0;1	chrX	-	149499354-149500949;149498307-149500949;149496516-149500949	149496346-149496516;149498107-149498307;149499229-149499354;149500949-149501037		http://genome.ucsc.edu/cgi-bin/hgTracks?db=hg38&position=chrX%3A149501037-149496346
IDS	ENSG00000010404.18	ENSG00000010404.18:s:149502660-149503445	0.0139;0.0000;-0.0181;0.0000	3.873e-09;7.504e-21;1.208e-02;7.504e-21	6.814e-01;1.000e+00;6.081e-01;1.000e+00	0.0507;0.0001;0.9491;0.0001	0.0620;0.0217;0.9120;0.0037	s|1e1.1o2|1e1.2o2|1e2.1o2|1e2.2o2	4	3	0;1;0;1	chrX	-	149502177-149503312;149502119-149503312;149501037-149503312;149501000-149503312	149500949-149501037;149502075-149502177;149502660-149503445		http://genome.ucsc.edu/cgi-bin/hgTracks?db=hg38&position=chrX%3A149503445-149500949
IDS	ENSG00000010404.18	ENSG00000010404.18:s:149504157-149504293	-0.0001;0.0000;0.0000	7.543e-21;7.504e-21;7.504e-21	9.960e-01;1.000e+00;1.000e+00	0.9869;0.0022;0.0113	0.9637;0.0193;0.0178	s|1e1.1o1|1e2.1o1|1e3.1o2	3	4	0;1;1	chrX	-	149503489-149504157;149503445-149504157;149501037-149504157	149500949-149501037;149502660-149503445;149503471-149503489;149504157-149504293		http://genome.ucsc.edu/cgi-bin/hgTracks?db=hg38&position=chrX%3A149504293-149500949
IDS	ENSG00000010404.18	ENSG00000010404.18:t:149476988-149483218	-0.0527;0.0362;0.0040	2.025e-02;2.899e-02;8.930e-21	4.412e-01;4.699e-01;8.718e-01	0.0747;0.8936;0.0335	0.0241;0.9342;0.0428	t|1e1.1o1|1e2.1o1|2e2.1o1	3	3	1;0;1	chrX	-	149483218-149490314;149483218-149486925;149483214-149486925	149476988-149483218;149486925-149487098;149490314-149490440		http://genome.ucsc.edu/cgi-bin/hgTracks?db=hg38&position=chrX%3A149490440-149476988
IDS	ENSG00000010404.18	ENSG00000010404.18:t:149490314-149490440	0.0362;-0.0362	2.192e-05;2.191e-05	5.265e-01;5.265e-01	0.8909;0.1091	0.9271;0.0729	t|1e1.1o1|1e2.1o1	2	3	0;0	chrX	-	149490440-149496346;149490440-149491538	149490314-149490440;149491538-149491667;149496346-149496516		http://genome.ucsc.edu/cgi-bin/hgTracks?db=hg38&position=chrX%3A149496516-149490314
IDS	ENSG00000010404.18	ENSG00000010404.18:t:149491538-149491667	-0.0000;0.0000	2.577e-15;7.504e-21	1.000e+00;1.000e+00	0.9989;0.0011	0.9983;0.0017	t|1e1.1o1|1e2.1o1	2	3	0;1	chrX	-	149491667-149496346;149491667-149495459	149491538-149491667;149495459-149495688;149496346-149496516		http://genome.ucsc.edu/cgi-bin/hgTracks?db=hg38&position=chrX%3A149496516-149491538
IDS	ENSG00000010404.18	ENSG00000010404.18:t:149496346-149496516	0.0000;0.0000;-0.0000	7.504e-21;7.504e-21;7.504e-21	1.000e+00;1.000e+00;1.000e+00	0.0063;0.0048;0.9886	0.0134;0.0085;0.9782	t|1e1.1o1|1e2.1o2|1e2.2o2	3	3	1;1;0	chrX	-	149496516-149500949;149496516-149498144;149496516-149498107	149496346-149496516;149498107-149498307;149500949-149501037		http://genome.ucsc.edu/cgi-bin/hgTracks?db=hg38&position=chrX%3A149501037-149496346
IDS	ENSG00000010404.18	ENSG00000010404.18:t:149498107-149498307	0.0000;0.0000	7.504e-21;7.504e-21	1.000e+00;1.000e+00	0.9956;0.0044	0.9908;0.0092	t|1e1.1o1|1e2.1o1	2	3	0;0	chrX	-	149498307-149500949;149498307-149499229	149498107-149498307;149499229-149499354;149500949-149501037		http://genome.ucsc.edu/cgi-bin/hgTracks?db=hg38&position=chrX%3A149501037-149498107
IDS	ENSG00000010404.18	ENSG00000010404.18:t:149500949-149501037	0.0000;0.0166;-0.0365;0.0000	7.504e-21;5.872e-04;4.787e-02;7.504e-21	1.000e+00;6.578e-01;4.310e-01;1.000e+00	0.0113;0.8558;0.1310;0.0001	0.0182;0.8835;0.0942;0.0036	t|1e1.1o1|1e2.1o1|1e3.1o1|2e2.1o1	4	4	1;0;0;1	chrX	-	149501037-149504157;149501037-149503312;149501037-149502075;149501000-149503312	149500949-149501037;149502075-149502177;149502660-149503445;149504157-149504293		http://genome.ucsc.edu/cgi-bin/hgTracks?db=hg38&position=chrX%3A149504293-149500949
IDS	ENSG00000010404.18	ENSG00000010404.18:t:149504157-149504293	0.0000;0.0000;0.0000	7.504e-21;7.504e-21;7.504e-21	1.000e+00;1.000e+00;1.000e+00	0.0034;0.9797;0.0165	0.0148;0.9838;0.0010	t|1e1.1o1|1e2.1o1|1e3.1o1	3	4	1;0;1	chrX	-	149504293-149529367;149504293-149505035;149504293-149504398	149504157-149504293;149504398-na;149505035-149505347;149529367-na		http://genome.ucsc.edu/cgi-bin/hgTracks?db=hg38&position=chrX%3A149529377-149504157
ZNF200	ENSG00000010539.11	ENSG00000010539.11:s:3232421-3232547	-0.0923;0.0923	4.296e-01;4.296e-01	8.582e-02;8.582e-02	0.6198;0.3802	0.5182;0.4818	s|1e1.1o2|1e1.2o2	2	2	0;0	chr16	-	3224613-3232421;3224610-3232421	3222325-3227805;3232421-3232547		http://genome.ucsc.edu/cgi-bin/hgTracks?db=hg38&position=chr16%3A3232547-3222325
ZNF200	ENSG00000010539.11	ENSG00000010539.11:s:3232833-3232921	0.0000;-0.0000	3.939e-11;7.504e-21	1.000e+00;1.000e+00	0.9976;0.0024	0.9979;0.0021	s|1e1.1o2|1e1.2o2	2	2	0;0	chr16	-	3232547-3232833;3232544-3232833	3232421-3232547;3232833-3232921		http://genome.ucsc.edu/cgi-bin/hgTracks?db=hg38&position=chr16%3A3232921-3232421
ZNF200	ENSG00000010539.11	ENSG00000010539.11:t:3233506-3234195	0.0033;-0.3019;0.2822	1.631e-03;9.786e-01;9.687e-01	8.808e-01;5.522e-04;9.338e-04	0.0077;0.8341;0.1587	0.0263;0.5121;0.4593	t|1e1.1o1|1e2.1o2|1e2.2o2	3	3	0;0;0	chr16	-	3233836-3235112;3233836-3234987;3233836-3234636	3233506-3234195;3234636-3235070;3235112-3235457		http://genome.ucsc.edu/cgi-bin/hgTracks?db=hg38&position=chr16%3A3235457-3233506
MRC2	ENSG00000011028.14	ENSG00000011028.14:s:62667390-62667533	0.0000;0.0000	7.504e-21;7.504e-21	1.000e+00;1.000e+00	0.9903;0.0097	0.9881;0.0119	s|1e1.1o2|1e1.2o2	2	2	0;1	chr17	+	62667533-62671649;62667533-62671653	62667390-62667533;62671649-62671837		http://genome.ucsc.edu/cgi-bin/hgTracks?db=hg38&position=chr17%3A62671837-62667390
MRC2	ENSG00000011028.14	ENSG00000011028.14:s:62671649-62671837	-0.0000;0.0000	7.504e-21;7.504e-21	1.000e+00;1.000e+00	0.9898;0.0102	0.9797;0.0203	s|1e1.1o1|1e2.1o1	2	3	0;1	chr17	+	62671837-62671998;62671837-62674063	62671649-62671837;62671998-62672152;62674063-62674170		http://genome.ucsc.edu/cgi-bin/hgTracks?db=hg38&position=chr17%3A62674170-62671649
MRC2	ENSG00000011028.14	ENSG00000011028.14:s:62674063-62674170	0.0000;0.0000	7.504e-21;7.504e-21	1.000e+00;1.000e+00	0.0045;0.9955	0.0104;0.9896	s|1e1.1o2|1e1.2o2	2	2	1;0	chr17	+	62674170-62675786;62674170-62675790	62674063-62674170;62675786-62675905		http://genome.ucsc.edu/cgi-bin/hgTracks?db=hg38&position=chr17%3A62675905-62674063
MRC2	ENSG00000011028.14	ENSG00000011028.14:s:62677269-62677486	0.0000;0.0000	7.504e-21;7.504e-21	1.000e+00;1.000e+00	0.9970;0.0030	0.9914;0.0086	s|1e1.1o1|1e2.1o1	2	3	0;1	chr17	+	62677486-62678504;62677486-62679800	62677269-62677486;62678504-62678646;62679800-62679902		http://genome.ucsc.edu/cgi-bin/hgTracks?db=hg38&position=chr17%3A62679902-62677269
MRC2	ENSG00000011028.14	ENSG00000011028.14:s:62681062-62681129	-0.0000;0.0000	7.504e-21;7.504e-21	1.000e+00;1.000e+00	0.9872;0.0128	0.9804;0.0196	s|1e1.1o1|1e2.2o2	2	3	0;1	chr17	+	62681129-62681837;62681129-62682235	62681062-62681129;62681453-62681937;62682056-62682377		http://genome.ucsc.edu/cgi-bin/hgTracks?db=hg38&position=chr17%3A62682377-62681062
MRC2	ENSG00000011028.14	ENSG00000011028.14:s:62682056-62682377	0.0000;0.0000	7.504e-21;7.504e-21	1.000e+00;1.000e+00	0.9944;0.0056	0.9962;0.0038	s|1e1.1o1|1e2.1o1	2	3	0;1	chr17	+	62682377-62688289;62682377-62688501	62682056-62682377;62688289-62688403;62688501-62688664		http://genome.ucsc.edu/cgi-bin/hgTracks?db=hg38&position=chr17%3A62688664-62682056
MRC2	ENSG00000011028.14	ENSG00000011028.14:s:62688501-62688664	0.0000;0.0000;0.0000	7.504e-21;7.504e-21;7.504e-21	1.000e+00;1.000e+00;1.000e+00	0.0048;0.9950;0.0002	0.0028;0.9970;0.0002	s|1e1.1o3|1e1.2o3|1e1.3o3	3	2	1;0;1	chr17	+	62688664-62688786;62688664-62688852;62688664-62688857	62688501-62688664;62688786-62688960		http://genome.ucsc.edu/cgi-bin/hgTracks?db=hg38&position=chr17%3A62688960-62688501
MRC2	ENSG00000011028.14	ENSG00000011028.14:s:62688786-62688960	0.0000;-0.0000;0.0000	7.504e-21;7.504e-21;7.504e-21	1.000e+00;1.000e+00;1.000e+00	0.0002;0.9961;0.0037	0.0002;0.9815;0.0183	s|1e1.1o1|1e2.1o1|1e3.1o1	3	4	0;0;0	chr17	+	62688960-62689371;62688960-62689522;62688960-62689894	62688786-62688960;62689371-62689437;62689522-62689760;62689894-62690062		http://genome.ucsc.edu/cgi-bin/hgTracks?db=hg38&position=chr17%3A62690062-62688786
MRC2	ENSG00000011028.14	ENSG00000011028.14:s:62692112-62692138	0.0007;-0.0007	7.737e-21;7.755e-21	9.753e-01;9.753e-01	0.9627;0.0373	0.9887;0.0113	s|1e1.1o2|1e1.2o2	2	2	0;1	chr17	+	62692138-62692231;62692138-62692325	62692112-62692138;62692231-62693597		http://genome.ucsc.edu/cgi-bin/hgTracks?db=hg38&position=chr17%3A62693597-62692112
MRC2	ENSG00000011028.14	ENSG00000011028.14:t:62674063-62674170	0.0000;-0.0000	7.504e-21;7.504e-21	1.000e+00;1.000e+00	0.0083;0.9917	0.0178;0.9822	t|1e1.1o1|1e2.1o1	2	3	1;0	chr17	+	62671837-62674063;62672152-62674063	62671649-62671837;62671998-62672152;62674063-62674170		http://genome.ucsc.edu/cgi-bin/hgTracks?db=hg38&position=chr17%3A62674170-62671649
MRC2	ENSG00000011028.14	ENSG00000011028.14:t:62679800-62679902	0.0000;0.0000;0.0000	7.504e-21;7.504e-21;7.504e-21	1.000e+00;1.000e+00;1.000e+00	0.0033;0.0003;0.9965	0.0087;0.0002;0.9910	t|1e1.1o1|1e2.1o2|1e2.2o2	3	3	1;0;0	chr17	+	62677486-62679800;62678617-62679800;62678646-62679800	62677269-62677486;62678504-62678646;62679800-62679902		http://genome.ucsc.edu/cgi-bin/hgTracks?db=hg38&position=chr17%3A62679902-62677269
MRC2	ENSG00000011028.14	ENSG00000011028.14:t:62682056-62682377	0.0000;0.0000;-0.0000	7.504e-21;7.504e-21;7.504e-21	1.000e+00;1.000e+00;1.000e+00	0.0007;0.0100;0.9895	0.0054;0.0171;0.9775	t|1e2.1o1|2e1.1o1|2e2.1o1	3	3	0;1;0	chr17	+	62681937-62682056;62681129-62682235;62681937-62682235	62681062-62681129;62681453-62681937;62682056-62682377		http://genome.ucsc.edu/cgi-bin/hgTracks?db=hg38&position=chr17%3A62682377-62681062
MRC2	ENSG00000011028.14	ENSG00000011028.14:t:62688501-62688664	0.0000;0.0000	7.504e-21;7.504e-21	1.000e+00;1.000e+00	0.0065;0.9935	0.0040;0.9960	t|1e1.1o1|1e2.1o1	2	3	1;0	chr17	+	62682377-62688501;62688403-62688501	62682056-62682377;62688289-62688403;62688501-62688664		http://genome.ucsc.edu/cgi-bin/hgTracks?db=hg38&position=chr17%3A62688664-62682056
MRC2	ENSG00000011028.14	ENSG00000011028.14:t:62689894-62690062	0.0000;0.0000;-0.0000	7.504e-21;7.504e-21;7.504e-21	1.000e+00;1.000e+00;1.000e+00	0.0032;0.0002;0.9966	0.0196;0.0002;0.9802	t|1e1.1o1|1e2.1o1|1e3.1o1	3	4	0;0;0	chr17	+	62688960-62689894;62689437-62689894;62689760-62689894	62688786-62688960;62689371-62689437;62689522-62689760;62689894-62690062		http://genome.ucsc.edu/cgi-bin/hgTracks?db=hg38&position=chr17%3A62690062-62688786
MKS1	ENSG00000011143.17	ENSG00000011143.17:s:58207085-58207218	0.0770;-0.0770	3.557e-01;3.557e-01	1.299e-01;1.299e-01	0.8172;0.1828	0.9115;0.0885	s|1e1.1o1|1e2.1o1	2	3	0;1	chr17	-	58206547-58207085;58206380-58207085	58206283-58206380;58206465-58206780;58207085-58207218		http://genome.ucsc.edu/cgi-bin/hgTracks?db=hg38&position=chr17%3A58207218-58206283
MKS1	ENSG00000011143.17	ENSG00000011143.17:s:58207894-58208001	-0.0670;0.0655;0.0003	2.318e-01;2.319e-01;2.125e-06	1.986e-01;1.983e-01;9.881e-01	0.1007;0.8977;0.0015	0.0015;0.9803;0.0185	s|1e1.1o1|1e2.1o1|1e3.1o1	3	4	0;0;0	chr17	-	58207729-58207894;58207218-58207894;58206380-58207894	58206283-58206380;58207085-58207218;58207561-58207729;58207894-58208001		http://genome.ucsc.edu/cgi-bin/hgTracks?db=hg38&position=chr17%3A58208001-58206283
MKS1	ENSG00000011143.17	ENSG00000011143.17:s:58208513-58208583	-0.0069;0.0069	6.386e-04;6.386e-04	8.018e-01;8.018e-01	0.0357;0.9643	0.0091;0.9909	s|1e1.1o2|1e1.2o2	2	2	0;0	chr17	-	58208250-58208513;58208174-58208513	58208105-58208250;58208513-58208583		http://genome.ucsc.edu/cgi-bin/hgTracks?db=hg38&position=chr17%3A58208583-58208105
MKS1	ENSG00000011143.17	ENSG00000011143.17:s:58212378-58212434	0.1232;-0.1232	7.157e-01;7.157e-01	1.492e-02;1.492e-02	0.8455;0.1545	0.9729;0.0271	s|1e1.1o1|1e2.1o1	2	3	0;1	chr17	-	58211022-58212378;58210724-58212378	58210659-58210724;58210980-58211120;58212378-58212434		http://genome.ucsc.edu/cgi-bin/hgTracks?db=hg38&position=chr17%3A58212434-58210659
MKS1	ENSG00000011143.17	ENSG00000011143.17:s:58215606-58216243	0.0043;-0.0026;-0.0036	1.031e-04;1.597e-02;9.859e-04	8.380e-01;6.388e-01;7.022e-01	0.0272;0.9382;0.0357	0.0364;0.9240;0.0394	s|1e1.1o2|1e1.2o2|1e2.1o1	3	3	0;0;0	chr17	-	58214898-58216088;58214838-58216088;58214387-58216088	58214259-58214387;58214741-58214898;58215606-58216243		http://genome.ucsc.edu/cgi-bin/hgTracks?db=hg38&position=chr17%3A58216243-58214259
MKS1	ENSG00000011143.17	ENSG00000011143.17:s:58218620-58218729	0.0003;0.0000;-0.0003	7.465e-07;3.085e-10;5.327e-07	9.884e-01;9.997e-01;9.903e-01	0.9821;0.0009;0.0170	0.9880;0.0107;0.0012	s|1e1.1o1|1e2.2o2|1e3.1o1	3	4	0;0;1	chr17	-	58216736-58218620;58214838-58218620;58214387-58218620	58214259-58214387;58214741-58214898;58216666-58216736;58218620-58218729		http://genome.ucsc.edu/cgi-bin/hgTracks?db=hg38&position=chr17%3A58218729-58214259
MKS1	ENSG00000011143.17	ENSG00000011143.17:s:58219151-58219305	-0.0000;0.0000	1.553e-14;7.504e-21	1.000e+00;1.000e+00	0.9987;0.0013	0.9982;0.0018	s|1e1.1o1|1e2.1o1	2	3	0;0	chr17	-	58218729-58219151;58216736-58219151	58216666-58216736;58218620-58218729;58219151-58219305		http://genome.ucsc.edu/cgi-bin/hgTracks?db=hg38&position=chr17%3A58219305-58216666
MKS1	ENSG00000011143.17	ENSG00000011143.17:t:58206283-58206380	0.0001;-0.0649;0.0507	2.136e-07;2.743e-01;2.046e-01	9.963e-01;1.750e-01;2.294e-01	0.0025;0.1705;0.8273	0.0175;0.0846;0.9006	t|1e1.1o1|1e2.1o1|1e3.1o1	3	4	0;1;0	chr17	-	58206380-58207894;58206380-58207085;58206380-58206465	58206283-58206380;58206465-58206780;58207085-58207218;58207894-58208001		http://genome.ucsc.edu/cgi-bin/hgTracks?db=hg38&position=chr17%3A58208001-58206283
MKS1	ENSG00000011143.17	ENSG00000011143.17:t:58210659-58210724	-0.0889;0.0889	4.272e-01;4.272e-01	7.520e-02;7.520e-02	0.1242;0.8758	0.0319;0.9681	t|1e1.1o1|1e2.1o1	2	3	1;0	chr17	-	58210724-58212378;58210724-58210980	58210659-58210724;58210980-58211120;58212378-58212434		http://genome.ucsc.edu/cgi-bin/hgTracks?db=hg38&position=chr17%3A58212434-58210659
MKS1	ENSG00000011143.17	ENSG00000011143.17:t:58214259-58214387	-0.0006;-0.0071;0.0229	8.893e-07;7.394e-03;4.174e-02	9.788e-01;6.465e-01;4.847e-01	0.0199;0.0389;0.9274	0.0012;0.0404;0.9584	t|1e1.1o1|1e2.1o1|1e3.1o1	3	4	1;0;0	chr17	-	58214387-58218620;58214387-58216088;58214387-58214741	58214259-58214387;58214741-58214898;58215606-58216243;58218620-58218729		http://genome.ucsc.edu/cgi-bin/hgTracks?db=hg38&position=chr17%3A58218729-58214259
MKS1	ENSG00000011143.17	ENSG00000011143.17:t:58214741-58214898	0.0048;0.0000;-0.0120	1.670e-04;1.392e-09;1.545e-03	8.187e-01;9.996e-01;6.936e-01	0.0286;0.0010;0.9705	0.0369;0.0104;0.9525	t|1e2.1o1|2e1.1o1|2e2.1o1	3	3	0;0;0	chr17	-	58214898-58216088;58214838-58218620;58214838-58216088	58214741-58214898;58215606-58216243;58218620-58218729		http://genome.ucsc.edu/cgi-bin/hgTracks?db=hg38&position=chr17%3A58218729-58214741
MKS1	ENSG00000011143.17	ENSG00000011143.17:t:58216666-58216736	0.0000;-0.0000	7.504e-21;1.866e-14	1.000e+00;1.000e+00	0.0014;0.9986	0.0019;0.9981	t|1e1.1o1|1e2.1o1	2	3	0;0	chr17	-	58216736-58219151;58216736-58218620	58216666-58216736;58218620-58218729;58219151-58219305		http://genome.ucsc.edu/cgi-bin/hgTracks?db=hg38&position=chr17%3A58219305-58216666
MKS1	ENSG00000011143.17	ENSG00000011143.17:t:58218620-58218729	0.0000;-0.0000	7.504e-21;1.553e-14	1.000e+00;1.000e+00	0.0013;0.9987	0.0018;0.9982	t|1e1.1o1|1e2.1o1	2	3	0;0	chr17	-	58218729-58219462;58218729-58219151	58218620-58218729;58219151-58219305;58219462-58219605		http://genome.ucsc.edu/cgi-bin/hgTracks?db=hg38&position=chr17%3A58219605-58218620
RNF216	ENSG00000011275.18	ENSG00000011275.18:s:5641154-5641376	-0.0000;0.0000;0.0000	4.492e-20;7.504e-21;7.504e-21	1.000e+00;1.000e+00;1.000e+00	0.9965;0.0032;0.0004	0.9830;0.0134;0.0026	s|1e1.1o1|1e2.1o1|1e3.1o1	3	4	0;1;1	chr7	-	5624125-5641154;5623179-5641154;5616208-5641154	na-5616208;5620047-5623179;5623839-5624125;5641154-5641376		http://genome.ucsc.edu/cgi-bin/hgTracks?db=hg38&position=chr7%3A5641376-5616198
RNF216	ENSG00000011275.18	ENSG00000011275.18:s:5652413-5652510	0.0000;0.0000	7.504e-21;7.504e-21	1.000e+00;1.000e+00	0.0004;0.9996	0.0005;0.9995	s|1e1.1o1|1e2.1o1	2	3	1;0	chr7	-	5651591-5652413;5641376-5652413	na-5651591;5641154-5641376;5652413-5652510		http://genome.ucsc.edu/cgi-bin/hgTracks?db=hg38&position=chr7%3A5652510-5641154
RNF216	ENSG00000011275.18	ENSG00000011275.18:s:5711761-5711839	0.0000;-0.0000;0.0000	7.504e-21;7.504e-21;7.504e-21	1.000e+00;1.000e+00;1.000e+00	0.0003;0.9993;0.0003	0.0004;0.9915;0.0081	s|1e1.1o1|1e2.1o1|1e3.1o1	3	4	1;0;1	chr7	-	5669306-5711761;5652510-5711761;5641376-5711761	na-5669306;5641154-5641376;5652413-5652510;5711761-5711839		http://genome.ucsc.edu/cgi-bin/hgTracks?db=hg38&position=chr7%3A5711839-5641154
RNF216	ENSG00000011275.18	ENSG00000011275.18:s:5721033-5721172	0.0000;0.0000	7.504e-21;7.504e-21	1.000e+00;1.000e+00	0.0034;0.9966	0.0026;0.9974	s|1e1.1o1|1e2.1o1	2	3	1;0	chr7	-	5716903-5721033;5716766-5721033	5716716-5716766;5716823-5716903;5721033-5721172		http://genome.ucsc.edu/cgi-bin/hgTracks?db=hg38&position=chr7%3A5721172-5716716
RNF216	ENSG00000011275.18	ENSG00000011275.18:s:5725324-5725438	0.0000;0.0000	7.504e-21;7.504e-21	1.000e+00;1.000e+00	0.9995;0.0005	0.9996;0.0004	s|1e1.1o1|1e2.1o1	2	3	0;1	chr7	-	5721172-5725324;5716766-5725324	5716716-5716766;5721033-5721172;5725324-5725438		http://genome.ucsc.edu/cgi-bin/hgTracks?db=hg38&position=chr7%3A5725438-5716716
RNF216	ENSG00000011275.18	ENSG00000011275.18:s:5739276-5739625	0.0000;-0.0000;0.0000	7.504e-21;7.504e-21;7.504e-21	1.000e+00;1.000e+00;1.000e+00	0.0004;0.9949;0.0046	0.0004;0.9922;0.0074	s|1e1.1o1|1e2.1o1|1e3.1o1	3	4	0;0;1	chr7	-	5733162-5739276;5730817-5739276;5729596-5739276	5729432-5729596;5730715-5730817;5732970-5733162;5739276-5739625		http://genome.ucsc.edu/cgi-bin/hgTracks?db=hg38&position=chr7%3A5739625-5729432
RNF216	ENSG00000011275.18	ENSG00000011275.18:s:5752846-5752979	0.0051;-0.0051;0.0000;0.0000	2.499e-02;2.522e-02;7.504e-21;7.504e-21	5.681e-01;5.679e-01;1.000e+00;1.000e+00	0.2692;0.7302;0.0003;0.0003	0.2833;0.7161;0.0003;0.0003	s|1e1.1o2|1e1.2o2|1e2.3o3|1e3.1o1	4	4	0;0;1;1	chr7	-	5741815-5752846;5741644-5752846;5739352-5752846;5730817-5752846	5730715-5730817;5739276-5739625;5740973-5741815;5752846-5752979		http://genome.ucsc.edu/cgi-bin/hgTracks?db=hg38&position=chr7%3A5752979-5730715
RNF216	ENSG00000011275.18	ENSG00000011275.18:s:5761003-5761138	0.0000;0.0000	7.504e-21;7.504e-21	1.000e+00;1.000e+00	0.0006;0.9994	0.0005;0.9995	s|1e1.1o1|1e2.1o1	2	3	0;0	chr7	-	5760511-5761003;5752979-5761003	5752846-5752979;5760391-5760511;5761003-5761138		http://genome.ucsc.edu/cgi-bin/hgTracks?db=hg38&position=chr7%3A5761138-5752846
RNF216	ENSG00000011275.18	ENSG00000011275.18:s:5781541-5781739	0.0000;-0.0000	7.504e-21;4.165e-17	1.000e+00;1.000e+00	0.0073;0.9927	0.0136;0.9864	s|1e1.1o1|1e2.1o1	2	3	0;0	chr7	-	5777628-5781541;5761138-5781541	5761003-5761138;5777487-5777628;5781541-5781739		http://genome.ucsc.edu/cgi-bin/hgTracks?db=hg38&position=chr7%3A5781739-5761003
RNF216	ENSG00000011275.18	ENSG00000011275.18:t:5620047-5623179	0.0000;-0.0000;0.0000	7.504e-21;7.529e-21;7.504e-21	1.000e+00;1.000e+00;1.000e+00	0.0027;0.9971;0.0003	0.0137;0.9859;0.0003	t|1e1.1o1|1e2.1o2|1e2.2o2	3	3	1;0;1	chr7	-	5623179-5641154;5623179-5624056;5623179-5623839	5620047-5623179;5623839-5624125;5641154-5641376		http://genome.ucsc.edu/cgi-bin/hgTracks?db=hg38&position=chr7%3A5641376-5620047
RNF216	ENSG00000011275.18	ENSG00000011275.18:t:5641154-5641376	0.0000;-0.0000;0.0000	7.504e-21;7.504e-21;7.504e-21	1.000e+00;1.000e+00;1.000e+00	0.0003;0.9995;0.0003	0.0075;0.9921;0.0003	t|1e1.1o1|1e2.1o1|1e3.1o1	3	4	1;0;0	chr7	-	5641376-5711761;5641376-5652413;5641376-5649640	5641154-5641376;5649640-5650015;5652413-5652510;5711761-5711839		http://genome.ucsc.edu/cgi-bin/hgTracks?db=hg38&position=chr7%3A5711839-5641154
RNF216	ENSG00000011275.18	ENSG00000011275.18:t:5712715-5712863	0.0000;0.0000	7.504e-21;7.504e-21	1.000e+00;1.000e+00	0.9995;0.0005	0.9995;0.0005	t|1e1.1o1|1e2.1o1	2	3	0;0	chr7	-	5712863-5715053;5712863-5713305	5712715-5712863;5713305-5713441;5715053-5715190		http://genome.ucsc.edu/cgi-bin/hgTracks?db=hg38&position=chr7%3A5715190-5712715
RNF216	ENSG00000011275.18	ENSG00000011275.18:t:5715053-5715190	0.0000;-0.0000	7.504e-21;7.504e-21	1.000e+00;1.000e+00	0.0041;0.9959	0.0060;0.9940	t|1e1.1o1|1e2.1o1	2	3	1;0	chr7	-	5715190-5716823;5715190-5716716	5715053-5715190;5716716-5716766;5716823-5716903		http://genome.ucsc.edu/cgi-bin/hgTracks?db=hg38&position=chr7%3A5716903-5715053
RNF216	ENSG00000011275.18	ENSG00000011275.18:t:5716716-5716766	0.0000;0.0000	7.504e-21;7.504e-21	1.000e+00;1.000e+00	0.0005;0.9995	0.0005;0.9995	t|1e1.1o1|1e2.1o1	2	3	1;0	chr7	-	5716766-5725324;5716766-5721033	5716716-5716766;5721033-5721172;5725324-5725438		http://genome.ucsc.edu/cgi-bin/hgTracks?db=hg38&position=chr7%3A5725438-5716716
RNF216	ENSG00000011275.18	ENSG00000011275.18:t:5729432-5729596	0.0000;-0.0000	7.504e-21;7.504e-21	1.000e+00;1.000e+00	0.0043;0.9957	0.0076;0.9924	t|1e1.1o1|1e2.1o1	2	3	1;0	chr7	-	5729596-5739276;5729596-5730715	5729432-5729596;5730715-5730817;5739276-5739625		http://genome.ucsc.edu/cgi-bin/hgTracks?db=hg38&position=chr7%3A5739625-5729432
RNF216	ENSG00000011275.18	ENSG00000011275.18:t:5730715-5730817	0.0000;0.0000;0.0000	7.504e-21;7.504e-21;7.504e-21	1.000e+00;1.000e+00;1.000e+00	0.0004;0.9992;0.0004	0.0004;0.9993;0.0004	t|1e1.1o1|1e2.1o1|1e3.1o1	3	4	1;0;0	chr7	-	5730817-5752846;5730817-5739276;5730817-5732970	5730715-5730817;5732970-5733162;5739276-5739625;5752846-5752979		http://genome.ucsc.edu/cgi-bin/hgTracks?db=hg38&position=chr7%3A5752979-5730715
RNF216	ENSG00000011275.18	ENSG00000011275.18:t:5739276-5739625	0.0000;0.0000;0.0000;-0.0000	7.504e-21;7.504e-21;7.504e-21;1.067e-18	1.000e+00;1.000e+00;1.000e+00;1.000e+00	0.0089;0.0003;0.0003;0.9905	0.0036;0.0004;0.0004;0.9956	t|1e2.1o1|2e2.1o1|3e1.1o1|3e2.1o1	4	3	1;0;1;0	chr7	-	5739625-5740973;5739621-5740973;5739352-5752846;5739352-5740973	5739276-5739625;5740973-5741815;5752846-5752979		http://genome.ucsc.edu/cgi-bin/hgTracks?db=hg38&position=chr7%3A5752979-5739276
RNF216	ENSG00000011275.18	ENSG00000011275.18:t:5752846-5752979	0.0000;0.0000	7.504e-21;7.504e-21	1.000e+00;1.000e+00	0.9983;0.0017	0.9995;0.0005	t|1e1.1o1|1e2.1o1	2	3	0;0	chr7	-	5752979-5761003;5752979-5760391	5752846-5752979;5760391-5760511;5761003-5761138		http://genome.ucsc.edu/cgi-bin/hgTracks?db=hg38&position=chr7%3A5761138-5752846
RNF216	ENSG00000011275.18	ENSG00000011275.18:t:5761003-5761138	0.0000;-0.0000;0.0000	7.504e-21;7.504e-21;7.504e-21	1.000e+00;1.000e+00;1.000e+00	0.9802;0.0195;0.0003	0.9950;0.0046;0.0004	t|1e1.1o1|1e2.1o1|1e3.1o1	3	4	0;1;0	chr7	-	5761138-5781541;5761138-5777487;5761138-5766895	5761003-5761138;5766895-5766939;5777487-5777628;5781541-5781739		http://genome.ucsc.edu/cgi-bin/hgTracks?db=hg38&position=chr7%3A5781739-5761003
PIK3C2A	ENSG00000011405.13	ENSG00000011405.13:s:17091334-17091459	-0.0000;0.0000	7.504e-21;7.504e-21	1.000e+00;1.000e+00	0.9992;0.0008	0.9991;0.0009	s|1e1.1o1|1e2.1o1	2	3	0;0	chr11	-	17089920-17091334;17077922-17091334	17077730-17077922;17086572-17089920;17091334-17091459		http://genome.ucsc.edu/cgi-bin/hgTracks?db=hg38&position=chr11%3A17091459-17077730
PIK3C2A	ENSG00000011405.13	ENSG00000011405.13:s:17091547-17091656	0.0000;-0.0000	7.504e-21;7.504e-21	1.000e+00;1.000e+00	0.0054;0.9946	0.0043;0.9957	s|1e1.1o1|2e1.1o1	2	2	1;0	chr11	-	17091459-17091585;17091459-17091547	17091334-17091459;17091547-17091656		http://genome.ucsc.edu/cgi-bin/hgTracks?db=hg38&position=chr11%3A17091656-17091334
PIK3C2A	ENSG00000011405.13	ENSG00000011405.13:s:17097057-17097264	-0.0000;0.0000	7.837e-21;7.504e-21	1.000e+00;1.000e+00	0.9991;0.0009	0.9989;0.0011	s|1e1.1o1|1e2.1o1	2	3	0;0	chr11	-	17094385-17097057;17092276-17097057	17092159-17092276;17094261-17094385;17097057-17097264		http://genome.ucsc.edu/cgi-bin/hgTracks?db=hg38&position=chr11%3A17097264-17092159
PIK3C2A	ENSG00000011405.13	ENSG00000011405.13:s:17099860-17099969	-0.0000;0.0000	1.012e-20;7.504e-21	1.000e+00;1.000e+00	0.9990;0.0010	0.9989;0.0011	s|1e1.1o1|1e2.1o1	2	3	0;1	chr11	-	17097264-17099860;17094385-17099860	17094261-17094385;17097057-17097264;17099860-17099969		http://genome.ucsc.edu/cgi-bin/hgTracks?db=hg38&position=chr11%3A17099969-17094261
PIK3C2A	ENSG00000011405.13	ENSG00000011405.13:s:17102662-17102831	-0.0000;0.0000	8.855e-15;7.504e-21	1.000e+00;1.000e+00	0.9987;0.0013	0.9984;0.0016	s|1e1.1o1|1e2.1o1	2	3	0;1	chr11	-	17101434-17102662;17099969-17102662	17099860-17099969;17101278-17101434;17102662-17102831		http://genome.ucsc.edu/cgi-bin/hgTracks?db=hg38&position=chr11%3A17102831-17099860
PIK3C2A	ENSG00000011405.13	ENSG00000011405.13:s:17105169-17105305	-0.0000;0.0000	1.287e-20;7.504e-21	1.000e+00;1.000e+00	0.9990;0.0010	0.9989;0.0011	s|1e1.1o1|1e2.1o1	2	3	0;0	chr11	-	17102831-17105169;17099969-17105169	17099860-17099969;17102662-17102831;17105169-17105305		http://genome.ucsc.edu/cgi-bin/hgTracks?db=hg38&position=chr11%3A17105305-17099860
PIK3C2A	ENSG00000011405.13	ENSG00000011405.13:s:17119220-17119313	-0.0000;0.0000	3.434e-16;7.504e-21	1.000e+00;1.000e+00	0.9990;0.0010	0.9984;0.0016	s|1e1.1o2|1e1.2o2	2	2	0;1	chr11	-	17118739-17119220;17118683-17119220	17118645-17118739;17119220-17119313		http://genome.ucsc.edu/cgi-bin/hgTracks?db=hg38&position=chr11%3A17119313-17118645
PIK3C2A	ENSG00000011405.13	ENSG00000011405.13:s:17131916-17132038	-0.0001;0.0001	2.014e-08;2.007e-08	9.973e-01;9.973e-01	0.9980;0.0020	0.9890;0.0110	s|1e1.1o2|1e1.2o2	2	2	0;1	chr11	-	17129467-17131916;17129388-17131916	17129300-17129467;17131916-17132038		http://genome.ucsc.edu/cgi-bin/hgTracks?db=hg38&position=chr11%3A17132038-17129300
PIK3C2A	ENSG00000011405.13	ENSG00000011405.13:s:17135111-17135159	-0.0000;0.0000	4.348e-19;7.504e-21	1.000e+00;1.000e+00	0.9989;0.0011	0.9987;0.0013	s|1e1.1o2|1e1.2o2	2	2	0;1	chr11	-	17135029-17135111;17134956-17135111	17134819-17135029;17135111-17135159		http://genome.ucsc.edu/cgi-bin/hgTracks?db=hg38&position=chr11%3A17135159-17134819
PIK3C2A	ENSG00000011405.13	ENSG00000011405.13:s:17145668-17145731	-0.0000;0.0000;0.0000	2.942e-18;7.504e-21;7.504e-21	1.000e+00;1.000e+00;1.000e+00	0.9986;0.0007;0.0007	0.9983;0.0009;0.0009	s|1e1.1o1|1e2.1o1|1e3.1o1	3	4	0;1;0	chr11	-	17136625-17145668;17135159-17145668;17112666-17145668	17112574-17112666;17135111-17135159;17136482-17136625;17145668-17145731		http://genome.ucsc.edu/cgi-bin/hgTracks?db=hg38&position=chr11%3A17145731-17112574
PIK3C2A	ENSG00000011405.13	ENSG00000011405.13:s:17148239-17148787	0.0000;-0.0000;0.0000	1.113e-16;7.504e-21;7.504e-21	1.000e+00;1.000e+00;1.000e+00	0.9899;0.0095;0.0006	0.9985;0.0008;0.0008	s|1e1.1o1|1e2.1o1|2e3.1o1	3	4	0;1;0	chr11	-	17147628-17148667;17145942-17148667;17141381-17148239	17141322-17141381;17145863-17145942;17147517-17147628;17148239-17148787		http://genome.ucsc.edu/cgi-bin/hgTracks?db=hg38&position=chr11%3A17148787-17141322
PIK3C2A	ENSG00000011405.13	ENSG00000011405.13:s:17150498-17150655	-0.0000;0.0000	7.031e-20;7.504e-21	1.000e+00;1.000e+00	0.9992;0.0008	0.9988;0.0012	s|1e1.1o1|1e2.1o1	2	3	0;0	chr11	-	17148787-17150498;17145731-17150498	17145668-17145731;17148239-17148787;17150498-17150655		http://genome.ucsc.edu/cgi-bin/hgTracks?db=hg38&position=chr11%3A17150655-17145668
PIK3C2A	ENSG00000011405.13	ENSG00000011405.13:s:17155526-17155629	-0.0000;0.0000	8.274e-17;7.504e-21	1.000e+00;1.000e+00	0.9992;0.0008	0.9987;0.0013	s|1e1.1o1|1e2.1o1	2	3	0;1	chr11	-	17150655-17155526;17145731-17155526	17145668-17145731;17150498-17150655;17155526-17155629		http://genome.ucsc.edu/cgi-bin/hgTracks?db=hg38&position=chr11%3A17155629-17145668
PIK3C2A	ENSG00000011405.13	ENSG00000011405.13:s:17207848-17207983	0.0969;0.0000;-0.1618;0.0225;0.0000	4.754e-01;7.504e-21;9.376e-01;1.686e-03;7.504e-21	6.088e-02;1.000e+00;1.427e-04;6.022e-01;1.000e+00	0.0106;0.0005;0.9844;0.0042;0.0005	0.1235;0.0053;0.8138;0.0566;0.0005	s|1e1.1o1|1e2.1o1|1e3.1o1|1e4.1o1|1e5.1o1	5	6	0;0;0;1;0	chr11	-	17204375-17207848;17194414-17207848;17169806-17207848;17155629-17207848;17150655-17207848	17150498-17150655;17155526-17155629;17168677-17169806;17194389-17194414;17204307-17204375;17207848-17207983		http://genome.ucsc.edu/cgi-bin/hgTracks?db=hg38&position=chr11%3A17207983-17150498
PIK3C2A	ENSG00000011405.13	ENSG00000011405.13:t:17092159-17092276	0.0000;0.0000	7.504e-21;7.736e-21	1.000e+00;1.000e+00	0.0012;0.9988	0.0011;0.9989	t|1e1.1o1|1e2.1o1	2	3	0;0	chr11	-	17092276-17097057;17092276-17094261	17092159-17092276;17094261-17094385;17097057-17097264		http://genome.ucsc.edu/cgi-bin/hgTracks?db=hg38&position=chr11%3A17097264-17092159
PIK3C2A	ENSG00000011405.13	ENSG00000011405.13:t:17094261-17094385	0.0000;-0.0000	7.504e-21;7.837e-21	1.000e+00;1.000e+00	0.0009;0.9991	0.0011;0.9989	t|1e1.1o1|1e2.1o1	2	3	1;0	chr11	-	17094385-17099860;17094385-17097057	17094261-17094385;17097057-17097264;17099860-17099969		http://genome.ucsc.edu/cgi-bin/hgTracks?db=hg38&position=chr11%3A17099969-17094261
PIK3C2A	ENSG00000011405.13	ENSG00000011405.13:t:17099860-17099969	0.0000;0.0000;-0.0000	7.504e-21;7.504e-21;1.467e-18	1.000e+00;1.000e+00;1.000e+00	0.0007;0.0007;0.9985	0.0008;0.0008;0.9984	t|1e1.1o1|1e2.1o1|1e3.1o1	3	4	0;1;0	chr11	-	17099969-17105169;17099969-17102662;17099969-17101278	17099860-17099969;17101278-17101434;17102662-17102831;17105169-17105305		http://genome.ucsc.edu/cgi-bin/hgTracks?db=hg38&position=chr11%3A17105305-17099860
PIK3C2A	ENSG00000011405.13	ENSG00000011405.13:t:17112574-17112666	0.0000;-0.0000	7.504e-21;7.519e-21	1.000e+00;1.000e+00	0.0007;0.9993	0.0010;0.9990	t|1e1.1o1|1e2.1o1	2	3	0;0	chr11	-	17112666-17145668;17112666-17114361	17112574-17112666;17114361-17114465;17145668-17145731		http://genome.ucsc.edu/cgi-bin/hgTracks?db=hg38&position=chr11%3A17145731-17112574
PIK3C2A	ENSG00000011405.13	ENSG00000011405.13:t:17135111-17135159	0.0000;0.0000	7.504e-21;1.122e-20	1.000e+00;1.000e+00	0.0013;0.9987	0.0011;0.9989	t|1e1.1o1|1e2.1o1	2	3	1;0	chr11	-	17135159-17145668;17135159-17136482	17135111-17135159;17136482-17136625;17145668-17145731		http://genome.ucsc.edu/cgi-bin/hgTracks?db=hg38&position=chr11%3A17145731-17135111
PIK3C2A	ENSG00000011405.13	ENSG00000011405.13:t:17145668-17145731	0.0000;0.0000;-0.0000	7.504e-21;7.504e-21;7.565e-21	1.000e+00;1.000e+00;1.000e+00	0.0006;0.0006;0.9988	0.0007;0.0007;0.9986	t|1e1.1o1|1e2.1o1|1e3.1o1	3	4	1;0;0	chr11	-	17145731-17155526;17145731-17150498;17145731-17145863	17145668-17145731;17145863-17145942;17150498-17150655;17155526-17155629		http://genome.ucsc.edu/cgi-bin/hgTracks?db=hg38&position=chr11%3A17155629-17145668
PIK3C2A	ENSG00000011405.13	ENSG00000011405.13:t:17145863-17145942	-0.0000;0.0000	7.504e-21;7.504e-21	1.000e+00;1.000e+00	0.0094;0.9906	0.0008;0.9992	t|1e1.1o2|1e2.1o1	2	3	1;0	chr11	-	17145942-17148667;17145942-17147517	17145863-17145942;17147517-17147628;17148239-17148787		http://genome.ucsc.edu/cgi-bin/hgTracks?db=hg38&position=chr11%3A17148787-17145863
PIK3C2A	ENSG00000011405.13	ENSG00000011405.13:t:17150498-17150655	0.0000;-0.0000	7.504e-21;8.274e-17	1.000e+00;1.000e+00	0.0008;0.9992	0.0013;0.9987	t|1e1.1o1|1e2.1o1	2	3	0;0	chr11	-	17150655-17207848;17150655-17155526	17150498-17150655;17155526-17155629;17207848-17207983		http://genome.ucsc.edu/cgi-bin/hgTracks?db=hg38&position=chr11%3A17207983-17150498
PIK3C2A	ENSG00000011405.13	ENSG00000011405.13:t:17155526-17155629	0.0182;0.0000;-0.0191	1.066e-03;7.504e-21;1.229e-03	6.405e-01;1.000e+00;6.315e-01	0.0034;0.0006;0.9959	0.0534;0.0007;0.9459	t|1e1.1o1|1e2.1o1|1e3.1o1	3	4	1;1;0	chr11	-	17155629-17207848;17155629-17204307;17155629-17168677	17155526-17155629;17168677-17169806;17204307-17204375;17207848-17207983		http://genome.ucsc.edu/cgi-bin/hgTracks?db=hg38&position=chr11%3A17207983-17155526
PIK3C2A	ENSG00000011405.13	ENSG00000011405.13:t:17168677-17169806	-0.0067;0.0033;0.0000	1.405e-02;8.630e-03;7.504e-21	6.518e-01;6.857e-01;1.000e+00	0.9336;0.0656;0.0008	0.9165;0.0741;0.0073	t|1e1.1o1|1e2.1o1|1e3.1o1	3	4	0;1;0	chr11	-	17169806-17207848;17169806-17204307;17169806-17194389	17168677-17169806;17194389-17194414;17204307-17204375;17207848-17207983		http://genome.ucsc.edu/cgi-bin/hgTracks?db=hg38&position=chr11%3A17207983-17168677
RABGAP1	ENSG00000011454.17	ENSG00000011454.17:s:122941020-122941088	-0.0085;-0.0556;0.0429;0.0094	1.143e-02;2.530e-01;1.066e-01;5.710e-03	7.273e-01;1.899e-01;3.349e-01;7.319e-01	0.0393;0.9520;0.0042;0.0042	0.0023;0.8731;0.0861;0.0413	s|1e1.1o1|1e2.1o2|1e2.2o2|1e3.1o1	4	4	0;1;1;1	chr9	+	122941088-122945332;122941088-122957011;122941088-122957149;122941088-122984485	122941020-122941088;122945332-122945432;122957011-122957209;122984485-122984719		http://genome.ucsc.edu/cgi-bin/hgTracks?db=hg38&position=chr9%3A122984719-122941020
RABGAP1	ENSG00000011454.17	ENSG00000011454.17:s:122941090-122941093	-0.0001;0.0001;-0.0000	6.143e-08;3.564e-08;3.078e-10	9.952e-01;9.965e-01;1.000e+00	0.9964;0.0018;0.0018	0.9811;0.0177;0.0012	s|1e1.1o2|1e1.2o2|1e2.1o1	3	3	0;0;1	chr9	+	122941093-122957011;122941093-122957149;122941093-122984485	122941090-122941093;122957011-122957209;122984485-122984719		http://genome.ucsc.edu/cgi-bin/hgTracks?db=hg38&position=chr9%3A122984719-122941090
RABGAP1	ENSG00000011454.17	ENSG00000011454.17:s:122957011-122957209	-0.0978;0.0000;0.1097;-0.0000	4.926e-01;7.504e-21;6.079e-01;7.504e-21	3.765e-02;1.000e+00;8.212e-03;1.000e+00	0.1204;0.0004;0.8681;0.0111	0.0004;0.0004;0.9929;0.0064	s|1e1.1o1|1e2.1o1|1e3.1o1|1e4.1o1	4	5	0;1;0;0	chr9	+	122957209-122971665;122957209-122978929;122957209-122984485;122957209-122986215	122957011-122957209;122971665-122971952;122978929-122979040;122984485-122984719;122986215-122986419		http://genome.ucsc.edu/cgi-bin/hgTracks?db=hg38&position=chr9%3A122986419-122957011
RABGAP1	ENSG00000011454.17	ENSG00000011454.17:s:122989297-122989471	0.0000;-0.0000	8.882e-10;9.527e-10	9.988e-01;9.988e-01	0.9859;0.0141	0.9991;0.0009	s|1e1.1o1|1e2.1o1	2	3	0;1	chr9	+	122989471-122990056;122989471-122996041	122989297-122989471;122990056-122990769;122996041-122996320		http://genome.ucsc.edu/cgi-bin/hgTracks?db=hg38&position=chr9%3A122996320-122989297
RABGAP1	ENSG00000011454.17	ENSG00000011454.17:s:122997259-122997361	0.0000;0.0000	7.504e-21;7.504e-21	1.000e+00;1.000e+00	0.9988;0.0012	0.9991;0.0009	s|1e1.1o1|1e2.1o1	2	3	0;1	chr9	+	122997361-122998597;122997361-123015543	122997259-122997361;122998597-122998766;123015543-123015636		http://genome.ucsc.edu/cgi-bin/hgTracks?db=hg38&position=chr9%3A123015636-122997259
RABGAP1	ENSG00000011454.17	ENSG00000011454.17:s:122998597-122998766	0.0000;-0.0000;0.0000	7.504e-21;7.504e-21;7.504e-21	1.000e+00;1.000e+00;1.000e+00	0.0005;0.9989;0.0005	0.0006;0.9988;0.0006	s|1e1.1o1|1e2.1o1|1e3.1o1	3	4	1;0;1	chr9	+	122998766-123004328;122998766-123010354;122998766-123015543	122998597-122998766;123004328-na;123010354-123010528;123015543-123015636		http://genome.ucsc.edu/cgi-bin/hgTracks?db=hg38&position=chr9%3A123015636-122998597
RABGAP1	ENSG00000011454.17	ENSG00000011454.17:s:123020309-123020459	0.0000;0.0000	7.504e-21;7.504e-21	1.000e+00;1.000e+00	0.0008;0.9992	0.0008;0.9992	s|1e1.1o1|1e2.1o1	2	3	1;0	chr9	+	123020459-123023163;123020459-123065348	123020309-123020459;123023163-na;123065348-123065601		http://genome.ucsc.edu/cgi-bin/hgTracks?db=hg38&position=chr9%3A123065601-123020309
RABGAP1	ENSG00000011454.17	ENSG00000011454.17:s:123065348-123065601	-0.0000;0.0000	7.504e-21;7.504e-21	1.000e+00;1.000e+00	0.9992;0.0008	0.9990;0.0010	s|1e1.1o1|2e1.1o1	2	2	0;0	chr9	+	123065461-123070350;123065601-123070350	123065348-123065601;123070350-123070424		http://genome.ucsc.edu/cgi-bin/hgTracks?db=hg38&position=chr9%3A123070424-123065348
RABGAP1	ENSG00000011454.17	ENSG00000011454.17:s:123070350-123070424	0.0020;-0.0022;-0.0000	2.722e-07;3.612e-07;7.504e-21	9.280e-01;9.207e-01;1.000e+00	0.0107;0.9883;0.0011	0.0349;0.9645;0.0007	s|1e1.1o1|1e2.1o1|1e3.1o1	3	4	0;0;1	chr9	+	123070424-123071412;123070424-123073552;123070424-123074285	123070350-123070424;123071412-123071501;123073552-123073677;123074285-123074428		http://genome.ucsc.edu/cgi-bin/hgTracks?db=hg38&position=chr9%3A123074428-123070350
RABGAP1	ENSG00000011454.17	ENSG00000011454.17:s:123076634-123076999	0.0000;0.0000;-0.0000	7.504e-21;7.504e-21;2.140e-16	1.000e+00;1.000e+00;1.000e+00	0.0024;0.0006;0.9970	0.0103;0.0007;0.9891	s|1e1.1o1|1e2.1o1|1e3.1o1	3	4	1;1;0	chr9	+	123076762-123081628;123076762-123084643;123076762-123089758	123076634-123076999;123081628-123081720;123084643-123084692;123089552-123089850		http://genome.ucsc.edu/cgi-bin/hgTracks?db=hg38&position=chr9%3A123089850-123076634
RABGAP1	ENSG00000011454.17	ENSG00000011454.17:t:122957011-122957209	0.0004;-0.0000;0.0178;-0.0188;-0.0423;0.0001;0.0000	4.665e-07;7.504e-21;6.358e-02;8.843e-02;5.592e-02;5.282e-09;7.504e-21	9.830e-01;1.000e+00;4.441e-01;3.896e-01;4.076e-01;9.949e-01;1.000e+00	0.0005;0.0005;0.2158;0.7031;0.0796;0.0005;0.0005	0.0198;0.0004;0.2458;0.6774;0.0228;0.0239;0.0115	t|1e1.1o1|1e2.1o1|1e3.1o1|1e4.1o1|1e5.1o1|2e3.1o1|2e4.1o1	7	6	1;0;1;0;0;1;0	chr9	+	122931877-122957011;122940897-122957011;122941088-122957011;122941093-122957011;122945432-122957011;122941088-122957149;122941093-122957149	na-122931877;122940833-122940897;122941020-122941088;122941090-122941093;122945332-122945432;122957011-122957209		http://genome.ucsc.edu/cgi-bin/hgTracks?db=hg38&position=chr9%3A122957209-122931867
RABGAP1	ENSG00000011454.17	ENSG00000011454.17:t:122984485-122984719	0.0000;0.0000;-0.0000;0.0000;0.0000	7.504e-21;7.504e-21;8.523e-21;7.504e-21;7.504e-21	1.000e+00;1.000e+00;1.000e+00;1.000e+00;1.000e+00	0.0003;0.0003;0.9986;0.0003;0.0003	0.0071;0.0003;0.9919;0.0003;0.0003	t|1e1.1o1|1e2.1o1|1e3.1o1|1e4.1o1|1e5.1o1	5	6	1;1;0;0;1	chr9	+	122941088-122984485;122941093-122984485;122957209-122984485;122971952-122984485;122979040-122984485	122941020-122941088;122941090-122941093;122957011-122957209;122971665-122971952;122978929-122979040;122984485-122984719		http://genome.ucsc.edu/cgi-bin/hgTracks?db=hg38&position=chr9%3A122984719-122941020
RABGAP1	ENSG00000011454.17	ENSG00000011454.17:t:122986215-122986419	-0.0000;0.0000	7.505e-21;2.403e-13	9.999e-01;9.999e-01	0.0136;0.9864	0.0098;0.9902	t|1e1.1o1|1e2.1o1	2	3	0;0	chr9	+	122957209-122986215;122984719-122986215	122957011-122957209;122984485-122984719;122986215-122986419		http://genome.ucsc.edu/cgi-bin/hgTracks?db=hg38&position=chr9%3A122986419-122957011
RABGAP1	ENSG00000011454.17	ENSG00000011454.17:t:122996041-122996320	-0.0000;0.0000	9.678e-10;1.024e-09	9.984e-01;9.984e-01	0.0142;0.9858	0.0015;0.9985	t|1e1.1o1|1e2.1o1	2	3	1;0	chr9	+	122989471-122996041;122990213-122996041	122989297-122989471;122990056-122990769;122996041-122996320		http://genome.ucsc.edu/cgi-bin/hgTracks?db=hg38&position=chr9%3A122996320-122989297
RABGAP1	ENSG00000011454.17	ENSG00000011454.17:t:123015543-123015636	0.0000;0.0000;-0.0000	7.504e-21;7.504e-21;1.309e-20	1.000e+00;1.000e+00;1.000e+00	0.0007;0.0007;0.9986	0.0008;0.0008;0.9985	t|1e1.1o1|1e2.1o1|1e3.1o1	3	4	1;1;0	chr9	+	122997361-123015543;122998766-123015543;123010528-123015543	122997259-122997361;122998597-122998766;123010354-123010528;123015543-123015636		http://genome.ucsc.edu/cgi-bin/hgTracks?db=hg38&position=chr9%3A123015636-122997259
RABGAP1	ENSG00000011454.17	ENSG00000011454.17:t:123065348-123065601	0.0000;0.0000	7.504e-21;7.504e-21	1.000e+00;1.000e+00	0.9992;0.0008	0.9992;0.0008	t|1e1.1o1|1e2.1o1	2	3	0;0	chr9	+	123020459-123065348;123033742-123065348	123020309-123020459;123033509-123033742;123065348-123065601		http://genome.ucsc.edu/cgi-bin/hgTracks?db=hg38&position=chr9%3A123065601-123020309
RABGAP1	ENSG00000011454.17	ENSG00000011454.17:t:123073552-123073677	0.0407;-0.0407	3.541e-02;3.541e-02	4.453e-01;4.453e-01	0.9316;0.0684	0.9891;0.0109	t|1e1.1o1|1e2.1o1	2	3	0;0	chr9	+	123070424-123073552;123071501-123073552	123070350-123070424;123071412-123071501;123073552-123073677		http://genome.ucsc.edu/cgi-bin/hgTracks?db=hg38&position=chr9%3A123073677-123070350
RABGAP1	ENSG00000011454.17	ENSG00000011454.17:t:123074285-123074428	-0.0000;0.0000	7.504e-21;9.992e-16	1.000e+00;1.000e+00	0.0015;0.9985	0.0011;0.9989	t|1e1.1o1|1e2.1o1	2	3	1;0	chr9	+	123070424-123074285;123073677-123074285	123070350-123070424;123073552-123073677;123074285-123074428		http://genome.ucsc.edu/cgi-bin/hgTracks?db=hg38&position=chr9%3A123074428-123070350
RABGAP1	ENSG00000011454.17	ENSG00000011454.17:t:123089552-123089850	-0.0002;0.0000;0.0002	1.892e-10;7.504e-21;7.563e-21	9.922e-01;1.000e+00;9.935e-01	0.9988;0.0006;0.0006	0.9695;0.0006;0.0299	t|1e1.1o1|1e2.1o1|1e3.1o1	3	4	0;1;1	chr9	+	123076762-123089758;123084692-123089758;123085283-123089758	123076634-123076999;123084643-123084692;123085227-123085283;123089552-123089850		http://genome.ucsc.edu/cgi-bin/hgTracks?db=hg38&position=chr9%3A123089850-123076634
RABGAP1	ENSG00000011454.17	ENSG00000011454.17:t:123101566-123101763	0.0000;0.0000	7.504e-21;7.504e-21	1.000e+00;1.000e+00	0.9995;0.0005	0.9995;0.0005	t|1e1.1o1|1e2.1o1	2	3	0;1	chr9	+	123099549-123101566;123100097-123101566	na-123100097;123099478-123099549;123101566-123101763		http://genome.ucsc.edu/cgi-bin/hgTracks?db=hg38&position=chr9%3A123101763-123099478
PPP5C	ENSG00000011485.15	ENSG00000011485.15:s:46353748-46353989	0.0000;0.0000	7.504e-21;7.504e-21	1.000e+00;1.000e+00	0.0003;0.9997	0.0010;0.9990	s|1e1.1o1|1e2.1o1	2	3	1;0	chr19	+	46353989-46363452;46353989-46375604	46353748-46353989;46363452-na;46375604-46375751		http://genome.ucsc.edu/cgi-bin/hgTracks?db=hg38&position=chr19%3A46375751-46353748
PPP5C	ENSG00000011485.15	ENSG00000011485.15:s:46375604-46375751	0.0000;0.0000	7.504e-21;7.504e-21	1.000e+00;1.000e+00	0.9997;0.0003	0.9954;0.0046	s|1e1.1o2|1e1.2o2	2	2	0;1	chr19	+	46375751-46376453;46375751-46376461	46375604-46375751;46376453-46376703		http://genome.ucsc.edu/cgi-bin/hgTracks?db=hg38&position=chr19%3A46376703-46375604
PPP5C	ENSG00000011485.15	ENSG00000011485.15:s:46376453-46376703	0.0000;0.0000;0.0000	7.504e-21;7.504e-21;7.504e-21	1.000e+00;1.000e+00;1.000e+00	0.9926;0.0073;0.0002	0.9989;0.0010;0.0001	s|1e1.1o1|1e2.1o2|1e3.1o1	3	4	0;0;1	chr19	+	46376574-46383411;46376574-46383780;46376574-46387093	46376453-46376703;46381511-46383711;46383780-46383998;46386718-46387235		http://genome.ucsc.edu/cgi-bin/hgTracks?db=hg38&position=chr19%3A46387235-46376453
PPP5C	ENSG00000011485.15	ENSG00000011485.15:s:46390051-46390132	0.0000;0.0000;0.0000	7.504e-21;7.504e-21;7.504e-21	1.000e+00;1.000e+00;1.000e+00	0.9941;0.0058;0.0001	0.9901;0.0089;0.0008	s|1e1.1o1|1e2.1o2|1e2.2o2	3	3	0;0;1	chr19	+	46390132-46390284;46390132-46391151;46390132-46391156	46390051-46390132;46390284-46390975;46391151-46391258		http://genome.ucsc.edu/cgi-bin/hgTracks?db=hg38&position=chr19%3A46391258-46390051
PPP5C	ENSG00000011485.15	ENSG00000011485.15:t:46383780-46383998	0.0000;-0.0000;0.0000	7.504e-21;7.504e-21;7.504e-21	1.000e+00;1.000e+00;1.000e+00	0.0077;0.9769;0.0147	0.0009;0.9726;0.0268	t|1e1.1o1|1e2.1o1|2e2.1o1	3	3	0;0;0	chr19	+	46376574-46383780;46383476-46383780;46383476-46383784	46376453-46376703;46381511-46383711;46383780-46383998		http://genome.ucsc.edu/cgi-bin/hgTracks?db=hg38&position=chr19%3A46383998-46376453
PPP5C	ENSG00000011485.15	ENSG00000011485.15:t:46386718-46387235	0.0000;0.0000	7.504e-21;7.504e-21	1.000e+00;1.000e+00	0.0002;0.9998	0.0002;0.9998	t|1e1.1o1|1e2.1o1	2	3	1;0	chr19	+	46376574-46387093;46384909-46387093	46376453-46376703;46384377-46384943;46386718-46387235		http://genome.ucsc.edu/cgi-bin/hgTracks?db=hg38&position=chr19%3A46387235-46376453
GABRA3	ENSG00000011677.13	ENSG00000011677.13:s:152189730-152189943	-0.0001;0.0001	1.988e-05;1.988e-05	9.939e-01;9.939e-01	0.0075;0.9925	0.0045;0.9955	s|1e1.1o1|1e2.1o1	2	3	0;0	chrX	-	152187378-152189730;152168563-152189730	152166234-152168563;152187209-152187378;152189730-152189943		http://genome.ucsc.edu/cgi-bin/hgTracks?db=hg38&position=chrX%3A152189943-152166234
GABRA3	ENSG00000011677.13	ENSG00000011677.13:t:152166234-152168563	0.0227;-0.0227	5.685e-02;5.685e-02	4.612e-01;4.612e-01	0.9313;0.0687	0.9729;0.0271	t|1e1.1o1|1e2.1o1	2	3	0;1	chrX	-	152168563-152189730;152168563-152171362	152166234-152168563;152171362-na;152189730-152189943		http://genome.ucsc.edu/cgi-bin/hgTracks?db=hg38&position=chrX%3A152189943-152166234
SEMA3B	ENSG00000012171.20	ENSG00000012171.20:s:50270127-50270376	0.0001;-0.0001	2.850e-08;2.854e-08	9.964e-01;9.964e-01	0.9833;0.0167	0.9988;0.0012	s|1e1.1o1|2e2.1o1	2	3	0;0	chr3	+	50270284-50270433;50270376-50270890	50270127-50270376;50270433-50270495;50270561-50271009		http://genome.ucsc.edu/cgi-bin/hgTracks?db=hg38&position=chr3%3A50271009-50270127
SEMA3B	ENSG00000012171.20	ENSG00000012171.20:s:50271088-50271181	-0.0089;0.0089	5.462e-03;5.462e-03	6.918e-01;6.918e-01	0.0952;0.9048	0.0728;0.9272	s|1e1.1o1|2e1.1o1	2	2	0;0	chr3	+	50271177-50271361;50271181-50271361	50271088-50271181;50271361-50271480		http://genome.ucsc.edu/cgi-bin/hgTracks?db=hg38&position=chr3%3A50271480-50271088
SEMA3B	ENSG00000012171.20	ENSG00000012171.20:s:50273535-50273680	0.0000;-0.0001;0.0000	6.946e-09;1.135e-08;7.504e-21	9.985e-01;9.980e-01;1.000e+00	0.0010;0.9980;0.0010	0.0110;0.9879;0.0011	s|1e1.1o2|1e1.2o2|1e2.1o1	3	3	0;0;0	chr3	+	50273646-50273744;50273646-50273759;50273646-50274363	50273535-50273680;50273744-50273828;50274363-50274582		http://genome.ucsc.edu/cgi-bin/hgTracks?db=hg38&position=chr3%3A50274582-50273535
SEMA3B	ENSG00000012171.20	ENSG00000012171.20:s:50273744-50273828	-0.2784;0.2784	9.987e-01;9.987e-01	7.499e-06;7.498e-06	0.7485;0.2515	0.4747;0.5253	s|1e1.1o2|1e1.2o2	2	2	0;0	chr3	+	50273828-50273913;50273828-50273916	50273744-50273828;50273913-50274340		http://genome.ucsc.edu/cgi-bin/hgTracks?db=hg38&position=chr3%3A50274340-50273744
SEMA3B	ENSG00000012171.20	ENSG00000012171.20:s:50275012-50275053	-0.1159;0.1159	6.148e-01;6.148e-01	4.487e-02;4.487e-02	0.9185;0.0815	0.7930;0.2070	s|1e1.1o1|1e2.1o1	2	3	0;0	chr3	+	50275053-50275302;50275053-50275560	50275012-50275053;50275302-50275459;50275560-50275615		http://genome.ucsc.edu/cgi-bin/hgTracks?db=hg38&position=chr3%3A50275615-50275012
SEMA3B	ENSG00000012171.20	ENSG00000012171.20:t:50270561-50271009	-0.0001;0.0001	3.163e-08;3.144e-08	9.963e-01;9.963e-01	0.0171;0.9829	0.0011;0.9989	t|1e1.2o2|1e2.1o1	2	3	0;0	chr3	+	50270376-50270890;50270495-50270890	50270127-50270376;50270433-50270495;50270561-50271009		http://genome.ucsc.edu/cgi-bin/hgTracks?db=hg38&position=chr3%3A50271009-50270127
SEMA3B	ENSG00000012171.20	ENSG00000012171.20:t:50273535-50273680	0.0000;0.0000	7.504e-21;7.504e-21	1.000e+00;1.000e+00	0.0010;0.9990	0.0008;0.9992	t|1e1.1o1|1e2.1o1	2	3	0;0	chr3	+	50273314-50273535;50273443-50273535	50273119-50273314;50273346-50273443;50273535-50273680		http://genome.ucsc.edu/cgi-bin/hgTracks?db=hg38&position=chr3%3A50273680-50273119
SEMA3B	ENSG00000012171.20	ENSG00000012171.20:t:50274363-50274582	-0.0000;0.0000	7.504e-21;3.997e-15	1.000e+00;1.000e+00	0.0015;0.9985	0.0010;0.9990	t|1e1.1o1|1e2.1o1	2	3	0;0	chr3	+	50273646-50274363;50274057-50274363	50273535-50273680;50273913-50274340;50274363-50274582		http://genome.ucsc.edu/cgi-bin/hgTracks?db=hg38&position=chr3%3A50274582-50273535
SEMA3B	ENSG00000012171.20	ENSG00000012171.20:t:50275560-50275615	0.0289;-0.0289	6.622e-02;6.622e-02	4.227e-01;4.227e-01	0.0908;0.9092	0.1265;0.8735	t|1e1.1o1|1e2.1o1	2	3	0;0	chr3	+	50275053-50275560;50275459-50275560	50275012-50275053;50275302-50275459;50275560-50275615		http://genome.ucsc.edu/cgi-bin/hgTracks?db=hg38&position=chr3%3A50275615-50275012
MBTPS2	ENSG00000012174.12	ENSG00000012174.12:s:21853376-21853503	0.0000;0.0000;0.0023;-0.0020	7.504e-21;7.504e-21;1.581e-08;1.072e-08	1.000e+00;1.000e+00;9.206e-01;9.286e-01	0.0003;0.0003;0.9615;0.0379	0.0004;0.0154;0.9823;0.0018	s|1e1.1o2|1e1.2o2|1e2.1o1|1e3.1o1	4	4	1;0;0;1	chrX	+	21853503-21856483;21853503-21856501;21853503-21868467;21853503-21878042	21853376-21853503;21856483-21857593;21868467-21868585;21878042-21878136		http://genome.ucsc.edu/cgi-bin/hgTracks?db=hg38&position=chrX%3A21878136-21853376
MBTPS2	ENSG00000012174.12	ENSG00000012174.12:t:21878042-21878136	-0.0031;0.0031	4.479e-08;4.499e-08	8.963e-01;8.963e-01	0.0400;0.9600	0.0019;0.9981	t|1e1.1o1|1e2.1o1	2	3	1;0	chrX	+	21853503-21878042;21869678-21878042	21853376-21853503;21869498-21873084;21878042-21878136		http://genome.ucsc.edu/cgi-bin/hgTracks?db=hg38&position=chrX%3A21878136-21853376
KDM5D	ENSG00000012817.15	ENSG00000012817.15:s:19706794-19706863	0.0970;-0.0970	4.903e-01;4.903e-01	7.326e-02;7.326e-02	0.8567;0.1433	0.9671;0.0329	s|1e1.1o2|1e1.2o2	2	2	0;1	chrY	-	19706640-19706794;19706608-19706794	19706441-19706640;19706794-19706863		http://genome.ucsc.edu/cgi-bin/hgTracks?db=hg38&position=chrY%3A19706863-19706441
KDM5D	ENSG00000012817.15	ENSG00000012817.15:s:19708244-19708423	-0.0695;0.0695	2.807e-01;2.807e-01	1.570e-01;1.570e-01	0.1169;0.8831	0.0397;0.9603	s|1e1.1o1|2e1.1o1	2	2	0;0	chrY	-	19708071-19708322;19708071-19708244	19707934-19708071;19708244-19708423		http://genome.ucsc.edu/cgi-bin/hgTracks?db=hg38&position=chrY%3A19708423-19707934
KDM5D	ENSG00000012817.15	ENSG00000012817.15:s:19710376-19710606	-0.0748;0.0539;0.0008	3.631e-01;2.619e-01;1.772e-06	1.217e-01;1.794e-01;9.714e-01	0.4298;0.5679;0.0022	0.3333;0.6451;0.0247	s|1e1.1o3|1e1.2o3|1e1.3o3	3	2	0;0;1	chrY	-	19710260-19710376;19709809-19710376;19709578-19710376	19709451-19710260;19710376-19710606		http://genome.ucsc.edu/cgi-bin/hgTracks?db=hg38&position=chrY%3A19710606-19709451
KDM5D	ENSG00000012817.15	ENSG00000012817.15:s:19715584-19715739	-0.0273;-0.0000;0.0267	4.691e-02;1.539e-08;4.416e-02	4.643e-01;9.999e-01;4.728e-01	0.9947;0.0026;0.0026	0.9547;0.0009;0.0443	s|1e1.1o1|1e2.1o1|2e2.1o1	3	3	0;1;0	chrY	-	19715499-19715615;19710472-19715615;19710472-19715584	19710376-19710606;19715136-19715499;19715584-19715739		http://genome.ucsc.edu/cgi-bin/hgTracks?db=hg38&position=chrY%3A19715739-19710376
KDM5D	ENSG00000012817.15	ENSG00000012817.15:s:19716279-19716473	0.1070;-0.1070	5.330e-01;5.330e-01	6.798e-02;6.798e-02	0.0369;0.9631	0.1769;0.8231	s|1e1.1o2|1e1.2o2	2	2	0;0	chrY	-	19716111-19716279;19716004-19716279	19715823-19716111;19716279-19716473		http://genome.ucsc.edu/cgi-bin/hgTracks?db=hg38&position=chrY%3A19716473-19715823
KDM5D	ENSG00000012817.15	ENSG00000012817.15:s:19731772-19731930	0.0018;-0.0018	7.771e-06;7.771e-06	9.348e-01;9.348e-01	0.0011;0.9989	0.0323;0.9677	s|1e1.1o1|1e2.1o1	2	3	0;0	chrY	-	19723433-19731772;19721311-19731772	19721130-19722467;19723341-19723433;19731772-19731930		http://genome.ucsc.edu/cgi-bin/hgTracks?db=hg38&position=chrY%3A19731930-19721130
KDM5D	ENSG00000012817.15	ENSG00000012817.15:s:19741318-19741488	-0.1788;0.1788	8.700e-01;8.700e-01	7.911e-03;7.911e-03	0.9560;0.0440	0.7649;0.2351	s|1e1.1o1|1e2.1o1	2	3	0;0	chrY	-	19739662-19741318;19735750-19741318	19735621-19735750;19739528-19739662;19741318-19741488		http://genome.ucsc.edu/cgi-bin/hgTracks?db=hg38&position=chrY%3A19741488-19735621
KDM5D	ENSG00000012817.15	ENSG00000012817.15:s:19741735-19741857	0.0000;-0.0000	3.717e-09;3.694e-09	1.000e+00;1.000e+00	0.9972;0.0028	0.9985;0.0015	s|1e1.1o1|1e2.1o1	2	3	0;0	chrY	-	19741488-19741735;19739662-19741735	19739528-19739662;19741318-19741488;19741735-19741857		http://genome.ucsc.edu/cgi-bin/hgTracks?db=hg38&position=chrY%3A19741857-19739528
KDM5D	ENSG00000012817.15	ENSG00000012817.15:s:19743162-19743239	0.0001;-0.0001	1.129e-07;1.128e-07	9.969e-01;9.969e-01	0.9889;0.0111	0.9986;0.0014	s|1e1.1o1|1e2.1o1	2	3	0;0	chrY	-	19741857-19743162;19741488-19743162	19741318-19741488;19741735-19741857;19743162-19743239		http://genome.ucsc.edu/cgi-bin/hgTracks?db=hg38&position=chrY%3A19743239-19741318
KDM5D	ENSG00000012817.15	ENSG00000012817.15:t:19710376-19710606	-0.0000;0.0420;-0.0430	8.465e-09;1.513e-01;1.561e-01	9.999e-01;2.738e-01;2.682e-01	0.0023;0.0023;0.9954	0.0012;0.0628;0.9358	t|1e1.1o2|1e1.2o2|1e2.1o1	3	3	1;0;0	chrY	-	19710472-19715615;19710472-19715584;19710472-19715352	19710376-19710606;19715136-19715499;19715584-19715739		http://genome.ucsc.edu/cgi-bin/hgTracks?db=hg38&position=chrY%3A19715739-19710376
KDM5D	ENSG00000012817.15	ENSG00000012817.15:t:19721130-19722467	0.0166;-0.0166	3.165e-03;3.165e-03	6.479e-01;6.479e-01	0.9470;0.0530	0.9826;0.0174	t|1e1.1o1|1e2.1o1	2	3	0;0	chrY	-	19721311-19731772;19721311-19723341	19721130-19722467;19723341-19723433;19731772-19731930		http://genome.ucsc.edu/cgi-bin/hgTracks?db=hg38&position=chrY%3A19731930-19721130
KDM5D	ENSG00000012817.15	ENSG00000012817.15:t:19735621-19735750	0.2130;-0.2130	9.664e-01;9.664e-01	8.356e-04;8.356e-04	0.0311;0.9689	0.2542;0.7458	t|1e1.1o1|1e2.1o1	2	3	0;0	chrY	-	19735750-19741318;19735750-19739528	19735621-19735750;19739528-19739662;19741318-19741488		http://genome.ucsc.edu/cgi-bin/hgTracks?db=hg38&position=chrY%3A19741488-19735621
KDM5D	ENSG00000012817.15	ENSG00000012817.15:t:19739528-19739662	0.0000;-0.0000	5.122e-08;5.112e-08	9.999e-01;9.999e-01	0.0019;0.9981	0.0033;0.9967	t|1e1.1o1|1e2.1o1	2	3	0;0	chrY	-	19739662-19741735;19739662-19741318	19739528-19739662;19741318-19741488;19741735-19741857		http://genome.ucsc.edu/cgi-bin/hgTracks?db=hg38&position=chrY%3A19741857-19739528
KDM5D	ENSG00000012817.15	ENSG00000012817.15:t:19741318-19741488	-0.0006;0.0006	6.810e-05;6.810e-05	9.773e-01;9.773e-01	0.0132;0.9868	0.0015;0.9985	t|1e1.1o1|1e2.1o1	2	3	0;0	chrY	-	19741488-19743162;19741488-19741735	19741318-19741488;19741735-19741857;19743162-19743239		http://genome.ucsc.edu/cgi-bin/hgTracks?db=hg38&position=chrY%3A19743239-19741318
MAP4K5	ENSG00000012983.11	ENSG00000012983.11:s:50425907-50425977	0.0000;0.0520;-0.0526	7.504e-21;3.587e-02;3.438e-02	1.000e+00;4.198e-01;4.208e-01	0.0004;0.9165;0.0831	0.0015;0.9694;0.0293	s|1e1.1o1|1e2.1o1|1e3.1o1	3	4	1;0;1	chr14	-	50424706-50425907;50423176-50425907;50420106-50425907	na-50424706;50418501-50420106;50423121-50423176;50425907-50425977		http://genome.ucsc.edu/cgi-bin/hgTracks?db=hg38&position=chr14%3A50425977-50418501
MAP4K5	ENSG00000012983.11	ENSG00000012983.11:s:50428662-50428754	0.0000;0.0000	7.504e-21;7.504e-21	1.000e+00;1.000e+00	0.9933;0.0067	0.9994;0.0006	s|1e1.1o1|1e2.1o1	2	3	0;1	chr14	-	50425977-50428662;50423176-50428662	50423121-50423176;50425907-50425977;50428662-50428754		http://genome.ucsc.edu/cgi-bin/hgTracks?db=hg38&position=chr14%3A50428754-50423121
MAP4K5	ENSG00000012983.11	ENSG00000012983.11:s:50429192-50429260	0.0000;0.0000	7.504e-21;7.504e-21	1.000e+00;1.000e+00	0.9994;0.0006	0.9993;0.0007	s|1e1.1o1|1e2.1o1	2	3	0;1	chr14	-	50428754-50429192;50425977-50429192	50425907-50425977;50428662-50428754;50429192-50429260		http://genome.ucsc.edu/cgi-bin/hgTracks?db=hg38&position=chr14%3A50429260-50425907
MAP4K5	ENSG00000012983.11	ENSG00000012983.11:s:50434394-50434571	0.0142;-0.0142	5.866e-05;5.866e-05	6.885e-01;6.885e-01	0.9527;0.0473	0.9994;0.0006	s|1e1.1o2|1e1.2o2	2	2	0;1	chr14	-	50429260-50434394;50429256-50434394	50429192-50429260;50434394-50434571		http://genome.ucsc.edu/cgi-bin/hgTracks?db=hg38&position=chr14%3A50434571-50429192
MAP4K5	ENSG00000012983.11	ENSG00000012983.11:s:50437476-50437534	0.0000;0.0000	7.504e-21;7.504e-21	1.000e+00;1.000e+00	0.9909;0.0091	0.9995;0.0005	s|1e1.1o2|1e1.2o2	2	2	0;1	chr14	-	50435065-50437476;50435061-50437476	50434962-50435065;50437476-50437534		http://genome.ucsc.edu/cgi-bin/hgTracks?db=hg38&position=chr14%3A50437534-50434962
MAP4K5	ENSG00000012983.11	ENSG00000012983.11:s:50440013-50440073	-0.0222;0.0000;0.0224	4.036e-02;7.504e-21;4.037e-02	4.879e-01;1.000e+00;4.870e-01	0.9047;0.0005;0.0949	0.8773;0.0004;0.1223	s|1e1.1o1|1e2.1o2|1e2.2o2	3	3	1;0;1	chr14	-	50438094-50440013;50438011-50440013;50438008-50440013	50437894-50438011;50438092-50438401;50440013-50440073		http://genome.ucsc.edu/cgi-bin/hgTracks?db=hg38&position=chr14%3A50440073-50437894
MAP4K5	ENSG00000012983.11	ENSG00000012983.11:s:50443935-50444036	-0.0000;0.0000	7.870e-21;7.504e-21	1.000e+00;1.000e+00	0.9983;0.0017	0.9808;0.0192	s|1e1.1o1|2e1.1o1	2	2	0;1	chr14	-	50443770-50443939;50443770-50443935	50443729-50443770;50443935-50444036		http://genome.ucsc.edu/cgi-bin/hgTracks?db=hg38&position=chr14%3A50444036-50443729
MAP4K5	ENSG00000012983.11	ENSG00000012983.11:s:50446079-50446121	-0.0000;0.0000	7.530e-21;7.504e-21	1.000e+00;1.000e+00	0.9994;0.0006	0.9850;0.0150	s|1e1.1o1|1e2.1o1	2	3	0;1	chr14	-	50445194-50446079;50444036-50446079	50443935-50444036;50445041-50445194;50446079-50446121		http://genome.ucsc.edu/cgi-bin/hgTracks?db=hg38&position=chr14%3A50446121-50443935
MAP4K5	ENSG00000012983.11	ENSG00000012983.11:s:50456516-50456594	0.0000;-0.0000	7.504e-21;3.453e-17	9.999e-01;9.999e-01	0.0035;0.9965	0.0186;0.9814	s|1e1.1o1|1e2.1o1	2	3	1;0	chr14	-	50453256-50456516;50448832-50456516	50448774-50450600;50453190-50453256;50456516-50456594		http://genome.ucsc.edu/cgi-bin/hgTracks?db=hg38&position=chr14%3A50456594-50448774
MAP4K5	ENSG00000012983.11	ENSG00000012983.11:s:50462665-50462781	-0.0000;0.0000	7.504e-21;7.504e-21	1.000e+00;1.000e+00	0.0132;0.9868	0.0119;0.9881	s|1e1.1o1|1e2.1o1	2	3	1;0	chr14	-	50461361-50462665;50456594-50462665	50456516-50456594;50461059-50461361;50462665-50462781		http://genome.ucsc.edu/cgi-bin/hgTracks?db=hg38&position=chr14%3A50462781-50456516
MAP4K5	ENSG00000012983.11	ENSG00000012983.11:s:50475077-50475149	0.0000;0.0000	7.504e-21;7.504e-21	1.000e+00;1.000e+00	0.9994;0.0006	0.9994;0.0006	s|1e1.1o1|1e2.1o1	2	3	0;1	chr14	-	50468782-50475077;50466645-50475077	50466583-50466645;50468651-50468782;50475077-50475149		http://genome.ucsc.edu/cgi-bin/hgTracks?db=hg38&position=chr14%3A50475149-50466583
MAP4K5	ENSG00000012983.11	ENSG00000012983.11:s:50482361-50482416	0.0000;0.0000	7.504e-21;7.504e-21	1.000e+00;1.000e+00	0.9995;0.0005	0.9994;0.0006	s|1e1.1o1|1e2.1o1	2	3	0;0	chr14	-	50476306-50482361;50475149-50482361	50475077-50475149;50476259-50476306;50482361-50482416		http://genome.ucsc.edu/cgi-bin/hgTracks?db=hg38&position=chr14%3A50482416-50475077
MAP4K5	ENSG00000012983.11	ENSG00000012983.11:s:50485578-50485642	0.0000;0.0000	7.504e-21;7.504e-21	1.000e+00;1.000e+00	0.9994;0.0006	0.9994;0.0006	s|1e1.1o1|1e2.1o1	2	3	0;1	chr14	-	50482416-50485578;50476306-50485578	50476259-50476306;50482361-50482416;50485578-50485642		http://genome.ucsc.edu/cgi-bin/hgTracks?db=hg38&position=chr14%3A50485642-50476259
MAP4K5	ENSG00000012983.11	ENSG00000012983.11:s:50504799-50505128	-0.0000;0.0000	7.504e-21;7.504e-21	1.000e+00;1.000e+00	0.9993;0.0007	0.9991;0.0009	s|1e1.1o1|1e2.1o1	2	3	0;0	chr14	-	50486194-50504800;50476306-50504800	50476259-50476306;50485929-50486194;50504799-50505128		http://genome.ucsc.edu/cgi-bin/hgTracks?db=hg38&position=chr14%3A50505128-50476259
MAP4K5	ENSG00000012983.11	ENSG00000012983.11:s:50531942-50532158	-0.0000;0.0000	5.483e-14;7.507e-21	9.996e-01;9.996e-01	0.9839;0.0161	0.9815;0.0185	s|1e1.1o1|1e2.1o1	2	3	0;1	chr14	-	50504857-50531942;50486194-50531942	50485929-50486194;50504799-50505128;50531942-50532158		http://genome.ucsc.edu/cgi-bin/hgTracks?db=hg38&position=chr14%3A50532158-50485929
MAP4K5	ENSG00000012983.11	ENSG00000012983.11:s:50532400-50532655	-0.0023;0.0023	6.083e-02;6.083e-02	4.345e-01;4.345e-01	0.5529;0.4471	0.5443;0.4557	s|1e1.1o1|2e1.1o1	2	2	0;0	chr14	-	50532158-50532448;50532158-50532400	50531942-50532158;50532400-50532655		http://genome.ucsc.edu/cgi-bin/hgTracks?db=hg38&position=chr14%3A50532655-50531942
MAP4K5	ENSG00000012983.11	ENSG00000012983.11:t:50418501-50420106	-0.0449;0.0449	2.905e-03;2.905e-03	4.888e-01;4.888e-01	0.0737;0.9263	0.0309;0.9691	t|1e1.1o1|1e2.1o1	2	3	1;0	chr14	-	50420106-50425907;50420106-50423121	50418501-50420106;50423121-50423176;50425907-50425977		http://genome.ucsc.edu/cgi-bin/hgTracks?db=hg38&position=chr14%3A50425977-50418501
MAP4K5	ENSG00000012983.11	ENSG00000012983.11:t:50423121-50423176	-0.0000;0.0000;0.0000	7.504e-21;7.504e-21;7.504e-21	1.000e+00;1.000e+00;1.000e+00	0.0066;0.9896;0.0019	0.0003;0.9993;0.0003	t|1e1.1o1|1e2.1o1|1e3.1o1	3	4	1;0;1	chr14	-	50423176-50428662;50423176-50425907;50423176-50423624	50423121-50423176;50423624-na;50425907-50425977;50428662-50428754		http://genome.ucsc.edu/cgi-bin/hgTracks?db=hg38&position=chr14%3A50428754-50423121
MAP4K5	ENSG00000012983.11	ENSG00000012983.11:t:50425907-50425977	0.0000;0.0000	7.504e-21;7.504e-21	1.000e+00;1.000e+00	0.0007;0.9993	0.0006;0.9994	t|1e1.1o1|1e2.1o1	2	3	1;0	chr14	-	50425977-50429192;50425977-50428662	50425907-50425977;50428662-50428754;50429192-50429260		http://genome.ucsc.edu/cgi-bin/hgTracks?db=hg38&position=chr14%3A50429260-50425907
MAP4K5	ENSG00000012983.11	ENSG00000012983.11:t:50437894-50438011	0.0000;0.0218;-0.0218	7.504e-21;3.316e-02;3.351e-02	1.000e+00;5.079e-01;5.069e-01	0.0005;0.0893;0.9103	0.0004;0.1153;0.8843	t|1e1.1o1|2e1.1o1|2e2.1o1	3	3	0;1;0	chr14	-	50438011-50440013;50438008-50440013;50438008-50438092	50437894-50438011;50438092-50438401;50440013-50440073		http://genome.ucsc.edu/cgi-bin/hgTracks?db=hg38&position=chr14%3A50440073-50437894
MAP4K5	ENSG00000012983.11	ENSG00000012983.11:t:50443935-50444036	0.0000;-0.0000	7.504e-21;3.269e-20	1.000e+00;1.000e+00	0.0007;0.9993	0.0160;0.9840	t|1e1.1o1|1e2.1o1	2	3	1;0	chr14	-	50444036-50446079;50444036-50445041	50443935-50444036;50445041-50445194;50446079-50446121		http://genome.ucsc.edu/cgi-bin/hgTracks?db=hg38&position=chr14%3A50446121-50443935
MAP4K5	ENSG00000012983.11	ENSG00000012983.11:t:50448774-50450600	-0.0001;0.0000;0.0001	4.260e-12;7.504e-21;7.571e-21	9.919e-01;1.000e+00;9.929e-01	0.9762;0.0005;0.0234	0.9768;0.0004;0.0228	t|1e1.1o1|1e2.1o1|1e3.1o1	3	4	0;1;1	chr14	-	50448832-50456516;50448832-50453190;50448832-50451275	50448774-50450600;50451275-50451385;50453190-50453256;50456516-50456594		http://genome.ucsc.edu/cgi-bin/hgTracks?db=hg38&position=chr14%3A50456594-50448774
MAP4K5	ENSG00000012983.11	ENSG00000012983.11:t:50456516-50456594	-0.0003;0.0003	2.277e-11;8.299e-21	9.243e-01;9.243e-01	0.9626;0.0374	0.9663;0.0337	t|1e1.1o1|1e2.1o1	2	3	0;1	chr14	-	50456594-50462665;50456594-50461059	50456516-50456594;50461059-50461361;50462665-50462781		http://genome.ucsc.edu/cgi-bin/hgTracks?db=hg38&position=chr14%3A50462781-50456516
MAP4K5	ENSG00000012983.11	ENSG00000012983.11:t:50466583-50466645	0.0000;0.0000	7.504e-21;7.504e-21	1.000e+00;1.000e+00	0.0008;0.9992	0.0006;0.9994	t|1e1.1o1|1e2.1o1	2	3	1;0	chr14	-	50466645-50475077;50466645-50468651	50466583-50466645;50468651-50468782;50475077-50475149		http://genome.ucsc.edu/cgi-bin/hgTracks?db=hg38&position=chr14%3A50475149-50466583
MAP4K5	ENSG00000012983.11	ENSG00000012983.11:t:50475077-50475149	0.0000;0.0000	7.504e-21;7.504e-21	1.000e+00;1.000e+00	0.0006;0.9994	0.0006;0.9994	t|1e1.1o1|1e2.1o1	2	3	0;0	chr14	-	50475149-50482361;50475149-50476128	50475077-50475149;50476128-50476170;50482361-50482416		http://genome.ucsc.edu/cgi-bin/hgTracks?db=hg38&position=chr14%3A50482416-50475077
MAP4K5	ENSG00000012983.11	ENSG00000012983.11:t:50476259-50476306	0.0000;0.0000;0.0000	7.504e-21;7.504e-21;7.504e-21	1.000e+00;1.000e+00;1.000e+00	0.0003;0.0003;0.9993	0.0004;0.0004;0.9992	t|1e1.1o1|1e2.1o1|1e3.1o1	3	4	0;1;0	chr14	-	50476306-50504800;50476306-50485578;50476306-50482361	50476259-50476306;50482361-50482416;50485578-50485642;50504799-50505128		http://genome.ucsc.edu/cgi-bin/hgTracks?db=hg38&position=chr14%3A50505128-50476259
MAP4K5	ENSG00000012983.11	ENSG00000012983.11:t:50482361-50482416	-0.0027;0.0027	2.276e-07;2.275e-07	9.078e-01;9.078e-01	0.9898;0.0102	0.9638;0.0362	t|1e1.1o1|1e2.1o1	2	3	0;0	chr14	-	50482416-50485578;50482416-50482652	50482361-50482416;50482652-50483149;50485578-50485642		http://genome.ucsc.edu/cgi-bin/hgTracks?db=hg38&position=chr14%3A50485642-50482361
MAP4K5	ENSG00000012983.11	ENSG00000012983.11:t:50485929-50486194	0.0000;-0.0000	7.522e-21;5.023e-11	9.980e-01;9.980e-01	0.0172;0.9828	0.0192;0.9808	t|1e1.1o1|1e2.1o1	2	3	1;0	chr14	-	50486194-50531942;50486194-50504800	50485929-50486194;50504799-50505128;50531942-50532158		http://genome.ucsc.edu/cgi-bin/hgTracks?db=hg38&position=chr14%3A50532158-50485929
MAP4K5	ENSG00000012983.11	ENSG00000012983.11:t:50504799-50505128	0.0000;-0.0000;0.0000	7.504e-21;1.968e-18;7.504e-21	1.000e+00;1.000e+00;1.000e+00	0.0004;0.9991;0.0004	0.0039;0.9893;0.0074	t|1e1.1o1|1e2.1o1|1e3.1o1	3	4	0;0;1	chr14	-	50504857-50542499;50504857-50531942;50504857-50519529	50504799-50505128;50519529-na;50531942-50532158;50542499-50542584		http://genome.ucsc.edu/cgi-bin/hgTracks?db=hg38&position=chr14%3A50542584-50504799
EHD3	ENSG00000013016.16	ENSG00000013016.16:s:31249371-31249468	-0.0008;0.0008	3.286e-06;3.286e-06	9.699e-01;9.699e-01	0.9821;0.0179	0.9751;0.0249	s|1e1.1o1|1e2.1o1	2	3	0;1	chr2	+	31249468-31260510;31249468-31266177	31249371-31249468;31260510-31260922;31266177-31269451		http://genome.ucsc.edu/cgi-bin/hgTracks?db=hg38&position=chr2%3A31269451-31249371
EHD3	ENSG00000013016.16	ENSG00000013016.16:t:31266177-31269451	-0.0003;0.0003	1.754e-06;1.754e-06	9.740e-01;9.740e-01	0.0243;0.9757	0.0207;0.9793	t|1e1.1o1|1e2.1o1	2	3	1;0	chr2	+	31249468-31266177;31261713-31266177	31249371-31249468;31261549-31261713;31266177-31269451		http://genome.ucsc.edu/cgi-bin/hgTracks?db=hg38&position=chr2%3A31269451-31249371
MVP	ENSG00000013364.19	ENSG00000013364.19:s:29820394-29820510	0.0000;0.0215;-0.0238	7.504e-21;1.800e-02;2.598e-02	1.000e+00;5.395e-01;5.124e-01	0.0002;0.2395;0.7603	0.0033;0.2723;0.7242	s|1e1.1o1|1e2.1o2|1e2.2o2	3	3	0;0;0	chr16	+	29820510-29825942;29820510-29830474;29820510-29830515	29820394-29820510;29825942-29826092;29830474-29830675		http://genome.ucsc.edu/cgi-bin/hgTracks?db=hg38&position=chr16%3A29830675-29820394
MVP	ENSG00000013364.19	ENSG00000013364.19:s:29830474-29830675	0.0000;0.0000;0.0000;0.0000	7.504e-21;7.504e-21;7.504e-21;7.504e-21	1.000e+00;1.000e+00;1.000e+00;1.000e+00	0.0001;0.9998;0.0001;0.0001	0.0001;0.9998;0.0001;0.0001	s|1e4.2o2|2e1.1o1|2e2.1o1|2e3.2o2	4	5	0;0;0;0	chr16	+	29830636-29836771;29830674-29830878;29830674-29833733;29830674-29835760	29830474-29830675;29830878-29831074;29833337-29833857;29835704-29835798;29836722-29836958		http://genome.ucsc.edu/cgi-bin/hgTracks?db=hg38&position=chr16%3A29836958-29830474
MVP	ENSG00000013364.19	ENSG00000013364.19:s:29830878-29831074	0.0000;0.0000;0.0000	7.504e-21;7.504e-21;7.504e-21	1.000e+00;1.000e+00;1.000e+00	0.0001;0.9998;0.0001	0.0001;0.9999;0.0001	s|1e1.1o1|1e2.1o1|1e3.1o1	3	4	0;0;0	chr16	+	29831073-29831644;29831073-29833733;29831073-29840403	29830878-29831074;29831644-29831769;29833337-29833857;29840403-29840459		http://genome.ucsc.edu/cgi-bin/hgTracks?db=hg38&position=chr16%3A29840459-29830878
MVP	ENSG00000013364.19	ENSG00000013364.19:s:29833935-29834137	0.0000;0.0000;0.0000	7.504e-21;7.504e-21;7.504e-21	1.000e+00;1.000e+00;1.000e+00	0.0018;0.9981;0.0001	0.0001;0.9966;0.0034	s|1e1.1o1|1e2.1o2|1e3.1o2	3	4	1;0;1	chr16	+	29834066-29834316;29834066-29835704;29834066-29836722	29833935-29834137;29834186-29835505;29835704-29835798;29836722-29836958		http://genome.ucsc.edu/cgi-bin/hgTracks?db=hg38&position=chr16%3A29836958-29833935
MVP	ENSG00000013364.19	ENSG00000013364.19:s:29835704-29835798	0.0000;0.0000	7.504e-21;7.504e-21	1.000e+00;1.000e+00	0.9999;0.0001	0.9999;0.0001	s|1e1.1o2|1e2.1o1	2	3	0;1	chr16	+	29835798-29836722;29835798-29840178	29835704-29835798;29836722-29836958;29840094-29840383		http://genome.ucsc.edu/cgi-bin/hgTracks?db=hg38&position=chr16%3A29840383-29835704
MVP	ENSG00000013364.19	ENSG00000013364.19:s:29841596-29841840	0.0000;0.0000	7.504e-21;7.504e-21	1.000e+00;1.000e+00	0.9967;0.0033	0.9934;0.0066	s|1e1.1o1|1e2.1o1	2	3	0;1	chr16	+	29841840-29841915;29841840-29844493	29841596-29841840;29841915-29842112;29844493-29844879		http://genome.ucsc.edu/cgi-bin/hgTracks?db=hg38&position=chr16%3A29844879-29841596
MVP	ENSG00000013364.19	ENSG00000013364.19:s:29847197-29847385	0.0000;0.0000	7.504e-21;7.504e-21	1.000e+00;1.000e+00	0.0001;0.9999	0.0045;0.9955	s|1e1.1o1|2e1.1o1	2	2	1;0	chr16	+	29847271-29847762;29847385-29847762	29847197-29847385;29847762-29848039		http://genome.ucsc.edu/cgi-bin/hgTracks?db=hg38&position=chr16%3A29848039-29847197
MVP	ENSG00000013364.19	ENSG00000013364.19:t:29830474-29830675	0.0170;0.0000;0.0000;0.0000;-0.0374;0.0000;0.0000;0.0000;0.0000;0.0000;0.0000	7.384e-03;7.504e-21;7.504e-21;7.504e-21;8.351e-02;7.504e-21;7.504e-21;7.504e-21;7.504e-21;7.504e-21;7.504e-21	5.859e-01;1.000e+00;1.000e+00;1.000e+00;3.674e-01;1.000e+00;1.000e+00;1.000e+00;1.000e+00;1.000e+00;1.000e+00	0.2319;0.0089;0.0000;0.0084;0.7363;0.0000;0.0101;0.0000;0.0000;0.0000;0.0025	0.2577;0.0060;0.0029;0.0057;0.6894;0.0000;0.0115;0.0000;0.0174;0.0010;0.0067	t|1e1.1o1|1e2.2o3|1e4.1o1|1e6.1o1|2e1.1o1|2e2.1o3|2e2.2o3|2e2.3o3|2e3.1o1|2e5.1o1|2e6.1o1	11	7	0;1;0;0;0;0;1;1;0;0;1	chr16	+	29820510-29830474;29821391-29830474;29826092-29830474;29830315-29830474;29820510-29830515;29821373-29830515;29821391-29830515;29821443-29830515;29822656-29830515;29829662-29830515;29830315-29830515	29820394-29820510;29821324-29821443;29822547-29822656;29825942-29826092;29829612-29829662;29829730-29830315;29830474-29830675		http://genome.ucsc.edu/cgi-bin/hgTracks?db=hg38&position=chr16%3A29830675-29820394
MVP	ENSG00000013364.19	ENSG00000013364.19:t:29833337-29833857	0.0000;0.0000	7.504e-21;7.504e-21	1.000e+00;1.000e+00	0.0001;0.9999	0.0001;0.9999	t|1e1.2o2|1e2.1o1	2	3	0;0	chr16	+	29830674-29833733;29831073-29833733	29830474-29830675;29830878-29831074;29833337-29833857		http://genome.ucsc.edu/cgi-bin/hgTracks?db=hg38&position=chr16%3A29833857-29830474
MVP	ENSG00000013364.19	ENSG00000013364.19:t:29835704-29835798	-0.0027;0.0000;0.0026;0.0000	8.582e-21;7.504e-21;8.452e-21;7.504e-21	9.050e-01;1.000e+00;9.093e-01;1.000e+00	0.9658;0.0035;0.0300;0.0001	0.9590;0.0001;0.0409;0.0001	t|1e2.1o1|1e3.1o2|1e3.2o2|2e1.2o2	4	4	0;0;0;0	chr16	+	29834066-29835704;29834397-29835704;29834437-29835704;29830674-29835760	29830474-29830675;29833935-29834137;29834186-29835505;29835704-29835798		http://genome.ucsc.edu/cgi-bin/hgTracks?db=hg38&position=chr16%3A29835798-29830474
MVP	ENSG00000013364.19	ENSG00000013364.19:t:29836722-29836958	0.0000;0.0000;0.0000	7.504e-21;7.504e-21;7.504e-21	1.000e+00;1.000e+00;1.000e+00	0.0001;0.9999;0.0001	0.0027;0.9972;0.0001	t|1e2.1o1|1e3.1o1|2e1.1o2	3	4	1;0;0	chr16	+	29834066-29836722;29835798-29836722;29830636-29836771	29830474-29830675;29833935-29834137;29835704-29835798;29836722-29836958		http://genome.ucsc.edu/cgi-bin/hgTracks?db=hg38&position=chr16%3A29836958-29830474
MVP	ENSG00000013364.19	ENSG00000013364.19:t:29840094-29840383	0.0000;0.0000	7.504e-21;7.504e-21	1.000e+00;1.000e+00	0.0001;0.9999	0.0001;0.9999	t|1e1.1o1|1e2.1o1	2	3	1;0	chr16	+	29835798-29840178;29836958-29840178	29835704-29835798;29836722-29836958;29840094-29840383		http://genome.ucsc.edu/cgi-bin/hgTracks?db=hg38&position=chr16%3A29840383-29835704
MVP	ENSG00000013364.19	ENSG00000013364.19:t:29844493-29844879	0.0000;0.0000	7.504e-21;7.504e-21	1.000e+00;1.000e+00	0.0047;0.9953	0.0089;0.9911	t|1e1.1o1|1e2.1o1	2	3	1;0	chr16	+	29841840-29844493;29842112-29844493	29841596-29841840;29841915-29842112;29844493-29844879		http://genome.ucsc.edu/cgi-bin/hgTracks?db=hg38&position=chr16%3A29844879-29841596
NUB1	ENSG00000013374.16	ENSG00000013374.16:s:151341699-151341965	0.0144;-0.0144	8.890e-02;8.890e-02	3.811e-01;3.811e-01	0.8083;0.1917	0.8264;0.1736	s|1e1.1o1|2e1.1o1	2	2	0;0	chr7	+	151341846-151345348;151341965-151345348	151341699-151341965;151345345-151345466		http://genome.ucsc.edu/cgi-bin/hgTracks?db=hg38&position=chr7%3A151345466-151341699
NUB1	ENSG00000013374.16	ENSG00000013374.16:s:151345345-151345466	0.0000;0.0000;0.0000;-0.0578;0.0604	7.504e-21;7.504e-21;7.504e-21;1.736e-01;1.725e-01	1.000e+00;1.000e+00;1.000e+00;2.416e-01;2.409e-01	0.0102;0.0001;0.0001;0.9502;0.0401	0.0165;0.0002;0.0002;0.8853;0.0982	s|1e2.1o1|1e3.1o1|2e1.1o1|2e2.1o1|2e3.1o1	5	4	1;1;1;0;1	chr7	+	151345448-151349073;151345448-151351424;151345466-151345675;151345466-151349073;151345466-151351424	151345345-151345466;151345675-na;151349073-151349240;151351120-151351482		http://genome.ucsc.edu/cgi-bin/hgTracks?db=hg38&position=chr7%3A151351482-151345345
NUB1	ENSG00000013374.16	ENSG00000013374.16:s:151351120-151351482	0.0000;0.0000;0.0000	7.504e-21;7.504e-21;7.504e-21	1.000e+00;1.000e+00;1.000e+00	0.0038;0.9960;0.0002	0.0052;0.9945;0.0003	s|1e1.1o1|1e2.1o1|1e3.1o2	3	4	0;0;1	chr7	+	151351482-151352093;151351482-151352812;151351482-151356128	151351120-151351482;151352093-151352193;151352812-151352882;151356128-151356222		http://genome.ucsc.edu/cgi-bin/hgTracks?db=hg38&position=chr7%3A151356222-151351120
NUB1	ENSG00000013374.16	ENSG00000013374.16:s:151352812-151352882	0.0000;-0.0000;0.0000;0.0000;0.0000	7.504e-21;7.506e-21;7.504e-21;7.504e-21;7.504e-21	1.000e+00;1.000e+00;1.000e+00;1.000e+00;1.000e+00	0.0122;0.9872;0.0002;0.0002;0.0002	0.0202;0.9793;0.0002;0.0002;0.0002	s|1e1.1o2|1e1.2o2|1e2.1o2|1e2.2o2|1e3.1o1	5	4	1;0;1;1;1	chr7	+	151352882-151355753;151352882-151355768;151352882-151356128;151352882-151356131;151352882-151360141	151352812-151352882;151355753-151355950;151356128-151356222;151360141-151360914		http://genome.ucsc.edu/cgi-bin/hgTracks?db=hg38&position=chr7%3A151360914-151352812
NUB1	ENSG00000013374.16	ENSG00000013374.16:s:151360141-151360914	-0.0429;0.0429	1.116e-01;1.116e-01	3.224e-01;3.224e-01	0.8949;0.1051	0.8407;0.1593	s|1e2.1o1|2e1.1o1	2	3	0;0	chr7	+	151360247-151366939;151360914-151361059	151360141-151360914;151361059-151361249;151366939-151367125		http://genome.ucsc.edu/cgi-bin/hgTracks?db=hg38&position=chr7%3A151367125-151360141
NUB1	ENSG00000013374.16	ENSG00000013374.16:s:151367861-151367968	0.0000;0.0000	7.504e-21;7.504e-21	1.000e+00;1.000e+00	0.9940;0.0060	0.9971;0.0029	s|1e1.1o1|1e2.1o1	2	3	0;1	chr7	+	151367968-151368735;151367968-151374097	151367861-151367968;151368733-151368805;151374097-151374850		http://genome.ucsc.edu/cgi-bin/hgTracks?db=hg38&position=chr7%3A151374850-151367861
NUB1	ENSG00000013374.16	ENSG00000013374.16:s:151368830-151369193	0.0018;-0.0018	7.978e-09;7.938e-09	9.368e-01;9.368e-01	0.9659;0.0341	0.9833;0.0167	s|1e1.1o1|1e2.1o1	2	3	0;0	chr7	+	151368887-151374097;151368887-151375848	151368830-151369193;151374097-151374850;151375848-151375943		http://genome.ucsc.edu/cgi-bin/hgTracks?db=hg38&position=chr7%3A151375943-151368830
NUB1	ENSG00000013374.16	ENSG00000013374.16:s:151376634-151376811	0.0000;0.0000;0.0000	7.504e-21;7.504e-21;7.504e-21	1.000e+00;1.000e+00;1.000e+00	0.9992;0.0004;0.0004	0.9993;0.0003;0.0003	s|1e1.1o3|1e1.2o3|1e1.3o3	3	2	0;1;1	chr7	+	151376811-151377047;151376811-151378184;151376811-151378288	151376634-151376811;151377047-151378449		http://genome.ucsc.edu/cgi-bin/hgTracks?db=hg38&position=chr7%3A151378449-151376634
NUB1	ENSG00000013374.16	ENSG00000013374.16:t:151351120-151351482	0.0000;0.0249;-0.0243	7.504e-21;7.128e-03;7.256e-03	1.000e+00;5.701e-01;5.735e-01	0.0003;0.0476;0.9521	0.0002;0.0783;0.9214	t|1e1.1o2|1e1.2o2|1e2.1o1	3	3	1;1;0	chr7	+	151345448-151351424;151345466-151351424;151349240-151351424	151345345-151345466;151349073-151349240;151351120-151351482		http://genome.ucsc.edu/cgi-bin/hgTracks?db=hg38&position=chr7%3A151351482-151345345
NUB1	ENSG00000013374.16	ENSG00000013374.16:t:151352812-151352882	-0.0000;0.0000;0.0000	7.504e-21;7.504e-21;7.504e-21	1.000e+00;1.000e+00;1.000e+00	0.9915;0.0083;0.0002	0.9913;0.0085;0.0003	t|1e1.1o1|1e2.1o1|1e3.1o1	3	4	0;0;0	chr7	+	151351482-151352812;151352193-151352812;151352366-151352812	151351120-151351482;151352093-151352193;151352252-151352366;151352812-151352882		http://genome.ucsc.edu/cgi-bin/hgTracks?db=hg38&position=chr7%3A151352882-151351120
NUB1	ENSG00000013374.16	ENSG00000013374.16:t:151356128-151356222	0.0000;0.0000;-0.0236;0.0000;0.0242	7.504e-21;7.504e-21;1.473e-04;7.504e-21;1.279e-04	1.000e+00;1.000e+00;5.928e-01;1.000e+00;5.887e-01	0.0001;0.0001;0.9541;0.0001;0.0456	0.0001;0.0001;0.9388;0.0001;0.0608	t|1e1.1o1|1e2.1o1|1e3.1o1|2e2.1o1|2e3.1o1	5	4	1;1;0;1;1	chr7	+	151351482-151356128;151352882-151356128;151355950-151356128;151352882-151356131;151355950-151356131	151351120-151351482;151352812-151352882;151355753-151355950;151356128-151356222		http://genome.ucsc.edu/cgi-bin/hgTracks?db=hg38&position=chr7%3A151356222-151351120
NUB1	ENSG00000013374.16	ENSG00000013374.16:t:151360141-151360914	0.0000;0.0000;0.0000	7.504e-21;7.504e-21;7.504e-21	1.000e+00;1.000e+00;1.000e+00	0.0002;0.9996;0.0002	0.0002;0.9996;0.0002	t|1e1.1o1|1e2.1o1|1e3.1o1	3	4	1;0;1	chr7	+	151352882-151360141;151356222-151360141;151357401-151360141	na-151357401;151352812-151352882;151356128-151356222;151360141-151360914		http://genome.ucsc.edu/cgi-bin/hgTracks?db=hg38&position=chr7%3A151360914-151352812
NUB1	ENSG00000013374.16	ENSG00000013374.16:t:151374097-151374850	-0.0000;0.0000	7.504e-21;7.504e-21	1.000e+00;1.000e+00	0.0085;0.9915	0.0026;0.9974	t|1e1.1o1|1e2.1o1	2	3	1;0	chr7	+	151367968-151374097;151368887-151374097	151367861-151367968;151368830-151369193;151374097-151374850		http://genome.ucsc.edu/cgi-bin/hgTracks?db=hg38&position=chr7%3A151374850-151367861
NUB1	ENSG00000013374.16	ENSG00000013374.16:t:151375848-151375943	-0.0000;-0.0093;0.0040;0.0000	7.512e-21;5.570e-03;3.217e-03;7.504e-21	9.991e-01;6.327e-01;6.837e-01;1.000e+00	0.0247;0.8647;0.1098;0.0003	0.0181;0.8481;0.1203;0.0133	t|1e1.1o1|1e2.1o3|1e2.2o3|1e2.3o3	4	3	0;0;0;1	chr7	+	151368887-151375848;151374201-151375848;151374243-151375848;151374850-151375848	151368830-151369193;151374097-151374850;151375848-151375943		http://genome.ucsc.edu/cgi-bin/hgTracks?db=hg38&position=chr7%3A151375943-151368830
POLR3B	ENSG00000013503.10	ENSG00000013503.10:s:106393031-106393153	0.0451;-0.0451	1.558e-01;1.558e-01	2.720e-01;2.720e-01	0.8902;0.1098	0.9500;0.0500	s|1e1.1o1|1e2.1o1	2	3	0;1	chr12	+	106393153-106405857;106393153-106410826	106393031-106393153;106405857-106405976;106410826-106410960		http://genome.ucsc.edu/cgi-bin/hgTracks?db=hg38&position=chr12%3A106410960-106393031
POLR3B	ENSG00000013503.10	ENSG00000013503.10:s:106430273-106430473	0.0001;-0.0001	2.149e-05;2.149e-05	9.951e-01;9.951e-01	0.9929;0.0071	0.9969;0.0031	s|1e1.1o1|1e2.1o1	2	3	0;1	chr12	+	106430473-106432318;106430473-106433719	106430273-106430473;106432318-106432480;106433719-106433872		http://genome.ucsc.edu/cgi-bin/hgTracks?db=hg38&position=chr12%3A106433872-106430273
POLR3B	ENSG00000013503.10	ENSG00000013503.10:s:106496752-106496918	0.0003;-0.0003	1.278e-05;1.278e-05	9.831e-01;9.831e-01	0.0060;0.9940	0.0153;0.9847	s|1e1.1o1|1e2.1o1	2	3	1;0	chr12	+	106496918-106499222;106496918-106501323	106496752-106496918;106499222-106499352;106501323-106501436		http://genome.ucsc.edu/cgi-bin/hgTracks?db=hg38&position=chr12%3A106501436-106496752
POLR3B	ENSG00000013503.10	ENSG00000013503.10:t:106363870-106363902	0.0030;-0.0030	6.403e-04;6.403e-04	8.950e-01;8.950e-01	0.9733;0.0267	0.9964;0.0036	t|1e1.1o1|1e2.1o1	2	3	0;0	chr12	+	106357951-106363870;106358222-106363870	106357748-106357951;106358082-106358222;106363870-106363902		http://genome.ucsc.edu/cgi-bin/hgTracks?db=hg38&position=chr12%3A106363902-106357748
POLR3B	ENSG00000013503.10	ENSG00000013503.10:t:106393031-106393153	0.0000;-0.0000	9.672e-10;7.694e-10	1.000e+00;1.000e+00	0.9971;0.0029	0.9981;0.0019	t|1e1.1o1|1e2.1o1	2	3	0;0	chr12	+	106380139-106393031;106382039-106393031	106380031-106380139;106381972-106382039;106393031-106393153		http://genome.ucsc.edu/cgi-bin/hgTracks?db=hg38&position=chr12%3A106393153-106380031
POLR3B	ENSG00000013503.10	ENSG00000013503.10:t:106410826-106410960	-0.0240;0.0240;-0.0000	7.066e-02;7.035e-02;1.539e-10	4.225e-01;4.234e-01;1.000e+00	0.1088;0.8890;0.0020	0.0700;0.9282;0.0019	t|1e1.1o1|1e2.1o1|1e3.1o1	3	4	1;0;0	chr12	+	106393153-106410826;106405976-106410826;106410619-106410826	106393031-106393153;106405857-106405976;106410244-106410619;106410826-106410960		http://genome.ucsc.edu/cgi-bin/hgTracks?db=hg38&position=chr12%3A106410960-106393031
POLR3B	ENSG00000013503.10	ENSG00000013503.10:t:106433719-106433872	0.0001;-0.0001	4.800e-06;4.800e-06	9.976e-01;9.976e-01	0.0023;0.9977	0.0061;0.9939	t|1e1.1o1|1e2.1o1	2	3	1;0	chr12	+	106430473-106433719;106432480-106433719	106430273-106430473;106432318-106432480;106433719-106433872		http://genome.ucsc.edu/cgi-bin/hgTracks?db=hg38&position=chr12%3A106433872-106430273
POLR3B	ENSG00000013503.10	ENSG00000013503.10:t:106501323-106501436	-0.0032;0.0032	1.676e-03;1.676e-03	8.823e-01;8.823e-01	0.9940;0.0060	0.9700;0.0300	t|1e1.1o1|1e2.1o1	2	3	0;1	chr12	+	106496918-106501323;106499352-106501323	106496752-106496918;106499222-106499352;106501323-106501436		http://genome.ucsc.edu/cgi-bin/hgTracks?db=hg38&position=chr12%3A106501436-106496752
MAMLD1	ENSG00000013619.14	ENSG00000013619.14:s:150363284-150363530	-0.0571;0.0121;0.0263	2.472e-01;4.729e-02;1.140e-02	1.936e-01;4.946e-01;5.512e-01	0.7816;0.2170;0.0014	0.7042;0.2429;0.0597	s|1e1.1o1|1e2.1o1|1e3.1o1	3	4	0;1;1	chrX	+	150363530-150445454;150363530-150462772;150363530-150469745	150363284-150363530;150445454-150445612;150462772-150462846;150469745-150471490		http://genome.ucsc.edu/cgi-bin/hgTracks?db=hg38&position=chrX%3A150471490-150363284
MAMLD1	ENSG00000013619.14	ENSG00000013619.14:s:150445454-150445612	-0.1434;0.1434	6.675e-01;6.675e-01	3.163e-02;3.163e-02	0.8164;0.1836	0.6482;0.3518	s|1e1.1o1|1e2.1o1	2	3	0;0	chrX	+	150445612-150462772;150445612-150469745	150445454-150445612;150462772-150462846;150469745-150471490		http://genome.ucsc.edu/cgi-bin/hgTracks?db=hg38&position=chrX%3A150471490-150445454
MAMLD1	ENSG00000013619.14	ENSG00000013619.14:s:150469745-150471490	0.0390;-0.0383;-0.0000	2.184e-01;2.156e-01;1.262e-08	2.113e-01;2.140e-01;9.999e-01	0.4909;0.5066;0.0025	0.5510;0.4476;0.0016	s|1e1.1o1|1e2.1o1|1e3.1o1	3	4	0;1;0	chrX	+	150471490-150473680;150471490-150503274;150471490-150509962	150469745-150471490;150473680-150473802;150503274-150503517;150509325-150510046		http://genome.ucsc.edu/cgi-bin/hgTracks?db=hg38&position=chrX%3A150510046-150469745
MAMLD1	ENSG00000013619.14	ENSG00000013619.14:t:150445454-150445612	0.0063;-0.0054;-0.0000	7.181e-04;5.554e-04;7.504e-21	8.139e-01;8.336e-01;1.000e+00	0.9585;0.0398;0.0017	0.9967;0.0016;0.0016	t|1e1.1o1|1e2.1o1|1e3.1o1	3	4	0;1;0	chrX	+	150363530-150445454;150373867-150445454;150421117-150445454	na-150373867;150363284-150363530;150420999-150421117;150445454-150445612		http://genome.ucsc.edu/cgi-bin/hgTracks?db=hg38&position=chrX%3A150445612-150363284
MAMLD1	ENSG00000013619.14	ENSG00000013619.14:t:150462772-150462846	0.2577;-0.2577	9.688e-01;9.688e-01	9.707e-04;9.707e-04	0.2573;0.7427	0.5284;0.4716	t|1e1.1o1|1e2.1o1	2	3	1;0	chrX	+	150363530-150462772;150445612-150462772	150363284-150363530;150445454-150445612;150462772-150462846		http://genome.ucsc.edu/cgi-bin/hgTracks?db=hg38&position=chrX%3A150462846-150363284
MAMLD1	ENSG00000013619.14	ENSG00000013619.14:t:150469745-150471490	0.0000;0.0411;0.0301;-0.1077	7.504e-21;6.346e-02;9.246e-02;5.595e-01	1.000e+00;3.976e-01;3.700e-01;5.956e-02	0.0007;0.0007;0.1038;0.8946	0.0011;0.0763;0.1456;0.7751	t|1e1.1o1|1e2.1o1|1e3.1o1|1e4.1o1	4	5	0;1;0;0	chrX	+	150362886-150469745;150363530-150469745;150445612-150469745;150462846-150469745	150362817-150362886;150363284-150363530;150445454-150445612;150462772-150462846;150469745-150471490		http://genome.ucsc.edu/cgi-bin/hgTracks?db=hg38&position=chrX%3A150471490-150362817
MAMLD1	ENSG00000013619.14	ENSG00000013619.14:t:150503274-150503517	-0.0630;0.0630	3.038e-01;3.038e-01	1.415e-01;1.415e-01	0.5005;0.4995	0.4233;0.5767	t|1e1.1o1|1e2.1o1	2	3	1;0	chrX	+	150471490-150503274;150473802-150503274	150469745-150471490;150473680-150473802;150503274-150503517		http://genome.ucsc.edu/cgi-bin/hgTracks?db=hg38&position=chrX%3A150503517-150469745
MAMLD1	ENSG00000013619.14	ENSG00000013619.14:t:150509325-150510046	-0.0000;0.0000	1.656e-07;1.657e-07	9.996e-01;9.996e-01	0.0043;0.9957	0.0023;0.9977	t|1e1.1o1|1e2.1o1	2	3	0;0	chrX	+	150471490-150509962;150503517-150509962	150469745-150471490;150503274-150503517;150509325-150510046		http://genome.ucsc.edu/cgi-bin/hgTracks?db=hg38&position=chrX%3A150510046-150469745
ZC3H3	ENSG00000014164.7	ENSG00000014164.7:s:143439987-143440363	-0.0398;0.0329;-0.0000	1.295e-02;4.958e-03;7.504e-21	4.881e-01;5.314e-01;1.000e+00	0.9940;0.0006;0.0054	0.9358;0.0601;0.0051	s|1e2.1o2|1e2.2o2|2e1.1o1	3	3	0;1;1	chr8	-	143438087-143440041;143438082-143440041;143439876-143439987	na-143439876;143437659-143438087;143439987-143440363		http://genome.ucsc.edu/cgi-bin/hgTracks?db=hg38&position=chr8%3A143440363-143437659
ZC3H3	ENSG00000014164.7	ENSG00000014164.7:s:143465717-143465848	-0.0000;0.0000	7.504e-21;1.110e-16	1.000e+00;1.000e+00	0.0054;0.9946	0.0009;0.9991	s|1e1.1o1|1e2.1o1	2	3	1;0	chr8	-	143443277-143465717;143441120-143465717	143440936-143441120;143443160-143443277;143465717-143465848		http://genome.ucsc.edu/cgi-bin/hgTracks?db=hg38&position=chr8%3A143465848-143440936
ZC3H3	ENSG00000014164.7	ENSG00000014164.7:s:143507746-143507899	-0.0000;0.0000	7.504e-21;7.504e-21	1.000e+00;1.000e+00	0.0049;0.9951	0.0008;0.9992	s|1e1.1o1|1e2.1o1	2	3	0;0	chr8	-	143484947-143507746;143475585-143507746	143475398-143475585;143484497-143484947;143507746-143507899		http://genome.ucsc.edu/cgi-bin/hgTracks?db=hg38&position=chr8%3A143507899-143475398
ZC3H3	ENSG00000014164.7	ENSG00000014164.7:s:143536257-143536453	-0.0000;0.0000	7.504e-21;7.504e-21	1.000e+00;1.000e+00	0.9994;0.0006	0.9991;0.0009	s|1e1.1o1|1e2.1o1	2	3	0;1	chr8	-	143507899-143536257;143475585-143536257	143475398-143475585;143507746-143507899;143536257-143536453		http://genome.ucsc.edu/cgi-bin/hgTracks?db=hg38&position=chr8%3A143536453-143475398
ZC3H3	ENSG00000014164.7	ENSG00000014164.7:s:143541376-143541447	0.0003;-0.0003	7.677e-21;1.170e-10	9.817e-01;9.817e-01	0.0281;0.9719	0.0325;0.9675	s|1e1.1o1|1e2.1o1	2	3	1;0	chr8	-	143540948-143541376;143539320-143541376	143538003-143539320;143540831-143540948;143541376-143541447		http://genome.ucsc.edu/cgi-bin/hgTracks?db=hg38&position=chr8%3A143541447-143538003
ZC3H3	ENSG00000014164.7	ENSG00000014164.7:t:143440936-143441120	0.0231;-0.0231	1.266e-03;1.266e-03	5.988e-01;5.988e-01	0.9422;0.0578	0.9876;0.0124	t|1e1.1o1|1e2.1o1	2	3	0;1	chr8	-	143441120-143465717;143441120-143443160	143440936-143441120;143443160-143443277;143465717-143465848		http://genome.ucsc.edu/cgi-bin/hgTracks?db=hg38&position=chr8%3A143465848-143440936
ZC3H3	ENSG00000014164.7	ENSG00000014164.7:t:143475398-143475585	0.0000;-0.0000	7.504e-21;7.504e-21	1.000e+00;1.000e+00	0.0007;0.9993	0.0008;0.9992	t|1e1.1o1|1e2.1o1	2	3	1;0	chr8	-	143475585-143536257;143475585-143507746	143475398-143475585;143507746-143507899;143536257-143536453		http://genome.ucsc.edu/cgi-bin/hgTracks?db=hg38&position=chr8%3A143536453-143475398
ZC3H3	ENSG00000014164.7	ENSG00000014164.7:t:143538003-143539320	-0.0420;0.0420	1.710e-02;1.710e-02	4.732e-01;4.732e-01	0.9726;0.0274	0.9281;0.0719	t|1e1.1o1|1e2.1o1	2	3	0;1	chr8	-	143539320-143541376;143539320-143540831	143538003-143539320;143540831-143540948;143541376-143541447		http://genome.ucsc.edu/cgi-bin/hgTracks?db=hg38&position=chr8%3A143541447-143538003
MDH1	ENSG00000014641.20	ENSG00000014641.20:s:63588609-63589046	0.0000;0.0000;0.0000;0.0000;0.0000;-0.0033;0.0000;0.0023;0.0000	7.504e-21;7.504e-21;7.504e-21;7.504e-21;7.504e-21;6.407e-20;7.504e-21;8.321e-21;7.504e-21	1.000e+00;1.000e+00;1.000e+00;1.000e+00;1.000e+00;8.913e-01;1.000e+00;9.204e-01;1.000e+00	0.0000;0.0026;0.0000;0.0000;0.0000;0.9896;0.0000;0.0075;0.0000	0.0000;0.0000;0.0000;0.0000;0.0000;0.9622;0.0011;0.0359;0.0000	s|1e1.1o2|1e1.2o2|1e2.1o1|1e3.1o2|1e3.2o2|1e4.1o1|1e5.1o1|1e6.1o1|1e7.1o1	9	8	1;0;0;0;0;0;1;0;0	chr2	+	63589046-63589912;63589046-63589961;63589046-63590403;63589046-63593124;63589046-63593440;63589046-63594488;63589046-63597399;63589046-63599170;63589046-63604696	63588609-63589046;63589912-63590084;63590403-63590974;63593124-63593628;63594488-63594990;63597399-63597538;63599170-63600428;63604696-63604872		http://genome.ucsc.edu/cgi-bin/hgTracks?db=hg38&position=chr2%3A63604872-63588609
MDH1	ENSG00000014641.20	ENSG00000014641.20:s:63594488-63594990	0.0000;0.0000;0.0000	7.504e-21;7.504e-21;7.504e-21	1.000e+00;1.000e+00;1.000e+00	0.9998;0.0001;0.0001	0.9953;0.0009;0.0035	s|1e1.1o1|1e2.1o1|1e3.1o1	3	4	0;0;1	chr2	+	63594586-63595423;63594586-63597399;63594586-63599170	63594488-63594990;63595423-63595519;63597399-63597538;63599170-63600428		http://genome.ucsc.edu/cgi-bin/hgTracks?db=hg38&position=chr2%3A63600428-63594488
MDH1	ENSG00000014641.20	ENSG00000014641.20:s:63595423-63595519	0.0000;0.0000	7.504e-21;7.504e-21	1.000e+00;1.000e+00	0.9999;0.0001	0.9999;0.0001	s|1e1.1o1|1e2.1o1	2	3	0;1	chr2	+	63595519-63597399;63595519-63599170	63595423-63595519;63597399-63597538;63599170-63600428		http://genome.ucsc.edu/cgi-bin/hgTracks?db=hg38&position=chr2%3A63600428-63595423
MDH1	ENSG00000014641.20	ENSG00000014641.20:t:63594488-63594990	-0.0000;0.0000;0.0000;0.0000	7.504e-21;7.504e-21;7.504e-21;7.504e-21	1.000e+00;1.000e+00;1.000e+00;1.000e+00	0.9970;0.0028;0.0001;0.0001	0.9833;0.0161;0.0004;0.0001	t|1e1.1o1|1e2.1o1|1e3.1o1|1e4.1o1	4	5	0;0;0;0	chr2	+	63589046-63594488;63589384-63594488;63590084-63594488;63593628-63594488	63588609-63589046;63589151-63589384;63589912-63590084;63593124-63593628;63594488-63594990		http://genome.ucsc.edu/cgi-bin/hgTracks?db=hg38&position=chr2%3A63594990-63588609
MDH1	ENSG00000014641.20	ENSG00000014641.20:t:63597399-63597538	0.0000;0.0000;0.0000	7.504e-21;7.504e-21;7.504e-21	1.000e+00;1.000e+00;1.000e+00	0.0001;0.0001;0.9998	0.0007;0.0009;0.9984	t|1e1.1o1|1e2.1o1|1e3.1o1	3	4	1;0;0	chr2	+	63589046-63597399;63594586-63597399;63595519-63597399	63588609-63589046;63594488-63594990;63595423-63595519;63597399-63597538		http://genome.ucsc.edu/cgi-bin/hgTracks?db=hg38&position=chr2%3A63597538-63588609
MDH1	ENSG00000014641.20	ENSG00000014641.20:t:63599170-63600428	0.0000;0.0000;0.0000;-0.0000	7.504e-21;7.504e-21;7.504e-21;7.504e-21	1.000e+00;1.000e+00;1.000e+00;1.000e+00	0.0051;0.0001;0.0001;0.9948	0.0249;0.0037;0.0001;0.9704	t|1e1.1o1|1e2.1o1|1e3.1o1|1e4.1o1	4	5	0;1;1;0	chr2	+	63589046-63599170;63594586-63599170;63595519-63599170;63597574-63599170	63588609-63589046;63594488-63594990;63595423-63595519;63597548-63598186;63599170-63600428		http://genome.ucsc.edu/cgi-bin/hgTracks?db=hg38&position=chr2%3A63600428-63588609
MDH1	ENSG00000014641.20	ENSG00000014641.20:t:63604696-63604872	0.0000;0.0000;0.0000	7.504e-21;7.504e-21;7.504e-21	1.000e+00;1.000e+00;1.000e+00	0.0001;0.9998;0.0001	0.0001;0.9999;0.0001	t|1e1.1o1|1e2.1o2|1e2.2o2	3	3	0;0;1	chr2	+	63589046-63604696;63599292-63604696;63600428-63604696	63588609-63589046;63599170-63600428;63604696-63604872		http://genome.ucsc.edu/cgi-bin/hgTracks?db=hg38&position=chr2%3A63604872-63588609
MTMR11	ENSG00000014914.21	ENSG00000014914.21:s:149931944-149932014	-0.1034;-0.0512;0.1904	4.933e-01;2.337e-01;9.520e-01	7.169e-02;2.051e-01;1.670e-03	0.7427;0.2309;0.0325	0.6072;0.1716;0.2261	s|1e1.1o2|1e1.2o2|1e2.1o1	3	3	0;1;0	chr1	-	149931426-149931944;149931379-149931944;149930965-149931944	149930792-149930965;149931260-149931592;149931944-149932014		http://genome.ucsc.edu/cgi-bin/hgTracks?db=hg38&position=chr1%3A149932014-149930792
MTMR11	ENSG00000014914.21	ENSG00000014914.21:s:149932264-149932330	0.0000;-0.0000	1.367e-11;7.504e-21	1.000e+00;1.000e+00	0.9978;0.0022	0.9986;0.0014	s|1e1.1o1|1e2.1o1	2	3	0;1	chr1	-	149932014-149932264;149930965-149932264	149930792-149930965;149931944-149932014;149932264-149932330		http://genome.ucsc.edu/cgi-bin/hgTracks?db=hg38&position=chr1%3A149932330-149930792
MTMR11	ENSG00000014914.21	ENSG00000014914.21:s:149933855-149933942	0.0000;-0.0000	7.261e-11;7.504e-21	1.000e+00;1.000e+00	0.9977;0.0023	0.9982;0.0018	s|1e1.1o1|1e2.1o1	2	3	0;1	chr1	-	149933698-149933855;149933530-149933855	149933406-149933530;149933610-149933698;149933855-149933942		http://genome.ucsc.edu/cgi-bin/hgTracks?db=hg38&position=chr1%3A149933942-149933406
MTMR11	ENSG00000014914.21	ENSG00000014914.21:s:149934183-149934326	-0.0280;0.0115;0.0000;0.0000	1.929e-03;1.154e-04;7.504e-21;7.504e-21	5.640e-01;7.233e-01;9.999e-01;1.000e+00	0.9936;0.0053;0.0006;0.0006	0.9410;0.0460;0.0123;0.0005	s|1e1.1o1|1e2.1o1|1e3.1o1|1e4.1o1	4	5	0;1;1;0	chr1	-	149933942-149934191;149933530-149934191;149932330-149934191;149930965-149934191	149930792-149930965;149932264-149932330;149933406-149933530;149933855-149933942;149934183-149934326		http://genome.ucsc.edu/cgi-bin/hgTracks?db=hg38&position=chr1%3A149934326-149930792
MTMR11	ENSG00000014914.21	ENSG00000014914.21:s:149936154-149936373	-0.2525;0.1801;0.0668	9.993e-01;9.709e-01;2.652e-01	2.274e-06;7.895e-05;1.583e-01	0.9278;0.0404;0.0359	0.6712;0.2164;0.1115	s|1e1.1o2|1e1.2o2|1e2.1o1	3	3	0;0;0	chr1	-	149935705-149936154;149935620-149936154;149935359-149936154	149935299-149935486;149935584-149935705;149936154-149936373		http://genome.ucsc.edu/cgi-bin/hgTracks?db=hg38&position=chr1%3A149936373-149935299
MTMR11	ENSG00000014914.21	ENSG00000014914.21:s:149936582-149936879	0.0022;0.0000;-0.0926;0.0482	1.753e-05;1.548e-09;4.608e-01;1.965e-01	9.230e-01;9.992e-01;8.822e-02;2.353e-01	0.0016;0.0016;0.1888;0.8081	0.0299;0.0104;0.0772;0.8806	s|1e1.1o2|1e1.2o2|2e1.1o2|2e1.2o2	4	2	0;0;1;0	chr1	-	149936373-149936711;149936229-149936711;149936373-149936582;149936229-149936582	149936154-149936373;149936582-149936879		http://genome.ucsc.edu/cgi-bin/hgTracks?db=hg38&position=chr1%3A149936879-149936154
MTMR11	ENSG00000014914.21	ENSG00000014914.21:t:149930792-149930965	-0.0000;-0.0000;0.2200;-0.2172	8.057e-08;8.057e-08;9.624e-01;9.567e-01	9.998e-01;9.998e-01;1.246e-03;1.530e-03	0.0024;0.0024;0.0473;0.9482	0.0009;0.0009;0.2768;0.7213	t|1e1.1o1|1e2.1o1|1e3.1o1|1e4.1o1	4	5	0;1;0;0	chr1	-	149930965-149934191;149930965-149932264;149930965-149931944;149930965-149931260	149930792-149930965;149931260-149931592;149931944-149932014;149932264-149932330;149934183-149934326		http://genome.ucsc.edu/cgi-bin/hgTracks?db=hg38&position=chr1%3A149934326-149930792
MTMR11	ENSG00000014914.21	ENSG00000014914.21:t:149932264-149932330	0.0001;-0.0001	3.083e-08;3.109e-08	9.955e-01;9.955e-01	0.0029;0.9971	0.0171;0.9829	t|1e1.1o1|1e2.1o1	2	3	1;0	chr1	-	149932330-149934191;149932330-149933406	149932264-149932330;149933406-149933530;149934183-149934326		http://genome.ucsc.edu/cgi-bin/hgTracks?db=hg38&position=chr1%3A149934326-149932264
MTMR11	ENSG00000014914.21	ENSG00000014914.21:t:149933406-149933530	0.0402;-0.0000;-0.0411	2.261e-02;7.504e-21;2.532e-02	4.692e-01;1.000e+00;4.616e-01	0.0110;0.0016;0.9874	0.0740;0.0011;0.9249	t|1e1.1o1|1e2.1o1|1e3.1o1	3	4	1;1;0	chr1	-	149933530-149934191;149933530-149933855;149933530-149933610	149933406-149933530;149933610-149933698;149933855-149933942;149934183-149934326		http://genome.ucsc.edu/cgi-bin/hgTracks?db=hg38&position=chr1%3A149934326-149933406
MTMR11	ENSG00000014914.21	ENSG00000014914.21:t:149935299-149935486	0.1016;-0.1016	5.244e-01;5.244e-01	7.202e-02;7.202e-02	0.0429;0.9571	0.1505;0.8495	t|1e1.1o1|1e2.1o1	2	3	0;0	chr1	-	149935359-149936154;149935359-149935584	149935299-149935486;149935584-149935705;149936154-149936373		http://genome.ucsc.edu/cgi-bin/hgTracks?db=hg38&position=chr1%3A149936373-149935299
YAF2	ENSG00000015153.14	ENSG00000015153.14:s:42237599-42237800	-0.0000;0.0000;0.0000;0.0000;0.0189;0.0000;-0.0450	7.505e-21;7.504e-21;7.504e-21;7.504e-21;7.842e-05;7.504e-21;1.061e-01	9.999e-01;1.000e+00;1.000e+00;1.000e+00;6.376e-01;1.000e+00;3.252e-01	0.0205;0.0024;0.0002;0.0070;0.0134;0.0002;0.9555	0.0002;0.0182;0.0002;0.0117;0.0504;0.0189;0.9034	s|1e1.1o2|1e1.2o2|1e2.1o1|1e3.1o2|1e3.2o2|1e4.1o1|1e5.1o1	7	6	0;0;0;0;0;0;0	chr12	-	42235997-42237599;42235755-42237599;42212484-42237599;42210680-42237599;42210619-42237599;42199235-42237599;42161765-42237599	42161653-42161765;42199136-42199544;42210548-42210836;42212444-42212484;42231224-42235997;42237599-42237800		http://genome.ucsc.edu/cgi-bin/hgTracks?db=hg38&position=chr12%3A42237800-42161653
YAF2	ENSG00000015153.14	ENSG00000015153.14:s:42238155-42238349	-0.0025;0.0000;0.0015	1.600e-07;7.504e-21;5.063e-08	9.151e-01;1.000e+00;9.445e-01	0.9988;0.0006;0.0006	0.9633;0.0023;0.0346	s|1e1.1o1|1e2.2o2|1e3.1o1	3	4	0;0;0	chr12	-	42237724-42238155;42210619-42238155;42161765-42238155	42161653-42161765;42210548-42210836;42237599-42237800;42238155-42238349		http://genome.ucsc.edu/cgi-bin/hgTracks?db=hg38&position=chr12%3A42238349-42161653
YAF2	ENSG00000015153.14	ENSG00000015153.14:t:42161653-42161765	0.0000;-0.0258;0.0000;-0.0460;-0.0017;0.0421;0.0000;0.0000;0.0186	7.504e-21;2.303e-02;7.504e-21;6.686e-03;8.156e-21;2.190e-03;7.504e-21;7.504e-21;1.247e-05	1.000e+00;5.188e-01;1.000e+00;4.793e-01;9.393e-01;4.993e-01;1.000e+00;1.000e+00;6.407e-01	0.0001;0.8588;0.0001;0.0725;0.0400;0.0186;0.0051;0.0068;0.0001	0.0202;0.8284;0.0001;0.0024;0.0278;0.0699;0.0001;0.0001;0.0524	t|1e1.1o1|1e2.1o1|1e3.1o1|1e4.1o1|1e5.1o1|1e6.1o1|1e7.1o1|1e8.1o1|1e9.1o1	9	10	0;0;0;1;0;0;0;0;1	chr12	-	42161765-42238155;42161765-42237599;42161765-42237416;42161765-42235614;42161765-42210548;42161765-42210355;42161765-42199136;42161765-42172140;42161765-42162243	42161653-42161765;42162243-na;42172140-42172209;42199136-42199544;42210355-42210454;42210548-42210836;42231224-42235997;42237416-42237512;42237599-42237800;42238155-42238349		http://genome.ucsc.edu/cgi-bin/hgTracks?db=hg38&position=chr12%3A42238349-42161653
NUDCD3	ENSG00000015676.18	ENSG00000015676.18:s:44392297-44392508	0.0000;0.0000;0.0000	7.504e-21;7.504e-21;7.504e-21	1.000e+00;1.000e+00;1.000e+00	0.0002;0.9997;0.0002	0.0002;0.9996;0.0002	s|1e1.1o1|1e2.1o1|1e3.1o1	3	4	1;0;1	chr7	-	44389512-44392297;44386121-44392297;44383756-44392297	44379119-44383756;44385351-44386121;44389323-44389512;44392297-44392508		http://genome.ucsc.edu/cgi-bin/hgTracks?db=hg38&position=chr7%3A44392508-44379119
NUDCD3	ENSG00000015676.18	ENSG00000015676.18:s:44404440-44404583	0.0000;0.0000	7.504e-21;7.504e-21	1.000e+00;1.000e+00	0.0018;0.9982	0.0033;0.9967	s|1e1.1o1|1e2.1o1	2	3	1;0	chr7	-	44394617-44404440;44392485-44404440	na-44394617;44392297-44392508;44404440-44404583		http://genome.ucsc.edu/cgi-bin/hgTracks?db=hg38&position=chr7%3A44404583-44392297
NUDCD3	ENSG00000015676.18	ENSG00000015676.18:s:44427571-44427703	-0.0160;0.0000;0.0000;0.0377	3.801e-07;7.504e-21;7.504e-21;3.509e-05	6.667e-01;1.000e+00;1.000e+00;5.202e-01	0.0506;0.0031;0.0063;0.9392	0.0194;0.0002;0.0002;0.9801	s|1e1.1o2|1e1.2o2|1e2.1o1|1e3.1o1	4	4	0;0;1;0	chr7	-	44426279-44427571;44426153-44427571;44413283-44427571;44404583-44427571	44404440-44404583;44413191-44413283;44425900-44426279;44427571-44427703		http://genome.ucsc.edu/cgi-bin/hgTracks?db=hg38&position=chr7%3A44427703-44404440
NUDCD3	ENSG00000015676.18	ENSG00000015676.18:s:44484968-44485284	0.0000;-0.0553;0.0666;-0.0000	7.504e-21;8.239e-02;1.927e-01;7.504e-21	1.000e+00;3.524e-01;2.244e-01;1.000e+00	0.0039;0.1262;0.8501;0.0193	0.0071;0.0646;0.9215;0.0069	s|1e1.1o1|1e2.1o1|1e3.1o1|1e4.1o1	4	5	0;1;0;1	chr7	-	44484624-44484968;44481461-44484968;44427703-44484968;44404583-44484968	44404440-44404583;44427571-44427703;44481292-44481462;44484444-44484624;44484968-44485284		http://genome.ucsc.edu/cgi-bin/hgTracks?db=hg38&position=chr7%3A44485284-44404440
NUDCD3	ENSG00000015676.18	ENSG00000015676.18:s:44490409-44490658	-0.0856;0.0852;0.0000	3.718e-01;3.680e-01;7.504e-21	1.000e-01;1.025e-01;1.000e+00	0.1335;0.8663;0.0002	0.0456;0.9542;0.0003	s|1e1.1o1|1e2.1o1|1e3.1o1	3	4	0;0;1	chr7	-	44485622-44490409;44485284-44490409;44427703-44490409	44427571-44427703;44484968-44485284;44485531-44485622;44490409-44490658		http://genome.ucsc.edu/cgi-bin/hgTracks?db=hg38&position=chr7%3A44490658-44427571
NUDCD3	ENSG00000015676.18	ENSG00000015676.18:t:44385351-44386121	0.0000;0.0000	7.504e-21;7.504e-21	1.000e+00;1.000e+00	0.9998;0.0002	0.9997;0.0003	t|1e1.1o1|1e2.1o1	2	3	0;1	chr7	-	44386121-44392297;44386121-44389323	44385351-44386121;44389323-44389512;44392297-44392508		http://genome.ucsc.edu/cgi-bin/hgTracks?db=hg38&position=chr7%3A44392508-44385351
NUDCD3	ENSG00000015676.18	ENSG00000015676.18:t:44392297-44392508	0.0000;0.0000	7.504e-21;7.504e-21	1.000e+00;1.000e+00	0.9997;0.0003	0.9997;0.0003	t|1e1.1o1|1e2.1o1	2	3	0;0	chr7	-	44392485-44404440;44392485-44402642	44392297-44392508;44402642-44402923;44404440-44404583		http://genome.ucsc.edu/cgi-bin/hgTracks?db=hg38&position=chr7%3A44404583-44392297
NUDCD3	ENSG00000015676.18	ENSG00000015676.18:t:44404440-44404583	-0.0000;0.0403;0.0000;-0.0003	7.504e-21;7.835e-05;7.504e-21;7.607e-21	1.000e+00;5.098e-01;1.000e+00;9.896e-01	0.0214;0.9383;0.0083;0.0331	0.0089;0.9774;0.0074;0.0073	t|1e1.1o1|1e2.1o1|1e3.1o1|1e4.1o1	4	5	1;0;0;0	chr7	-	44404583-44484968;44404583-44427571;44404583-44425900;44404583-44413191	44404440-44404583;44413191-44413283;44425900-44426279;44427571-44427703;44484968-44485284		http://genome.ucsc.edu/cgi-bin/hgTracks?db=hg38&position=chr7%3A44485284-44404440
NUDCD3	ENSG00000015676.18	ENSG00000015676.18:t:44427571-44427703	0.0000;0.0020;-0.0019;0.0000	7.504e-21;1.842e-11;8.332e-21;7.504e-21	1.000e+00;9.191e-01;9.244e-01;1.000e+00	0.0002;0.9682;0.0314;0.0002	0.0002;0.9650;0.0347;0.0002	t|1e1.1o1|1e2.1o1|1e3.1o1|1e4.1o1	4	5	1;0;0;0	chr7	-	44427703-44490409;44427703-44484968;44427703-44481292;44427703-44471769	44427571-44427703;44471769-44471960;44481292-44481462;44484968-44485284;44490409-44490658		http://genome.ucsc.edu/cgi-bin/hgTracks?db=hg38&position=chr7%3A44490658-44427571
NUDCD3	ENSG00000015676.18	ENSG00000015676.18:t:44484968-44485284	0.0573;0.0000;-0.0572	7.834e-02;7.504e-21;7.608e-02	3.548e-01;1.000e+00;3.578e-01	0.9088;0.0002;0.0910	0.9717;0.0003;0.0281	t|1e1.1o1|1e2.1o1|1e3.1o1	3	4	0;0;0	chr7	-	44485284-44490409;44485284-44489823;44485284-44485531	44484968-44485284;44485531-44485622;44489823-44490265;44490409-44490658		http://genome.ucsc.edu/cgi-bin/hgTracks?db=hg38&position=chr7%3A44490658-44484968
RUFY3	ENSG00000018189.13	ENSG00000018189.13:s:70783091-70783183	-0.0000;0.0000	4.016e-13;7.504e-21	1.000e+00;1.000e+00	0.9987;0.0013	0.9979;0.0021	s|1e1.1o1|1e2.1o1	2	3	0;1	chr4	+	70783183-70784796;70783183-70788806	70783091-70783183;70784796-70784879;70788806-70788973		http://genome.ucsc.edu/cgi-bin/hgTracks?db=hg38&position=chr4%3A70788973-70783091
RUFY3	ENSG00000018189.13	ENSG00000018189.13:s:70789495-70790082	-0.0000;-0.0196;-0.0291;0.0050;0.0345	3.509e-08;8.279e-02;1.526e-01;2.436e-03;1.257e-01	9.999e-01;4.011e-01;2.862e-01;8.337e-01;3.229e-01	0.0017;0.1709;0.7513;0.0017;0.0667	0.0015;0.1312;0.7065;0.0349;0.1203	s|1e1.1o1|1e2.1o2|1e2.2o2|1e3.1o1|1e4.1o1	5	5	0;0;0;1;0	chr4	+	70789592-70791225;70789592-70793765;70789592-70793785;70789592-70794795;70789592-70800141	70789495-70790082;70791225-70793557;70793765-70793904;70794673-70794894;70800141-70800205		http://genome.ucsc.edu/cgi-bin/hgTracks?db=hg38&position=chr4%3A70800205-70789495
RUFY3	ENSG00000018189.13	ENSG00000018189.13:s:70794673-70794894	0.0438;-0.0438	9.387e-02;9.387e-02	3.497e-01;3.497e-01	0.0152;0.9848	0.0857;0.9143	s|1e1.1o1|1e2.1o1	2	3	1;0	chr4	+	70794894-70796663;70794894-70800141	70794673-70794894;70796663-70796746;70800141-70800205		http://genome.ucsc.edu/cgi-bin/hgTracks?db=hg38&position=chr4%3A70800205-70794673
RUFY3	ENSG00000018189.13	ENSG00000018189.13:s:70800141-70800205	0.0014;-0.0012;0.0000	1.627e-05;1.163e-05;7.504e-21	9.478e-01;9.557e-01;1.000e+00	0.9717;0.0268;0.0013	0.9970;0.0015;0.0015	s|1e1.1o1|1e2.1o1|1e3.1o1	3	4	0;1;0	chr4	+	70800205-70802956;70800205-70804348;70800205-70806516	70800141-70800205;70802871-70803176;70804348-70804416;70806516-70808619		http://genome.ucsc.edu/cgi-bin/hgTracks?db=hg38&position=chr4%3A70808619-70800141
RUFY3	ENSG00000018189.13	ENSG00000018189.13:s:70802871-70803176	-0.1005;0.1009;-0.0000;-0.0000	5.037e-01;5.048e-01;1.570e-08;1.570e-08	7.452e-02;7.404e-02;9.999e-01;9.999e-01	0.9728;0.0229;0.0020;0.0020	0.8536;0.1436;0.0014;0.0014	s|1e1.1o1|1e2.1o1|2e2.1o1|3e1.1o1	4	3	0;0;0;0	chr4	+	70802983-70804348;70802983-70806516;70803059-70806516;70803176-70804348	70802871-70803176;70804348-70804416;70806516-70808619		http://genome.ucsc.edu/cgi-bin/hgTracks?db=hg38&position=chr4%3A70808619-70802871
RUFY3	ENSG00000018189.13	ENSG00000018189.13:t:70768538-70768661	0.0005;-0.0005	6.775e-06;6.775e-06	9.804e-01;9.804e-01	0.0020;0.9980	0.0141;0.9859	t|1e1.1o1|1e2.1o1	2	3	1;0	chr4	+	70705294-70768538;70764576-70768538	70704801-70705294;70764475-70764576;70768538-70768661		http://genome.ucsc.edu/cgi-bin/hgTracks?db=hg38&position=chr4%3A70768661-70704801
RUFY3	ENSG00000018189.13	ENSG00000018189.13:t:70788806-70788973	0.0000;-0.0000	7.504e-21;3.194e-17	1.000e+00;1.000e+00	0.0013;0.9987	0.0015;0.9985	t|1e1.1o1|1e2.1o1	2	3	1;0	chr4	+	70783183-70788806;70784879-70788806	70783091-70783183;70784796-70784879;70788806-70788973		http://genome.ucsc.edu/cgi-bin/hgTracks?db=hg38&position=chr4%3A70788973-70783091
RUFY3	ENSG00000018189.13	ENSG00000018189.13:t:70794673-70794894	0.0019;-0.0019	2.801e-04;2.801e-04	9.313e-01;9.313e-01	0.0036;0.9964	0.0237;0.9763	t|1e1.1o1|1e2.1o1	2	3	1;0	chr4	+	70789592-70794795;70793904-70794795	70789495-70790082;70793765-70793904;70794673-70794894		http://genome.ucsc.edu/cgi-bin/hgTracks?db=hg38&position=chr4%3A70794894-70789495
RUFY3	ENSG00000018189.13	ENSG00000018189.13:t:70800141-70800205	0.0030;-0.1017;-0.0003;0.0864	2.205e-02;5.122e-01;1.062e-03;3.726e-01	5.900e-01;7.205e-02;8.335e-01;1.166e-01	0.0721;0.9007;0.0235;0.0024	0.0830;0.7706;0.0279;0.1158	t|1e1.1o1|1e2.1o1|1e3.1o1|1e4.1o1	4	5	0;0;1;0	chr4	+	70789592-70800141;70794894-70800141;70796746-70800141;70799875-70800141	70789495-70790082;70794673-70794894;70796663-70796746;70799405-70799875;70800141-70800205		http://genome.ucsc.edu/cgi-bin/hgTracks?db=hg38&position=chr4%3A70800205-70789495
RUFY3	ENSG00000018189.13	ENSG00000018189.13:t:70802871-70803176	-0.0006;0.0006	4.760e-06;4.760e-06	9.756e-01;9.756e-01	0.0224;0.9776	0.0022;0.9978	t|1e1.1o1|1e2.1o1	2	3	1;0	chr4	+	70799875-70802956;70800205-70802956	70799405-70799875;70800141-70800205;70802871-70803176		http://genome.ucsc.edu/cgi-bin/hgTracks?db=hg38&position=chr4%3A70803176-70799405
RUFY3	ENSG00000018189.13	ENSG00000018189.13:t:70804348-70804416	-0.0174;0.0194;-0.0000	1.657e-02;2.012e-02;2.308e-08	6.017e-01;5.751e-01;9.999e-01	0.0555;0.9418;0.0027	0.0022;0.9957;0.0022	t|1e1.1o1|1e2.1o3|1e2.3o3	3	3	1;0;0	chr4	+	70800205-70804348;70802983-70804348;70803176-70804348	70800141-70800205;70802871-70803176;70804348-70804416		http://genome.ucsc.edu/cgi-bin/hgTracks?db=hg38&position=chr4%3A70804416-70800141
RUFY3	ENSG00000018189.13	ENSG00000018189.13:t:70806516-70808619	0.0000;0.1020;0.0000;-0.1048	7.504e-21;5.011e-01;7.504e-21;5.252e-01	1.000e+00;6.872e-02;1.000e+00;6.120e-02	0.0009;0.0105;0.0009;0.9875	0.0013;0.1271;0.0013;0.8703	t|1e1.1o1|1e2.1o3|1e2.2o3|1e3.1o1	4	4	0;0;0;0	chr4	+	70800205-70806516;70802983-70806516;70803059-70806516;70804416-70806516	70800141-70800205;70802871-70803176;70804348-70804416;70806516-70808619		http://genome.ucsc.edu/cgi-bin/hgTracks?db=hg38&position=chr4%3A70808619-70800141
WWTR1	ENSG00000018408.14	ENSG00000018408.14:s:149525805-149526125	0.0000;0.0000	7.504e-21;7.504e-21	1.000e+00;1.000e+00	0.9853;0.0147	0.9946;0.0054	s|1e1.1o3|1e1.2o3	2	2	0;1	chr3	-	149520989-149526013;149520911-149526013	149517235-149520989;149525805-149526125		http://genome.ucsc.edu/cgi-bin/hgTracks?db=hg38&position=chr3%3A149526125-149517235
WWTR1	ENSG00000018408.14	ENSG00000018408.14:s:149542335-149542537	0.0000;0.0000;0.0000;0.0000	7.504e-21;7.504e-21;7.504e-21;7.504e-21	1.000e+00;1.000e+00;1.000e+00;1.000e+00	0.0110;0.9755;0.0007;0.0123	0.0035;0.9881;0.0061;0.0026	s|1e1.1o1|1e2.1o2|1e2.2o2|1e3.1o1	4	4	1;0;1;1	chr3	-	149530340-149542335;149527969-149542335;149527965-149542335;149526125-149542335	149525805-149526125;149527836-149527969;149530222-149530340;149542335-149542537		http://genome.ucsc.edu/cgi-bin/hgTracks?db=hg38&position=chr3%3A149542537-149525805
WWTR1	ENSG00000018408.14	ENSG00000018408.14:s:149656876-149657435	0.0000;0.0000	7.504e-21;7.504e-21	1.000e+00;1.000e+00	0.0067;0.9933	0.0032;0.9968	s|1e1.1o1|1e2.1o1	2	3	1;0	chr3	-	149655122-149656876;149573000-149656876	na-149655122;149572864-149573000;149656876-149657435		http://genome.ucsc.edu/cgi-bin/hgTracks?db=hg38&position=chr3%3A149657435-149572864
WWTR1	ENSG00000018408.14	ENSG00000018408.14:t:149525805-149526125	0.0000;0.0000	7.504e-21;7.504e-21	1.000e+00;1.000e+00	0.0103;0.9897	0.0026;0.9974	t|1e1.1o1|1e2.1o1	2	3	1;0	chr3	-	149526125-149542335;149526125-149527836	149525805-149526125;149527836-149527969;149542335-149542537		http://genome.ucsc.edu/cgi-bin/hgTracks?db=hg38&position=chr3%3A149542537-149525805
WWTR1	ENSG00000018408.14	ENSG00000018408.14:t:149527836-149527969	0.0000;0.0000;0.0000;0.0000;0.0000	7.504e-21;7.504e-21;7.504e-21;7.504e-21;7.504e-21	1.000e+00;1.000e+00;1.000e+00;1.000e+00;1.000e+00	0.9866;0.0001;0.0059;0.0068;0.0007	0.9861;0.0001;0.0001;0.0071;0.0061	t|1e1.1o1|1e2.1o1|1e3.1o1|1e4.1o1|2e1.1o1	5	5	0;0;0;1;1	chr3	-	149527969-149542335;149527969-149541015;149527969-149540216;149527969-149530222;149527965-149542335	149527836-149527969;149530222-149530340;149540216-149540266;149541015-149541060;149542335-149542537		http://genome.ucsc.edu/cgi-bin/hgTracks?db=hg38&position=chr3%3A149542537-149527836
WWTR1	ENSG00000018408.14	ENSG00000018408.14:t:149542335-149542537	0.0000;0.0000	7.504e-21;7.504e-21	1.000e+00;1.000e+00	0.9900;0.0100	0.9988;0.0012	t|1e1.1o1|1e2.1o1	2	3	0;1	chr3	-	149542537-149572864;149542537-149546961	149542335-149542537;149546961-na;149572864-149573000		http://genome.ucsc.edu/cgi-bin/hgTracks?db=hg38&position=chr3%3A149573000-149542335
WWTR1	ENSG00000018408.14	ENSG00000018408.14:t:149572864-149573000	0.0000;0.0000	7.504e-21;7.504e-21	1.000e+00;1.000e+00	0.9919;0.0081	0.9997;0.0003	t|1e1.1o1|1e2.1o1	2	3	0;0	chr3	-	149573000-149656876;149573000-149576034	149572864-149573000;149576034-149576252;149656876-149657435		http://genome.ucsc.edu/cgi-bin/hgTracks?db=hg38&position=chr3%3A149657435-149572864
WWTR1	ENSG00000018408.14	ENSG00000018408.14:t:149656876-149657435	0.0000;-0.0000;0.0000;0.0000;0.0000;0.0000	7.504e-21;7.504e-21;7.504e-21;7.504e-21;7.504e-21;7.504e-21	1.000e+00;1.000e+00;1.000e+00;1.000e+00;1.000e+00;1.000e+00	0.0011;0.9854;0.0001;0.0111;0.0001;0.0023	0.0001;0.9744;0.0001;0.0156;0.0001;0.0094	t|1e1.1o1|1e3.1o3|1e3.2o3|1e3.3o3|2e2.1o1|2e3.1o3	6	4	0;0;0;0;0;1	chr3	-	149657309-149669788;149657309-149657765;149657309-149657684;149657309-149657504;149657306-149657821;149657306-149657765	149656876-149657435;149657504-149657767;149657821-149658101;149669788-149669891		http://genome.ucsc.edu/cgi-bin/hgTracks?db=hg38&position=chr3%3A149669891-149656876
CXorf56	ENSG00000018610.15	ENSG00000018610.15:s:119541328-119541420	0.0000;0.0000	7.504e-21;7.504e-21	1.000e+00;1.000e+00	0.9995;0.0005	0.9995;0.0005	s|1e1.1o1|1e2.1o1	2	3	0;1	chrX	-	119539789-119541328;119536965-119541328	na-119536965;119538149-119539789;119541328-119541420		http://genome.ucsc.edu/cgi-bin/hgTracks?db=hg38&position=chrX%3A119541420-119536955
CXorf56	ENSG00000018610.15	ENSG00000018610.15:s:119545463-119545504	-0.0000;0.0000	7.504e-21;7.504e-21	1.000e+00;1.000e+00	0.9993;0.0007	0.9903;0.0097	s|1e1.1o1|1e2.1o1	2	3	0;1	chrX	-	119544491-119545463;119542594-119545463	119542505-119542767;119544353-119544491;119545463-119545504		http://genome.ucsc.edu/cgi-bin/hgTracks?db=hg38&position=chrX%3A119545504-119542505
CXorf56	ENSG00000018610.15	ENSG00000018610.15:s:119560268-119560385	0.0774;-0.0691;-0.0000	2.795e-01;1.916e-01;7.504e-21	1.530e-01;2.261e-01;1.000e+00	0.8957;0.0980;0.0085	0.9974;0.0023;0.0003	s|1e1.1o1|1e2.1o1|1e3.1o1	3	4	0;0;1	chrX	-	119545504-119560268;119544491-119560268;119542594-119560268	119542505-119542767;119544353-119544491;119545463-119545504;119560268-119560385		http://genome.ucsc.edu/cgi-bin/hgTracks?db=hg38&position=chrX%3A119560385-119542505
CXorf56	ENSG00000018610.15	ENSG00000018610.15:s:119565125-119565409	0.0000;-0.0000;0.0000	7.504e-21;7.504e-21;7.504e-21	1.000e+00;1.000e+00;1.000e+00	0.0003;0.9973;0.0025	0.0003;0.9865;0.0132	s|1e1.1o1|1e2.1o1|2e2.1o1	3	3	1;0;0	chrX	-	119561667-119565232;119560385-119565232;119560385-119565125	119560268-119560385;119561543-119561667;119565125-119565409		http://genome.ucsc.edu/cgi-bin/hgTracks?db=hg38&position=chrX%3A119565409-119560268
CXorf56	ENSG00000018610.15	ENSG00000018610.15:t:119542505-119542767	0.0000;0.0000;-0.0000	7.504e-21;7.504e-21;7.504e-21	1.000e+00;1.000e+00;1.000e+00	0.0073;0.0003;0.9924	0.0004;0.0095;0.9902	t|1e1.1o1|1e2.1o1|1e3.1o1	3	4	1;1;0	chrX	-	119542594-119560268;119542594-119545463;119542594-119544353	119542505-119542767;119544353-119544491;119545463-119545504;119560268-119560385		http://genome.ucsc.edu/cgi-bin/hgTracks?db=hg38&position=chrX%3A119560385-119542505
CXorf56	ENSG00000018610.15	ENSG00000018610.15:t:119544353-119544491	-0.0680;0.0680	1.792e-01;1.792e-01	2.382e-01;2.382e-01	0.0985;0.9015	0.0028;0.9972	t|1e1.1o1|1e2.1o1	2	3	0;0	chrX	-	119544491-119560268;119544491-119545463	119544353-119544491;119545463-119545504;119560268-119560385		http://genome.ucsc.edu/cgi-bin/hgTracks?db=hg38&position=chrX%3A119560385-119544353
CXorf56	ENSG00000018610.15	ENSG00000018610.15:t:119560268-119560385	-0.0000;0.0000;0.0000	7.504e-21;7.504e-21;7.504e-21	1.000e+00;1.000e+00;1.000e+00	0.9973;0.0025;0.0003	0.9865;0.0132;0.0003	t|1e1.1o2|1e1.2o2|1e2.1o1	3	3	0;0;1	chrX	-	119560385-119565232;119560385-119565125;119560385-119561543	119560268-119560385;119561543-119561667;119565125-119565409		http://genome.ucsc.edu/cgi-bin/hgTracks?db=hg38&position=chrX%3A119565409-119560268
PHLDB1	ENSG00000019144.19	ENSG00000019144.19:s:118606440-118606672	0.0366;-0.0366	1.268e-01;1.268e-01	3.206e-01;3.206e-01	0.0093;0.9907	0.0757;0.9243	s|1e1.1o1|1e2.1o1	2	3	0;1	chr11	+	118606672-118613294;118606672-118613816	118606440-118606672;118613153-118613450;118613816-118613896		http://genome.ucsc.edu/cgi-bin/hgTracks?db=hg38&position=chr11%3A118613896-118606440
PHLDB1	ENSG00000019144.19	ENSG00000019144.19:s:118607591-118607699	0.0574;-0.0574	1.033e-01;1.033e-01	3.241e-01;3.241e-01	0.0176;0.9824	0.0877;0.9123	s|1e1.1o1|1e2.1o1	2	3	0;0	chr11	+	118607699-118613294;118607699-118613816	118607591-118607699;118613153-118613450;118613816-118613896		http://genome.ucsc.edu/cgi-bin/hgTracks?db=hg38&position=chr11%3A118613896-118607591
PHLDB1	ENSG00000019144.19	ENSG00000019144.19:s:118616041-118616211	-0.0003;0.0003	2.888e-07;2.891e-07	9.888e-01;9.888e-01	0.0197;0.9803	0.0157;0.9843	s|1e1.1o1|1e2.1o1	2	3	0;0	chr11	+	118616211-118624792;118616211-118624934	118616041-118616211;118624792-118624845;118624934-118625059		http://genome.ucsc.edu/cgi-bin/hgTracks?db=hg38&position=chr11%3A118625059-118616041
PHLDB1	ENSG00000019144.19	ENSG00000019144.19:s:118624934-118625059	0.0417;-0.0417	1.471e-01;1.471e-01	2.874e-01;2.874e-01	0.7206;0.2794	0.7735;0.2265	s|1e1.1o2|1e1.2o2	2	2	0;0	chr11	+	118625059-118627305;118625059-118627308	118624934-118625059;118626930-118627543		http://genome.ucsc.edu/cgi-bin/hgTracks?db=hg38&position=chr11%3A118627543-118624934
PHLDB1	ENSG00000019144.19	ENSG00000019144.19:s:118627546-118628650	0.0000;-0.0000	7.504e-21;1.120e-20	1.000e+00;1.000e+00	0.0011;0.9989	0.0012;0.9988	s|1e2.1o1|2e1.1o1	2	3	0;0	chr11	+	118627931-118631913;118628650-118631207	118627546-118628650;118631207-118631479;118631913-118632053		http://genome.ucsc.edu/cgi-bin/hgTracks?db=hg38&position=chr11%3A118632053-118627546
PHLDB1	ENSG00000019144.19	ENSG00000019144.19:s:118631913-118632053	-0.0303;0.0303	5.536e-03;5.536e-03	5.432e-01;5.432e-01	0.9988;0.0012	0.9376;0.0624	s|1e1.1o1|1e2.1o1	2	3	0;0	chr11	+	118632053-118632159;118632053-118635393	118631913-118632053;118632159-118632296;118635393-118635548		http://genome.ucsc.edu/cgi-bin/hgTracks?db=hg38&position=chr11%3A118635548-118631913
PHLDB1	ENSG00000019144.19	ENSG00000019144.19:s:118632159-118632296	0.0578;0.0000;-0.0644	9.809e-02;7.504e-21;1.500e-01	3.293e-01;1.000e+00;2.677e-01	0.0006;0.0024;0.9970	0.0912;0.0054;0.9040	s|1e1.1o1|1e2.1o1|1e3.1o1	3	4	1;0;0	chr11	+	118632296-118632807;118632296-118634923;118632296-118635393	118632159-118632296;118632807-118632900;118634923-118635163;118635393-118635548		http://genome.ucsc.edu/cgi-bin/hgTracks?db=hg38&position=chr11%3A118635548-118632159
PHLDB1	ENSG00000019144.19	ENSG00000019144.19:s:118638891-118639001	-0.0000;0.0000	7.504e-21;7.504e-21	1.000e+00;1.000e+00	0.9991;0.0009	0.9991;0.0009	s|1e1.1o1|1e2.2o2	2	3	0;0	chr11	+	118639001-118639162;118639001-118645766	118638891-118639001;118639162-118639355;118645735-118645825		http://genome.ucsc.edu/cgi-bin/hgTracks?db=hg38&position=chr11%3A118645825-118638891
PHLDB1	ENSG00000019144.19	ENSG00000019144.19:s:118639162-118639355	0.0000;0.0000	7.504e-21;7.504e-21	1.000e+00;1.000e+00	0.0009;0.9991	0.0008;0.9992	s|1e1.1o1|1e2.1o1	2	3	0;0	chr11	+	118639251-118642254;118639251-118643800	118639162-118639355;118642039-118642394;118643800-118643940		http://genome.ucsc.edu/cgi-bin/hgTracks?db=hg38&position=chr11%3A118643940-118639162
PHLDB1	ENSG00000019144.19	ENSG00000019144.19:s:118644072-118644302	0.0098;-0.0098	1.497e-04;1.497e-04	7.440e-01;7.440e-01	0.0142;0.9858	0.0456;0.9544	s|1e1.1o1|1e2.1o1	2	3	0;0	chr11	+	118644174-118644647;118644174-118645356	118644072-118644302;118644647-118644691;118645356-118645650		http://genome.ucsc.edu/cgi-bin/hgTracks?db=hg38&position=chr11%3A118645650-118644072
PHLDB1	ENSG00000019144.19	ENSG00000019144.19:s:118645735-118645825	-0.0000;0.0000	7.507e-21;9.148e-14	9.997e-01;9.997e-01	0.0192;0.9808	0.0064;0.9936	s|1e1.1o1|1e2.1o1	2	3	0;0	chr11	+	118645825-118647775;118645825-118647930	118645735-118645825;118646334-118647837;118647930-118648076		http://genome.ucsc.edu/cgi-bin/hgTracks?db=hg38&position=chr11%3A118648076-118645735
PHLDB1	ENSG00000019144.19	ENSG00000019144.19:s:118650077-118650193	-0.0105;0.0105	1.069e-02;1.069e-02	6.806e-01;6.806e-01	0.9298;0.0702	0.9089;0.0911	s|1e1.1o1|1e2.1o1	2	3	0;1	chr11	+	118650193-118650445;118650193-118655605	118650077-118650193;118650445-118650547;118650601-118655690		http://genome.ucsc.edu/cgi-bin/hgTracks?db=hg38&position=chr11%3A118655690-118650077
PHLDB1	ENSG00000019144.19	ENSG00000019144.19:s:118650601-118655690	0.0000;-0.0000	7.504e-21;7.504e-21	1.000e+00;1.000e+00	0.0008;0.9992	0.0053;0.9947	s|1e1.1o1|1e2.1o1	2	3	0;0	chr11	+	118655690-118655860;118655690-118656683	118650601-118655690;118655860-118655892;118656683-118658031		http://genome.ucsc.edu/cgi-bin/hgTracks?db=hg38&position=chr11%3A118658031-118650601
PHLDB1	ENSG00000019144.19	ENSG00000019144.19:t:118613816-118613896	-0.0006;-0.0124;0.0000;0.0104	2.214e-02;5.232e-02;7.504e-21;5.012e-03	5.554e-01;4.675e-01;1.000e+00;6.735e-01	0.1140;0.7999;0.0005;0.0854	0.1074;0.7881;0.0005;0.0905	t|1e1.1o1|1e2.1o1|1e3.1o1|1e4.1o1	4	5	1;0;0;0	chr11	+	118606672-118613816;118607699-118613816;118610526-118613816;118613450-118613816	118606440-118606672;118607591-118607699;118610427-118610526;118613153-118613450;118613816-118613896		http://genome.ucsc.edu/cgi-bin/hgTracks?db=hg38&position=chr11%3A118613896-118606440
PHLDB1	ENSG00000019144.19	ENSG00000019144.19:t:118616041-118616211	0.0000;0.0000	7.504e-21;7.504e-21	1.000e+00;1.000e+00	0.9993;0.0007	0.9991;0.0009	t|1e1.1o1|1e2.1o1	2	3	0;0	chr11	+	118614682-118616041;118615622-118616041	118614559-118615194;118615585-118615622;118616041-118616211		http://genome.ucsc.edu/cgi-bin/hgTracks?db=hg38&position=chr11%3A118616211-118614559
PHLDB1	ENSG00000019144.19	ENSG00000019144.19:t:118624934-118625059	-0.0427;-0.0000;0.0012;0.0138	5.698e-02;7.504e-21;1.052e-07;2.988e-04	4.043e-01;1.000e+00;9.559e-01;6.763e-01	0.9690;0.0008;0.0008;0.0292	0.9147;0.0004;0.0317;0.0530	t|1e1.1o1|1e2.1o1|1e3.1o1|1e4.1o1	4	5	0;0;0;0	chr11	+	118616211-118624934;118621538-118624934;118624511-118624934;118624845-118624934	118616041-118616211;118621363-118621538;118624084-118624511;118624792-118624845;118624934-118625059		http://genome.ucsc.edu/cgi-bin/hgTracks?db=hg38&position=chr11%3A118625059-118616041
PHLDB1	ENSG00000019144.19	ENSG00000019144.19:t:118631207-118631479	-0.0000;0.0000	1.120e-20;7.504e-21	1.000e+00;1.000e+00	0.9989;0.0011	0.9988;0.0012	t|1e1.2o2|1e2.1o1	2	3	0;0	chr11	+	118628650-118631207;118630082-118631207	118627546-118628650;118629979-118630082;118631207-118631479		http://genome.ucsc.edu/cgi-bin/hgTracks?db=hg38&position=chr11%3A118631479-118627546
PHLDB1	ENSG00000019144.19	ENSG00000019144.19:t:118631913-118632053	0.0000;-0.0000	7.504e-21;7.528e-21	1.000e+00;1.000e+00	0.0009;0.9991	0.0010;0.9990	t|1e1.1o2|1e2.1o1	2	3	0;0	chr11	+	118627931-118631913;118631479-118631913	118627546-118628650;118631207-118631479;118631913-118632053		http://genome.ucsc.edu/cgi-bin/hgTracks?db=hg38&position=chr11%3A118632053-118627546
PHLDB1	ENSG00000019144.19	ENSG00000019144.19:t:118635393-118635548	0.0172;-0.0732;0.0000;0.0044;0.0000	1.895e-04;2.367e-01;7.504e-21;1.553e-06;7.504e-21	6.536e-01;1.891e-01;1.000e+00;8.619e-01;1.000e+00	0.0004;0.9952;0.0004;0.0037;0.0004	0.0519;0.8965;0.0039;0.0377;0.0068	t|1e1.1o1|1e2.1o1|1e3.1o1|1e4.1o2|1e4.2o2	5	5	0;0;1;0;0	chr11	+	118632053-118635393;118632296-118635393;118632900-118635393;118635051-118635393;118635163-118635393	118631913-118632053;118632159-118632296;118632807-118632900;118634923-118635163;118635393-118635548		http://genome.ucsc.edu/cgi-bin/hgTracks?db=hg38&position=chr11%3A118635548-118631913
PHLDB1	ENSG00000019144.19	ENSG00000019144.19:t:118643800-118643940	-0.0000;0.0000	5.072e-12;7.516e-21	9.986e-01;9.986e-01	0.9991;0.0009	0.9902;0.0098	t|1e1.1o1|1e2.1o1	2	3	0;0	chr11	+	118639251-118643800;118642394-118643800	118639162-118639355;118642039-118642394;118643800-118643940		http://genome.ucsc.edu/cgi-bin/hgTracks?db=hg38&position=chr11%3A118643940-118639162
PHLDB1	ENSG00000019144.19	ENSG00000019144.19:t:118645356-118645650	-0.0009;0.0009	1.407e-05;1.407e-05	8.006e-01;8.006e-01	0.9611;0.0389	0.9587;0.0413	t|1e1.1o1|1e2.1o1	2	3	0;0	chr11	+	118644174-118645356;118644691-118645356	118644072-118644302;118644647-118644691;118645356-118645650		http://genome.ucsc.edu/cgi-bin/hgTracks?db=hg38&position=chr11%3A118645650-118644072
PHLDB1	ENSG00000019144.19	ENSG00000019144.19:t:118645735-118645825	0.0000;0.0000	7.504e-21;7.504e-21	1.000e+00;1.000e+00	0.9991;0.0009	0.9992;0.0008	t|1e2.1o1|2e1.1o1	2	3	0;0	chr11	+	118645650-118645735;118639001-118645766	118638891-118639001;118645356-118645650;118645735-118645825		http://genome.ucsc.edu/cgi-bin/hgTracks?db=hg38&position=chr11%3A118645825-118638891
PHLDB1	ENSG00000019144.19	ENSG00000019144.19:t:118650601-118655690	0.0157;-0.0157	1.663e-02;1.663e-02	5.965e-01;5.965e-01	0.0737;0.9263	0.1016;0.8984	t|1e1.1o1|1e2.1o1	2	3	1;0	chr11	+	118650193-118655605;118650547-118655605	118650077-118650193;118650445-118650547;118650601-118655690		http://genome.ucsc.edu/cgi-bin/hgTracks?db=hg38&position=chr11%3A118655690-118650077
PHLDB1	ENSG00000019144.19	ENSG00000019144.19:t:118656683-118658031	-0.0000;0.0000	7.504e-21;7.504e-21	1.000e+00;1.000e+00	0.9992;0.0008	0.9941;0.0059	t|1e1.1o1|1e2.1o1	2	3	0;0	chr11	+	118655690-118656683;118655892-118656683	118650601-118655690;118655860-118655892;118656683-118658031		http://genome.ucsc.edu/cgi-bin/hgTracks?db=hg38&position=chr11%3A118658031-118650601
ADGRA2	ENSG00000020181.18	ENSG00000020181.18:t:37838956-37839083	0.0000;-0.0000	2.155e-09;2.906e-09	9.999e-01;9.999e-01	0.0030;0.9970	0.0031;0.9969	t|1e1.1o1|1e2.1o1	2	3	0;0	chr8	+	37834128-37838956;37837939-37838956	37833967-37834128;37837731-37837939;37838956-37839083		http://genome.ucsc.edu/cgi-bin/hgTracks?db=hg38&position=chr8%3A37839083-37833967
SERPINB1	ENSG00000021355.13	ENSG00000021355.13:s:2836108-2836639	0.0000;0.0000;0.0000	7.504e-21;7.504e-21;7.504e-21	1.000e+00;1.000e+00;1.000e+00	0.9832;0.0166;0.0002	0.9851;0.0147;0.0002	s|1e1.1o2|1e1.2o2|1e2.2o2	3	3	0;1;0	chr6	-	2836023-2836108;2836019-2836108;2833699-2836108	2832332-2834012;2835856-2836023;2836108-2836639		http://genome.ucsc.edu/cgi-bin/hgTracks?db=hg38&position=chr6%3A2836639-2832332
SERPINB1	ENSG00000021355.13	ENSG00000021355.13:s:2840419-2840594	0.0000;0.0000;-0.0000	7.504e-21;7.504e-21;7.504e-21	1.000e+00;1.000e+00;1.000e+00	0.0033;0.0002;0.9965	0.0002;0.0121;0.9877	s|1e2.1o1|2e1.1o1|2e2.1o1	3	3	1;1;0	chr6	-	2838686-2840445;2839466-2840419;2838686-2840419	2838549-2838686;2839335-2839466;2840419-2840594		http://genome.ucsc.edu/cgi-bin/hgTracks?db=hg38&position=chr6%3A2840594-2838549
SERPINB1	ENSG00000021355.13	ENSG00000021355.13:s:2841597-2841959	0.0000;0.0386;0.0000;-0.0366	7.504e-21;1.453e-02;7.504e-21;9.490e-03	1.000e+00;4.889e-01;1.000e+00;5.058e-01	0.0053;0.8762;0.0002;0.1188	0.0023;0.9203;0.0003;0.0770	s|1e1.1o1|1e2.1o2|1e2.2o2|2e2.1o2	4	3	0;0;0;0	chr6	-	2841475-2841812;2840594-2841812;2840485-2841812;2840594-2841597	2840419-2840594;2841216-2841475;2841597-2841959		http://genome.ucsc.edu/cgi-bin/hgTracks?db=hg38&position=chr6%3A2841959-2840419
SERPINB1	ENSG00000021355.13	ENSG00000021355.13:t:2832332-2834012	0.0000;0.0000	7.504e-21;7.504e-21	1.000e+00;1.000e+00	0.9998;0.0002	0.9997;0.0003	t|1e2.1o1|2e1.1o1	2	3	0;0	chr6	-	2834012-2835856;2833699-2836108	2832332-2834012;2835856-2836023;2836108-2836639		http://genome.ucsc.edu/cgi-bin/hgTracks?db=hg38&position=chr6%3A2836639-2832332
SERPINB1	ENSG00000021355.13	ENSG00000021355.13:t:2836108-2836639	0.0000;0.0000	7.504e-21;7.504e-21	1.000e+00;1.000e+00	0.0045;0.9955	0.0042;0.9958	t|1e2.1o1|2e1.1o1	2	3	1;0	chr6	-	2836639-2836680;2836250-2837882	2836108-2836639;2836680-na;2837882-2837999		http://genome.ucsc.edu/cgi-bin/hgTracks?db=hg38&position=chr6%3A2837999-2836108
SERPINB1	ENSG00000021355.13	ENSG00000021355.13:t:2838549-2838686	0.0000;0.0011;-0.0003	7.504e-21;3.331e-16;7.697e-21	1.000e+00;9.526e-01;9.806e-01	0.0032;0.9615;0.0353	0.0002;0.9669;0.0329	t|1e1.1o2|1e1.2o2|1e2.1o1	3	3	1;0;1	chr6	-	2838686-2840445;2838686-2840419;2838686-2839335	2838549-2838686;2839335-2839466;2840419-2840594		http://genome.ucsc.edu/cgi-bin/hgTracks?db=hg38&position=chr6%3A2840594-2838549
SERPINB1	ENSG00000021355.13	ENSG00000021355.13:t:2840419-2840594	0.0177;-0.0360;0.0037;0.0000	2.159e-02;9.219e-03;1.904e-06;7.504e-21	5.762e-01;5.086e-01;8.754e-01;1.000e+00	0.8529;0.1157;0.0285;0.0002	0.8853;0.0743;0.0375;0.0003	t|1e1.1o2|1e1.2o2|1e2.1o1|2e1.1o2	4	3	0;0;0;0	chr6	-	2840594-2841812;2840594-2841597;2840594-2841216;2840485-2841812	2840419-2840594;2841216-2841475;2841597-2841959		http://genome.ucsc.edu/cgi-bin/hgTracks?db=hg38&position=chr6%3A2841959-2840419
SPAST	ENSG00000021574.12	ENSG00000021574.12:s:32063547-32064246	0.0000;0.0092;-0.0091;0.0000	7.504e-21;2.879e-02;2.875e-02;7.504e-21	1.000e+00;5.513e-01;5.522e-01;1.000e+00	0.0007;0.7934;0.2051;0.0007	0.0007;0.8162;0.1825;0.0007	s|1e1.1o1|1e2.1o2|1e2.2o2|1e3.1o2	4	4	0;0;0;0	chr2	+	32064246-32077829;32064246-32087492;32064246-32087495;32064246-32098796	32063547-32064246;32077829-32077943;32087492-32087578;32098796-32098891		http://genome.ucsc.edu/cgi-bin/hgTracks?db=hg38&position=chr2%3A32098891-32063547
SPAST	ENSG00000021574.12	ENSG00000021574.12:s:32089522-32089605	0.0262;-0.0000;-0.0245	3.040e-02;7.517e-21;6.045e-03	5.054e-01;9.987e-01;5.689e-01	0.9081;0.0191;0.0725	0.9475;0.0114;0.0408	s|1e1.1o2|1e1.2o2|1e2.1o1	3	3	0;0;0	chr2	+	32089605-32098796;32089605-32098801;32089605-32114638	32089522-32089605;32098796-32098891;32114638-32114752		http://genome.ucsc.edu/cgi-bin/hgTracks?db=hg38&position=chr2%3A32114752-32089522
SPAST	ENSG00000021574.12	ENSG00000021574.12:s:32098796-32098891	0.0000;-0.0000;0.0000	7.504e-21;7.621e-21;7.504e-21	1.000e+00;1.000e+00;1.000e+00	0.0006;0.9988;0.0006	0.0005;0.9934;0.0061	s|1e1.1o1|1e2.1o1|1e3.1o1	3	4	1;0;0	chr2	+	32098891-32105685;32098891-32114638;32098891-32115702	32098796-32098891;32105685-na;32114638-32114752;32115702-32115835		http://genome.ucsc.edu/cgi-bin/hgTracks?db=hg38&position=chr2%3A32115835-32098796
SPAST	ENSG00000021574.12	ENSG00000021574.12:s:32116119-32116212	-0.0004;0.0004;-0.0000	2.379e-07;1.713e-07;7.504e-21	9.767e-01;9.829e-01;1.000e+00	0.9734;0.0125;0.0132	0.9733;0.0259;0.0008	s|1e1.1o1|1e2.1o1|1e3.1o1	3	4	0;0;0	chr2	+	32116212-32126948;32116212-32128408;32116212-32136563	32116119-32116212;32126498-32127022;32128408-32130604;32136563-32136638		http://genome.ucsc.edu/cgi-bin/hgTracks?db=hg38&position=chr2%3A32136638-32116119
SPAST	ENSG00000021574.12	ENSG00000021574.12:s:32128408-32130604	-0.0000;0.0000	7.504e-21;7.504e-21	1.000e+00;1.000e+00	0.9992;0.0008	0.9991;0.0009	s|1e1.1o1|1e2.1o1	2	3	0;0	chr2	+	32128479-32136563;32128479-32137109	32128408-32130604;32136563-32136638;32137109-32137188		http://genome.ucsc.edu/cgi-bin/hgTracks?db=hg38&position=chr2%3A32137188-32128408
SPAST	ENSG00000021574.12	ENSG00000021574.12:s:32136563-32136638	-0.0000;0.0000	7.507e-21;7.504e-21	1.000e+00;1.000e+00	0.9993;0.0007	0.9990;0.0010	s|1e1.1o1|1e2.1o1	2	3	0;0	chr2	+	32136638-32136877;32136638-32137109	32136563-32136638;32136877-32136968;32137109-32137188		http://genome.ucsc.edu/cgi-bin/hgTracks?db=hg38&position=chr2%3A32137188-32136563
SPAST	ENSG00000021574.12	ENSG00000021574.12:s:32143336-32143415	0.0093;-0.0093	5.129e-07;5.120e-07	7.450e-01;7.450e-01	0.9561;0.0439	0.9682;0.0318	s|1e1.1o1|1e2.2o2	2	3	0;0	chr2	+	32143415-32144937;32143415-32147218	32143336-32143415;32144937-32145007;32147195-32147258		http://genome.ucsc.edu/cgi-bin/hgTracks?db=hg38&position=chr2%3A32147258-32143336
SPAST	ENSG00000021574.12	ENSG00000021574.12:t:32087492-32087578	0.0092;0.0000;-0.0091;0.0000	2.879e-02;7.504e-21;2.875e-02;7.504e-21	5.513e-01;1.000e+00;5.522e-01;1.000e+00	0.7934;0.0007;0.2051;0.0007	0.8162;0.0007;0.1825;0.0007	t|1e1.1o1|1e3.1o1|2e1.1o1|2e2.1o1	4	4	0;0;0;0	chr2	+	32064246-32087492;32077943-32087492;32064246-32087495;32066116-32087495	32063547-32064246;32066002-32066116;32077829-32077943;32087492-32087578		http://genome.ucsc.edu/cgi-bin/hgTracks?db=hg38&position=chr2%3A32087578-32063547
SPAST	ENSG00000021574.12	ENSG00000021574.12:t:32098796-32098891	0.0000;0.0001;-0.0001	7.504e-21;1.201e-09;8.153e-10	1.000e+00;9.964e-01;9.970e-01	0.0007;0.9790;0.0203	0.0006;0.9876;0.0118	t|1e1.1o1|1e2.1o1|2e2.1o1	3	3	0;0;0	chr2	+	32064246-32098796;32089605-32098796;32089605-32098801	32063547-32064246;32089522-32089605;32098796-32098891		http://genome.ucsc.edu/cgi-bin/hgTracks?db=hg38&position=chr2%3A32098891-32063547
SPAST	ENSG00000021574.12	ENSG00000021574.12:t:32114638-32114752	-0.0202;0.0202	4.218e-04;4.218e-04	6.185e-01;6.185e-01	0.0605;0.9395	0.0355;0.9645	t|1e1.1o1|1e2.1o1	2	3	0;0	chr2	+	32089605-32114638;32098891-32114638	32089522-32089605;32098796-32098891;32114638-32114752		http://genome.ucsc.edu/cgi-bin/hgTracks?db=hg38&position=chr2%3A32114752-32089522
SPAST	ENSG00000021574.12	ENSG00000021574.12:t:32115702-32115835	0.0000;-0.0000	7.504e-21;7.776e-21	1.000e+00;1.000e+00	0.0008;0.9992	0.0060;0.9940	t|1e1.1o1|1e2.1o1	2	3	0;0	chr2	+	32098891-32115702;32114825-32115702	32098796-32098891;32114797-32114825;32115702-32115835		http://genome.ucsc.edu/cgi-bin/hgTracks?db=hg38&position=chr2%3A32115835-32098796
SPAST	ENSG00000021574.12	ENSG00000021574.12:t:32128408-32130604	0.0000;-0.0000	7.506e-21;3.042e-14	9.998e-01;9.998e-01	0.0140;0.9860	0.0188;0.9812	t|1e1.1o1|1e2.1o1	2	3	0;0	chr2	+	32116212-32128408;32127022-32128408	32116119-32116212;32126498-32127022;32128408-32130604		http://genome.ucsc.edu/cgi-bin/hgTracks?db=hg38&position=chr2%3A32130604-32116119
SPAST	ENSG00000021574.12	ENSG00000021574.12:t:32136563-32136638	-0.0000;0.0000	7.504e-21;7.504e-21	1.000e+00;1.000e+00	0.0142;0.9858	0.0009;0.9991	t|1e1.1o1|1e2.1o1	2	3	0;0	chr2	+	32116212-32136563;32128479-32136563	32116119-32116212;32128408-32130604;32136563-32136638		http://genome.ucsc.edu/cgi-bin/hgTracks?db=hg38&position=chr2%3A32136638-32116119
SPAST	ENSG00000021574.12	ENSG00000021574.12:t:32137109-32137188	0.0000;0.0000;-0.0000	7.504e-21;7.504e-21;7.534e-21	1.000e+00;1.000e+00;1.000e+00	0.0004;0.0004;0.9992	0.0007;0.0007;0.9987	t|1e1.1o1|1e2.1o1|1e3.1o1	3	4	0;0;0	chr2	+	32128479-32137109;32136638-32137109;32136968-32137109	32128408-32130604;32136563-32136638;32136877-32136968;32137109-32137188		http://genome.ucsc.edu/cgi-bin/hgTracks?db=hg38&position=chr2%3A32137188-32128408
SPAST	ENSG00000021574.12	ENSG00000021574.12:t:32147195-32147258	0.0000;-0.0085;0.0088	7.504e-21;2.879e-06;3.369e-06	1.000e+00;7.597e-01;7.521e-01	0.0003;0.0462;0.9534	0.0004;0.0322;0.9673	t|1e2.1o1|2e1.1o1|2e2.1o1	3	3	0;0;0	chr2	+	32145007-32147195;32143415-32147218;32145007-32147218	32143336-32143415;32144937-32145007;32147195-32147258		http://genome.ucsc.edu/cgi-bin/hgTracks?db=hg38&position=chr2%3A32147258-32143336
AQR	ENSG00000021776.11	ENSG00000021776.11:s:34874677-34874864	0.0000;0.0000	7.504e-21;7.504e-21	1.000e+00;1.000e+00	0.9995;0.0005	0.9996;0.0004	s|1e1.1o1|1e2.1o1	2	3	0;1	chr15	-	34873999-34874677;34870922-34874677	34870752-34870922;34873828-34873999;34874677-34874864		http://genome.ucsc.edu/cgi-bin/hgTracks?db=hg38&position=chr15%3A34874864-34870752
AQR	ENSG00000021776.11	ENSG00000021776.11:s:34884525-34884734	0.0000;0.0000	7.504e-21;7.504e-21	1.000e+00;1.000e+00	0.0006;0.9994	0.0006;0.9994	s|1e1.1o1|1e2.1o1	2	3	1;0	chr15	-	34883282-34884525;34882639-34884525	34882502-34882639;34883216-34883282;34884525-34884734		http://genome.ucsc.edu/cgi-bin/hgTracks?db=hg38&position=chr15%3A34884734-34882502
AQR	ENSG00000021776.11	ENSG00000021776.11:s:34900622-34900863	0.0000;0.0000	7.504e-21;7.504e-21	1.000e+00;1.000e+00	0.9994;0.0006	0.9994;0.0006	s|1e1.1o1|1e2.1o1	2	3	0;1	chr15	-	34897705-34900622;34896966-34900622	34896897-34896966;34897559-34897705;34900622-34900863		http://genome.ucsc.edu/cgi-bin/hgTracks?db=hg38&position=chr15%3A34900863-34896897
AQR	ENSG00000021776.11	ENSG00000021776.11:s:34906519-34906712	0.0000;0.0000	7.504e-21;7.504e-21	1.000e+00;1.000e+00	0.9973;0.0027	0.9995;0.0005	s|1e1.1o1|2e1.1o1	2	2	0;0	chr15	-	34904505-34906545;34904505-34906519	34904336-34904505;34906519-34906712		http://genome.ucsc.edu/cgi-bin/hgTracks?db=hg38&position=chr15%3A34906712-34904336
AQR	ENSG00000021776.11	ENSG00000021776.11:s:34930258-34930371	0.0000;0.0000	7.504e-21;7.504e-21	1.000e+00;1.000e+00	0.0004;0.9996	0.0023;0.9977	s|1e1.1o1|1e2.1o1	2	3	1;0	chr15	-	34929633-34930258;34927138-34930258	na-34929633;34927035-34927138;34930258-34930371		http://genome.ucsc.edu/cgi-bin/hgTracks?db=hg38&position=chr15%3A34930371-34927035
AQR	ENSG00000021776.11	ENSG00000021776.11:s:34938737-34938813	0.0000;0.0000	7.504e-21;7.504e-21	1.000e+00;1.000e+00	0.9995;0.0005	0.9975;0.0025	s|1e1.1o1|1e2.1o1	2	3	0;1	chr15	-	34934635-34938737;34932434-34938737	34932318-34932434;34934571-34934635;34938737-34938813		http://genome.ucsc.edu/cgi-bin/hgTracks?db=hg38&position=chr15%3A34938813-34932318
AQR	ENSG00000021776.11	ENSG00000021776.11:s:34940829-34940999	-0.0000;0.0000	7.504e-21;7.504e-21	1.000e+00;1.000e+00	0.9943;0.0057	0.9900;0.0100	s|1e1.1o1|2e1.1o1	2	2	0;1	chr15	-	34938813-34940899;34938813-34940829	34938737-34938813;34940829-34940999		http://genome.ucsc.edu/cgi-bin/hgTracks?db=hg38&position=chr15%3A34940999-34938737
AQR	ENSG00000021776.11	ENSG00000021776.11:s:34948134-34948384	-0.0000;0.0000	1.889e-19;7.504e-21	1.000e+00;1.000e+00	0.9996;0.0004	0.9865;0.0135	s|1e1.1o1|1e2.1o1	2	3	0;1	chr15	-	34944428-34948264;34942080-34948264	34942012-34942080;34944288-34944428;34948134-34948384		http://genome.ucsc.edu/cgi-bin/hgTracks?db=hg38&position=chr15%3A34948384-34942012
AQR	ENSG00000021776.11	ENSG00000021776.11:s:34952885-34952920	0.0000;0.0000	7.504e-21;7.504e-21	1.000e+00;1.000e+00	0.0061;0.9939	0.0007;0.9993	s|1e1.1o1|1e2.1o1	2	3	1;0	chr15	-	34952364-34952885;34948384-34952885	na-34952364;34948134-34948384;34952885-34952920		http://genome.ucsc.edu/cgi-bin/hgTracks?db=hg38&position=chr15%3A34952920-34948134
AQR	ENSG00000021776.11	ENSG00000021776.11:s:34964234-34964453	0.0000;-0.0000	7.504e-21;7.504e-21	1.000e+00;1.000e+00	0.0006;0.9994	0.0036;0.9964	s|1e1.1o1|1e2.1o1	2	3	1;0	chr15	-	34963982-34964234;34960814-34964234	34960774-34960814;34963660-34963982;34964234-34964453		http://genome.ucsc.edu/cgi-bin/hgTracks?db=hg38&position=chr15%3A34964453-34960774
AQR	ENSG00000021776.11	ENSG00000021776.11:t:34870752-34870922	0.0000;0.0000	7.504e-21;7.504e-21	1.000e+00;1.000e+00	0.0007;0.9993	0.0005;0.9995	t|1e1.1o1|1e2.1o1	2	3	1;0	chr15	-	34870922-34874677;34870922-34873828	34870752-34870922;34873828-34873999;34874677-34874864		http://genome.ucsc.edu/cgi-bin/hgTracks?db=hg38&position=chr15%3A34874864-34870752
AQR	ENSG00000021776.11	ENSG00000021776.11:t:34882502-34882639	0.0000;0.0000	7.504e-21;7.504e-21	1.000e+00;1.000e+00	0.9994;0.0006	0.9994;0.0006	t|1e1.1o1|1e2.1o1	2	3	0;1	chr15	-	34882639-34884525;34882639-34883216	34882502-34882639;34883216-34883282;34884525-34884734		http://genome.ucsc.edu/cgi-bin/hgTracks?db=hg38&position=chr15%3A34884734-34882502
AQR	ENSG00000021776.11	ENSG00000021776.11:t:34886526-34886661	-0.0000;0.0000	7.504e-21;7.504e-21	1.000e+00;1.000e+00	0.9996;0.0004	0.9893;0.0107	t|1e1.1o1|1e2.1o1	2	3	0;1	chr15	-	34886661-34890215;34886661-34888572	34886526-34886661;34888572-na;34890215-34890324		http://genome.ucsc.edu/cgi-bin/hgTracks?db=hg38&position=chr15%3A34890324-34886526
AQR	ENSG00000021776.11	ENSG00000021776.11:t:34896897-34896966	0.0000;0.0000	7.504e-21;7.504e-21	1.000e+00;1.000e+00	0.0004;0.9996	0.0005;0.9995	t|1e1.1o1|1e2.1o1	2	3	1;0	chr15	-	34896966-34900622;34896966-34897559	34896897-34896966;34897559-34897705;34900622-34900863		http://genome.ucsc.edu/cgi-bin/hgTracks?db=hg38&position=chr15%3A34900863-34896897
AQR	ENSG00000021776.11	ENSG00000021776.11:t:34932318-34932434	0.0000;0.0000	7.504e-21;7.504e-21	1.000e+00;1.000e+00	0.0006;0.9994	0.0027;0.9973	t|1e1.1o1|1e2.1o1	2	3	1;0	chr15	-	34932434-34938737;34932434-34934571	34932318-34932434;34934571-34934635;34938737-34938813		http://genome.ucsc.edu/cgi-bin/hgTracks?db=hg38&position=chr15%3A34938813-34932318
AQR	ENSG00000021776.11	ENSG00000021776.11:t:34942012-34942080	0.0000;-0.0000	7.504e-21;7.504e-21	1.000e+00;1.000e+00	0.0004;0.9996	0.0103;0.9897	t|1e1.1o1|1e2.1o1	2	3	1;0	chr15	-	34942080-34948264;34942080-34944288	34942012-34942080;34944288-34944428;34948134-34948384		http://genome.ucsc.edu/cgi-bin/hgTracks?db=hg38&position=chr15%3A34948384-34942012
AQR	ENSG00000021776.11	ENSG00000021776.11:t:34960774-34960814	-0.0000;0.0000	7.504e-21;7.504e-21	1.000e+00;1.000e+00	0.9994;0.0006	0.9978;0.0022	t|1e1.1o1|1e2.1o1	2	3	0;1	chr15	-	34960814-34964234;34960814-34963660	34960774-34960814;34963660-34963982;34964234-34964453		http://genome.ucsc.edu/cgi-bin/hgTracks?db=hg38&position=chr15%3A34964453-34960774
CPS1	ENSG00000021826.17	ENSG00000021826.17:s:210650363-210650438	0.0000;-0.0000	7.504e-21;1.623e-20	1.000e+00;1.000e+00	0.0009;0.9991	0.0011;0.9989	s|1e1.1o1|1e2.1o1	2	3	0;0	chr2	+	210650438-210653737;210650438-210654025	210650363-210650438;210653737-210653879;210654025-210654102		http://genome.ucsc.edu/cgi-bin/hgTracks?db=hg38&position=chr2%3A210654102-210650363
CPS1	ENSG00000021826.17	ENSG00000021826.17:t:210594508-210594606	-0.0000;0.0000	9.973e-15;7.504e-21	1.000e+00;1.000e+00	0.9994;0.0006	0.9983;0.0017	t|1e1.1o1|1e2.1o1	2	3	0;0	chr2	+	210592956-210594508;210593674-210594508	210592879-210592956;210593355-210593674;210594508-210594606		http://genome.ucsc.edu/cgi-bin/hgTracks?db=hg38&position=chr2%3A210594606-210592879
CPS1	ENSG00000021826.17	ENSG00000021826.17:t:210637702-210637843	-0.0000;0.0000	7.504e-21;7.504e-21	1.000e+00;1.000e+00	0.9992;0.0008	0.9991;0.0009	t|1e1.1o1|1e2.1o1	2	3	0;0	chr2	+	210616541-210637702;210631286-210637702	210616423-210616541;210631228-210631286;210637702-210637843		http://genome.ucsc.edu/cgi-bin/hgTracks?db=hg38&position=chr2%3A210637843-210616423
CPS1	ENSG00000021826.17	ENSG00000021826.17:t:210654025-210654102	0.0000;-0.0000	1.623e-20;7.504e-21	1.000e+00;1.000e+00	0.9971;0.0029	0.9989;0.0011	t|1e1.1o1|1e2.1o1	2	3	0;0	chr2	+	210650438-210654025;210653879-210654025	210650363-210650438;210653737-210653879;210654025-210654102		http://genome.ucsc.edu/cgi-bin/hgTracks?db=hg38&position=chr2%3A210654102-210650363
CPS1	ENSG00000021826.17	ENSG00000021826.17:t:210658383-210658688	0.0000;0.0000	7.504e-21;7.504e-21	1.000e+00;1.000e+00	0.9988;0.0012	0.9992;0.0008	t|1e1.1o1|1e2.1o1	2	3	0;0	chr2	+	210656632-210658599;210658228-210658599	210656525-210656632;210658194-210658228;210658383-210658688		http://genome.ucsc.edu/cgi-bin/hgTracks?db=hg38&position=chr2%3A210658688-210656525
CPS1	ENSG00000021826.17	ENSG00000021826.17:t:210668186-210668284	-0.0000;0.0000	8.706e-21;7.504e-21	1.000e+00;1.000e+00	0.9993;0.0007	0.9989;0.0011	t|1e1.1o1|1e2.1o1	2	3	0;0	chr2	+	210663197-210668186;210665687-210668186	210663123-210663197;210665538-210665687;210668186-210668284		http://genome.ucsc.edu/cgi-bin/hgTracks?db=hg38&position=chr2%3A210668284-210663123
NLRP2	ENSG00000022556.16	ENSG00000022556.16:s:54970223-54970295	0.0000;0.0000	7.504e-21;7.504e-21	1.000e+00;1.000e+00	0.9996;0.0004	0.9997;0.0003	s|1e1.1o1|1e2.2o2	2	3	0;1	chr19	+	54970295-54974500;54970295-54977752	54970223-54970295;54974500-54974544;54977645-54977823		http://genome.ucsc.edu/cgi-bin/hgTracks?db=hg38&position=chr19%3A54977823-54970223
NLRP2	ENSG00000022556.16	ENSG00000022556.16:s:54974500-54974544	0.0000;0.0000;0.0000;0.0000	7.504e-21;7.504e-21;7.504e-21;7.504e-21	1.000e+00;1.000e+00;1.000e+00;1.000e+00	0.0002;0.0002;0.9995;0.0002	0.0002;0.0002;0.9982;0.0014	s|1e1.1o1|1e2.1o2|1e2.2o2|1e3.1o2	4	4	0;1;0;0	chr19	+	54974544-54976860;54974544-54977645;54974544-54977752;54974544-54981617	54974500-54974544;54976860-54976958;54977645-54977823;54981617-54981682		http://genome.ucsc.edu/cgi-bin/hgTracks?db=hg38&position=chr19%3A54981682-54974500
NLRP2	ENSG00000022556.16	ENSG00000022556.16:s:54977645-54977823	0.0000;0.0000;0.0000	7.504e-21;7.504e-21;7.504e-21	1.000e+00;1.000e+00;1.000e+00	0.9952;0.0003;0.0045	0.9926;0.0051;0.0018	s|1e1.1o2|1e1.2o2|1e2.2o2	3	3	0;0;0	chr19	+	54977823-54981617;54977823-54981626;54977823-54982162	54977645-54977823;54981617-54981682;54981824-54982397		http://genome.ucsc.edu/cgi-bin/hgTracks?db=hg38&position=chr19%3A54982397-54977645
NLRP2	ENSG00000022556.16	ENSG00000022556.16:s:54981617-54981682	0.0000;0.0000;0.0000	7.504e-21;7.504e-21;7.504e-21	1.000e+00;1.000e+00;1.000e+00	0.0002;0.9995;0.0002	0.0002;0.9996;0.0002	s|1e1.1o2|1e1.2o2|1e2.1o1	3	3	1;0;1	chr19	+	54981682-54981824;54981682-54982162;54981682-54982436	54981617-54981682;54981824-54982397;54982436-na		http://genome.ucsc.edu/cgi-bin/hgTracks?db=hg38&position=chr19%3A54982446-54981617
NLRP2	ENSG00000022556.16	ENSG00000022556.16:s:54983486-54983728	0.0000;0.0000	7.504e-21;7.504e-21	1.000e+00;1.000e+00	0.9996;0.0004	0.9996;0.0004	s|1e1.1o1|1e2.1o1	2	3	0;1	chr19	+	54983728-54985047;54983728-54986151	54983486-54983728;54985047-54985217;54986151-54986401		http://genome.ucsc.edu/cgi-bin/hgTracks?db=hg38&position=chr19%3A54986401-54983486
NLRP2	ENSG00000022556.16	ENSG00000022556.16:s:54986151-54986401	0.0000;0.0000	7.504e-21;7.504e-21	1.000e+00;1.000e+00	0.0004;0.9996	0.0049;0.9951	s|1e1.1o1|1e2.1o1	2	3	0;0	chr19	+	54986315-54989557;54986315-54990022	54986151-54986401;54989557-54989752;54990022-54990206		http://genome.ucsc.edu/cgi-bin/hgTracks?db=hg38&position=chr19%3A54990206-54986151
NLRP2	ENSG00000022556.16	ENSG00000022556.16:s:54990022-54990206	0.0000;0.0000	7.504e-21;7.504e-21	1.000e+00;1.000e+00	0.0005;0.9995	0.0005;0.9995	s|1e1.1o1|2e2.1o1	2	3	0;0	chr19	+	54990096-54990215;54990192-54990502	54990022-54990206;54990215-54990393;54990502-54991165		http://genome.ucsc.edu/cgi-bin/hgTracks?db=hg38&position=chr19%3A54991165-54990022
NLRP2	ENSG00000022556.16	ENSG00000022556.16:s:54990502-54991165	0.0000;0.0000	7.504e-21;7.504e-21	1.000e+00;1.000e+00	0.9995;0.0005	0.9996;0.0004	s|1e2.1o1|2e1.1o1	2	3	0;0	chr19	+	54990672-54994269;54991165-54991500	54990502-54991165;54991500-54991549;54993218-54994440		http://genome.ucsc.edu/cgi-bin/hgTracks?db=hg38&position=chr19%3A54994440-54990502
NLRP2	ENSG00000022556.16	ENSG00000022556.16:t:54969999-54970153	0.0000;0.0000;0.0000;0.0000;0.0000;0.0000	7.504e-21;7.504e-21;7.504e-21;7.504e-21;7.504e-21;7.504e-21	1.000e+00;1.000e+00;1.000e+00;1.000e+00;1.000e+00;1.000e+00	0.0003;0.0003;0.0003;0.0003;0.9985;0.0003	0.0003;0.0003;0.0003;0.0003;0.9986;0.0003	t|1e1.1o2|1e1.2o2|1e2.1o1|1e3.1o1|1e4.1o2|2e4.2o2	6	5	0;0;0;0;0;0	chr19	+	54953285-54969999;54953369-54969999;54965129-54969999;54965377-54969999;54966467-54969999;54966471-54970151	54953130-54953369;54965070-54965129;54965252-54965377;54966343-54966471;54969999-54970153		http://genome.ucsc.edu/cgi-bin/hgTracks?db=hg38&position=chr19%3A54970153-54953130
NLRP2	ENSG00000022556.16	ENSG00000022556.16:t:54974500-54974544	0.0000;0.0000	7.504e-21;7.504e-21	1.000e+00;1.000e+00	0.9996;0.0004	0.9997;0.0003	t|1e1.1o1|1e2.1o1	2	3	0;0	chr19	+	54970295-54974500;54974124-54974500	54970223-54970295;54973994-54974124;54974500-54974544		http://genome.ucsc.edu/cgi-bin/hgTracks?db=hg38&position=chr19%3A54974544-54970223
NLRP2	ENSG00000022556.16	ENSG00000022556.16:t:54977645-54977823	0.0000;0.0000;0.0000;0.0000	7.504e-21;7.504e-21;7.504e-21;7.504e-21	1.000e+00;1.000e+00;1.000e+00;1.000e+00	0.0002;0.0002;0.9995;0.0002	0.0002;0.0002;0.9995;0.0002	t|1e2.1o1|2e1.1o1|2e2.1o1|2e3.1o1	4	4	1;1;0;0	chr19	+	54974544-54977645;54970295-54977752;54974544-54977752;54976958-54977752	54970223-54970295;54974500-54974544;54976860-54976958;54977645-54977823		http://genome.ucsc.edu/cgi-bin/hgTracks?db=hg38&position=chr19%3A54977823-54970223
NLRP2	ENSG00000022556.16	ENSG00000022556.16:t:54981617-54981682	0.0000;0.0000;0.0000	7.504e-21;7.504e-21;7.504e-21	1.000e+00;1.000e+00;1.000e+00	0.0003;0.9995;0.0003	0.0016;0.9926;0.0051	t|1e1.1o1|1e2.1o1|2e2.1o1	3	3	0;0;0	chr19	+	54974544-54981617;54977823-54981617;54977823-54981626	54974500-54974544;54977645-54977823;54981617-54981682		http://genome.ucsc.edu/cgi-bin/hgTracks?db=hg38&position=chr19%3A54981682-54974500
NLRP2	ENSG00000022556.16	ENSG00000022556.16:t:54981824-54982397	0.0000;0.0000;0.0000	7.504e-21;7.504e-21;7.504e-21	1.000e+00;1.000e+00;1.000e+00	0.0002;0.0040;0.9958	0.0002;0.0018;0.9979	t|1e2.1o1|2e1.1o1|2e2.1o1	3	3	1;0;0	chr19	+	54981682-54981824;54977823-54982162;54981682-54982162	54977645-54977823;54981617-54981682;54981824-54982397		http://genome.ucsc.edu/cgi-bin/hgTracks?db=hg38&position=chr19%3A54982397-54977645
NLRP2	ENSG00000022556.16	ENSG00000022556.16:t:54986151-54986401	0.0000;0.0000	7.504e-21;7.504e-21	1.000e+00;1.000e+00	0.0004;0.9996	0.0004;0.9996	t|1e1.1o1|1e2.1o1	2	3	1;0	chr19	+	54983728-54986151;54985217-54986151	54983486-54983728;54985047-54985217;54986151-54986401		http://genome.ucsc.edu/cgi-bin/hgTracks?db=hg38&position=chr19%3A54986401-54983486
NLRP2	ENSG00000022556.16	ENSG00000022556.16:t:54990022-54990206	-0.0000;0.0000;0.0000	7.504e-21;7.504e-21;7.504e-21	1.000e+00;1.000e+00;1.000e+00	0.9994;0.0003;0.0003	0.9890;0.0003;0.0108	t|1e1.1o1|1e2.1o2|1e2.2o2	3	3	0;1;0	chr19	+	54986315-54990022;54989675-54990022;54989752-54990022	54986151-54986401;54989557-54989752;54990022-54990206		http://genome.ucsc.edu/cgi-bin/hgTracks?db=hg38&position=chr19%3A54990206-54986151
NLRP2	ENSG00000022556.16	ENSG00000022556.16:t:54990502-54991165	-0.0000;0.0000	7.504e-21;7.504e-21	1.000e+00;1.000e+00	0.9969;0.0031	0.9870;0.0130	t|1e1.2o2|1e2.1o1	2	3	0;0	chr19	+	54990192-54990502;54990393-54990502	54990022-54990206;54990215-54990393;54990502-54991165		http://genome.ucsc.edu/cgi-bin/hgTracks?db=hg38&position=chr19%3A54991165-54990022
ERP44	ENSG00000023318.8	ENSG00000023318.8:s:100016322-100016438	0.0000;0.0000	7.504e-21;7.504e-21	1.000e+00;1.000e+00	0.9915;0.0085	0.9996;0.0004	s|1e1.1o1|1e2.1o1	2	3	0;1	chr9	-	100007689-100016322;100006647-100016322	100006506-100006647;100007578-100007689;100016322-100016438		http://genome.ucsc.edu/cgi-bin/hgTracks?db=hg38&position=chr9%3A100016438-100006506
ERP44	ENSG00000023318.8	ENSG00000023318.8:s:100052417-100052532	0.0000;0.0000	7.504e-21;7.504e-21	1.000e+00;1.000e+00	0.9930;0.0070	0.9987;0.0013	s|1e1.1o1|1e2.1o1	2	3	0;1	chr9	-	100022226-100052417;100020731-100052417	100020616-100020731;100022042-100022226;100052417-100052532		http://genome.ucsc.edu/cgi-bin/hgTracks?db=hg38&position=chr9%3A100052532-100020616
ERP44	ENSG00000023318.8	ENSG00000023318.8:s:100057820-100057859	0.0000;0.0000;0.0000	7.504e-21;7.504e-21;7.504e-21	1.000e+00;1.000e+00;1.000e+00	0.9927;0.0070;0.0004	0.9993;0.0003;0.0003	s|1e1.1o1|1e2.1o1|1e3.1o1	3	4	0;1;1	chr9	-	100052532-100057820;100022226-100057820;100020731-100057820	100020616-100020731;100022042-100022226;100052417-100052532;100057820-100057859		http://genome.ucsc.edu/cgi-bin/hgTracks?db=hg38&position=chr9%3A100057859-100020616
ERP44	ENSG00000023318.8	ENSG00000023318.8:s:100098784-100099000	0.0000;0.0000	7.504e-21;7.504e-21	1.000e+00;1.000e+00	0.9996;0.0004	0.9967;0.0033	s|1e1.1o1|1e2.1o1	2	3	0;1	chr9	-	100060172-100098784;100020731-100098784	100020616-100020731;100060100-100060172;100098784-100099000		http://genome.ucsc.edu/cgi-bin/hgTracks?db=hg38&position=chr9%3A100099000-100020616
ERP44	ENSG00000023318.8	ENSG00000023318.8:t:100006506-100006647	-0.0000;0.0000	7.504e-21;7.504e-21	1.000e+00;1.000e+00	0.0110;0.9890	0.0005;0.9995	t|1e1.1o1|1e2.1o1	2	3	1;0	chr9	-	100006647-100016322;100006647-100007578	100006506-100006647;100007578-100007689;100016322-100016438		http://genome.ucsc.edu/cgi-bin/hgTracks?db=hg38&position=chr9%3A100016438-100006506
ERP44	ENSG00000023318.8	ENSG00000023318.8:t:100020616-100020731	0.0000;0.0000;0.0000;0.0000	7.504e-21;7.504e-21;7.504e-21;7.504e-21	1.000e+00;1.000e+00;1.000e+00;1.000e+00	0.0002;0.0002;0.0067;0.9929	0.0038;0.0002;0.0011;0.9952	t|1e1.1o1|1e2.1o1|1e3.1o1|1e4.1o1	4	5	1;1;1;0	chr9	-	100020731-100098784;100020731-100057820;100020731-100052417;100020731-100022042	100020616-100020731;100022042-100022226;100052417-100052532;100057820-100057859;100098784-100099000		http://genome.ucsc.edu/cgi-bin/hgTracks?db=hg38&position=chr9%3A100099000-100020616
ERP44	ENSG00000023318.8	ENSG00000023318.8:t:100022042-100022226	0.0000;0.0000	7.504e-21;7.504e-21	1.000e+00;1.000e+00	0.0049;0.9951	0.0004;0.9996	t|1e1.1o1|1e2.1o1	2	3	1;0	chr9	-	100022226-100057820;100022226-100052417	100022042-100022226;100052417-100052532;100057820-100057859		http://genome.ucsc.edu/cgi-bin/hgTracks?db=hg38&position=chr9%3A100057859-100022042
ALAS1	ENSG00000023330.15	ENSG00000023330.15:s:52198086-52198270	-0.0069;0.0126;-0.0083;0.0000	2.660e-03;1.613e-02;1.978e-04;7.504e-21	7.574e-01;6.319e-01;7.233e-01;1.000e+00	0.1312;0.7660;0.0979;0.0049	0.1151;0.7898;0.0851;0.0081	s|1e1.1o1|1e2.1o2|1e2.2o2|2e2.1o2	4	3	0;0;0;1	chr3	+	52198255-52198672;52198255-52199210;52198255-52199221;52198270-52199210	52198086-52198270;52198672-52198848;52199210-52199440		http://genome.ucsc.edu/cgi-bin/hgTracks?db=hg38&position=chr3%3A52199440-52198086
ALAS1	ENSG00000023330.15	ENSG00000023330.15:s:52199210-52199440	0.0000;0.0000	7.504e-21;7.504e-21	1.000e+00;1.000e+00	0.9995;0.0005	0.9996;0.0004	s|1e1.1o2|1e1.2o2	2	2	0;1	chr3	+	52199440-52202507;52199440-52202510	52199210-52199440;52202507-52202734		http://genome.ucsc.edu/cgi-bin/hgTracks?db=hg38&position=chr3%3A52202734-52199210
ALAS1	ENSG00000023330.15	ENSG00000023330.15:s:52206572-52206751	-0.0000;0.0000	4.947e-20;7.505e-21	9.999e-01;9.999e-01	0.9866;0.0134	0.9745;0.0255	s|1e1.1o1|1e2.1o1	2	3	0;0	chr3	+	52206751-52208083;52206751-52211283	52206572-52206751;52208083-52208247;52211283-52211551		http://genome.ucsc.edu/cgi-bin/hgTracks?db=hg38&position=chr3%3A52211551-52206572
ALAS1	ENSG00000023330.15	ENSG00000023330.15:t:52199210-52199440	-0.1131;0.0000;0.1231;-0.0190;0.0000	6.243e-01;7.504e-21;7.172e-01;2.804e-03;7.504e-21	3.873e-02;1.000e+00;1.279e-02;6.258e-01;1.000e+00	0.8116;0.0051;0.0774;0.1038;0.0035	0.6933;0.0070;0.2003;0.0758;0.0230	t|1e1.1o2|1e1.2o2|1e2.1o1|2e1.1o2|2e2.1o1	5	3	0;1;0;0;0	chr3	+	52198255-52199210;52198270-52199210;52198848-52199210;52198255-52199221;52198848-52199221	52198086-52198270;52198672-52198848;52199210-52199440		http://genome.ucsc.edu/cgi-bin/hgTracks?db=hg38&position=chr3%3A52199440-52198086
ALAS1	ENSG00000023330.15	ENSG00000023330.15:t:52211283-52211551	0.0002;-0.0002	7.580e-21;2.061e-13	9.917e-01;9.917e-01	0.0186;0.9814	0.0321;0.9679	t|1e1.1o1|1e2.1o1	2	3	0;0	chr3	+	52206751-52211283;52208247-52211283	52206572-52206751;52208083-52208247;52211283-52211551		http://genome.ucsc.edu/cgi-bin/hgTracks?db=hg38&position=chr3%3A52211551-52206572
DERA	ENSG00000023697.13	ENSG00000023697.13:s:15911302-15911414	0.0000;0.0000;-0.0000	7.504e-21;7.504e-21;4.172e-16	1.000e+00;1.000e+00;9.999e-01	0.0005;0.0005;0.9990	0.0121;0.0061;0.9826	s|1e1.1o1|1e2.1o1|1e3.1o1	3	4	0;0;0	chr12	+	15911414-15911691;15911414-15916117;15911414-15956936	15911302-15911414;15911691-15911753;15916117-15916316;15956936-15957033		http://genome.ucsc.edu/cgi-bin/hgTracks?db=hg38&position=chr12%3A15957033-15911302
DERA	ENSG00000023697.13	ENSG00000023697.13:s:15956936-15957033	0.0007;0.0000;-0.0001	2.951e-12;7.504e-21;7.546e-21	9.732e-01;1.000e+00;9.957e-01	0.9717;0.0058;0.0225	0.9814;0.0017;0.0166	s|1e1.1o2|1e1.2o2|1e2.1o1	3	3	0;0;0	chr12	+	15957033-15958188;15957033-15958240;15957033-15959829	15956936-15957033;15958188-15958335;15959829-15959924		http://genome.ucsc.edu/cgi-bin/hgTracks?db=hg38&position=chr12%3A15959924-15956936
DERA	ENSG00000023697.13	ENSG00000023697.13:s:15959829-15959924	0.0000;0.0000	7.504e-21;7.504e-21	1.000e+00;1.000e+00	0.0018;0.9982	0.0004;0.9996	s|1e1.1o1|1e2.1o1	2	3	1;0	chr12	+	15959924-15960723;15959924-15962813	15959829-15959924;15960723-15960814;15962752-15962947		http://genome.ucsc.edu/cgi-bin/hgTracks?db=hg38&position=chr12%3A15962947-15959829
DERA	ENSG00000023697.13	ENSG00000023697.13:s:15962752-15962947	0.0000;0.0000	7.504e-21;7.504e-21	1.000e+00;1.000e+00	0.9879;0.0121	0.9981;0.0019	s|1e1.1o1|1e2.1o1	2	3	0;0	chr12	+	15962947-15982308;15962947-16032542	15962752-15962947;15982308-15982436;16032542-16033048		http://genome.ucsc.edu/cgi-bin/hgTracks?db=hg38&position=chr12%3A16033048-15962752
DERA	ENSG00000023697.13	ENSG00000023697.13:t:15956936-15957033	-0.0071;0.0003;-0.0000;0.0000;0.0000;0.0000;0.0000	1.573e-06;7.619e-21;7.504e-21;7.504e-21;7.504e-21;7.504e-21;7.504e-21	8.006e-01;9.875e-01;1.000e+00;1.000e+00;1.000e+00;1.000e+00;1.000e+00	0.9927;0.0002;0.0063;0.0002;0.0002;0.0002;0.0002	0.9552;0.0339;0.0029;0.0076;0.0002;0.0002;0.0002	t|1e1.1o1|1e2.1o1|1e3.1o1|1e4.1o1|1e5.1o1|1e6.1o1|1e7.1o1	7	8	0;0;0;1;0;1;0	chr12	+	15911414-15956936;15911753-15956936;15916316-15956936;15928761-15956936;15951457-15956936;15955966-15956936;15956746-15956936	na-15928761;na-15955966;15911302-15911414;15911691-15911753;15916117-15916316;15951361-15951457;15956588-15956746;15956936-15957033		http://genome.ucsc.edu/cgi-bin/hgTracks?db=hg38&position=chr12%3A15957033-15911302
DERA	ENSG00000023697.13	ENSG00000023697.13:t:15959829-15959924	-0.0000;0.0000	7.504e-21;7.504e-21	1.000e+00;1.000e+00	0.0157;0.9843	0.0148;0.9852	t|1e1.1o1|1e2.1o1	2	3	0;0	chr12	+	15957033-15959829;15958335-15959829	15956936-15957033;15958188-15958335;15959829-15959924		http://genome.ucsc.edu/cgi-bin/hgTracks?db=hg38&position=chr12%3A15959924-15956936
DERA	ENSG00000023697.13	ENSG00000023697.13:t:15962752-15962947	0.0000;0.0000	7.504e-21;7.504e-21	1.000e+00;1.000e+00	0.9996;0.0004	0.9927;0.0073	t|1e1.1o1|1e2.1o1	2	3	0;1	chr12	+	15959924-15962813;15960814-15962813	15959829-15959924;15960723-15960814;15962752-15962947		http://genome.ucsc.edu/cgi-bin/hgTracks?db=hg38&position=chr12%3A15962947-15959829
DERA	ENSG00000023697.13	ENSG00000023697.13:t:16032542-16033048	-0.0000;0.0000;0.0000	7.504e-21;7.504e-21;7.504e-21	1.000e+00;1.000e+00;1.000e+00	0.0129;0.9868;0.0003	0.0018;0.9979;0.0002	t|1e1.1o1|1e2.1o1|1e3.1o1	3	4	0;0;0	chr12	+	15962947-16032542;15982436-16032542;15985336-16032542	15962752-15962947;15982308-15982436;15985172-15985336;16032542-16033048		http://genome.ucsc.edu/cgi-bin/hgTracks?db=hg38&position=chr12%3A16033048-15962752
EHD2	ENSG00000024422.12	ENSG00000024422.12:s:47713422-47713538	-0.0281;0.0005;0.0011	4.735e-03;7.678e-21;2.423e-05	5.570e-01;9.813e-01;9.580e-01	0.9046;0.0228;0.0709	0.8769;0.0402;0.0832	s|1e1.1o2|1e1.2o2|1e2.1o1	3	3	0;1;0	chr19	+	47713538-47716558;47713538-47716562;47713538-47718509	47713422-47713538;47716558-47717016;47718509-47718606		http://genome.ucsc.edu/cgi-bin/hgTracks?db=hg38&position=chr19%3A47718606-47713422
EHD2	ENSG00000024422.12	ENSG00000024422.12:s:47725812-47726319	0.0000;0.0000;0.0000;0.0000	7.504e-21;7.504e-21;7.504e-21;7.504e-21	1.000e+00;1.000e+00;1.000e+00;1.000e+00	0.0001;0.9977;0.0022;0.0001	0.0025;0.9815;0.0158;0.0001	s|2e1.1o1|2e2.1o2|2e2.2o2|3e2.1o2	4	3	0;0;1;0	chr19	+	47726224-47731331;47726224-47736369;47726224-47736389;47726319-47736369	47725812-47726319;47731331-47731508;47736369-47736533		http://genome.ucsc.edu/cgi-bin/hgTracks?db=hg38&position=chr19%3A47736533-47725812
EHD2	ENSG00000024422.12	ENSG00000024422.12:s:47736369-47736533	0.0000;-0.0007;0.0000;0.0000	7.504e-21;7.773e-21;7.504e-21;7.504e-21	1.000e+00;9.737e-01;1.000e+00;1.000e+00	0.0123;0.9868;0.0003;0.0007	0.0326;0.9575;0.0050;0.0041	s|1e1.1o1|1e2.1o2|1e2.2o2|1e3.1o1	4	4	1;0;1;1	chr19	+	47736533-47736866;47736533-47740881;47736533-47742966;47736533-47744539	47736369-47736533;47736866-na;47740881-47743134;47744539-na		http://genome.ucsc.edu/cgi-bin/hgTracks?db=hg38&position=chr19%3A47744549-47736369
EHD2	ENSG00000024422.12	ENSG00000024422.12:t:47718509-47718606	0.0037;-0.0037	2.082e-08;2.084e-08	8.802e-01;8.802e-01	0.0610;0.9390	0.0720;0.9280	t|1e1.1o1|1e2.1o1	2	3	0;0	chr19	+	47713538-47718509;47717016-47718509	47713422-47713538;47716558-47717016;47718509-47718606		http://genome.ucsc.edu/cgi-bin/hgTracks?db=hg38&position=chr19%3A47718606-47713422
EHD2	ENSG00000024422.12	ENSG00000024422.12:t:47736369-47736533	0.0000;0.0000;0.0000;0.0000	7.504e-21;7.504e-21;7.504e-21;7.504e-21	1.000e+00;1.000e+00;1.000e+00;1.000e+00	0.9975;0.0001;0.0003;0.0022	0.9841;0.0001;0.0001;0.0158	t|1e1.2o3|1e1.3o3|1e2.1o1|2e1.2o3	4	3	0;0;0;1	chr19	+	47726224-47736369;47726319-47736369;47729681-47736369;47726224-47736389	47725812-47726319;47729617-47729681;47736369-47736533		http://genome.ucsc.edu/cgi-bin/hgTracks?db=hg38&position=chr19%3A47736533-47725812
RRAGD	ENSG00000025039.15	ENSG00000025039.15:s:89377671-89377813	0.0002;-0.0002	2.833e-05;2.833e-05	9.935e-01;9.935e-01	0.9923;0.0077	0.9974;0.0026	s|1e1.1o1|1e2.1o1	2	3	0;1	chr6	-	89372585-89377671;89368207-89377671	89364616-89368207;89372437-89372585;89377671-89377813		http://genome.ucsc.edu/cgi-bin/hgTracks?db=hg38&position=chr6%3A89377813-89364616
RRAGD	ENSG00000025039.15	ENSG00000025039.15:t:89364616-89368207	-0.0002;0.0002	1.043e-04;1.043e-04	9.897e-01;9.897e-01	0.0079;0.9921	0.0035;0.9965	t|1e1.1o1|1e2.1o1	2	3	1;0	chr6	-	89368207-89377671;89368207-89372437	89364616-89368207;89372437-89372585;89377671-89377813		http://genome.ucsc.edu/cgi-bin/hgTracks?db=hg38&position=chr6%3A89377813-89364616
RRAGD	ENSG00000025039.15	ENSG00000025039.15:t:89380168-89380367	-0.0002;0.0002	4.477e-05;4.477e-05	9.917e-01;9.917e-01	0.0076;0.9924	0.0043;0.9957	t|1e1.1o1|1e2.1o1	2	3	0;0	chr6	-	89380367-89411846;89380367-89387295	89380168-89380367;89387295-89387590;89411846-89412273		http://genome.ucsc.edu/cgi-bin/hgTracks?db=hg38&position=chr6%3A89412273-89380168
KPNA6	ENSG00000025800.14	ENSG00000025800.14:s:32108056-32108134	0.0008;0.0737;0.0000;-0.0776;0.0041;0.0000	1.898e-06;3.171e-01;7.504e-21;3.353e-01;5.060e-04;7.504e-21	9.570e-01;1.379e-01;1.000e+00;1.427e-01;7.258e-01;1.000e+00	0.0259;0.0437;0.0003;0.8838;0.0399;0.0003	0.0278;0.1265;0.0005;0.7946;0.0460;0.0005	s|1e1.1o1|1e2.1o1|1e3.1o1|1e4.1o2|1e4.2o2|1e5.1o1	6	6	1;1;1;0;1;1	chr1	+	32108134-32126071;32108134-32139755;32108134-32148590;32108134-32154588;32108134-32154590;32108134-32156853	32108056-32108134;32126071-32126215;32139755-32139864;32148590-32148719;32154588-32154721;32156853-32156945		http://genome.ucsc.edu/cgi-bin/hgTracks?db=hg38&position=chr1%3A32156945-32108056
KPNA6	ENSG00000025800.14	ENSG00000025800.14:s:32156853-32156945	-0.0000;0.0000	7.504e-21;7.504e-21	1.000e+00;1.000e+00	0.0169;0.9831	0.0006;0.9994	s|1e1.1o1|2e1.1o1	2	2	0;0	chr1	+	32156927-32157346;32156945-32157346	32156853-32156945;32157346-32157445		http://genome.ucsc.edu/cgi-bin/hgTracks?db=hg38&position=chr1%3A32157445-32156853
KPNA6	ENSG00000025800.14	ENSG00000025800.14:s:32158267-32158361	0.0000;0.0000	7.504e-21;7.504e-21	1.000e+00;1.000e+00	0.9996;0.0004	0.9995;0.0005	s|1e1.1o1|1e2.1o2	2	3	0;0	chr1	+	32158361-32159400;32158361-32160615	32158267-32158361;32159400-32159531;32160615-32160703		http://genome.ucsc.edu/cgi-bin/hgTracks?db=hg38&position=chr1%3A32160703-32158267
KPNA6	ENSG00000025800.14	ENSG00000025800.14:s:32167169-32167296	0.0000;0.0000	7.504e-21;7.504e-21	1.000e+00;1.000e+00	0.9996;0.0004	0.9994;0.0006	s|1e1.1o1|1e2.1o2	2	3	0;1	chr1	+	32167296-32169882;32167296-32170707	32167169-32167296;32169882-32170060;32170707-32176563		http://genome.ucsc.edu/cgi-bin/hgTracks?db=hg38&position=chr1%3A32176563-32167169
KPNA6	ENSG00000025800.14	ENSG00000025800.14:t:32154588-32154721	-0.0746;0.0000;0.0000;0.0588;0.0000;0.0000;0.0014	3.617e-01;7.506e-21;7.510e-21;2.484e-01;7.504e-21;7.504e-21;6.909e-05	1.263e-01;9.998e-01;9.993e-01;1.861e-01;1.000e+00;1.000e+00;7.870e-01	0.7795;0.0002;0.0135;0.1711;0.0002;0.0002;0.0345	0.6870;0.0111;0.0127;0.2397;0.0004;0.0004;0.0375	t|1e1.1o1|1e2.1o1|1e3.1o1|1e4.1o1|1e5.1o1|1e6.1o1|2e1.1o1	7	7	0;1;1;1;0;1;1	chr1	+	32108134-32154588;32108634-32154588;32126215-32154588;32139864-32154588;32143024-32154588;32148719-32154588;32108134-32154590	na-32108634;32108056-32108134;32126071-32126215;32139755-32139864;32142923-32143024;32148590-32148719;32154588-32154721		http://genome.ucsc.edu/cgi-bin/hgTracks?db=hg38&position=chr1%3A32154721-32108056
KPNA6	ENSG00000025800.14	ENSG00000025800.14:t:32156853-32156945	0.0000;0.0000	7.504e-21;7.504e-21	1.000e+00;1.000e+00	0.0006;0.9994	0.0007;0.9993	t|1e1.1o1|1e2.1o1	2	3	1;0	chr1	+	32108134-32156853;32154721-32156853	32108056-32108134;32154588-32154721;32156853-32156945		http://genome.ucsc.edu/cgi-bin/hgTracks?db=hg38&position=chr1%3A32156945-32108056
KPNA6	ENSG00000025800.14	ENSG00000025800.14:t:32160615-32160703	0.0000;0.0000;0.0000	7.504e-21;7.504e-21;7.504e-21	1.000e+00;1.000e+00;1.000e+00	0.0003;0.9993;0.0003	0.0004;0.9991;0.0004	t|1e1.1o1|1e2.1o1|2e2.1o1	3	3	0;0;0	chr1	+	32158361-32160615;32159531-32160615;32159531-32160619	32158267-32158361;32159400-32159531;32160615-32160703		http://genome.ucsc.edu/cgi-bin/hgTracks?db=hg38&position=chr1%3A32160703-32158267
KPNA6	ENSG00000025800.14	ENSG00000025800.14:t:32170707-32176563	0.0000;0.0000	7.504e-21;7.504e-21	1.000e+00;1.000e+00	0.0004;0.9996	0.0007;0.9993	t|1e1.1o1|1e2.1o1	2	3	1;0	chr1	+	32167296-32170707;32170060-32170707	32167169-32167296;32169882-32170060;32170707-32176563		http://genome.ucsc.edu/cgi-bin/hgTracks?db=hg38&position=chr1%3A32176563-32167169
FAS	ENSG00000026103.22	ENSG00000026103.22:s:89003029-89003194	-0.0077;0.0077	1.377e-06;1.377e-06	7.876e-01;7.876e-01	0.9994;0.0006	0.9551;0.0449	s|1e1.1o1|1e2.1o1	2	3	0;0	chr10	+	89003194-89007700;89003194-89010539	89003029-89003194;89007700-89007837;89010539-89010660		http://genome.ucsc.edu/cgi-bin/hgTracks?db=hg38&position=chr10%3A89010660-89003029
FAS	ENSG00000026103.22	ENSG00000026103.22:s:89007700-89007837	-0.0000;0.0000	7.504e-21;7.504e-21	1.000e+00;1.000e+00	0.9991;0.0009	0.9976;0.0024	s|1e1.1o1|1e2.1o1	2	3	0;0	chr10	+	89007837-89008889;89007837-89010539	89007700-89007837;89008889-89008997;89010539-89010660		http://genome.ucsc.edu/cgi-bin/hgTracks?db=hg38&position=chr10%3A89010660-89007700
FAS	ENSG00000026103.22	ENSG00000026103.22:s:89010539-89010660	0.0201;-0.0201	5.187e-04;5.187e-04	6.247e-01;6.247e-01	0.9447;0.0553	0.9836;0.0164	s|1e1.1o1|1e2.1o1	2	3	0;0	chr10	+	89010600-89010753;89010600-89011999	89010539-89010660;89010753-89010952;89011999-89012081		http://genome.ucsc.edu/cgi-bin/hgTracks?db=hg38&position=chr10%3A89012081-89010539
FAS	ENSG00000026103.22	ENSG00000026103.22:s:89010753-89010952	-0.0003;0.0003	2.183e-09;1.990e-09	9.878e-01;9.878e-01	0.9989;0.0011	0.9728;0.0272	s|1e1.1o1|1e2.1o1	2	3	0;0	chr10	+	89010815-89011999;89010815-89013343	89010753-89010952;89011999-89012081;89013343-89013367		http://genome.ucsc.edu/cgi-bin/hgTracks?db=hg38&position=chr10%3A89013367-89010753
FAS	ENSG00000026103.22	ENSG00000026103.22:s:89011999-89012081	-0.0012;0.0013;0.0000	2.048e-05;2.712e-05;7.504e-21	9.574e-01;9.525e-01;1.000e+00	0.0241;0.9751;0.0009	0.0012;0.9976;0.0012	s|1e1.1o1|1e2.1o1|1e3.2o2	3	4	0;0;0	chr10	+	89012081-89012199;89012081-89013343;89012081-89014119	89011999-89012081;89012199-89012335;89013343-89013367;89014100-89017059		http://genome.ucsc.edu/cgi-bin/hgTracks?db=hg38&position=chr10%3A89017059-89011999
FAS	ENSG00000026103.22	ENSG00000026103.22:t:89003029-89003194	0.0057;0.0000;-0.0097;0.0000;-0.0000;0.0000;0.0000;0.0000	2.272e-03;7.512e-21;2.452e-06;7.504e-21;7.505e-21;7.504e-21;7.504e-21;7.504e-21	7.784e-01;9.991e-01;7.037e-01;1.000e+00;9.999e-01;1.000e+00;1.000e+00;1.000e+00	0.9205;0.0002;0.0477;0.0067;0.0204;0.0013;0.0002;0.0002	0.9412;0.0201;0.0379;0.0002;0.0002;0.0002;0.0002;0.0002	t|1e1.1o1|1e2.1o1|1e3.1o3|1e3.2o3|1e3.3o3|1e4.1o1|1e5.1o1|1e6.1o1	8	7	0;0;1;1;0;0;0;0	chr10	+	88990906-89003029;88991212-89003029;88991336-89003029;88991352-89003029;88991356-89003029;88991626-89003029;89002730-89003029;89002955-89003029	88990531-88990906;88990960-88991212;88991288-88991356;88991428-88991626;89002580-89002730;89002754-89002955;89003029-89003194		http://genome.ucsc.edu/cgi-bin/hgTracks?db=hg38&position=chr10%3A89003194-88990531
FAS	ENSG00000026103.22	ENSG00000026103.22:t:89010539-89010660	0.0047;0.0000;-0.0069	2.200e-08;7.504e-21;1.600e-07	8.545e-01;1.000e+00;8.042e-01	0.0005;0.0005;0.9990	0.0415;0.0016;0.9555	t|1e1.1o1|1e2.1o1|1e3.1o1	3	4	0;0;0	chr10	+	89003194-89010539;89007837-89010539;89008997-89010539	89003029-89003194;89007700-89007837;89008889-89008997;89010539-89010660		http://genome.ucsc.edu/cgi-bin/hgTracks?db=hg38&position=chr10%3A89010660-89003029
FAS	ENSG00000026103.22	ENSG00000026103.22:t:89011999-89012081	-0.0221;0.0221	1.976e-03;1.976e-03	6.041e-01;6.041e-01	0.0564;0.9436	0.0197;0.9803	t|1e1.1o1|1e2.1o1	2	3	0;0	chr10	+	89010600-89011999;89010815-89011999	89010539-89010660;89010753-89010952;89011999-89012081		http://genome.ucsc.edu/cgi-bin/hgTracks?db=hg38&position=chr10%3A89012081-89010539
FAS	ENSG00000026103.22	ENSG00000026103.22:t:89013343-89013367	0.0122;-0.0270;0.0000;0.0000	9.072e-04;8.575e-03;1.545e-10;7.504e-21	7.107e-01;5.544e-01;9.997e-01;1.000e+00	0.0007;0.9980;0.0007;0.0007	0.0488;0.9384;0.0111;0.0009	t|1e1.1o1|1e2.1o1|1e3.1o1|1e4.1o1	4	5	0;0;0;0	chr10	+	89010815-89013343;89012081-89013343;89012335-89013343;89012831-89013343	89010753-89010952;89011999-89012081;89012199-89012335;89012682-89012831;89013343-89013367		http://genome.ucsc.edu/cgi-bin/hgTracks?db=hg38&position=chr10%3A89013367-89010753
FAS	ENSG00000026103.22	ENSG00000026103.22:t:89014100-89017059	0.0000;0.0000;-0.0000	7.504e-21;7.504e-21;8.514e-18	1.000e+00;1.000e+00;1.000e+00	0.0008;0.0008;0.9983	0.0009;0.0009;0.9983	t|1e2.1o1|2e1.1o1|2e2.1o1	3	3	0;0;0	chr10	+	89013367-89014100;89012081-89014119;89013367-89014119	89011999-89012081;89013343-89013367;89014100-89017059		http://genome.ucsc.edu/cgi-bin/hgTracks?db=hg38&position=chr10%3A89017059-89011999
CD44	ENSG00000026508.19	ENSG00000026508.19:s:35138870-35139370	0.0000;0.0000	7.504e-21;7.504e-21	1.000e+00;1.000e+00	0.0001;0.9999	0.0001;0.9999	s|1e1.1o1|1e2.1o1	2	3	1;0	chr11	+	35139370-35143464;35139370-35176575	35138870-35139370;35143464-na;35176575-35177110		http://genome.ucsc.edu/cgi-bin/hgTracks?db=hg38&position=chr11%3A35177110-35138870
CD44	ENSG00000026508.19	ENSG00000026508.19:s:35176575-35177110	0.0000;0.0000;0.0000	7.504e-21;7.504e-21;7.504e-21	1.000e+00;1.000e+00;1.000e+00	0.9999;0.0001;0.0001	0.9994;0.0005;0.0002	s|1e1.1o1|1e2.1o1|1e3.1o1	3	4	0;0;0	chr11	+	35176740-35180274;35176740-35186832;35176740-35221705	35176575-35177110;35180274-35180329;35186832-35186900;35221705-35221732		http://genome.ucsc.edu/cgi-bin/hgTracks?db=hg38&position=chr11%3A35221732-35176575
CD44	ENSG00000026508.19	ENSG00000026508.19:s:35180358-35180407	0.0000;0.0000;0.0000	7.504e-21;7.504e-21;7.504e-21	1.000e+00;1.000e+00;1.000e+00	0.9992;0.0007;0.0001	0.9953;0.0046;0.0001	s|1e1.1o1|1e2.1o1|1e3.2o2	3	4	0;1;0	chr11	+	35180407-35186832;35180407-35189835;35180407-35208137	35180358-35180407;35186832-35186900;35189835-35189972;35208105-35208164		http://genome.ucsc.edu/cgi-bin/hgTracks?db=hg38&position=chr11%3A35208164-35180358
CD44	ENSG00000026508.19	ENSG00000026508.19:s:35186832-35186900	0.0000;0.0000	7.504e-21;7.504e-21	1.000e+00;1.000e+00	0.0001;0.9999	0.0001;0.9999	s|1e2.1o1|2e1.1o1	2	3	0;0	chr11	+	35186864-35208186;35186900-35189835	35186832-35186900;35189835-35189972;35208186-35208206		http://genome.ucsc.edu/cgi-bin/hgTracks?db=hg38&position=chr11%3A35208206-35186832
CD44	ENSG00000026508.19	ENSG00000026508.19:s:35189835-35189972	-0.0000;-0.0000;0.0001	1.839e-06;1.839e-06;7.640e-06	9.987e-01;9.987e-01;9.957e-01	0.0040;0.0040;0.9920	0.0027;0.0027;0.9947	s|1e1.1o2|1e2.1o1|1e3.1o1	3	4	0;0;0	chr11	+	35189972-35208105;35189972-35211246;35189972-35214852	35189835-35189972;35208105-35208164;35211246-35211449;35214666-35214914		http://genome.ucsc.edu/cgi-bin/hgTracks?db=hg38&position=chr11%3A35214914-35189835
CD44	ENSG00000026508.19	ENSG00000026508.19:s:35190010-35190429	0.0000;0.0000;0.0000;0.0000;0.0000;0.0000;0.0000;0.0000;-0.0000;0.0001;0.0000	7.504e-21;7.504e-21;7.504e-21;7.504e-21;7.504e-21;7.504e-21;7.504e-21;7.504e-21;7.504e-21;2.645e-09;7.504e-21	1.000e+00;1.000e+00;1.000e+00;1.000e+00;1.000e+00;1.000e+00;1.000e+00;1.000e+00;1.000e+00;9.969e-01;1.000e+00	0.0008;0.0116;0.0000;0.0000;0.0177;0.0000;0.0149;0.0000;0.0345;0.9208;0.0000	0.0000;0.0109;0.0000;0.0000;0.0183;0.0000;0.0187;0.0000;0.0152;0.9350;0.0000	s|1e1.1o1|1e2.2o3|1e2.3o3|1e3.1o1|1e4.1o1|1e5.1o2|1e6.1o2|1e7.1o1|1e8.1o1|1e9.1o1|1e10.1o2	11	11	0;0;0;0;0;0;0;0;0;0;0	chr11	+	35190065-35196746;35190065-35198121;35190065-35198148;35190065-35201082;35190065-35204512;35190065-35206112;35190065-35208105;35190065-35209965;35190065-35211246;35190065-35214852;35190065-35219316	35190010-35190429;35196746-35196874;35197857-35198555;35201082-35201195;35204512-35204909;35206112-35206243;35208105-35208164;35209965-35210054;35211246-35211449;35214666-35214914;35218929-35219387		http://genome.ucsc.edu/cgi-bin/hgTracks?db=hg38&position=chr11%3A35219387-35190010
CD44	ENSG00000026508.19	ENSG00000026508.19:s:35209965-35210054	-0.1735;0.1735	8.248e-01;8.248e-01	1.307e-02;1.307e-02	0.9673;0.0327	0.7442;0.2558	s|1e1.1o1|1e2.1o1	2	3	0;0	chr11	+	35210054-35211246;35210054-35214852	35209965-35210054;35211246-35211449;35214666-35214914		http://genome.ucsc.edu/cgi-bin/hgTracks?db=hg38&position=chr11%3A35214914-35209965
CD44	ENSG00000026508.19	ENSG00000026508.19:s:35218929-35219387	0.0000;0.0000;0.0000	7.504e-21;7.504e-21;7.504e-21	1.000e+00;1.000e+00;1.000e+00	0.9999;0.0001;0.0001	0.9987;0.0013;0.0000	s|1e1.1o1|1e2.1o2|1e2.2o2	3	3	0;0;1	chr11	+	35219387-35221654;35219387-35229129;35219387-35229216	35218929-35219387;35221654-35221673;35229129-35232402		http://genome.ucsc.edu/cgi-bin/hgTracks?db=hg38&position=chr11%3A35232402-35218929
CD44	ENSG00000026508.19	ENSG00000026508.19:s:35221705-35221732	0.0000;0.0000	7.504e-21;7.504e-21	1.000e+00;1.000e+00	0.0001;0.9999	0.0002;0.9998	s|1e1.1o1|1e2.1o2	2	3	0;0	chr11	+	35221732-35222375;35221732-35229129	35221705-35221732;35222375-35223320;35229129-35232402		http://genome.ucsc.edu/cgi-bin/hgTracks?db=hg38&position=chr11%3A35232402-35221705
CD44	ENSG00000026508.19	ENSG00000026508.19:t:35186832-35186900	0.0000;0.0000	7.504e-21;7.504e-21	1.000e+00;1.000e+00	0.0001;0.9999	0.0006;0.9994	t|1e1.1o1|1e2.1o1	2	3	0;0	chr11	+	35176740-35186832;35180407-35186832	35176575-35177110;35180358-35180407;35186832-35186900		http://genome.ucsc.edu/cgi-bin/hgTracks?db=hg38&position=chr11%3A35186900-35176575
CD44	ENSG00000026508.19	ENSG00000026508.19:t:35189835-35189972	0.0000;0.0000	7.504e-21;7.504e-21	1.000e+00;1.000e+00	0.0007;0.9993	0.0038;0.9962	t|1e1.1o1|1e2.2o2	2	3	1;0	chr11	+	35180407-35189835;35186900-35189835	35180358-35180407;35186832-35186900;35189835-35189972		http://genome.ucsc.edu/cgi-bin/hgTracks?db=hg38&position=chr11%3A35189972-35180358
CD44	ENSG00000026508.19	ENSG00000026508.19:t:35197857-35198555	0.0000;0.0265;-0.0218;0.0000	6.722e-06;5.193e-02;3.713e-02;6.722e-06	9.975e-01;4.625e-01;5.174e-01;9.975e-01	0.0031;0.9331;0.0599;0.0031	0.0034;0.9898;0.0034;0.0034	t|1e3.1o1|2e1.1o1|2e2.1o1|3e1.1o1	4	4	0;0;0;0	chr11	+	35197793-35197869;35190065-35198121;35196874-35198121;35190065-35198148	35190010-35190429;35196746-35196874;35197162-35197793;35197857-35198555		http://genome.ucsc.edu/cgi-bin/hgTracks?db=hg38&position=chr11%3A35198555-35190010
CD44	ENSG00000026508.19	ENSG00000026508.19:t:35204512-35204909	-0.0330;-0.0000;0.0331	9.529e-02;4.710e-08;9.170e-02	3.613e-01;9.998e-01;3.668e-01	0.9621;0.0027;0.0351	0.9147;0.0024;0.0828	t|1e1.1o1|1e2.1o1|1e3.1o1	3	4	0;0;0	chr11	+	35190065-35204512;35201195-35204512;35201787-35204512	35190010-35190429;35201082-35201195;35201621-35201787;35204512-35204909		http://genome.ucsc.edu/cgi-bin/hgTracks?db=hg38&position=chr11%3A35204909-35190010
CD44	ENSG00000026508.19	ENSG00000026508.19:t:35208105-35208164	-0.0000;0.0345;-0.0238;0.0044;-0.0177;-0.0000	6.155e-10;1.558e-01;2.828e-02;7.015e-04;8.543e-02;6.155e-10	1.000e+00;2.832e-01;5.254e-01;8.586e-01;3.962e-01;1.000e+00	0.0011;0.6879;0.0620;0.0011;0.2446;0.0011	0.0010;0.7473;0.0010;0.0328;0.2152;0.0010	t|1e2.1o1|1e3.1o1|1e4.1o1|1e5.1o1|1e6.1o1|2e1.1o1	6	7	0;0;0;0;0;0	chr11	+	35189972-35208105;35190065-35208105;35198246-35208105;35204640-35208105;35206243-35208105;35180407-35208137	35180358-35180407;35189835-35189972;35190010-35190429;35197857-35198555;35204512-35204909;35206112-35206243;35208105-35208164		http://genome.ucsc.edu/cgi-bin/hgTracks?db=hg38&position=chr11%3A35208164-35180358
CD44	ENSG00000026508.19	ENSG00000026508.19:t:35209965-35210054	-0.0000;0.0000	2.133e-06;2.134e-06	9.985e-01;9.985e-01	0.0052;0.9948	0.0033;0.9967	t|1e1.1o1|1e2.1o1	2	3	0;0	chr11	+	35190065-35209965;35208206-35209965	35190010-35190429;35208186-35208206;35209965-35210054		http://genome.ucsc.edu/cgi-bin/hgTracks?db=hg38&position=chr11%3A35210054-35190010
CD44	ENSG00000026508.19	ENSG00000026508.19:t:35211246-35211449	0.0000;-0.2268;0.0000;0.2261	7.504e-21;9.510e-01;7.504e-21;9.501e-01	1.000e+00;1.691e-03;1.000e+00;1.737e-03	0.0008;0.6919;0.0008;0.3067	0.0011;0.4543;0.0011;0.5434	t|1e1.1o1|1e2.1o1|1e3.1o1|1e4.1o1	4	5	0;0;0;0	chr11	+	35189972-35211246;35190065-35211246;35201787-35211246;35210054-35211246	35189835-35189972;35190010-35190429;35201621-35201787;35209965-35210054;35211246-35211449		http://genome.ucsc.edu/cgi-bin/hgTracks?db=hg38&position=chr11%3A35211449-35189835
CD44	ENSG00000026508.19	ENSG00000026508.19:t:35214666-35214914	0.0000;0.0243;0.0000;0.0000;0.0000;0.0000;0.0000;-0.0044	7.504e-21;1.572e-20;7.504e-21;7.504e-21;7.504e-21;7.504e-21;7.504e-21;4.080e-07	1.000e+00;5.900e-01;1.000e+00;1.000e+00;1.000e+00;1.000e+00;1.000e+00;8.619e-01	0.0122;0.8969;0.0071;0.0000;0.0000;0.0016;0.0003;0.0815	0.0176;0.9102;0.0075;0.0000;0.0015;0.0025;0.0059;0.0535	t|1e1.1o1|1e2.1o1|1e3.1o1|1e4.1o1|1e5.1o1|1e6.1o1|1e7.1o1|1e8.1o1	8	9	0;0;0;1;1;1;0;0	chr11	+	35189972-35214852;35190065-35214852;35198246-35214852;35201195-35214852;35201787-35214852;35204640-35214852;35210054-35214852;35211449-35214852	35189835-35189972;35190010-35190429;35197857-35198555;35201082-35201195;35201621-35201787;35204512-35204909;35209965-35210054;35211246-35211449;35214666-35214914		http://genome.ucsc.edu/cgi-bin/hgTracks?db=hg38&position=chr11%3A35214914-35189835
CD44	ENSG00000026508.19	ENSG00000026508.19:t:35218929-35219387	0.0000;0.0000;0.0000	7.504e-21;7.504e-21;7.504e-21	1.000e+00;1.000e+00;1.000e+00	0.0001;0.9997;0.0002	0.0001;0.9999;0.0001	t|1e2.1o1|1e3.1o1|2e1.1o1	3	4	0;0;0	chr11	+	35190065-35219316;35214914-35219316;35180329-35219340	35180274-35180329;35190010-35190429;35214666-35214914;35218929-35219387		http://genome.ucsc.edu/cgi-bin/hgTracks?db=hg38&position=chr11%3A35219387-35180274
CD44	ENSG00000026508.19	ENSG00000026508.19:t:35229129-35232402	0.0000;0.0000;0.0000	7.504e-21;7.504e-21;7.504e-21	1.000e+00;1.000e+00;1.000e+00	0.0001;0.9999;0.0000	0.0011;0.9989;0.0000	t|1e1.1o1|1e2.1o1|2e1.1o1	3	3	0;0;1	chr11	+	35219387-35229129;35221732-35229129;35219387-35229216	35218929-35219387;35221705-35221732;35229129-35232402		http://genome.ucsc.edu/cgi-bin/hgTracks?db=hg38&position=chr11%3A35232402-35218929
AGPAT4	ENSG00000026652.15	ENSG00000026652.15:s:161146524-161146599	0.0001;-0.0001	2.786e-05;2.786e-05	9.920e-01;9.920e-01	0.0060;0.9940	0.0072;0.9928	s|1e1.1o1|1e2.1o1	2	3	0;0	chr6	-	161144266-161146524;161139620-161146524	161139422-161139620;161143956-161144266;161146524-161146599		http://genome.ucsc.edu/cgi-bin/hgTracks?db=hg38&position=chr6%3A161146599-161139422
AGPAT4	ENSG00000026652.15	ENSG00000026652.15:s:161153346-161153499	-0.0271;0.0271	1.745e-01;1.745e-01	2.588e-01;2.588e-01	0.8210;0.1790	0.7776;0.2224	s|1e1.1o2|1e1.2o2	2	2	0;0	chr6	-	161149289-161153346;161149255-161153346	161149187-161149289;161153346-161153499		http://genome.ucsc.edu/cgi-bin/hgTracks?db=hg38&position=chr6%3A161153499-161149187
AGPAT4	ENSG00000026652.15	ENSG00000026652.15:s:161165838-161166417	-0.4501;0.4501	9.991e-01;9.991e-01	7.682e-06;7.682e-06	0.5491;0.4509	0.1279;0.8721	s|1e1.1o1|1e2.1o1	2	3	0;0	chr6	-	161165713-161166248;161154310-161166248	161154149-161154310;161160105-161165713;161165838-161166417		http://genome.ucsc.edu/cgi-bin/hgTracks?db=hg38&position=chr6%3A161166417-161154149
AGPAT4	ENSG00000026652.15	ENSG00000026652.15:s:161232036-161232302	0.0015;-0.0015	1.098e-04;1.098e-04	9.355e-01;9.355e-01	0.9757;0.0243	0.9937;0.0063	s|1e1.1o1|1e2.1o1	2	3	0;0	chr6	-	161166417-161232036;161154310-161232036	161154149-161154310;161165838-161166417;161232036-161232302		http://genome.ucsc.edu/cgi-bin/hgTracks?db=hg38&position=chr6%3A161232302-161154149
AGPAT4	ENSG00000026652.15	ENSG00000026652.15:t:161154149-161154310	-0.0272;0.0304;-0.0001	8.192e-02;9.440e-02;2.342e-05	4.054e-01;3.766e-01;9.951e-01	0.0662;0.9292;0.0054	0.0072;0.9895;0.0032	t|1e1.1o1|1e2.1o1|1e3.1o1	3	4	0;0;0	chr6	-	161154310-161232036;161154310-161166248;161154310-161165577	161154149-161154310;161160105-161165713;161165838-161166417;161232036-161232302		http://genome.ucsc.edu/cgi-bin/hgTracks?db=hg38&position=chr6%3A161232302-161154149
PRKCH	ENSG00000027075.15	ENSG00000027075.15:s:61391225-61391288	-0.0000;0.0000	2.970e-11;7.504e-21	1.000e+00;1.000e+00	0.9981;0.0019	0.9976;0.0024	s|1e1.1o1|1e2.1o1	2	3	0;0	chr14	+	61391288-61443111;61391288-61445692	61391225-61391288;61443111-61443261;61445692-61445726		http://genome.ucsc.edu/cgi-bin/hgTracks?db=hg38&position=chr14%3A61445726-61391225
PRKCH	ENSG00000027075.15	ENSG00000027075.15:s:61457506-61457679	-0.0000;0.0000	2.956e-08;2.994e-08	9.998e-01;9.998e-01	0.0038;0.9962	0.0017;0.9983	s|1e1.1o1|1e2.1o1	2	3	0;0	chr14	+	61457679-61476330;61457679-61485502	61457506-61457679;61476330-61476516;61485502-61485656		http://genome.ucsc.edu/cgi-bin/hgTracks?db=hg38&position=chr14%3A61485656-61457506
PRKCH	ENSG00000027075.15	ENSG00000027075.15:s:61529075-61529216	0.0000;-0.0000	6.357e-10;4.617e-10	1.000e+00;1.000e+00	0.9971;0.0029	0.9987;0.0013	s|1e2.1o1|2e1.1o1	2	3	0;0	chr14	+	61529213-61530407;61529216-61529218	61529075-61529216;61529218-61529238;61530407-61530595		http://genome.ucsc.edu/cgi-bin/hgTracks?db=hg38&position=chr14%3A61530595-61529075
PRKCH	ENSG00000027075.15	ENSG00000027075.15:t:61391225-61391288	0.0000;0.0000;-0.0000;0.0000;0.0000;0.0000;0.0000;0.0000;0.0000	2.770e-09;2.770e-09;1.617e-07;2.770e-09;2.770e-09;2.770e-09;2.770e-09;2.770e-09;2.770e-09	1.000e+00;1.000e+00;9.995e-01;1.000e+00;1.000e+00;1.000e+00;1.000e+00;1.000e+00;1.000e+00	0.0005;0.0005;0.9962;0.0005;0.0005;0.0005;0.0005;0.0005;0.0005	0.0008;0.0008;0.9939;0.0008;0.0008;0.0008;0.0008;0.0008;0.0008	t|1e1.1o2|1e1.2o2|1e2.1o1|1e3.1o2|1e4.1o1|1e5.1o1|1e6.1o1|1e7.1o1|1e8.1o1	9	9	0;0;0;0;0;0;0;0;0	chr14	+	61281268-61391225;61281308-61391225;61322464-61391225;61322761-61391225;61327181-61391225;61344416-61391225;61348059-61391225;61361168-61391225;61390838-61391225	61280953-61281308;61321720-61322464;61322664-61322796;61326913-61327181;61344242-61344416;61347891-61348059;61361074-61361168;61390694-61390838;61391225-61391288		http://genome.ucsc.edu/cgi-bin/hgTracks?db=hg38&position=chr14%3A61391288-61280953
PRKCH	ENSG00000027075.15	ENSG00000027075.15:t:61443111-61443261	0.0000;-0.0000;0.0000	7.504e-21;6.397e-11;7.504e-21	1.000e+00;1.000e+00;1.000e+00	0.0012;0.9975;0.0012	0.0016;0.9969;0.0016	t|1e1.1o1|1e2.1o1|1e3.1o1	3	4	0;0;0	chr14	+	61187668-61443111;61391288-61443111;61442749-61443111	61187559-61187668;61391225-61391288;61442558-61442749;61443111-61443261		http://genome.ucsc.edu/cgi-bin/hgTracks?db=hg38&position=chr14%3A61443261-61187559
PRKCH	ENSG00000027075.15	ENSG00000027075.15:t:61445692-61445726	0.0000;-0.0000	7.504e-21;2.379e-12	1.000e+00;1.000e+00	0.0017;0.9983	0.0022;0.9978	t|1e1.1o1|1e2.1o1	2	3	0;0	chr14	+	61391288-61445692;61443261-61445692	61391225-61391288;61443111-61443261;61445692-61445726		http://genome.ucsc.edu/cgi-bin/hgTracks?db=hg38&position=chr14%3A61445726-61391225
PRKCH	ENSG00000027075.15	ENSG00000027075.15:t:61453226-61453353	0.0000;-0.0000	1.183e-12;7.504e-21	1.000e+00;1.000e+00	0.9979;0.0021	0.9986;0.0014	t|1e1.1o1|1e2.1o1	2	3	0;0	chr14	+	61450971-61453226;61452903-61453226	61450842-61450971;61452771-61452903;61453226-61453353		http://genome.ucsc.edu/cgi-bin/hgTracks?db=hg38&position=chr14%3A61453353-61450842
PRKCH	ENSG00000027075.15	ENSG00000027075.15:t:61457176-61457319	0.0000;-0.0000	1.178e-08;1.170e-08	9.999e-01;9.999e-01	0.9965;0.0035	0.9980;0.0020	t|1e1.1o1|1e2.1o1	2	3	0;0	chr14	+	61453353-61457176;61457081-61457176	61453226-61453353;61456842-61457081;61457176-61457319		http://genome.ucsc.edu/cgi-bin/hgTracks?db=hg38&position=chr14%3A61457319-61453226
PRKCH	ENSG00000027075.15	ENSG00000027075.15:t:61485502-61485656	-0.0000;0.0536;-0.0497;-0.0000	1.847e-09;1.325e-01;1.124e-01;1.847e-09	1.000e+00;2.954e-01;3.212e-01;1.000e+00	0.0017;0.9135;0.0829;0.0017	0.0009;0.9944;0.0040;0.0009	t|1e1.1o1|1e2.1o1|1e3.1o1|1e4.1o1	4	5	0;0;0;0	chr14	+	61187668-61485502;61457679-61485502;61463360-61485502;61477245-61485502	61187559-61187668;61457506-61457679;61463069-61463360;61477167-61477245;61485502-61485656		http://genome.ucsc.edu/cgi-bin/hgTracks?db=hg38&position=chr14%3A61485656-61187559
PRKCH	ENSG00000027075.15	ENSG00000027075.15:t:61529075-61529216	0.0194;-0.0000;-0.0000;-0.0000;-0.0000;-0.0163	1.645e-02;7.504e-21;7.504e-21;7.504e-21;7.504e-21;1.198e-02	5.854e-01;1.000e+00;1.000e+00;1.000e+00;1.000e+00;6.252e-01	0.9457;0.0009;0.0009;0.0009;0.0009;0.0510	0.9977;0.0005;0.0005;0.0005;0.0005;0.0005	t|1e1.1o1|1e2.1o1|1e3.1o1|1e4.1o1|1e5.1o1|1e6.1o1	6	7	0;0;0;0;0;0	chr14	+	61485656-61529075;61492311-61529075;61525226-61529075;61525807-61529075;61528061-61529075;61528869-61529075	61485502-61485656;61492193-61492311;61525090-61525226;61525652-61525807;61527937-61528061;61528807-61528869;61529075-61529216		http://genome.ucsc.edu/cgi-bin/hgTracks?db=hg38&position=chr14%3A61529216-61485502
PRKCH	ENSG00000027075.15	ENSG00000027075.15:t:61547743-61547886	0.0000;-0.0000	5.671e-12;7.504e-21	1.000e+00;1.000e+00	0.9976;0.0024	0.9985;0.0015	t|1e1.1o1|1e2.1o1	2	3	0;0	chr14	+	61530595-61547743;61544674-61547743	61530407-61530595;61543362-61544674;61547743-61547886		http://genome.ucsc.edu/cgi-bin/hgTracks?db=hg38&position=chr14%3A61547886-61530407
B4GALT7	ENSG00000027847.14	ENSG00000027847.14:s:177600132-177600394	0.0000;0.0000;-0.0000;-0.0100;0.0000;0.0000	7.508e-21;7.505e-21;7.504e-21;1.309e-05;7.504e-21;7.504e-21	9.995e-01;9.999e-01;1.000e+00;7.456e-01;1.000e+00;1.000e+00	0.0110;0.0003;0.0090;0.9773;0.0003;0.0003	0.0223;0.0165;0.0030;0.9537;0.0002;0.0045	s|1e1.1o1|1e2.1o1|1e3.1o3|1e3.2o3|1e3.3o3|2e3.2o3	6	4	0;1;0;0;0;1	chr5	+	177600260-177601426;177600260-177603252;177600260-177604066;177600260-177604179;177600260-177604279;177600394-177604179	177600132-177600394;177601426-177601503;177603252-177603364;177604066-177604541		http://genome.ucsc.edu/cgi-bin/hgTracks?db=hg38&position=chr5%3A177604541-177600132
B4GALT7	ENSG00000027847.14	ENSG00000027847.14:s:177604066-177604541	-0.0003;-0.0000;0.0011	7.605e-21;7.504e-21;1.020e-08	9.898e-01;1.000e+00;9.580e-01	0.0286;0.0055;0.9657	0.0005;0.0005;0.9991	s|1e1.1o1|1e2.1o2|1e2.2o2	3	3	0;0;0	chr5	+	177604541-177605045;177604541-177607283;177604541-177607302	177604066-177604541;177605045-177605224;177605791-177607357		http://genome.ucsc.edu/cgi-bin/hgTracks?db=hg38&position=chr5%3A177607357-177604066
B4GALT7	ENSG00000027847.14	ENSG00000027847.14:s:177608910-177609132	0.0000;0.0000	7.504e-21;7.504e-21	1.000e+00;1.000e+00	0.9994;0.0006	0.9980;0.0020	s|1e1.1o1|2e1.1o1	2	2	0;1	chr5	+	177609014-177609540;177609132-177609540	177608910-177609132;177609540-177610330		http://genome.ucsc.edu/cgi-bin/hgTracks?db=hg38&position=chr5%3A177610330-177608910
B4GALT7	ENSG00000027847.14	ENSG00000027847.14:t:177604066-177604541	-0.0000;-0.0001;0.0000;0.0000;-0.0002;0.0000	7.504e-21;2.624e-03;7.504e-21;7.504e-21;2.330e-03;7.504e-21	1.000e+00;7.430e-01;1.000e+00;1.000e+00;7.874e-01;1.000e+00	0.0084;0.9187;0.0003;0.0003;0.0726;0.0003	0.0029;0.9127;0.0043;0.0002;0.0780;0.0002	t|1e1.1o2|2e1.1o2|2e1.2o2|2e2.1o1|2e3.1o1|3e1.1o2	6	4	0;0;1;0;1;0	chr5	+	177600260-177604066;177600260-177604179;177600394-177604179;177601503-177604179;177603364-177604179;177600260-177604279	177600132-177600394;177601426-177601503;177603252-177603364;177604066-177604541		http://genome.ucsc.edu/cgi-bin/hgTracks?db=hg38&position=chr5%3A177604541-177600132
SNX1	ENSG00000028528.15	ENSG00000028528.15:s:64112573-64112684	0.0000;-0.0000;0.0000;0.0000;0.0000	7.504e-21;7.504e-21;7.504e-21;7.504e-21;7.504e-21	1.000e+00;1.000e+00;1.000e+00;1.000e+00;1.000e+00	0.0078;0.9855;0.0001;0.0060;0.0001	0.0030;0.9807;0.0001;0.0156;0.0001	s|1e1.1o1|1e2.1o1|1e3.1o1|1e4.1o1|1e5.1o1	5	6	0;0;0;0;0	chr15	+	64112684-64115589;64112684-64118117;64112684-64118203;64112684-64123503;64112684-64126079	64112573-64112684;64115589-64115706;64118117-64118166;64118203-64118244;64123503-64123546;64126079-64126220		http://genome.ucsc.edu/cgi-bin/hgTracks?db=hg38&position=chr15%3A64126220-64112573
SNX1	ENSG00000028528.15	ENSG00000028528.15:s:64123503-64123546	0.0000;0.0000	7.504e-21;7.504e-21	1.000e+00;1.000e+00	0.9982;0.0018	0.9877;0.0123	s|1e1.1o1|1e2.1o1	2	3	0;0	chr15	+	64123546-64126079;64123546-64127174	64123503-64123546;64126079-64126220;64127174-64127252		http://genome.ucsc.edu/cgi-bin/hgTracks?db=hg38&position=chr15%3A64127252-64123503
SNX1	ENSG00000028528.15	ENSG00000028528.15:s:64127731-64127806	0.0000;0.0000	7.504e-21;7.504e-21	1.000e+00;1.000e+00	0.0046;0.9954	0.0041;0.9959	s|1e1.1o2|1e1.2o2	2	2	0;0	chr15	+	64127806-64129873;64127806-64129916	64127731-64127806;64129873-64130029		http://genome.ucsc.edu/cgi-bin/hgTracks?db=hg38&position=chr15%3A64130029-64127731
SNX1	ENSG00000028528.15	ENSG00000028528.15:s:64130228-64130321	0.0000;0.0000	7.504e-21;7.504e-21	1.000e+00;1.000e+00	0.9961;0.0039	0.9944;0.0056	s|1e1.1o1|1e2.1o1	2	3	0;1	chr15	+	64130321-64131687;64130321-64134664	64130228-64130321;64131623-64131892;64134176-64134954		http://genome.ucsc.edu/cgi-bin/hgTracks?db=hg38&position=chr15%3A64134954-64130228
SNX1	ENSG00000028528.15	ENSG00000028528.15:s:64131623-64131892	0.0000;0.0000;0.0000	7.504e-21;7.504e-21;7.504e-21	1.000e+00;1.000e+00;1.000e+00	0.0001;0.9936;0.0062	0.0005;0.9978;0.0015	s|1e1.1o1|1e2.1o1|1e3.1o1	3	4	0;0;1	chr15	+	64131892-64132340;64131892-64134664;64131892-64136330	64131623-64131892;64132340-64132376;64134176-64134954;64136330-64136410		http://genome.ucsc.edu/cgi-bin/hgTracks?db=hg38&position=chr15%3A64136410-64131623
SNX1	ENSG00000028528.15	ENSG00000028528.15:s:64136330-64136410	0.0000;0.0000	7.504e-21;7.504e-21	1.000e+00;1.000e+00	0.9998;0.0002	0.9942;0.0058	s|1e1.1o2|1e1.2o2	2	2	0;1	chr15	+	64136410-64136861;64136410-64136865	64136330-64136410;64136861-64136932		http://genome.ucsc.edu/cgi-bin/hgTracks?db=hg38&position=chr15%3A64136932-64136330
SNX1	ENSG00000028528.15	ENSG00000028528.15:s:64136861-64136932	0.0183;-0.0183	8.210e-11;1.553e-20	6.167e-01;6.167e-01	0.9458;0.0542	0.9545;0.0455	s|1e1.1o1|1e2.1o1	2	3	0;0	chr15	+	64136932-64137568;64136932-64138042	64136861-64136932;64137568-64138006;64138042-64139875		http://genome.ucsc.edu/cgi-bin/hgTracks?db=hg38&position=chr15%3A64139875-64136861
SNX1	ENSG00000028528.15	ENSG00000028528.15:t:64112573-64112684	0.0000;0.0000	7.504e-21;7.504e-21	1.000e+00;1.000e+00	0.0183;0.9817	0.0132;0.9868	t|1e1.1o1|1e2.1o1	2	3	0;0	chr15	+	64094335-64112573;64096172-64112573	64094123-64094335;64095982-64096172;64112573-64112684		http://genome.ucsc.edu/cgi-bin/hgTracks?db=hg38&position=chr15%3A64112684-64094123
SNX1	ENSG00000028528.15	ENSG00000028528.15:t:64118117-64118166	0.0000;0.0000	7.504e-21;7.504e-21	1.000e+00;1.000e+00	0.9998;0.0002	0.9946;0.0054	t|1e1.1o1|1e2.1o1	2	3	0;0	chr15	+	64112684-64118117;64115706-64118117	64112573-64112684;64115589-64115706;64118117-64118166		http://genome.ucsc.edu/cgi-bin/hgTracks?db=hg38&position=chr15%3A64118166-64112573
SNX1	ENSG00000028528.15	ENSG00000028528.15:t:64123503-64123546	0.0000;-0.0000	7.509e-21;7.510e-21	9.994e-01;9.994e-01	0.0091;0.9909	0.0219;0.9781	t|1e1.1o1|1e2.1o1	2	3	0;0	chr15	+	64112684-64123503;64118854-64123503	64112573-64112684;64118788-64118854;64123503-64123546		http://genome.ucsc.edu/cgi-bin/hgTracks?db=hg38&position=chr15%3A64123546-64112573
SNX1	ENSG00000028528.15	ENSG00000028528.15:t:64126079-64126220	0.0000;0.0000	7.504e-21;7.504e-21	1.000e+00;1.000e+00	0.0003;0.9997	0.0002;0.9998	t|1e1.1o1|1e2.1o1	2	3	0;0	chr15	+	64112684-64126079;64123546-64126079	64112573-64112684;64123503-64123546;64126079-64126220		http://genome.ucsc.edu/cgi-bin/hgTracks?db=hg38&position=chr15%3A64126220-64112573
SNX1	ENSG00000028528.15	ENSG00000028528.15:t:64127174-64127252	0.0000;0.0000	7.504e-21;7.504e-21	1.000e+00;1.000e+00	0.0018;0.9982	0.0114;0.9886	t|1e1.1o1|1e2.1o1	2	3	0;0	chr15	+	64123546-64127174;64126220-64127174	64123503-64123546;64126079-64126220;64127174-64127252		http://genome.ucsc.edu/cgi-bin/hgTracks?db=hg38&position=chr15%3A64127252-64123503
SNX1	ENSG00000028528.15	ENSG00000028528.15:t:64134176-64134954	0.0000;0.0000	7.504e-21;7.504e-21	1.000e+00;1.000e+00	0.0035;0.9965	0.0051;0.9949	t|1e1.1o1|1e2.1o1	2	3	1;0	chr15	+	64130321-64134664;64131892-64134664	64130228-64130321;64131623-64131892;64134176-64134954		http://genome.ucsc.edu/cgi-bin/hgTracks?db=hg38&position=chr15%3A64134954-64130228
SNX1	ENSG00000028528.15	ENSG00000028528.15:t:64136330-64136410	0.0000;0.0000	7.504e-21;7.504e-21	1.000e+00;1.000e+00	0.0071;0.9929	0.0016;0.9984	t|1e1.1o1|1e2.1o1	2	3	1;0	chr15	+	64131892-64136330;64134807-64136330	64131623-64131892;64134176-64134954;64136330-64136410		http://genome.ucsc.edu/cgi-bin/hgTracks?db=hg38&position=chr15%3A64136410-64131623
HMGB3	ENSG00000029993.15	ENSG00000029993.15:s:150983335-150983376	0.0000;0.0000;0.0000	7.504e-21;7.504e-21;7.504e-21	1.000e+00;1.000e+00;1.000e+00	0.9993;0.0004;0.0004	0.9967;0.0030;0.0003	s|1e1.1o2|1e1.2o2|1e2.1o1	3	3	0;1;1	chrX	+	150983376-150985595;150983376-150985599;150983376-150986051	150983335-150983376;150985531-150985749;150986051-150986190		http://genome.ucsc.edu/cgi-bin/hgTracks?db=hg38&position=chrX%3A150986190-150983335
HMGB3	ENSG00000029993.15	ENSG00000029993.15:s:150987128-150987302	0.0000;0.0000	7.504e-21;7.504e-21	1.000e+00;1.000e+00	0.0048;0.9952	0.0075;0.9925	s|1e1.1o1|2e1.1o1	2	2	1;0	chrX	+	150987219-150987777;150987302-150987777	150987128-150987302;150987777-150990771		http://genome.ucsc.edu/cgi-bin/hgTracks?db=hg38&position=chrX%3A150990771-150987128
HMGB3	ENSG00000029993.15	ENSG00000029993.15:t:150985531-150985749	0.0000;-0.0069;-0.0193;0.0054;0.0000;0.0000	7.504e-21;7.311e-03;2.651e-02;2.687e-08;7.504e-21;7.504e-21	1.000e+00;6.741e-01;5.335e-01;8.373e-01;1.000e+00;1.000e+00	0.0002;0.8356;0.1435;0.0164;0.0029;0.0002	0.0001;0.8332;0.1074;0.0426;0.0186;0.0023	t|1e1.1o1|1e2.1o1|1e3.1o1|1e4.1o1|1e5.1o1|2e2.1o1	6	6	0;0;0;1;1;1	chrX	+	150980644-150985595;150983376-150985595;150983591-150985595;150984625-150985595;150985144-150985595;150983376-150985599	na-150984625;na-150985144;150980509-150980644;150983335-150983376;150983385-150983591;150985531-150985749		http://genome.ucsc.edu/cgi-bin/hgTracks?db=hg38&position=chrX%3A150985749-150980509
[truncated: 93,614 more rows]

## Sheet: CTRL-KD_vs_TRA2B-KD
gene_name	gene_id	lsv_id	mean_dpsi_per_lsv_junction	probability_changing	probability_non_changing	A549_CTRL-KD_mean_psi	A549_TRA2B-KD_mean_psi	lsv_type	num_junctions	num_exons	de_novo_junctions	seqid	strand	junctions_coords	exons_coords	ir_coords	ucsc_lsv_link
[truncated: 95,621 more rows]

[truncated: 1 more sheets: CTRL-KD_vs_TRA2-DKD]
