# Supplementary material for: Incomplete paralog compensation generates selective dependency on TRA2A in cancer
Source: PLoS Genet. 2025 May 14;21(5):e1011685. doi: 10.1371/journal.pgen.1011685 (PMC12077678; doi:10.1371/journal.pgen.1011685)
Supplement: S4 Table — (XLSX) [file pgen.1011685.s010.xlsx]

## Sheet: Key
Sheet	Description
CTRL-KD_vs_TRA2A-KD	Voila TSV output from MAJIQ dPSI output comparing TRA2A knockdown (TRA2A-KD) to control (CTRL-KD) in NCI-H23 cells
CTRL-KD_vs_TRA2B-KD	Voila TSV output from MAJIQ dPSI output comparing TRA2B knockdown (TRA2B-KD) to control (CTRL-KD) in NCI-H23 cells
CTRL-KD_vs_TRA2-DKD	Voila TSV output from MAJIQ dPSI output comparing TRA2A/B dual knockdown (TRA2-DKD) to control (CTRL-KD) in NCI-H23 cells

## Sheet: CTRL-KD_vs_TRA2A-KD
gene_name	gene_id	lsv_id	mean_dpsi_per_lsv_junction	probability_changing	probability_non_changing	NCIH23_CTRL-KD_mean_psi	NCIH23_TRA2A-KD_mean_psi	lsv_type	num_junctions	num_exons	de_novo_junctions	seqid	strand	junctions_coords	exons_coords	ir_coords	ucsc_lsv_link
DPM1	ENSG00000000419.12	ENSG00000000419.12:s:50942031-50942142	0.0041;0.0000;-0.0433;0.0188	4.183e-05;7.674e-21;1.304e-02;1.224e-04	8.779e-01;1.000e+00;4.777e-01;6.493e-01	0.1166;0.0037;0.8282;0.0512	0.1383;0.0039;0.7839;0.0763	s|1e1.1o1|1e2.1o2|1e2.2o2|1e3.1o1	4	4	0;0;0;1	chr20	-	50941209-50942031;50940955-50942031;50940933-50942031;50936262-50942031	50936148-50936262;50940865-50940955;50941105-50941209;50942031-50942142		http://genome.ucsc.edu/cgi-bin/hgTracks?db=hg38&position=chr20%3A50942142-50936148
DPM1	ENSG00000000419.12	ENSG00000000419.12:s:50945737-50945762	0.0000;-0.0000;0.0000;0.0000	7.674e-21;7.674e-21;7.674e-21;7.674e-21	1.000e+00;1.000e+00;1.000e+00;1.000e+00	0.0033;0.9883;0.0003;0.0073	0.0094;0.9801;0.0001;0.0109	s|1e1.1o2|1e1.2o2|1e2.1o1|1e3.2o2	4	4	1;0;0;1	chr20	-	50942142-50945737;50942126-50945737;50941209-50945737;50940933-50945737	50940865-50940955;50941105-50941209;50942031-50942142;50945737-50945762		http://genome.ucsc.edu/cgi-bin/hgTracks?db=hg38&position=chr20%3A50945762-50940865
DPM1	ENSG00000000419.12	ENSG00000000419.12:s:50945840-50945923	-0.0051;0.0015;0.0000;0.0000	9.437e-21;8.158e-21;7.674e-21;7.674e-21	8.539e-01;9.495e-01;1.000e+00;1.000e+00	0.9757;0.0219;0.0006;0.0010	0.9563;0.0407;0.0012;0.0018	s|1e1.1o1|1e2.2o2|2e2.1o2|2e2.2o2	4	3	0;1;1;1	chr20	-	50945762-50945847;50942126-50945847;50942142-50945840;50942126-50945840	50942031-50942142;50945737-50945762;50945840-50945923		http://genome.ucsc.edu/cgi-bin/hgTracks?db=hg38&position=chr20%3A50945923-50942031
DPM1	ENSG00000000419.12	ENSG00000000419.12:s:50955186-50955285	0.0000;0.0000	7.674e-21;7.674e-21	1.000e+00;1.000e+00	0.0078;0.9922	0.0001;0.9999	s|1e1.1o1|1e2.1o1	2	3	1;0	chr20	-	50951303-50955186;50948662-50955186	50948629-50948662;50951164-50951303;50955186-50955285		http://genome.ucsc.edu/cgi-bin/hgTracks?db=hg38&position=chr20%3A50955285-50948629
DPM1	ENSG00000000419.12	ENSG00000000419.12:t:50936148-50936262	0.0038;-0.0038	8.637e-04;8.637e-04	8.822e-01;8.822e-01	0.0611;0.9389	0.0859;0.9141	t|1e1.1o1|1e2.1o1	2	3	1;0	chr20	-	50936262-50942031;50936262-50940865	50936148-50936262;50940865-50940955;50942031-50942142		http://genome.ucsc.edu/cgi-bin/hgTracks?db=hg38&position=chr20%3A50942142-50936148
DPM1	ENSG00000000419.12	ENSG00000000419.12:t:50940865-50940955	0.0000;0.0000;0.0000;-0.0360;0.0041;0.0329	7.674e-21;7.674e-21;7.674e-21;1.535e-02;1.927e-05;1.809e-20	1.000e+00;1.000e+00;1.000e+00;5.005e-01;8.783e-01;5.476e-01	0.0039;0.0000;0.0073;0.8802;0.0661;0.0399	0.0042;0.0000;0.0109;0.8408;0.0893;0.0579	t|1e2.1o1|1e3.2o2|2e1.1o1|2e2.1o1|2e3.1o2|2e3.2o2	6	4	0;0;1;0;0;0	chr20	-	50940955-50942031;50940955-50941105;50940933-50945737;50940933-50942031;50940933-50941129;50940933-50941105	50940865-50940955;50941105-50941209;50942031-50942142;50945737-50945762		http://genome.ucsc.edu/cgi-bin/hgTracks?db=hg38&position=chr20%3A50945762-50940865
DPM1	ENSG00000000419.12	ENSG00000000419.12:t:50941105-50941209	-0.0000;0.0000	7.674e-21;7.674e-21	1.000e+00;1.000e+00	0.0031;0.9969	0.0009;0.9991	t|1e1.1o1|1e2.1o1	2	3	0;0	chr20	-	50941209-50945737;50941209-50942031	50941105-50941209;50942031-50942142;50945737-50945762		http://genome.ucsc.edu/cgi-bin/hgTracks?db=hg38&position=chr20%3A50945762-50941105
DPM1	ENSG00000000419.12	ENSG00000000419.12:t:50942031-50942142	0.0000;0.0000;0.0018;0.0000;-0.0239	7.674e-21;7.674e-21;8.230e-21;7.674e-21;2.074e-15	1.000e+00;1.000e+00;9.427e-01;1.000e+00;6.056e-01	0.0006;0.0033;0.0230;0.0011;0.9711	0.0011;0.0090;0.0401;0.0018;0.9483	t|1e1.2o2|1e2.1o1|2e1.1o2|2e1.2o2|2e2.1o1	5	3	1;1;1;1;0	chr20	-	50942142-50945840;50942142-50945737;50942126-50945847;50942126-50945840;50942126-50945737	50942031-50942142;50945737-50945762;50945840-50945923		http://genome.ucsc.edu/cgi-bin/hgTracks?db=hg38&position=chr20%3A50945923-50942031
DPM1	ENSG00000000419.12	ENSG00000000419.12:t:50948629-50948662	0.0000;0.0000	7.674e-21;7.674e-21	1.000e+00;1.000e+00	0.9945;0.0055	0.9987;0.0013	t|1e1.1o1|1e2.1o1	2	3	0;1	chr20	-	50948662-50955186;50948662-50951164	50948629-50948662;50951164-50951303;50955186-50955285		http://genome.ucsc.edu/cgi-bin/hgTracks?db=hg38&position=chr20%3A50955285-50948629
FUCA2	ENSG00000001036.14	ENSG00000001036.14:s:143503913-143504252	0.0000;0.0000	7.674e-21;7.674e-21	1.000e+00;1.000e+00	0.9991;0.0009	0.9991;0.0009	s|1e1.1o1|1e2.1o1	2	3	0;1	chr6	-	143502565-143503913;143502122-143503913	143501932-143502122;143502355-143502565;143503913-143504252		http://genome.ucsc.edu/cgi-bin/hgTracks?db=hg38&position=chr6%3A143504252-143501932
FUCA2	ENSG00000001036.14	ENSG00000001036.14:s:143507237-143507424	0.0001;0.0001;0.0000;-0.0003	2.958e-08;1.807e-09;7.674e-21;4.478e-09	9.780e-01;9.981e-01;1.000e+00;9.896e-01	0.9747;0.0005;0.0005;0.0241	0.9751;0.0171;0.0007;0.0063	s|1e1.1o3|1e1.2o3|1e1.3o3|1e2.1o1	4	3	0;1;1;0	chr6	-	143504252-143507237;143504085-143507237;143504074-143507237;143502122-143507237	143501932-143502122;143503913-143504252;143507237-143507424		http://genome.ucsc.edu/cgi-bin/hgTracks?db=hg38&position=chr6%3A143507424-143501932
FUCA2	ENSG00000001036.14	ENSG00000001036.14:t:143501932-143502122	-0.0001;0.0000;0.0001	7.695e-21;7.674e-21;2.845e-11	9.979e-01;1.000e+00;9.974e-01	0.0208;0.0006;0.9786	0.0069;0.0009;0.9921	t|1e1.1o1|1e2.1o1|1e3.1o1	3	4	0;1;0	chr6	-	143502122-143507237;143502122-143503913;143502122-143502355	143501932-143502122;143502355-143502565;143503913-143504252;143507237-143507424		http://genome.ucsc.edu/cgi-bin/hgTracks?db=hg38&position=chr6%3A143507424-143501932
CYP51A1	ENSG00000001630.17	ENSG00000001630.17:s:92117044-92117092	0.0000;0.0000	7.674e-21;7.674e-21	1.000e+00;1.000e+00	0.9995;0.0005	0.9996;0.0004	s|1e1.1o1|1e2.1o1	2	3	0;1	chr7	-	92113843-92117044;92109038-92117044	na-92109038;92112153-92113843;92117044-92117092		http://genome.ucsc.edu/cgi-bin/hgTracks?db=hg38&position=chr7%3A92117092-92109028
CYP51A1	ENSG00000001630.17	ENSG00000001630.17:s:92123120-92123315	-0.0000;0.0000	7.674e-21;7.674e-21	1.000e+00;1.000e+00	0.9953;0.0047	0.9864;0.0136	s|1e1.1o1|1e2.1o1	2	3	0;1	chr7	-	92118615-92123120;92117212-92123120	92117177-92117448;92118520-92118615;92123120-92123315		http://genome.ucsc.edu/cgi-bin/hgTracks?db=hg38&position=chr7%3A92123315-92117177
CYP51A1	ENSG00000001630.17	ENSG00000001630.17:t:92117177-92117448	0.0000;0.0000	7.674e-21;7.674e-21	1.000e+00;1.000e+00	0.0041;0.9959	0.0121;0.9879	t|1e1.1o1|1e2.1o1	2	3	1;0	chr7	-	92117212-92123120;92117212-92118520	92117177-92117448;92118520-92118615;92123120-92123315		http://genome.ucsc.edu/cgi-bin/hgTracks?db=hg38&position=chr7%3A92123315-92117177
CYP51A1	ENSG00000001630.17	ENSG00000001630.17:t:92131774-92131872	0.0309;-0.0309	1.437e-03;1.437e-03	5.552e-01;5.552e-01	0.0699;0.9301	0.1078;0.8922	t|1e1.1o1|1e2.1o1	2	3	0;0	chr7	-	92131872-92134666;92131872-92134173	92131774-92131872;92134173-92134477;92134666-92134803		http://genome.ucsc.edu/cgi-bin/hgTracks?db=hg38&position=chr7%3A92134803-92131774
LAP3	ENSG00000002549.12	ENSG00000002549.12:s:17577192-17577567	0.0000;0.0000	7.674e-21;7.674e-21	1.000e+00;1.000e+00	0.9997;0.0003	0.9990;0.0010	s|1e1.1o1|1e2.1o1	2	3	0;1	chr4	+	17577567-17579824;17577567-17581760	17577192-17577567;17579824-17579939;17581760-17582152		http://genome.ucsc.edu/cgi-bin/hgTracks?db=hg38&position=chr4%3A17582152-17577192
LAP3	ENSG00000002549.12	ENSG00000002549.12:s:17581760-17582152	0.0000;0.0000	7.674e-21;7.674e-21	1.000e+00;1.000e+00	0.9972;0.0028	0.9973;0.0027	s|1e1.1o1|1e2.1o1	2	3	0;0	chr4	+	17581814-17582288;17581814-17583483	17581760-17582152;17582288-17582689;17583431-17583642		http://genome.ucsc.edu/cgi-bin/hgTracks?db=hg38&position=chr4%3A17583642-17581760
LAP3	ENSG00000002549.12	ENSG00000002549.12:s:17584972-17585456	0.0000;0.0000	7.674e-21;7.674e-21	1.000e+00;1.000e+00	0.0058;0.9942	0.0043;0.9957	s|1e1.1o1|1e2.1o1	2	3	0;0	chr4	+	17585136-17585951;17585136-17588819	17584972-17585456;17585769-17586238;17588819-17588977		http://genome.ucsc.edu/cgi-bin/hgTracks?db=hg38&position=chr4%3A17588977-17584972
LAP3	ENSG00000002549.12	ENSG00000002549.12:s:17588819-17588977	0.0000;0.0000	7.674e-21;7.674e-21	1.000e+00;1.000e+00	0.0033;0.9967	0.0029;0.9971	s|1e1.1o1|1e2.1o1	2	3	1;0	chr4	+	17588977-17594332;17588977-17595410	17588819-17588977;17594332-17594394;17595410-17595534		http://genome.ucsc.edu/cgi-bin/hgTracks?db=hg38&position=chr4%3A17595534-17588819
LAP3	ENSG00000002549.12	ENSG00000002549.12:s:17595410-17595534	0.0000;0.0000;0.0000	7.674e-21;7.674e-21;7.674e-21	1.000e+00;1.000e+00;1.000e+00	0.9996;0.0002;0.0002	0.9956;0.0029;0.0015	s|1e1.1o1|1e2.1o1|1e3.1o1	3	4	0;1;0	chr4	+	17595534-17597046;17595534-17598456;17595534-17604588	17595410-17595534;17597046-17597134;17598456-17598558;17604588-17604667		http://genome.ucsc.edu/cgi-bin/hgTracks?db=hg38&position=chr4%3A17604667-17595410
LAP3	ENSG00000002549.12	ENSG00000002549.12:t:17581760-17582152	0.0000;0.0000	7.674e-21;7.674e-21	1.000e+00;1.000e+00	0.0002;0.9998	0.0008;0.9992	t|1e1.1o1|1e2.1o1	2	3	1;0	chr4	+	17577567-17581760;17579939-17581760	17577192-17577567;17579824-17579939;17581760-17582152		http://genome.ucsc.edu/cgi-bin/hgTracks?db=hg38&position=chr4%3A17582152-17577192
LAP3	ENSG00000002549.12	ENSG00000002549.12:t:17583431-17583642	0.0000;0.0000;0.0000	7.674e-21;7.674e-21;7.674e-21	1.000e+00;1.000e+00;1.000e+00	0.0033;0.9965;0.0002	0.0028;0.9970;0.0002	t|1e1.1o1|1e2.1o2|1e2.2o2	3	3	0;0;0	chr4	+	17581814-17583483;17582393-17583483;17582574-17583483	17581760-17582152;17582288-17582689;17583431-17583642		http://genome.ucsc.edu/cgi-bin/hgTracks?db=hg38&position=chr4%3A17583642-17581760
LAP3	ENSG00000002549.12	ENSG00000002549.12:t:17584972-17585456	0.0000;0.0000	7.674e-21;7.674e-21	1.000e+00;1.000e+00	0.9997;0.0003	0.9997;0.0003	t|1e1.1o1|1e2.1o1	2	3	0;0	chr4	+	17583642-17584972;17584892-17584972	17583431-17583642;17584801-17584892;17584972-17585456		http://genome.ucsc.edu/cgi-bin/hgTracks?db=hg38&position=chr4%3A17585456-17583431
LAP3	ENSG00000002549.12	ENSG00000002549.12:t:17588819-17588977	0.0000;0.0000	7.674e-21;7.674e-21	1.000e+00;1.000e+00	0.9915;0.0085	0.9899;0.0101	t|1e1.1o1|1e2.1o1	2	3	0;0	chr4	+	17585136-17588819;17586238-17588819	17584972-17585456;17585769-17586238;17588819-17588977		http://genome.ucsc.edu/cgi-bin/hgTracks?db=hg38&position=chr4%3A17588977-17584972
LAP3	ENSG00000002549.12	ENSG00000002549.12:t:17595410-17595534	0.0000;0.0000	7.674e-21;7.674e-21	1.000e+00;1.000e+00	0.9967;0.0033	0.9944;0.0056	t|1e1.1o1|1e2.1o1	2	3	0;1	chr4	+	17588977-17595410;17594394-17595410	17588819-17588977;17594332-17594394;17595410-17595534		http://genome.ucsc.edu/cgi-bin/hgTracks?db=hg38&position=chr4%3A17595534-17588819
LAP3	ENSG00000002549.12	ENSG00000002549.12:t:17598456-17598558	0.0000;0.0000	7.674e-21;7.674e-21	1.000e+00;1.000e+00	0.0003;0.9997	0.0029;0.9971	t|1e1.1o1|1e2.1o1	2	3	1;0	chr4	+	17595534-17598456;17597134-17598456	17595410-17595534;17597046-17597134;17598456-17598558		http://genome.ucsc.edu/cgi-bin/hgTracks?db=hg38&position=chr4%3A17598558-17595410
LAP3	ENSG00000002549.12	ENSG00000002549.12:t:17604588-17604667	0.0000;0.0000	7.674e-21;7.674e-21	1.000e+00;1.000e+00	0.0003;0.9997	0.0014;0.9986	t|1e1.1o1|1e2.1o1	2	3	0;0	chr4	+	17595534-17604588;17598558-17604588	17595410-17595534;17598456-17598558;17604588-17604667		http://genome.ucsc.edu/cgi-bin/hgTracks?db=hg38&position=chr4%3A17604667-17595410
ICA1	ENSG00000003147.19	ENSG00000003147.19:s:8143875-8143972	0.0000;-0.0000	2.266e-06;2.266e-06	9.977e-01;9.977e-01	0.0050;0.9950	0.0053;0.9947	s|1e1.1o1|1e2.1o1	2	3	0;0	chr7	-	8142055-8143875;8141817-8143875	8141765-8141817;8141969-8142055;8143875-8143972		http://genome.ucsc.edu/cgi-bin/hgTracks?db=hg38&position=chr7%3A8143972-8141765
ICA1	ENSG00000003147.19	ENSG00000003147.19:s:8228601-8228673	-0.0425;-0.0074;0.0845	8.074e-02;4.478e-03;3.631e-01	3.717e-01;7.856e-01;1.213e-01	0.0777;0.0355;0.8853	0.0034;0.0034;0.9933	s|1e1.1o1|1e2.1o1|1e3.1o1	3	4	0;0;0	chr7	-	8227851-8228601;8223559-8228601;8221398-8228601	8221275-8221398;8223488-8223559;8227638-8227851;8228601-8228673		http://genome.ucsc.edu/cgi-bin/hgTracks?db=hg38&position=chr7%3A8228673-8221275
ICA1	ENSG00000003147.19	ENSG00000003147.19:s:8235910-8236005	-0.0843;0.0833;0.0000	4.106e-01;4.047e-01;3.432e-06	1.031e-01;1.056e-01;9.982e-01	0.9370;0.0603;0.0028	0.8238;0.1720;0.0042	s|1e1.1o3|1e1.2o3|1e1.3o3	3	2	0;0;0	chr7	-	8232755-8235910;8232752-8235910;8232733-8235910	8232590-8232755;8235910-8236005		http://genome.ucsc.edu/cgi-bin/hgTracks?db=hg38&position=chr7%3A8236005-8232590
ICA1	ENSG00000003147.19	ENSG00000003147.19:t:8127873-8128142	-0.0000;-0.0000;0.0013;-0.0016	4.789e-06;4.789e-06;6.073e-05;1.336e-04	9.984e-01;9.984e-01;9.525e-01;9.296e-01	0.0036;0.0036;0.0036;0.9893	0.0015;0.0015;0.0251;0.9720	t|1e1.1o1|1e2.1o1|1e3.1o2|1e3.2o2	4	4	0;0;0;0	chr7	-	8128142-8262094;8128142-8158527;8128142-8138843;8128142-8138840	8127873-8128142;8138840-8138881;8158331-8158652;8262094-8262273		http://genome.ucsc.edu/cgi-bin/hgTracks?db=hg38&position=chr7%3A8262273-8127873
ICA1	ENSG00000003147.19	ENSG00000003147.19:t:8141765-8141817	-0.0000;0.0000	2.266e-06;2.266e-06	9.977e-01;9.977e-01	0.9950;0.0050	0.9947;0.0053	t|1e1.1o1|1e2.1o1	2	3	0;0	chr7	-	8141817-8143875;8141817-8141969	8141765-8141817;8141969-8142055;8143875-8143972		http://genome.ucsc.edu/cgi-bin/hgTracks?db=hg38&position=chr7%3A8143972-8141765
ICA1	ENSG00000003147.19	ENSG00000003147.19:t:8218479-8218503	-0.0002;0.0002	6.213e-05;6.213e-05	9.916e-01;9.916e-01	0.9964;0.0036	0.9924;0.0076	t|1e1.1o1|1e2.1o1	2	3	0;0	chr7	-	8218503-8221275;8218503-8218604	8218479-8218503;8218604-8218951;8221275-8221398		http://genome.ucsc.edu/cgi-bin/hgTracks?db=hg38&position=chr7%3A8221398-8218479
ICA1	ENSG00000003147.19	ENSG00000003147.19:t:8221275-8221398	0.0482;0.0000;-0.0460	1.278e-01;4.992e-07;1.177e-01	3.029e-01;9.995e-01;3.168e-01	0.9243;0.0021;0.0735	0.9933;0.0034;0.0034	t|1e1.1o1|1e2.1o1|1e3.1o1	3	4	0;0;0	chr7	-	8221398-8228601;8221398-8227638;8221398-8223488	8221275-8221398;8223488-8223559;8227638-8227851;8228601-8228673		http://genome.ucsc.edu/cgi-bin/hgTracks?db=hg38&position=chr7%3A8228673-8221275
CFLAR	ENSG00000003402.20	ENSG00000003402.20:s:201116154-201116481	-0.0655;0.0655	1.839e-01;1.839e-01	2.330e-01;2.330e-01	0.9765;0.0235	0.9069;0.0931	s|1e1.1o1|1e2.1o1	2	3	0;0	chr2	+	201116481-201129729;201116481-201133029	201116154-201116481;201129643-201130146;201132872-201133134		http://genome.ucsc.edu/cgi-bin/hgTracks?db=hg38&position=chr2%3A201133134-201116154
CFLAR	ENSG00000003402.20	ENSG00000003402.20:s:201118491-201118901	-0.0000;-0.0225;0.0234	3.193e-08;7.009e-02;7.258e-02	9.999e-01;4.193e-01;4.123e-01	0.0026;0.9377;0.0593	0.0014;0.9131;0.0855	s|1e1.1o1|1e2.1o1|1e3.1o1	3	4	0;0;1	chr2	+	201118901-201119028;201118901-201129729;201118901-201133029	201118491-201118901;201119028-201119177;201129643-201130146;201132872-201133134		http://genome.ucsc.edu/cgi-bin/hgTracks?db=hg38&position=chr2%3A201133134-201118491
CFLAR	ENSG00000003402.20	ENSG00000003402.20:s:201129643-201130146	-0.0007;0.0042;-0.0070	3.297e-09;2.852e-06;1.001e-03	9.622e-01;8.757e-01;7.157e-01	0.0325;0.0216;0.9465	0.0250;0.0384;0.9370	s|1e2.1o1|2e1.1o1|2e2.1o1	3	3	1;1;0	chr2	+	201130007-201133029;201130146-201130921;201130146-201133029	201129643-201130146;201130921-na;201132872-201133134		http://genome.ucsc.edu/cgi-bin/hgTracks?db=hg38&position=chr2%3A201133134-201129643
CFLAR	ENSG00000003402.20	ENSG00000003402.20:s:201135972-201136107	-0.0069;0.0069	1.870e-02;1.870e-02	6.024e-01;6.024e-01	0.2804;0.7196	0.2738;0.7262	s|1e1.1o1|1e2.1o1	2	3	0;0	chr2	+	201136107-201136198;201136107-201140357	201135972-201136107;201136198-201139877;201140186-201140735		http://genome.ucsc.edu/cgi-bin/hgTracks?db=hg38&position=chr2%3A201140735-201135972
CFLAR	ENSG00000003402.20	ENSG00000003402.20:s:201140186-201140735	0.0249;0.0000;0.0083;0.0000;-0.0364;0.0000	8.900e-02;7.674e-21;3.911e-02;7.674e-21;8.221e-03;7.674e-21	3.822e-01;1.000e+00;5.118e-01;1.000e+00;5.132e-01;1.000e+00	0.2215;0.0003;0.7086;0.0003;0.0646;0.0003	0.2545;0.0003;0.7206;0.0003;0.0204;0.0003	s|1e1.1o1|1e2.1o1|1e3.1o1|1e4.1o3|1e4.2o3|1e5.1o1	6	6	0;0;0;0;1;0	chr2	+	201140439-201141374;201140439-201142645;201140439-201145378;201140439-201149002;201140439-201149003;201140439-201149754	201140186-201140735;201141374-201141602;201142645-201142762;201145378-201145432;201148951-201149052;201149754-201150355		http://genome.ucsc.edu/cgi-bin/hgTracks?db=hg38&position=chr2%3A201150355-201140186
CFLAR	ENSG00000003402.20	ENSG00000003402.20:s:201149754-201150355	-0.0354;0.0354	1.320e-02;1.320e-02	5.057e-01;5.057e-01	0.0754;0.9246	0.0362;0.9638	s|1e1.1o1|1e2.1o1	2	3	0;0	chr2	+	201149835-201154137;201149835-201160432	201149754-201150355;201154137-201154576;201160432-201160943		http://genome.ucsc.edu/cgi-bin/hgTracks?db=hg38&position=chr2%3A201160943-201149754
CFLAR	ENSG00000003402.20	ENSG00000003402.20:s:201160432-201160943	-0.0410;0.0410	1.701e-01;1.701e-01	2.644e-01;2.644e-01	0.3119;0.6881	0.2585;0.7415	s|1e1.1o1|1e2.1o2	2	3	0;0	chr2	+	201160942-201162996;201160942-201163835	201160432-201160943;201162996-201163559;201163835-201176687		http://genome.ucsc.edu/cgi-bin/hgTracks?db=hg38&position=chr2%3A201176687-201160432
CFLAR	ENSG00000003402.20	ENSG00000003402.20:t:201129643-201130146	-0.0850;0.0000;0.0000;0.0853;0.0000;0.0000	4.138e-01;7.674e-21;7.674e-21;4.157e-01;7.674e-21;7.674e-21	1.043e-01;1.000e+00;1.000e+00;1.041e-01;1.000e+00;1.000e+00	0.7769;0.0003;0.0003;0.2219;0.0003;0.0003	0.6787;0.0002;0.0002;0.3203;0.0002;0.0002	t|1e1.1o1|1e2.1o1|1e3.1o1|1e4.1o1|1e5.1o1|1e6.1o1	6	7	0;0;0;0;0;0	chr2	+	201116481-201129729;201116967-201129729;201117142-201129729;201118901-201129729;201122747-201129729;201129520-201129729	201116154-201116481;201116837-201116967;201117039-201117142;201118491-201118901;201122477-201122747;201129329-201129520;201129643-201130146		http://genome.ucsc.edu/cgi-bin/hgTracks?db=hg38&position=chr2%3A201130146-201116154
CFLAR	ENSG00000003402.20	ENSG00000003402.20:t:201132872-201133134	0.0566;0.0038;-0.0007;-0.0813;0.0000	9.546e-02;2.906e-06;1.756e-10;3.317e-01;7.674e-21	3.311e-01;8.855e-01;9.681e-01;1.378e-01;1.000e+00	0.0115;0.0085;0.0323;0.9467;0.0002	0.0855;0.0350;0.0228;0.8580;0.0004	t|1e1.1o1|1e2.1o1|1e3.1o2|1e3.2o2|1e4.1o1	5	5	0;1;1;0;0	chr2	+	201116481-201133029;201118901-201133029;201130007-201133029;201130146-201133029;201132850-201133029	201116154-201116481;201118491-201118901;201129643-201130146;201132779-201132850;201132872-201133134		http://genome.ucsc.edu/cgi-bin/hgTracks?db=hg38&position=chr2%3A201133134-201116154
CFLAR	ENSG00000003402.20	ENSG00000003402.20:t:201135972-201136107	-0.0000;0.0000	5.301e-18;7.674e-21	1.000e+00;1.000e+00	0.9992;0.0008	0.9925;0.0075	t|1e1.1o1|1e2.1o1	2	3	0;1	chr2	+	201133134-201135972;201135767-201135972	na-201135767;201132872-201133134;201135972-201136107		http://genome.ucsc.edu/cgi-bin/hgTracks?db=hg38&position=chr2%3A201136107-201132872
CFLAR	ENSG00000003402.20	ENSG00000003402.20:t:201140186-201140735	-0.0429;0.0429	1.234e-01;1.234e-01	3.007e-01;3.007e-01	0.9031;0.0969	0.8426;0.1574	t|1e1.1o1|1e2.1o1	2	3	0;1	chr2	+	201136107-201140357;201138964-201140357	201135972-201136107;201136198-201139877;201140186-201140735		http://genome.ucsc.edu/cgi-bin/hgTracks?db=hg38&position=chr2%3A201140735-201135972
CFLAR	ENSG00000003402.20	ENSG00000003402.20:t:201145378-201145432	0.0000;-0.0000	2.080e-18;7.674e-21	1.000e+00;1.000e+00	0.9986;0.0014	0.9987;0.0013	t|1e1.1o1|1e2.1o1	2	3	0;0	chr2	+	201140439-201145378;201142762-201145378	201140186-201140735;201142645-201142762;201145378-201145432		http://genome.ucsc.edu/cgi-bin/hgTracks?db=hg38&position=chr2%3A201145432-201140186
CFLAR	ENSG00000003402.20	ENSG00000003402.20:t:201148951-201149052	0.0000;-0.0399;0.0324;0.0000	7.674e-21;2.081e-02;2.875e-02;7.680e-21	1.000e+00;4.745e-01;4.856e-01;9.993e-01	0.0006;0.0683;0.9196;0.0073	0.0006;0.0252;0.9602;0.0134	t|1e1.1o1|2e1.1o1|2e2.1o1|3e2.1o1	4	3	0;1;0;1	chr2	+	201140439-201149002;201140439-201149003;201145432-201149003;201145432-201149006	201140186-201140735;201145378-201145432;201148951-201149052		http://genome.ucsc.edu/cgi-bin/hgTracks?db=hg38&position=chr2%3A201149052-201140186
CFLAR	ENSG00000003402.20	ENSG00000003402.20:t:201149754-201150355	0.0000;-0.0000	7.674e-21;1.290e-19	1.000e+00;1.000e+00	0.0010;0.9990	0.0012;0.9988	t|1e1.1o1|1e2.1o1	2	3	0;0	chr2	+	201140439-201149754;201149052-201149754	201140186-201140735;201148951-201149052;201149754-201150355		http://genome.ucsc.edu/cgi-bin/hgTracks?db=hg38&position=chr2%3A201150355-201140186
CFLAR	ENSG00000003402.20	ENSG00000003402.20:t:201160432-201160943	-0.0001;0.0001	6.472e-10;6.810e-10	9.956e-01;9.956e-01	0.9946;0.0054	0.9785;0.0215	t|1e1.1o1|1e2.1o1	2	3	0;1	chr2	+	201149835-201160432;201154407-201160432	201149754-201150355;201154137-201154576;201160432-201160943		http://genome.ucsc.edu/cgi-bin/hgTracks?db=hg38&position=chr2%3A201160943-201149754
NDUFAF7	ENSG00000003509.16	ENSG00000003509.16:s:37231631-37231760	-0.0076;0.0077;0.0000	1.059e-04;9.414e-05;7.674e-21	6.795e-01;6.814e-01;1.000e+00	0.9553;0.0441;0.0006	0.9469;0.0525;0.0006	s|1e1.1o1|1e2.1o1|1e3.1o1	3	4	0;0;1	chr2	+	37231760-37232106;37231760-37236096;37231760-37237757	37231631-37231760;37232106-37232266;37236096-37236176;37237757-37237867		http://genome.ucsc.edu/cgi-bin/hgTracks?db=hg38&position=chr2%3A37237867-37231631
NDUFAF7	ENSG00000003509.16	ENSG00000003509.16:s:37232106-37232266	-0.0007;0.0007	4.471e-09;4.466e-09	9.776e-01;9.776e-01	0.9939;0.0061	0.9705;0.0295	s|1e1.1o1|1e2.1o1	2	3	0;0	chr2	+	37232266-37236096;37232266-37237757	37232106-37232266;37236096-37236176;37237757-37237867		http://genome.ucsc.edu/cgi-bin/hgTracks?db=hg38&position=chr2%3A37237867-37232106
NDUFAF7	ENSG00000003509.16	ENSG00000003509.16:s:37237757-37237867	-0.0029;0.0029	6.381e-04;6.381e-04	8.442e-01;8.442e-01	0.0769;0.9231	0.0631;0.9369	s|1e1.1o1|2e1.1o1	2	2	0;0	chr2	+	37237835-37241578;37237867-37241578	37237757-37237867;37241578-37241791		http://genome.ucsc.edu/cgi-bin/hgTracks?db=hg38&position=chr2%3A37241791-37237757
NDUFAF7	ENSG00000003509.16	ENSG00000003509.16:s:37241578-37241791	0.0812;0.0800;-0.1749	3.612e-01;3.521e-01;9.347e-01	1.119e-01;1.302e-01;1.761e-03	0.0373;0.1480;0.8161	0.1167;0.2414;0.6353	s|1e1.1o1|1e2.1o2|2e1.1o1	3	3	0;0;0	chr2	+	37241637-37242635;37241637-37243863;37241791-37242635	37241578-37241791;37242635-37242693;37243863-37243973		http://genome.ucsc.edu/cgi-bin/hgTracks?db=hg38&position=chr2%3A37243973-37241578
NDUFAF7	ENSG00000003509.16	ENSG00000003509.16:s:37246052-37246195	0.0000;-0.0334;0.0333	7.674e-21;4.834e-04;4.382e-04	1.000e+00;5.350e-01;5.356e-01	0.0004;0.9649;0.0346	0.0004;0.9365;0.0631	s|1e1.1o1|1e2.1o2|1e2.2o2	3	3	0;0;1	chr2	+	37246195-37247313;37246195-37247456;37246195-37247499	37246052-37246195;37247313-37247368;37247456-37247629		http://genome.ucsc.edu/cgi-bin/hgTracks?db=hg38&position=chr2%3A37247629-37246052
NDUFAF7	ENSG00000003509.16	ENSG00000003509.16:s:37247456-37247629	0.0000;-0.0000	5.862e-14;7.676e-21	9.999e-01;9.999e-01	0.9812;0.0188	0.9984;0.0016	s|1e1.1o2|1e1.2o2	2	2	0;0	chr2	+	37247629-37248135;37247629-37248258	37247456-37247629;37248135-37249160		http://genome.ucsc.edu/cgi-bin/hgTracks?db=hg38&position=chr2%3A37249160-37247456
NDUFAF7	ENSG00000003509.16	ENSG00000003509.16:s:37248135-37249160	0.0655;-0.0655	2.396e-01;2.396e-01	1.917e-01;1.917e-01	0.8991;0.1009	0.9751;0.0249	s|1e1.1o1|1e2.1o1	2	3	0;1	chr2	+	37248426-37253086;37248426-37258316	37248135-37249160;37253086-37253403;37258316-na		http://genome.ucsc.edu/cgi-bin/hgTracks?db=hg38&position=chr2%3A37258326-37248135
NDUFAF7	ENSG00000003509.16	ENSG00000003509.16:t:37232106-37232266	0.0000;0.0000;0.0000;0.0000	7.676e-21;7.674e-21;7.674e-21;7.674e-21	1.000e+00;1.000e+00;1.000e+00;1.000e+00	0.9985;0.0005;0.0005;0.0005	0.9986;0.0005;0.0005;0.0005	t|1e1.1o1|1e2.1o1|1e3.1o2|1e3.2o2	4	4	0;0;0;0	chr2	+	37231760-37232106;37231835-37232106;37231879-37232106;37231989-37232106	37231631-37231760;37231767-37231835;37231842-37231989;37232106-37232266		http://genome.ucsc.edu/cgi-bin/hgTracks?db=hg38&position=chr2%3A37232266-37231631
NDUFAF7	ENSG00000003509.16	ENSG00000003509.16:t:37236096-37236176	0.0042;-0.0042	4.765e-08;4.785e-08	8.699e-01;8.699e-01	0.0277;0.9723	0.0406;0.9594	t|1e1.1o1|1e2.1o1	2	3	0;0	chr2	+	37231760-37236096;37232266-37236096	37231631-37231760;37232106-37232266;37236096-37236176		http://genome.ucsc.edu/cgi-bin/hgTracks?db=hg38&position=chr2%3A37236176-37231631
NDUFAF7	ENSG00000003509.16	ENSG00000003509.16:t:37237757-37237867	0.0000;0.0000;0.0003;-0.0004	7.674e-21;7.674e-21;7.768e-21;1.295e-11	1.000e+00;1.000e+00;9.897e-01;9.876e-01	0.0004;0.0004;0.0066;0.9927	0.0003;0.0003;0.0286;0.9707	t|1e1.1o1|1e2.1o2|1e3.1o1|1e4.1o1	4	5	1;0;0;0	chr2	+	37231760-37237757;37231879-37237757;37232266-37237757;37236176-37237757	37231631-37231760;37231842-37231989;37232106-37232266;37236096-37236176;37237757-37237867		http://genome.ucsc.edu/cgi-bin/hgTracks?db=hg38&position=chr2%3A37237867-37231631
NDUFAF7	ENSG00000003509.16	ENSG00000003509.16:t:37242635-37242693	0.0921;-0.1903;0.0896	4.493e-01;9.461e-01;4.411e-01	8.295e-02;1.101e-03;9.271e-02	0.0416;0.9128;0.0432	0.1361;0.7212;0.1349	t|1e1.1o2|1e1.2o2|1e2.1o1	3	3	0;0;1	chr2	+	37241637-37242635;37241791-37242635;37242424-37242635	na-37242424;37241578-37241791;37242635-37242693		http://genome.ucsc.edu/cgi-bin/hgTracks?db=hg38&position=chr2%3A37242693-37241578
NDUFAF7	ENSG00000003509.16	ENSG00000003509.16:t:37243863-37243973	0.0416;-0.0360;-0.0000	9.716e-02;4.771e-02;7.677e-21	3.490e-01;4.363e-01;9.998e-01	0.1049;0.8720;0.0197	0.1636;0.8245;0.0104	t|1e1.1o2|1e2.1o1|2e2.1o1	3	3	0;0;0	chr2	+	37241637-37243863;37242693-37243863;37242693-37243911	37241578-37241791;37242635-37242693;37243863-37243973		http://genome.ucsc.edu/cgi-bin/hgTracks?db=hg38&position=chr2%3A37243973-37241578
NDUFAF7	ENSG00000003509.16	ENSG00000003509.16:t:37247456-37247629	-0.0334;0.0000;0.0333	4.834e-04;7.674e-21;4.382e-04	5.350e-01;1.000e+00;5.356e-01	0.9649;0.0004;0.0346	0.9365;0.0004;0.0631	t|1e1.1o1|1e2.1o1|2e1.1o1	3	3	0;0;1	chr2	+	37246195-37247456;37247368-37247456;37246195-37247499	37246052-37246195;37247313-37247368;37247456-37247629		http://genome.ucsc.edu/cgi-bin/hgTracks?db=hg38&position=chr2%3A37247629-37246052
RBM5	ENSG00000003756.17	ENSG00000003756.17:s:50090370-50090451	0.0000;0.0000	7.674e-21;7.674e-21	1.000e+00;1.000e+00	0.9996;0.0004	0.9996;0.0004	s|1e1.1o1|1e2.1o1	2	3	0;1	chr3	+	50090451-50092043;50090451-50093720	50090370-50090451;50092043-50092208;50093718-50094330		http://genome.ucsc.edu/cgi-bin/hgTracks?db=hg38&position=chr3%3A50094330-50090370
RBM5	ENSG00000003756.17	ENSG00000003756.17:s:50092043-50092208	0.0000;0.0000;0.0000	7.674e-21;7.674e-21;7.674e-21	1.000e+00;1.000e+00;1.000e+00	0.0002;0.9996;0.0002	0.0026;0.9972;0.0002	s|1e1.1o1|1e2.1o1|1e3.1o1	3	4	0;0;1	chr3	+	50092208-50092979;50092208-50093720;50092208-50099982	50092043-50092208;50092979-50093042;50093718-50094330;50099982-50100172		http://genome.ucsc.edu/cgi-bin/hgTracks?db=hg38&position=chr3%3A50100172-50092043
RBM5	ENSG00000003756.17	ENSG00000003756.17:s:50099982-50100172	-0.0311;0.0311	6.073e-03;6.073e-03	5.390e-01;5.390e-01	0.9224;0.0776	0.8888;0.1112	s|1e1.1o1|1e2.1o1	2	3	0;0	chr3	+	50100051-50100532;50100051-50103083	50099982-50100172;50100532-50102194;50102337-50103166		http://genome.ucsc.edu/cgi-bin/hgTracks?db=hg38&position=chr3%3A50103166-50099982
RBM5	ENSG00000003756.17	ENSG00000003756.17:s:50102337-50103166	0.0419;-0.0419	5.264e-03;5.264e-03	4.966e-01;4.966e-01	0.9278;0.0722	0.9700;0.0300	s|1e1.1o1|1e2.1o1	2	3	0;0	chr3	+	50103166-50104248;50103166-50105077	50102337-50103166;50104248-50104308;50104577-50105142		http://genome.ucsc.edu/cgi-bin/hgTracks?db=hg38&position=chr3%3A50105142-50102337
RBM5	ENSG00000003756.17	ENSG00000003756.17:s:50104577-50105142	0.0004;-0.0004	7.806e-21;7.817e-21	9.856e-01;9.856e-01	0.9638;0.0362	0.9907;0.0093	s|1e1.1o1|1e2.1o1	2	3	0;1	chr3	+	50105142-50105549;50105142-50106767	50104577-50105142;50105549-50105709;50106740-50106864		http://genome.ucsc.edu/cgi-bin/hgTracks?db=hg38&position=chr3%3A50106864-50104577
RBM5	ENSG00000003756.17	ENSG00000003756.17:s:50106740-50106864	0.0000;0.0000	7.674e-21;7.674e-21	1.000e+00;1.000e+00	0.0004;0.9996	0.0031;0.9969	s|1e1.1o1|1e2.1o1	2	3	0;0	chr3	+	50106864-50107018;50106864-50107482	50106740-50106864;50107018-50107087;50107481-50107569		http://genome.ucsc.edu/cgi-bin/hgTracks?db=hg38&position=chr3%3A50107569-50106740
RBM5	ENSG00000003756.17	ENSG00000003756.17:s:50109603-50109823	-0.0002;0.0002	1.336e-05;1.336e-05	9.688e-01;9.688e-01	0.9343;0.0657	0.9311;0.0689	s|1e1.1o1|1e2.1o2	2	3	0;0	chr3	+	50109688-50110379;50109688-50110679	50109603-50109823;50110379-50110463;50110679-50110892		http://genome.ucsc.edu/cgi-bin/hgTracks?db=hg38&position=chr3%3A50110892-50109603
RBM5	ENSG00000003756.17	ENSG00000003756.17:s:50112614-50113544	0.0000;0.0000	7.674e-21;7.674e-21	1.000e+00;1.000e+00	0.9997;0.0003	0.9929;0.0071	s|1e1.1o1|1e2.1o1	2	3	0;1	chr3	+	50113544-50113950;50113544-50115428	50112614-50113544;50113950-50114099;50115352-50115607		http://genome.ucsc.edu/cgi-bin/hgTracks?db=hg38&position=chr3%3A50115607-50112614
RBM5	ENSG00000003756.17	ENSG00000003756.17:t:50090370-50090451	-0.0000;0.0000;0.0000	8.253e-21;7.674e-21;7.674e-21	1.000e+00;1.000e+00;1.000e+00	0.9992;0.0004;0.0004	0.9924;0.0071;0.0005	t|1e1.1o2|1e1.2o2|1e2.1o1	3	3	0;0;0	chr3	+	50089029-50090382;50089057-50090382;50090094-50090382	50088919-50089057;50089881-50090094;50090370-50090451		http://genome.ucsc.edu/cgi-bin/hgTracks?db=hg38&position=chr3%3A50090451-50088919
RBM5	ENSG00000003756.17	ENSG00000003756.17:t:50093718-50094330	0.0000;0.0000;0.0000	7.674e-21;7.674e-21;7.674e-21	1.000e+00;1.000e+00;1.000e+00	0.0002;0.9996;0.0002	0.0002;0.9996;0.0002	t|1e1.1o1|1e2.1o1|1e3.1o1	3	4	1;0;0	chr3	+	50090451-50093720;50092208-50093720;50093042-50093720	50090370-50090451;50092043-50092208;50092979-50093042;50093718-50094330		http://genome.ucsc.edu/cgi-bin/hgTracks?db=hg38&position=chr3%3A50094330-50090370
RBM5	ENSG00000003756.17	ENSG00000003756.17:t:50099982-50100172	0.0000;-0.0000;0.0000	7.674e-21;7.674e-21;7.674e-21	1.000e+00;1.000e+00;1.000e+00	0.0002;0.0175;0.9823	0.0002;0.0032;0.9965	t|1e1.1o1|1e2.1o2|1e2.2o2	3	3	1;0;0	chr3	+	50092208-50099982;50093783-50099982;50093875-50099982	50092043-50092208;50093718-50094330;50099982-50100172		http://genome.ucsc.edu/cgi-bin/hgTracks?db=hg38&position=chr3%3A50100172-50092043
RBM5	ENSG00000003756.17	ENSG00000003756.17:t:50102337-50103166	0.0533;-0.0533	9.537e-02;9.537e-02	3.322e-01;3.322e-01	0.0808;0.9192	0.1388;0.8612	t|1e1.1o1|1e2.1o1	2	3	0;0	chr3	+	50100051-50103083;50100605-50103083	50099982-50100172;50100532-50102194;50102337-50103166		http://genome.ucsc.edu/cgi-bin/hgTracks?db=hg38&position=chr3%3A50103166-50099982
RBM5	ENSG00000003756.17	ENSG00000003756.17:t:50104577-50105142	-0.0358;0.0358	2.171e-04;2.171e-04	5.326e-01;5.326e-01	0.0644;0.9356	0.0267;0.9733	t|1e1.1o1|1e2.1o1	2	3	0;0	chr3	+	50103166-50105077;50104308-50105077	50102337-50103166;50104248-50104308;50104577-50105142		http://genome.ucsc.edu/cgi-bin/hgTracks?db=hg38&position=chr3%3A50105142-50102337
RBM5	ENSG00000003756.17	ENSG00000003756.17:t:50106740-50106864	-0.0029;0.0029	8.681e-21;5.110e-13	9.088e-01;9.088e-01	0.0409;0.9591	0.0125;0.9875	t|1e1.1o1|1e2.1o1	2	3	1;0	chr3	+	50105142-50106767;50105709-50106767	50104577-50105142;50105549-50105709;50106740-50106864		http://genome.ucsc.edu/cgi-bin/hgTracks?db=hg38&position=chr3%3A50106864-50104577
RBM5	ENSG00000003756.17	ENSG00000003756.17:t:50107481-50107569	0.0000;0.0000	7.674e-21;7.674e-21	1.000e+00;1.000e+00	0.9996;0.0004	0.9978;0.0022	t|1e1.1o1|1e2.1o1	2	3	0;0	chr3	+	50106864-50107482;50107087-50107482	50106740-50106864;50107018-50107087;50107481-50107569		http://genome.ucsc.edu/cgi-bin/hgTracks?db=hg38&position=chr3%3A50107569-50106740
RBM5	ENSG00000003756.17	ENSG00000003756.17:t:50110679-50110892	0.0001;-0.0003;0.0000	3.126e-06;2.850e-06;7.674e-21	9.594e-01;9.761e-01;1.000e+00	0.0690;0.9216;0.0073	0.0668;0.9245;0.0081	t|1e1.1o1|1e2.1o1|2e2.1o1	3	3	0;0;1	chr3	+	50109688-50110679;50110463-50110679;50110463-50110682	50109603-50109823;50110379-50110463;50110679-50110892		http://genome.ucsc.edu/cgi-bin/hgTracks?db=hg38&position=chr3%3A50110892-50109603
RBM5	ENSG00000003756.17	ENSG00000003756.17:t:50112614-50113544	0.0000;-0.0005;0.0004	7.674e-21;1.964e-11;7.807e-21	1.000e+00;9.839e-01;9.854e-01	0.0003;0.9853;0.0144	0.0004;0.9701;0.0295	t|1e2.1o1|2e1.1o2|2e1.2o2	3	3	0;0;1	chr3	+	50112128-50113124;50110770-50113383;50110776-50113383	50110679-50110892;50112064-50112128;50112614-50113544		http://genome.ucsc.edu/cgi-bin/hgTracks?db=hg38&position=chr3%3A50113544-50110679
RBM5	ENSG00000003756.17	ENSG00000003756.17:t:50115352-50115607	0.0000;0.0000	7.674e-21;7.674e-21	1.000e+00;1.000e+00	0.0003;0.9997	0.0071;0.9929	t|1e1.1o1|1e2.1o1	2	3	1;0	chr3	+	50113544-50115428;50114251-50115428	50112614-50113544;50114251-50114251;50115352-50115607		http://genome.ucsc.edu/cgi-bin/hgTracks?db=hg38&position=chr3%3A50115607-50112614
RBM5	ENSG00000003756.17	ENSG00000003756.17:t:50117074-50117175	0.0000;0.0000	7.674e-21;7.674e-21	1.000e+00;1.000e+00	0.9997;0.0003	0.9997;0.0003	t|1e1.1o1|1e2.1o1	2	3	0;0	chr3	+	50115980-50117074;50116717-50117074	50115906-50116231;50116545-50116717;50117074-50117175		http://genome.ucsc.edu/cgi-bin/hgTracks?db=hg38&position=chr3%3A50117175-50115906
POLDIP2	ENSG00000004142.12	ENSG00000004142.12:s:28349079-28349162	0.0000;0.0000	7.674e-21;7.674e-21	1.000e+00;1.000e+00	0.9998;0.0002	0.9918;0.0082	s|1e1.1o1|2e1.1o1	2	2	0;1	chr17	-	28348231-28349083;28348231-28349079	28346633-28348231;28349079-28349162		http://genome.ucsc.edu/cgi-bin/hgTracks?db=hg38&position=chr17%3A28349162-28346633
POLDIP2	ENSG00000004142.12	ENSG00000004142.12:s:28350438-28350563	0.0000;0.0000;0.0000;0.0000	7.674e-21;7.674e-21;7.674e-21;7.674e-21	1.000e+00;1.000e+00;1.000e+00;1.000e+00	0.0001;0.0001;0.0017;0.9981	0.0001;0.0022;0.0064;0.9912	s|1e1.1o3|1e1.2o3|1e1.3o3|1e2.1o1	4	3	1;1;1;0	chr17	-	28349732-28350438;28349626-28350438;28349600-28350438;28349162-28350438	28349079-28349162;28349324-28349732;28350438-28350563		http://genome.ucsc.edu/cgi-bin/hgTracks?db=hg38&position=chr17%3A28350563-28349079
POLDIP2	ENSG00000004142.12	ENSG00000004142.12:s:28350766-28350792	0.0000;0.0000	7.674e-21;7.674e-21	1.000e+00;1.000e+00	0.9852;0.0148	0.9981;0.0019	s|1e1.1o1|1e2.1o1	2	3	0;1	chr17	-	28350563-28350766;28349162-28350766	28349079-28349162;28350438-28350563;28350766-28350792		http://genome.ucsc.edu/cgi-bin/hgTracks?db=hg38&position=chr17%3A28350792-28349079
POLDIP2	ENSG00000004142.12	ENSG00000004142.12:s:28351601-28351800	0.0000;0.0000	7.674e-21;7.674e-21	1.000e+00;1.000e+00	0.9998;0.0002	0.9989;0.0011	s|1e1.1o1|2e1.1o1	2	2	0;1	chr17	-	28350792-28351664;28350792-28351601	28350766-28350792;28351601-28351800		http://genome.ucsc.edu/cgi-bin/hgTracks?db=hg38&position=chr17%3A28351800-28350766
POLDIP2	ENSG00000004142.12	ENSG00000004142.12:s:28353695-28354022	0.0000;0.0000	7.674e-21;7.674e-21	1.000e+00;1.000e+00	0.0001;0.9999	0.0002;0.9998	s|1e1.1o2|1e1.2o2	2	2	1;0	chr17	-	28353356-28353695;28353316-28353695	28353241-28353356;28353695-28354022		http://genome.ucsc.edu/cgi-bin/hgTracks?db=hg38&position=chr17%3A28354022-28353241
POLDIP2	ENSG00000004142.12	ENSG00000004142.12:s:28354488-28354585	0.0000;0.0000	7.674e-21;7.674e-21	1.000e+00;1.000e+00	0.0002;0.9998	0.0002;0.9998	s|1e1.1o2|1e1.2o2	2	2	1;0	chr17	-	28354022-28354488;28353791-28354488	28353695-28354022;28354488-28354585		http://genome.ucsc.edu/cgi-bin/hgTracks?db=hg38&position=chr17%3A28354585-28353695
POLDIP2	ENSG00000004142.12	ENSG00000004142.12:s:28355795-28355876	0.0000;0.0000	7.674e-21;7.674e-21	1.000e+00;1.000e+00	0.9998;0.0002	0.9982;0.0018	s|1e1.1o2|1e1.2o2	2	2	0;0	chr17	-	28354585-28355795;28354531-28355795	28354488-28354585;28355795-28355876		http://genome.ucsc.edu/cgi-bin/hgTracks?db=hg38&position=chr17%3A28355876-28354488
POLDIP2	ENSG00000004142.12	ENSG00000004142.12:t:28349079-28349162	0.0000;0.0000;0.0000;0.0000	7.674e-21;7.674e-21;7.674e-21;7.674e-21	1.000e+00;1.000e+00;1.000e+00;1.000e+00	0.0140;0.9805;0.0053;0.0001	0.0023;0.9873;0.0081;0.0020	t|1e1.1o1|1e2.1o1|1e3.1o2|1e3.2o2	4	4	1;0;1;1	chr17	-	28349162-28350766;28349162-28350438;28349162-28349497;28349162-28349324	28349079-28349162;28349324-28349732;28350438-28350563;28350766-28350792		http://genome.ucsc.edu/cgi-bin/hgTracks?db=hg38&position=chr17%3A28350792-28349079
AK2	ENSG00000004455.17	ENSG00000004455.17:s:33012074-33012357	0.0000;-0.0000	7.675e-21;5.050e-15	9.999e-01;9.999e-01	0.0055;0.9945	0.0162;0.9838	s|1e1.1o1|1e2.1o1	2	3	0;0	chr1	-	33011710-33012074;33010833-33012074	33007940-33010833;33011448-33011710;33012074-33012357		http://genome.ucsc.edu/cgi-bin/hgTracks?db=hg38&position=chr1%3A33012357-33007940
AK2	ENSG00000004455.17	ENSG00000004455.17:s:33013044-33013402	0.0000;0.0493;-0.0587	7.674e-21;5.706e-04;7.974e-02	1.000e+00;4.800e-01;3.467e-01	0.0014;0.0743;0.9241	0.0168;0.1209;0.8596	s|1e1.1o2|1e1.2o2|1e2.1o1	3	3	1;0;0	chr1	-	33012142-33013207;33012122-33013207;33010833-33013207	33007940-33010833;33012074-33012357;33013044-33013402		http://genome.ucsc.edu/cgi-bin/hgTracks?db=hg38&position=chr1%3A33013402-33007940
AK2	ENSG00000004455.17	ENSG00000004455.17:s:33021367-33021461	0.0000;0.0000;0.0000;0.0001	7.674e-21;7.674e-21;7.674e-21;7.692e-21	1.000e+00;1.000e+00;1.000e+00;9.980e-01	0.0308;0.0023;0.0044;0.9629	0.0173;0.0030;0.0026;0.9768	s|1e1.1o3|1e1.2o3|1e1.3o3|1e2.1o1	4	3	0;0;1;0	chr1	-	33020161-33021367;33020039-33021367;33018389-33021367;33014594-33021367	33014365-33014594;33017460-33020161;33021367-33021461		http://genome.ucsc.edu/cgi-bin/hgTracks?db=hg38&position=chr1%3A33021461-33014365
AK2	ENSG00000004455.17	ENSG00000004455.17:s:33021593-33021703	-0.0000;0.0000	7.675e-21;7.675e-21	9.999e-01;9.999e-01	0.9724;0.0276	0.9634;0.0366	s|1e1.1o1|1e2.1o1	2	3	0;0	chr1	-	33021461-33021593;33014594-33021593	33014365-33014594;33021367-33021461;33021593-33021703		http://genome.ucsc.edu/cgi-bin/hgTracks?db=hg38&position=chr1%3A33021703-33014365
AK2	ENSG00000004455.17	ENSG00000004455.17:s:33024120-33024567	0.0000;0.0000;0.0000	7.674e-21;7.674e-21;7.674e-21	1.000e+00;1.000e+00;1.000e+00	0.0000;0.9999;0.0000	0.0058;0.9899;0.0042	s|1e1.1o1|1e2.1o1|1e3.1o1	3	4	1;0;1	chr1	-	33022133-33024442;33021703-33024442;33014594-33024442	33014365-33014594;33021593-33021703;33021983-33022133;33024120-33024567		http://genome.ucsc.edu/cgi-bin/hgTracks?db=hg38&position=chr1%3A33024567-33014365
AK2	ENSG00000004455.17	ENSG00000004455.17:s:33036736-33037004	0.0000;0.0077;0.0000;0.0000	7.674e-21;1.018e-20;7.674e-21;7.674e-21	1.000e+00;7.970e-01;1.000e+00;1.000e+00	0.0168;0.9542;0.0279;0.0000	0.0142;0.9580;0.0248;0.0021	s|1e1.1o1|1e2.1o1|1e3.1o1|1e4.1o1	4	5	0;0;0;1	chr1	-	33031661-33036736;33024567-33036736;33021703-33036736;33014594-33036736	33014365-33014594;33021593-33021703;33024120-33024567;33031544-33031661;33036736-33037004		http://genome.ucsc.edu/cgi-bin/hgTracks?db=hg38&position=chr1%3A33037004-33014365
AK2	ENSG00000004455.17	ENSG00000004455.17:t:33007940-33010833	-0.0285;0.0302;0.0000	3.351e-02;3.973e-02;7.674e-21	4.935e-01;4.725e-01;1.000e+00	0.8968;0.1014;0.0019	0.8559;0.1420;0.0015	t|1e1.1o1|1e2.1o1|1e3.1o1	3	4	0;0;0	chr1	-	33010833-33013207;33010833-33012074;33010833-33011448	33007940-33010833;33011448-33011710;33012074-33012357;33013044-33013402		http://genome.ucsc.edu/cgi-bin/hgTracks?db=hg38&position=chr1%3A33013402-33007940
AK2	ENSG00000004455.17	ENSG00000004455.17:t:33014365-33014594	0.0000;0.0000;0.0000;-0.0018	7.674e-21;7.674e-21;7.676e-21;8.296e-21	1.000e+00;1.000e+00;9.998e-01;9.409e-01	0.0000;0.0000;0.0271;0.9728	0.0019;0.0038;0.0366;0.9572	t|1e1.1o1|1e2.1o1|1e3.1o1|1e4.1o1	4	5	1;1;0;0	chr1	-	33014594-33036736;33014594-33024442;33014594-33021593;33014594-33021367	33014365-33014594;33021367-33021461;33021593-33021703;33024120-33024567;33036736-33037004		http://genome.ucsc.edu/cgi-bin/hgTracks?db=hg38&position=chr1%3A33037004-33014365
AK2	ENSG00000004455.17	ENSG00000004455.17:t:33021593-33021703	0.0000;0.0000;0.0000	7.674e-21;7.674e-21;7.674e-21	1.000e+00;1.000e+00;1.000e+00	0.0233;0.9766;0.0000	0.0231;0.9765;0.0005	t|1e1.1o1|1e2.1o1|1e3.1o1	3	4	0;0;1	chr1	-	33021703-33036736;33021703-33024442;33021703-33021983	33021593-33021703;33021983-33022133;33024120-33024567;33036736-33037004		http://genome.ucsc.edu/cgi-bin/hgTracks?db=hg38&position=chr1%3A33037004-33021593
AK2	ENSG00000004455.17	ENSG00000004455.17:t:33024120-33024567	0.0000;0.0000	7.674e-21;7.674e-21	1.000e+00;1.000e+00	0.9798;0.0202	0.9845;0.0155	t|1e1.1o1|1e2.1o1	2	3	0;0	chr1	-	33024567-33036736;33024567-33031544	33024120-33024567;33031544-33031661;33036736-33037004		http://genome.ucsc.edu/cgi-bin/hgTracks?db=hg38&position=chr1%3A33037004-33024120
AK2	ENSG00000004455.17	ENSG00000004455.17:t:33031544-33031661	0.0000;-0.0000	1.543e-06;1.544e-06	9.983e-01;9.983e-01	0.0044;0.9956	0.0051;0.9949	t|1e1.1o1|1e2.1o1	2	3	0;0	chr1	-	33031661-33080199;33031661-33036736	33031544-33031661;33036736-33037004;33080199-33080311		http://genome.ucsc.edu/cgi-bin/hgTracks?db=hg38&position=chr1%3A33080311-33031544
SLC25A13	ENSG00000004864.14	ENSG00000004864.14:s:96146554-96146696	0.0000;-0.0040;0.0041	7.674e-21;9.453e-08;1.104e-07	1.000e+00;8.805e-01;8.775e-01	0.0003;0.0342;0.9656	0.0003;0.0279;0.9718	s|1e1.1o1|1e2.1o1|1e3.1o1	3	4	1;1;0	chr7	-	96146443-96146556;96133917-96146556;96131881-96146556	na-96133917;na-96146443;96131743-96131881;96146554-96146696		http://genome.ucsc.edu/cgi-bin/hgTracks?db=hg38&position=chr7%3A96146696-96131743
SLC25A13	ENSG00000004864.14	ENSG00000004864.14:s:96170044-96170149	0.0000;0.0000;0.0000	7.674e-21;7.674e-21;7.674e-21	1.000e+00;1.000e+00;1.000e+00	0.0008;0.0002;0.9990	0.0003;0.0047;0.9950	s|1e1.1o1|1e2.1o1|1e3.1o1	3	4	0;0;0	chr7	-	96169943-96170045;96166978-96170045;96146696-96170045	96146554-96146696;96166922-96166978;96169868-96169943;96170044-96170149		http://genome.ucsc.edu/cgi-bin/hgTracks?db=hg38&position=chr7%3A96170149-96146554
SLC25A13	ENSG00000004864.14	ENSG00000004864.14:s:96171472-96171524	0.0000;-0.0000	7.674e-21;7.674e-21	1.000e+00;1.000e+00	0.0003;0.9997	0.0086;0.9914	s|1e1.1o2|1e1.2o2	2	2	1;0	chr7	-	96170149-96171472;96170125-96171472	96170044-96170149;96171472-96171524		http://genome.ucsc.edu/cgi-bin/hgTracks?db=hg38&position=chr7%3A96171524-96170044
SLC25A13	ENSG00000004864.14	ENSG00000004864.14:s:96189294-96189379	0.0000;-0.0502;0.0504	7.674e-21;1.234e-02;1.511e-02	1.000e+00;4.583e-01;4.533e-01	0.0017;0.0748;0.9226	0.0021;0.0273;0.9713	s|1e1.1o1|1e2.1o2|1e2.2o2	3	3	1;0;0	chr7	-	96187119-96189294;96185014-96189294;96185011-96189294	na-96187119;96184927-96185014;96189294-96189379		http://genome.ucsc.edu/cgi-bin/hgTracks?db=hg38&position=chr7%3A96189379-96184927
SLC25A13	ENSG00000004864.14	ENSG00000004864.14:s:96191109-96191247	0.0000;0.0000	7.674e-21;7.674e-21	1.000e+00;1.000e+00	0.9996;0.0004	0.9995;0.0005	s|1e1.1o1|1e2.1o1	2	3	0;1	chr7	-	96189674-96191109;96189378-96191109	96189294-96189379;96189581-96189674;96191109-96191247		http://genome.ucsc.edu/cgi-bin/hgTracks?db=hg38&position=chr7%3A96191247-96189294
SLC25A13	ENSG00000004864.14	ENSG00000004864.14:s:96208838-96208977	-0.0000;0.0000	7.674e-21;7.674e-21	1.000e+00;1.000e+00	0.0217;0.9783	0.0004;0.9996	s|1e1.1o1|1e2.1o1	2	3	1;0	chr7	-	96196104-96208838;96193183-96208838	96193037-96193183;96196008-96196104;96208838-96208977		http://genome.ucsc.edu/cgi-bin/hgTracks?db=hg38&position=chr7%3A96208977-96193037
SLC25A13	ENSG00000004864.14	ENSG00000004864.14:s:96234802-96234917	-0.0000;0.0000	7.674e-21;7.674e-21	1.000e+00;1.000e+00	0.9996;0.0004	0.9875;0.0125	s|1e1.1o1|1e2.1o1	2	3	0;1	chr7	-	96208977-96234802;96193183-96234802	96193037-96193183;96208838-96208977;96234802-96234917		http://genome.ucsc.edu/cgi-bin/hgTracks?db=hg38&position=chr7%3A96234917-96193037
SLC25A13	ENSG00000004864.14	ENSG00000004864.14:s:96277196-96277338	-0.0001;0.0001	5.339e-13;7.718e-21	9.951e-01;9.951e-01	0.9927;0.0073	0.9731;0.0269	s|1e1.1o1|1e2.1o1	2	3	0;0	chr7	-	96234917-96277196;96208977-96277196	96208838-96208977;96234802-96234917;96277196-96277338		http://genome.ucsc.edu/cgi-bin/hgTracks?db=hg38&position=chr7%3A96277338-96208838
SLC25A13	ENSG00000004864.14	ENSG00000004864.14:s:96296898-96296951	0.0085;-0.0262;0.0000	1.118e-07;4.435e-05;7.674e-21	7.856e-01;5.888e-01;1.000e+00	0.0055;0.9897;0.0053	0.0459;0.9450;0.0082	s|1e1.1o1|1e2.1o1|1e3.1o1	3	4	1;0;1	chr7	-	96284751-96296898;96277338-96296898;96234917-96296898	96234802-96234917;96277196-96277338;96284616-96284751;96296898-96296951		http://genome.ucsc.edu/cgi-bin/hgTracks?db=hg38&position=chr7%3A96296951-96234802
SLC25A13	ENSG00000004864.14	ENSG00000004864.14:t:96146554-96146696	0.0000;0.0000	7.674e-21;7.674e-21	1.000e+00;1.000e+00	0.9997;0.0003	0.9961;0.0039	t|1e1.1o1|1e2.1o1	2	3	0;0	chr7	-	96146696-96170045;96146696-96166922	96146554-96146696;96166922-96166978;96170044-96170149		http://genome.ucsc.edu/cgi-bin/hgTracks?db=hg38&position=chr7%3A96170149-96146554
SLC25A13	ENSG00000004864.14	ENSG00000004864.14:t:96189294-96189379	0.0000;0.0000	7.674e-21;7.674e-21	1.000e+00;1.000e+00	0.0004;0.9996	0.0005;0.9995	t|1e1.1o1|1e2.1o1	2	3	1;0	chr7	-	96189378-96191109;96189378-96189581	96189294-96189379;96189581-96189674;96191109-96191247		http://genome.ucsc.edu/cgi-bin/hgTracks?db=hg38&position=chr7%3A96191247-96189294
SLC25A13	ENSG00000004864.14	ENSG00000004864.14:t:96193037-96193183	0.0000;-0.0000;0.0000	7.674e-21;7.674e-21;7.674e-21	1.000e+00;1.000e+00;1.000e+00	0.0002;0.9996;0.0002	0.0109;0.9888;0.0003	t|1e1.1o1|1e2.1o1|1e3.1o1	3	4	1;0;1	chr7	-	96193183-96234802;96193183-96208838;96193183-96196008	96193037-96193183;96196008-96196104;96208838-96208977;96234802-96234917		http://genome.ucsc.edu/cgi-bin/hgTracks?db=hg38&position=chr7%3A96234917-96193037
SLC25A13	ENSG00000004864.14	ENSG00000004864.14:t:96208838-96208977	0.0000;-0.0000	7.674e-21;7.686e-21	1.000e+00;1.000e+00	0.0069;0.9931	0.0186;0.9814	t|1e1.1o1|1e2.1o1	2	3	0;0	chr7	-	96208977-96277196;96208977-96234802	96208838-96208977;96234802-96234917;96277196-96277338		http://genome.ucsc.edu/cgi-bin/hgTracks?db=hg38&position=chr7%3A96277338-96208838
SLC25A13	ENSG00000004864.14	ENSG00000004864.14:t:96234802-96234917	0.0000;-0.0000	7.674e-21;3.936e-18	1.000e+00;1.000e+00	0.0063;0.9937	0.0120;0.9880	t|1e1.1o1|1e2.1o1	2	3	1;0	chr7	-	96234917-96296898;96234917-96277196	96234802-96234917;96277196-96277338;96296898-96296951		http://genome.ucsc.edu/cgi-bin/hgTracks?db=hg38&position=chr7%3A96296951-96234802
SLC25A13	ENSG00000004864.14	ENSG00000004864.14:t:96277196-96277338	-0.0113;0.0113	2.791e-08;2.767e-08	7.407e-01;7.407e-01	0.9949;0.0051	0.9518;0.0482	t|1e1.1o1|1e2.1o1	2	3	0;1	chr7	-	96277338-96296898;96277338-96284616	96277196-96277338;96284616-96284751;96296898-96296951		http://genome.ucsc.edu/cgi-bin/hgTracks?db=hg38&position=chr7%3A96296951-96277196
SLC25A13	ENSG00000004864.14	ENSG00000004864.14:t:96296898-96296951	0.0000;0.0000	7.674e-21;7.674e-21	1.000e+00;1.000e+00	0.9996;0.0004	0.9985;0.0015	t|1e1.1o1|1e2.1o1	2	3	0;0	chr7	-	96296951-96321942;96296951-96309538	96296898-96296951;96309538-96309684;96321942-96322147		http://genome.ucsc.edu/cgi-bin/hgTracks?db=hg38&position=chr7%3A96322147-96296898
DVL2	ENSG00000004975.12	ENSG00000004975.12:s:7227863-7228384	0.0000;-0.0000	7.712e-21;7.674e-21	1.000e+00;1.000e+00	0.9816;0.0184	0.9830;0.0170	s|1e1.1o2|1e1.2o2	2	2	0;0	chr17	-	7227783-7227977;7227711-7227977	7227655-7227827;7227863-7228384		http://genome.ucsc.edu/cgi-bin/hgTracks?db=hg38&position=chr17%3A7228384-7227655
DVL2	ENSG00000004975.12	ENSG00000004975.12:s:7229683-7229943	0.0000;0.0000	7.674e-21;7.674e-21	1.000e+00;1.000e+00	0.9996;0.0004	0.9986;0.0014	s|1e1.1o1|2e2.2o2	2	3	0;1	chr17	-	7229678-7229808;7229447-7229683	7229287-7229475;7229544-7229678;7229683-7229943		http://genome.ucsc.edu/cgi-bin/hgTracks?db=hg38&position=chr17%3A7229943-7229287
DVL2	ENSG00000004975.12	ENSG00000004975.12:s:7230046-7230155	-0.0764;0.0764	3.190e-01;3.190e-01	1.514e-01;1.514e-01	0.3487;0.6513	0.2582;0.7418	s|1e1.1o1|2e1.1o1	2	2	0;0	chr17	-	7229943-7230058;7229943-7230046	7229683-7229943;7230046-7230155		http://genome.ucsc.edu/cgi-bin/hgTracks?db=hg38&position=chr17%3A7230155-7229683
DVL2	ENSG00000004975.12	ENSG00000004975.12:s:7230285-7230430	0.0001;-0.0001	2.776e-15;7.696e-21	9.977e-01;9.977e-01	0.9724;0.0276	0.9776;0.0224	s|1e1.1o2|1e1.2o2	2	2	0;0	chr17	-	7230155-7230285;7230137-7230285	7230046-7230155;7230285-7230430		http://genome.ucsc.edu/cgi-bin/hgTracks?db=hg38&position=chr17%3A7230430-7230046
DVL2	ENSG00000004975.12	ENSG00000004975.12:t:7229287-7229475	0.0000;0.0000;-0.0000	7.674e-21;7.674e-21;7.674e-21	1.000e+00;1.000e+00;1.000e+00	0.0026;0.0003;0.9971	0.0106;0.0012;0.9885	t|1e2.1o1|2e1.2o2|2e2.1o1	3	3	0;1;0	chr17	-	7229475-7229588;7229447-7229683;7229447-7229588	7229287-7229475;7229544-7229678;7229683-7229943		http://genome.ucsc.edu/cgi-bin/hgTracks?db=hg38&position=chr17%3A7229943-7229287
DVL2	ENSG00000004975.12	ENSG00000004975.12:t:7230728-7230797	-0.0000;0.0000	7.674e-21;7.674e-21	1.000e+00;1.000e+00	0.9954;0.0046	0.9911;0.0089	t|1e1.1o1|1e2.1o1	2	3	0;0	chr17	-	7230797-7234069;7230797-7233936	7230728-7230797;7233936-7234061;7234069-7234517		http://genome.ucsc.edu/cgi-bin/hgTracks?db=hg38&position=chr17%3A7234517-7230728
SKAP2	ENSG00000005020.13	ENSG00000005020.13:s:26844029-26844137	0.0000;0.0000	7.674e-21;7.674e-21	1.000e+00;1.000e+00	0.0038;0.9962	0.0008;0.9992	s|1e1.1o1|1e2.1o1	2	3	0;0	chr7	-	26746686-26844030;26739964-26844030	26739887-26739964;26746567-26746686;26844029-26844137		http://genome.ucsc.edu/cgi-bin/hgTracks?db=hg38&position=chr7%3A26844137-26739887
SKAP2	ENSG00000005020.13	ENSG00000005020.13:s:26854137-26854162	0.0000;0.0000	7.674e-21;7.677e-21	1.000e+00;1.000e+00	0.0036;0.9964	0.0009;0.9991	s|1e1.1o1|1e2.1o1	2	3	0;0	chr7	-	26848068-26854137;26844137-26854137	26844029-26844137;26847996-26848068;26854137-26854162		http://genome.ucsc.edu/cgi-bin/hgTracks?db=hg38&position=chr7%3A26854162-26844029
SKAP2	ENSG00000005020.13	ENSG00000005020.13:s:26864363-26864590	-0.0000;0.0000	1.079e-15;7.674e-21	1.000e+00;1.000e+00	0.9985;0.0015	0.9983;0.0017	s|1e1.1o1|1e2.1o1	2	3	0;1	chr7	-	26854890-26864363;26844137-26864363	26844029-26844137;26854785-26854890;26864363-26864590		http://genome.ucsc.edu/cgi-bin/hgTracks?db=hg38&position=chr7%3A26864590-26844029
SKAP2	ENSG00000005020.13	ENSG00000005020.13:t:26739887-26739964	0.0000;0.0000	7.674e-21;7.674e-21	1.000e+00;1.000e+00	0.9993;0.0007	0.9992;0.0008	t|1e1.1o1|1e2.1o1	2	3	0;0	chr7	-	26739964-26844030;26739964-26742342	26739887-26739964;26742342-26742475;26844029-26844137		http://genome.ucsc.edu/cgi-bin/hgTracks?db=hg38&position=chr7%3A26844137-26739887
SKAP2	ENSG00000005020.13	ENSG00000005020.13:t:26844029-26844137	0.0000;0.0000;0.0000	7.674e-21;7.682e-21;7.674e-21	1.000e+00;1.000e+00;1.000e+00	0.0006;0.9970;0.0024	0.0006;0.9988;0.0006	t|1e1.1o1|1e2.1o1|1e3.1o1	3	4	1;0;0	chr7	-	26844137-26864363;26844137-26854137;26844137-26847996	26844029-26844137;26847996-26848068;26854137-26854162;26864363-26864590		http://genome.ucsc.edu/cgi-bin/hgTracks?db=hg38&position=chr7%3A26864590-26844029
SKAP2	ENSG00000005020.13	ENSG00000005020.13:t:26854785-26854890	0.0000;0.0000;-0.0000;0.0000;0.0000;0.0000	7.674e-21;7.674e-21;5.678e-15;7.674e-21;7.674e-21;7.674e-21	1.000e+00;1.000e+00;1.000e+00;1.000e+00;1.000e+00;1.000e+00	0.0005;0.0005;0.9975;0.0005;0.0005;0.0005	0.0006;0.0006;0.9972;0.0006;0.0006;0.0006	t|1e1.1o1|1e2.1o1|1e3.1o1|1e4.1o1|1e5.1o1|1e6.1o1	6	7	0;0;0;0;0;0	chr7	-	26854890-26893839;26854890-26864842;26854890-26864363;26854890-26857920;26854890-26857451;26854890-26855118	26854785-26854890;26855118-26855151;26857451-26857678;26857920-26858159;26864363-26864590;26864842-26865113;26893839-26893973		http://genome.ucsc.edu/cgi-bin/hgTracks?db=hg38&position=chr7%3A26893973-26854785
PRKAR2B	ENSG00000005249.13	ENSG00000005249.13:s:107121952-107122004	-0.0071;0.0071	2.757e-02;2.757e-02	5.644e-01;5.644e-01	0.9197;0.0803	0.9028;0.0972	s|1e1.1o1|1e2.1o1	2	3	0;1	chr7	+	107122004-107128212;107122004-107140847	107121952-107122004;107128212-107128295;107140847-107140953		http://genome.ucsc.edu/cgi-bin/hgTracks?db=hg38&position=chr7%3A107140953-107121952
PRKAR2B	ENSG00000005249.13	ENSG00000005249.13:s:107156984-107157049	-0.0161;0.0161	3.112e-02;3.112e-02	5.806e-01;5.806e-01	0.9963;0.0037	0.9558;0.0442	s|1e1.1o1|1e2.1o1	2	3	0;1	chr7	+	107157049-107157186;107157049-107159449	107156984-107157049;107157186-107157324;107159449-107161811		http://genome.ucsc.edu/cgi-bin/hgTracks?db=hg38&position=chr7%3A107161811-107156984
PRKAR2B	ENSG00000005249.13	ENSG00000005249.13:t:107070281-107070316	-0.0000;0.0000	1.143e-06;1.143e-06	9.988e-01;9.988e-01	0.9963;0.0037	0.9951;0.0049	t|1e1.1o1|1e2.1o1	2	3	0;0	chr7	+	107045214-107070281;107069986-107070281	107044705-107045214;107069625-107069986;107070281-107070316		http://genome.ucsc.edu/cgi-bin/hgTracks?db=hg38&position=chr7%3A107070316-107044705
PRKAR2B	ENSG00000005249.13	ENSG00000005249.13:t:107121952-107122004	-0.0000;0.0000	6.235e-07;6.226e-07	9.992e-01;9.992e-01	0.9966;0.0034	0.9954;0.0046	t|1e1.1o1|1e2.1o1	2	3	0;0	chr7	+	107070316-107121952;107091885-107121952	107070281-107070316;107091676-107091885;107121952-107122004		http://genome.ucsc.edu/cgi-bin/hgTracks?db=hg38&position=chr7%3A107122004-107070281
PRKAR2B	ENSG00000005249.13	ENSG00000005249.13:t:107140847-107140953	0.0757;-0.0757	3.555e-01;3.555e-01	1.218e-01;1.218e-01	0.0813;0.9187	0.1843;0.8157	t|1e1.1o1|1e2.1o1	2	3	1;0	chr7	+	107122004-107140847;107128295-107140847	107121952-107122004;107128212-107128295;107140847-107140953		http://genome.ucsc.edu/cgi-bin/hgTracks?db=hg38&position=chr7%3A107140953-107121952
PRKAR2B	ENSG00000005249.13	ENSG00000005249.13:t:107159449-107161811	0.0163;-0.0163	3.427e-02;3.427e-02	5.709e-01;5.709e-01	0.0054;0.9946	0.0446;0.9554	t|1e1.1o1|1e2.1o1	2	3	1;0	chr7	+	107157049-107159449;107157324-107159449	107156984-107157049;107157186-107157324;107159449-107161811		http://genome.ucsc.edu/cgi-bin/hgTracks?db=hg38&position=chr7%3A107161811-107156984
MSL3	ENSG00000005302.19	ENSG00000005302.19:s:11758159-11758365	-0.0000;0.0000	2.104e-09;1.764e-09	1.000e+00;1.000e+00	0.9978;0.0022	0.9969;0.0031	s|1e1.1o1|1e2.1o1	2	3	0;0	chrX	+	11758365-11759793;11758365-11760403	11758159-11758365;11759772-11759875;11760403-11760498		http://genome.ucsc.edu/cgi-bin/hgTracks?db=hg38&position=chrX%3A11760498-11758159
MSL3	ENSG00000005302.19	ENSG00000005302.19:s:11759772-11759875	-0.0000;0.0000	6.519e-09;6.416e-09	9.983e-01;9.983e-01	0.9989;0.0011	0.9875;0.0125	s|1e1.1o1|1e2.1o1	2	3	0;0	chrX	+	11759875-11760403;11759875-11760837	11759772-11759875;11760403-11760498;11760837-11761054		http://genome.ucsc.edu/cgi-bin/hgTracks?db=hg38&position=chrX%3A11761054-11759772
MSL3	ENSG00000005302.19	ENSG00000005302.19:s:11760837-11761054	-0.0942;0.0942	4.511e-01;4.511e-01	6.128e-02;6.128e-02	0.9922;0.0078	0.8826;0.1174	s|1e1.1o1|1e2.1o1	2	3	0;0	chrX	+	11760937-11761500;11760937-11762130	11760837-11761054;11761500-11761582;11762130-11762256		http://genome.ucsc.edu/cgi-bin/hgTracks?db=hg38&position=chrX%3A11762256-11760837
MSL3	ENSG00000005302.19	ENSG00000005302.19:s:11762130-11762256	0.0207;-0.0207	5.012e-02;5.012e-02	4.796e-01;4.796e-01	0.8976;0.1024	0.9366;0.0634	s|1e1.1o1|2e2.2o2	2	3	0;1	chrX	+	11762252-11762837;11762256-11763921	11762130-11762256;11762837-11762997;11763780-11764251		http://genome.ucsc.edu/cgi-bin/hgTracks?db=hg38&position=chrX%3A11764251-11762130
MSL3	ENSG00000005302.19	ENSG00000005302.19:s:11763780-11764251	0.0050;-0.0063;0.0000;0.0000	3.348e-04;5.351e-04;7.674e-21;7.674e-21	8.558e-01;8.257e-01;1.000e+00;1.000e+00	0.0009;0.9972;0.0009;0.0009	0.0388;0.9585;0.0014;0.0014	s|1e1.1o4|1e1.2o4|1e1.3o4|1e1.4o4	4	2	0;0;0;0	chrX	+	11763938-11765193;11763938-11765467;11763938-11765470;11763938-11765522	11763780-11764251;11765193-11766267		http://genome.ucsc.edu/cgi-bin/hgTracks?db=hg38&position=chrX%3A11766267-11763780
MSL3	ENSG00000005302.19	ENSG00000005302.19:s:11765193-11766267	0.0881;0.0000;0.0000;-0.0882;0.0000;0.0000	4.188e-01;7.674e-21;7.674e-21;4.190e-01;7.674e-21;7.674e-21	9.997e-02;1.000e+00;1.000e+00;1.001e-01;1.000e+00;1.000e+00	0.0579;0.0007;0.0007;0.9397;0.0007;0.0007	0.1664;0.0007;0.0007;0.8308;0.0007;0.0007	s|1e1.1o1|1e2.1o1|1e3.1o1|1e4.1o3|1e4.2o3|1e5.1o1	6	6	0;0;0;0;0;0	chrX	+	11765729-11766961;11765729-11767145;11765729-11767819;11765729-11768573;11765729-11768575;11765729-11772156	11765193-11766267;11766961-11767052;11767145-11767286;11767819-11767986;11768573-11769102;11772156-11772255		http://genome.ucsc.edu/cgi-bin/hgTracks?db=hg38&position=chrX%3A11772255-11765193
MSL3	ENSG00000005302.19	ENSG00000005302.19:s:11772156-11772255	0.0000;-0.0000	1.093e-08;1.075e-08	9.999e-01;9.999e-01	0.9967;0.0033	0.9975;0.0025	s|1e1.1o1|1e2.1o1	2	3	0;0	chrX	+	11772255-11772621;11772255-11774980	11772156-11772255;11772621-11772705;11774980-11775772		http://genome.ucsc.edu/cgi-bin/hgTracks?db=hg38&position=chrX%3A11775772-11772156
MSL3	ENSG00000005302.19	ENSG00000005302.19:t:11759772-11759875	-0.0420;0.0009;-0.0035;0.0127	1.544e-01;1.225e-05;1.021e-02;3.509e-03	2.817e-01;9.682e-01;6.496e-01;7.070e-01	0.8990;0.0010;0.0990;0.0010	0.8414;0.0217;0.0873;0.0454	t|1e1.1o1|1e2.1o2|1e2.2o2|1e3.1o1	4	4	0;0;0;0	chrX	+	11758365-11759793;11758688-11759793;11758773-11759793;11759712-11759793	11758159-11758365;11758556-11759320;11759402-11759712;11759772-11759875		http://genome.ucsc.edu/cgi-bin/hgTracks?db=hg38&position=chrX%3A11759875-11758159
MSL3	ENSG00000005302.19	ENSG00000005302.19:t:11760403-11760498	0.0000;-0.0000;0.0000	7.674e-21;1.812e-15;7.674e-21	1.000e+00;1.000e+00;1.000e+00	0.0007;0.9985;0.0007	0.0011;0.9978;0.0011	t|1e1.1o1|1e2.1o1|1e3.1o2	3	4	0;0;0	chrX	+	11758365-11760403;11759875-11760403;11760309-11760403	11758159-11758365;11759772-11759875;11760043-11760339;11760403-11760498		http://genome.ucsc.edu/cgi-bin/hgTracks?db=hg38&position=chrX%3A11760498-11758159
MSL3	ENSG00000005302.19	ENSG00000005302.19:t:11760837-11761054	0.0000;0.0000;0.0000;-0.0000	7.674e-21;7.676e-21;7.674e-21;1.374e-10	1.000e+00;9.998e-01;1.000e+00;9.997e-01	0.0007;0.0007;0.0007;0.9979	0.0007;0.0097;0.0007;0.9890	t|1e1.1o1|1e2.1o1|1e3.2o2|1e4.1o1	4	5	0;0;0;0	chrX	+	11759712-11760837;11759875-11760837;11760339-11760837;11760498-11760837	11759402-11759712;11759772-11759875;11760043-11760339;11760403-11760498;11760837-11761054		http://genome.ucsc.edu/cgi-bin/hgTracks?db=hg38&position=chrX%3A11761054-11759402
MSL3	ENSG00000005302.19	ENSG00000005302.19:t:11762130-11762256	0.1489;-0.1489	8.799e-01;8.799e-01	1.044e-03;1.044e-03	0.0085;0.9915	0.1764;0.8236	t|1e1.1o1|1e2.1o1	2	3	0;0	chrX	+	11760937-11762130;11761582-11762130	11760837-11761054;11761500-11761582;11762130-11762256		http://genome.ucsc.edu/cgi-bin/hgTracks?db=hg38&position=chrX%3A11762256-11760837
MSL3	ENSG00000005302.19	ENSG00000005302.19:t:11763780-11764251	0.0065;-0.0065	9.846e-03;9.846e-03	6.451e-01;6.451e-01	0.9157;0.0843	0.9388;0.0612	t|1e2.1o1|2e1.2o2	2	3	0;1	chrX	+	11762997-11763780;11762256-11763921	11762130-11762256;11762837-11762997;11763780-11764251		http://genome.ucsc.edu/cgi-bin/hgTracks?db=hg38&position=chrX%3A11764251-11762130
MSL3	ENSG00000005302.19	ENSG00000005302.19:t:11768573-11769102	-0.0000;0.0000;0.0000;0.0000;0.0000;0.0000	2.741e-10;7.674e-21;7.674e-21;7.674e-21;7.674e-21;7.674e-21	1.000e+00;1.000e+00;1.000e+00;1.000e+00;1.000e+00;1.000e+00	0.9965;0.0007;0.0007;0.0007;0.0007;0.0007	0.9957;0.0009;0.0009;0.0009;0.0009;0.0009	t|1e1.1o1|1e2.1o2|1e2.2o2|1e3.1o1|2e1.1o1|3e2.1o2	6	4	0;1;0;0;0;0	chrX	+	11765729-11768573;11767169-11768573;11767286-11768573;11767862-11768573;11765729-11768575;11767169-11768622	11765193-11766267;11767145-11767286;11767819-11767986;11768573-11769102		http://genome.ucsc.edu/cgi-bin/hgTracks?db=hg38&position=chrX%3A11769102-11765193
MSL3	ENSG00000005302.19	ENSG00000005302.19:t:11772156-11772255	-0.0000;0.0000	5.936e-09;5.969e-09	9.999e-01;9.999e-01	0.0031;0.9969	0.0021;0.9979	t|1e1.1o1|1e2.1o1	2	3	0;0	chrX	+	11765729-11772156;11768682-11772156	11765193-11766267;11768573-11769102;11772156-11772255		http://genome.ucsc.edu/cgi-bin/hgTracks?db=hg38&position=chrX%3A11772255-11765193
MSL3	ENSG00000005302.19	ENSG00000005302.19:t:11774980-11775772	-0.0000;0.0000	1.460e-08;1.460e-08	9.999e-01;9.999e-01	0.0036;0.9964	0.0021;0.9979	t|1e1.1o1|1e2.1o1	2	3	0;0	chrX	+	11772255-11774980;11772705-11774980	11772156-11772255;11772621-11772705;11774980-11775772		http://genome.ucsc.edu/cgi-bin/hgTracks?db=hg38&position=chrX%3A11775772-11772156
WDR54	ENSG00000005448.17	ENSG00000005448.17:s:74421678-74421816	-0.0051;0.0377;-0.0247	5.317e-07;8.245e-02;5.609e-02	7.521e-01;3.793e-01;4.663e-01	0.0466;0.8159;0.1391	0.0370;0.8612;0.1049	s|1e1.1o2|1e1.2o2|1e2.1o1	3	3	0;0;0	chr2	+	74421816-74422120;74421816-74422153;74421816-74422870	74421678-74421816;74422120-74422610;74422870-74423111		http://genome.ucsc.edu/cgi-bin/hgTracks?db=hg38&position=chr2%3A74423111-74421678
WDR54	ENSG00000005448.17	ENSG00000005448.17:s:74422870-74423111	0.0000;0.0000	7.674e-21;7.674e-21	1.000e+00;1.000e+00	0.0003;0.9997	0.0003;0.9997	s|1e1.1o2|1e1.2o2	2	2	0;0	chr2	+	74422932-74423191;74422932-74423319	74422870-74423111;74423191-74423385		http://genome.ucsc.edu/cgi-bin/hgTracks?db=hg38&position=chr2%3A74423385-74422870
WDR54	ENSG00000005448.17	ENSG00000005448.17:s:74423191-74423385	-0.0002;0.0000;0.0000	1.199e-15;7.674e-21;7.674e-21	9.897e-01;1.000e+00;1.000e+00	0.9709;0.0065;0.0234	0.9660;0.0118;0.0217	s|1e1.1o2|1e1.2o2|1e2.1o1	3	3	0;1;1	chr2	+	74423385-74423478;74423385-74423483;74423385-74423855	74423191-74423385;74423478-74423531;74423855-74423982		http://genome.ucsc.edu/cgi-bin/hgTracks?db=hg38&position=chr2%3A74423982-74423191
WDR54	ENSG00000005448.17	ENSG00000005448.17:s:74423855-74423982	0.0395;-0.0000;-0.0020	3.845e-05;7.675e-21;8.655e-21	5.158e-01;9.999e-01;9.099e-01	0.9327;0.0273;0.0399	0.9630;0.0104;0.0270	s|1e1.1o1|1e2.1o2|1e2.2o2	3	3	0;0;0	chr2	+	74423982-74424875;74423982-74425075;74423982-74425097	74423855-74423982;74424873-74424976;74425075-74425237		http://genome.ucsc.edu/cgi-bin/hgTracks?db=hg38&position=chr2%3A74425237-74423855
WDR54	ENSG00000005448.17	ENSG00000005448.17:s:74425417-74425491	-0.0050;0.0050	6.696e-12;9.275e-21	8.558e-01;8.558e-01	0.9796;0.0204	0.9552;0.0448	s|1e1.1o2|1e1.2o2	2	2	0;0	chr2	+	74425491-74425570;74425491-74425640	74425417-74425491;74425570-74425755		http://genome.ucsc.edu/cgi-bin/hgTracks?db=hg38&position=chr2%3A74425755-74425417
WDR54	ENSG00000005448.17	ENSG00000005448.17:t:74422870-74423111	-0.0152;0.0152	1.053e-02;1.053e-02	6.515e-01;6.515e-01	0.0947;0.9053	0.0674;0.9326	t|1e1.1o1|1e2.1o1	2	3	0;0	chr2	+	74421816-74422870;74422375-74422870	74421678-74421816;74422120-74422610;74422870-74423111		http://genome.ucsc.edu/cgi-bin/hgTracks?db=hg38&position=chr2%3A74423111-74421678
WDR54	ENSG00000005448.17	ENSG00000005448.17:t:74423855-74423982	0.0000;-0.0000	7.675e-21;8.741e-21	9.999e-01;9.999e-01	0.0232;0.9768	0.0241;0.9759	t|1e1.1o1|1e2.1o1	2	3	1;0	chr2	+	74423385-74423855;74423531-74423855	74423191-74423385;74423478-74423531;74423855-74423982		http://genome.ucsc.edu/cgi-bin/hgTracks?db=hg38&position=chr2%3A74423982-74423191
WDR54	ENSG00000005448.17	ENSG00000005448.17:t:74425075-74425237	-0.0000;0.0414;-0.0006	7.674e-21;1.883e-07;7.894e-21	1.000e+00;5.086e-01;9.780e-01	0.0246;0.9398;0.0363	0.0091;0.9689;0.0223	t|1e1.1o1|1e2.1o1|2e1.1o1	3	3	0;0;0	chr2	+	74423982-74425075;74424975-74425075;74423982-74425097	74423855-74423982;74424873-74424976;74425075-74425237		http://genome.ucsc.edu/cgi-bin/hgTracks?db=hg38&position=chr2%3A74425237-74423855
ZFX	ENSG00000005889.15	ENSG00000005889.15:s:24149629-24149794	0.0000;-0.1785;-0.0003;0.1854;0.0000	5.632e-07;7.355e-01;1.998e-05;7.490e-01;5.632e-07	9.995e-01;1.763e-02;9.884e-01;1.576e-02;9.995e-01	0.0018;0.3575;0.0054;0.6339;0.0018	0.0021;0.1431;0.0021;0.8502;0.0021	s|1e1.1o1|1e2.2o2|1e3.1o1|1e4.1o1|1e5.1o1	5	6	0;0;0;0;0	chrX	+	24149794-24150506;24149794-24151691;24149794-24152720;24149794-24172715;24149794-24207326	24149629-24149794;24150506-24150819;24151687-24151800;24152720-24152830;24172715-24172914;24207326-24207475		http://genome.ucsc.edu/cgi-bin/hgTracks?db=hg38&position=chrX%3A24207475-24149629
ZFX	ENSG00000005889.15	ENSG00000005889.15:s:24172715-24172914	-0.0087;0.0566;-0.0444	6.671e-02;2.426e-01;2.035e-01	4.387e-01;1.960e-01;2.302e-01	0.1997;0.1852;0.6142	0.1948;0.2589;0.5406	s|1e1.1o1|1e2.1o1|1e3.1o1	3	4	0;0;0	chrX	+	24172800-24173607;24172800-24175389;24172800-24179183	24172715-24172914;24173607-24173723;24175389-24175443;24179183-24179770		http://genome.ucsc.edu/cgi-bin/hgTracks?db=hg38&position=chrX%3A24179770-24172715
ZFX	ENSG00000005889.15	ENSG00000005889.15:s:24175389-24175443	0.0003;-0.0003	1.689e-04;1.689e-04	9.798e-01;9.798e-01	0.0063;0.9937	0.0102;0.9898	s|1e1.1o1|1e2.1o1	2	3	0;1	chrX	+	24175443-24177684;24175443-24179183	24175389-24175443;24177684-24177866;24179183-24179770		http://genome.ucsc.edu/cgi-bin/hgTracks?db=hg38&position=chrX%3A24179770-24175389
ZFX	ENSG00000005889.15	ENSG00000005889.15:s:24179183-24179770	0.0000;-0.0000	2.657e-10;1.604e-10	1.000e+00;1.000e+00	0.9972;0.0028	0.9982;0.0018	s|1e1.1o1|1e2.1o1	2	3	0;0	chrX	+	24179770-24207326;24179770-24207712	24179183-24179770;24207326-24207475;24207712-24207859		http://genome.ucsc.edu/cgi-bin/hgTracks?db=hg38&position=chrX%3A24207859-24179183
ZFX	ENSG00000005889.15	ENSG00000005889.15:s:24207712-24207859	0.1367;-0.0000;-0.1349	7.293e-01;3.208e-10;7.188e-01	2.102e-02;1.000e+00;2.270e-02	0.8397;0.0017;0.1583	0.9901;0.0013;0.0087	s|1e1.1o1|1e2.1o1|2e1.1o1	3	3	0;0;1	chrX	+	24207855-24208218;24207855-24208900;24207859-24208218	24207712-24207859;24208218-24208370;24208900-24209040		http://genome.ucsc.edu/cgi-bin/hgTracks?db=hg38&position=chrX%3A24209040-24207712
ZFX	ENSG00000005889.15	ENSG00000005889.15:s:24208218-24208370	0.0000;-0.0000	1.726e-10;7.674e-21	1.000e+00;1.000e+00	0.9975;0.0025	0.9979;0.0021	s|1e1.1o1|1e2.1o1	2	3	0;1	chrX	+	24208370-24208900;24208370-24210193	24208218-24208370;24208900-24209040;24210193-24216255		http://genome.ucsc.edu/cgi-bin/hgTracks?db=hg38&position=chrX%3A24216255-24208218
ZFX	ENSG00000005889.15	ENSG00000005889.15:t:24152720-24152830	-0.0006;0.0002;0.0004	2.375e-04;8.217e-05;5.422e-04	9.624e-01;9.898e-01;9.355e-01	0.0083;0.0038;0.9879	0.0071;0.0071;0.9858	t|1e1.1o1|1e2.1o1|1e3.1o1	3	4	0;0;0	chrX	+	24149794-24152720;24151481-24152720;24151800-24152720	24149629-24149794;24151426-24151481;24151687-24151800;24152720-24152830		http://genome.ucsc.edu/cgi-bin/hgTracks?db=hg38&position=chrX%3A24152830-24149629
ZFX	ENSG00000005889.15	ENSG00000005889.15:t:24172715-24172914	0.0015;0.2366;-0.3622;0.0754	1.906e-04;8.812e-01;9.981e-01;3.402e-01	9.421e-01;4.967e-03;1.733e-05;1.340e-01	0.0111;0.3361;0.5191;0.1214	0.0213;0.5901;0.1689;0.2163	t|1e1.1o1|1e2.1o1|1e3.1o1|1e4.1o1	4	5	1;0;0;0	chrX	+	24149253-24172715;24149794-24172715;24152830-24172715;24161842-24172715	24149173-24149253;24149629-24149794;24152720-24152830;24161715-24161842;24172715-24172914		http://genome.ucsc.edu/cgi-bin/hgTracks?db=hg38&position=chrX%3A24172914-24149173
ZFX	ENSG00000005889.15	ENSG00000005889.15:t:24175389-24175443	0.0583;-0.0583	2.993e-01;2.993e-01	1.480e-01;1.480e-01	0.7611;0.2389	0.8629;0.1371	t|1e1.1o1|1e2.1o1	2	3	0;1	chrX	+	24172800-24175389;24173723-24175389	24172715-24172914;24173607-24173723;24175389-24175443		http://genome.ucsc.edu/cgi-bin/hgTracks?db=hg38&position=chrX%3A24175443-24172715
ZFX	ENSG00000005889.15	ENSG00000005889.15:t:24179183-24179770	-0.0426;-0.0065;0.0125;0.0260	2.154e-01;4.515e-03;1.036e-01;1.750e-02	2.156e-01;6.770e-01;3.631e-01;5.453e-01	0.6449;0.0530;0.2952;0.0065	0.5957;0.0358;0.3068;0.0660	t|1e1.1o1|1e2.1o1|1e3.1o1|1e4.1o1	4	5	0;0;1;0	chrX	+	24172800-24179183;24173723-24179183;24175443-24179183;24177866-24179183	24172715-24172914;24173607-24173723;24175389-24175443;24177684-24177866;24179183-24179770		http://genome.ucsc.edu/cgi-bin/hgTracks?db=hg38&position=chrX%3A24179770-24172715
ZFX	ENSG00000005889.15	ENSG00000005889.15:t:24207326-24207475	-0.0000;0.0000;-0.0000	7.674e-21;4.080e-09;7.360e-09	1.000e+00;9.992e-01;9.989e-01	0.0018;0.0018;0.9963	0.0012;0.0117;0.9871	t|1e1.1o1|1e2.1o1|1e3.1o1	3	4	0;0;0	chrX	+	24149794-24207326;24150130-24207326;24179770-24207326	24149629-24149794;24149854-24150130;24179183-24179770;24207326-24207475		http://genome.ucsc.edu/cgi-bin/hgTracks?db=hg38&position=chrX%3A24207475-24149629
ZFX	ENSG00000005889.15	ENSG00000005889.15:t:24207712-24207859	0.0000;-0.0000	7.674e-21;4.699e-12	1.000e+00;1.000e+00	0.0022;0.9978	0.0022;0.9978	t|1e1.1o1|1e2.1o1	2	3	0;0	chrX	+	24179770-24207712;24207475-24207712	24179183-24179770;24207326-24207475;24207712-24207859		http://genome.ucsc.edu/cgi-bin/hgTracks?db=hg38&position=chrX%3A24207859-24179183
ZFX	ENSG00000005889.15	ENSG00000005889.15:t:24208900-24209040	-0.0000;0.0000	7.674e-21;1.726e-10	1.000e+00;1.000e+00	0.0025;0.9975	0.0021;0.9979	t|1e1.1o2|1e2.1o1	2	3	0;0	chrX	+	24207855-24208900;24208370-24208900	24207712-24207859;24208218-24208370;24208900-24209040		http://genome.ucsc.edu/cgi-bin/hgTracks?db=hg38&position=chrX%3A24209040-24207712
ZFX	ENSG00000005889.15	ENSG00000005889.15:t:24210193-24216255	-0.0000;0.0000	8.343e-09;8.797e-09	9.999e-01;9.999e-01	0.0034;0.9966	0.0024;0.9976	t|1e1.1o1|1e2.1o1	2	3	1;0	chrX	+	24208370-24210193;24209040-24210193	24208218-24208370;24208900-24209040;24210193-24216255		http://genome.ucsc.edu/cgi-bin/hgTracks?db=hg38&position=chrX%3A24216255-24208218
GDE1	ENSG00000006007.12	ENSG00000006007.12:s:19510839-19510944	0.0000;0.0000	7.674e-21;7.674e-21	1.000e+00;1.000e+00	0.9951;0.0049	0.9991;0.0009	s|1e1.1o1|1e2.1o1	2	3	0;1	chr16	-	19507779-19510839;19505092-19510839	19503861-19505132;19507655-19507779;19510839-19510944		http://genome.ucsc.edu/cgi-bin/hgTracks?db=hg38&position=chr16%3A19510944-19503861
GDE1	ENSG00000006007.12	ENSG00000006007.12:t:19503861-19505132	-0.0000;-0.0000;0.0000	7.674e-21;8.205e-21;7.674e-21	1.000e+00;1.000e+00;1.000e+00	0.0047;0.9948;0.0005	0.0005;0.9924;0.0072	t|1e1.1o1|1e2.1o2|1e2.2o2	3	3	1;0;0	chr16	-	19505092-19510839;19505092-19507687;19505092-19507655	19503861-19505132;19507655-19507779;19510839-19510944		http://genome.ucsc.edu/cgi-bin/hgTracks?db=hg38&position=chr16%3A19510944-19503861
GDE1	ENSG00000006007.12	ENSG00000006007.12:t:19517014-19517189	-0.0072;0.0070;0.0000	1.890e-03;1.908e-03;7.674e-21	7.285e-01;7.333e-01;1.000e+00	0.9204;0.0790;0.0006	0.9053;0.0939;0.0007	t|1e1.1o1|2e1.1o1|2e2.1o1	3	3	0;0;0	chr16	-	19517189-19521704;19517185-19521704;19517185-19521223	19517014-19517189;19521223-19521588;19521704-19522123		http://genome.ucsc.edu/cgi-bin/hgTracks?db=hg38&position=chr16%3A19522123-19517014
YBX2	ENSG00000006047.13	ENSG00000006047.13:s:7288749-7288838	0.0000;0.0000	7.674e-21;7.674e-21	1.000e+00;1.000e+00	0.9996;0.0004	0.9995;0.0005	s|1e1.1o2|1e1.2o2	2	2	0;0	chr17	-	7288643-7288749;7288476-7288749	7288263-7288643;7288749-7288838		http://genome.ucsc.edu/cgi-bin/hgTracks?db=hg38&position=chr17%3A7288838-7288263
YBX2	ENSG00000006047.13	ENSG00000006047.13:s:7289968-7290071	0.0001;-0.0001	7.703e-21;6.565e-15	9.968e-01;9.968e-01	0.0069;0.9931	0.0273;0.9727	s|1e1.1o1|2e1.1o1	2	2	1;0	chr17	-	7289725-7289977;7289725-7289968	7289530-7289725;7289968-7290071		http://genome.ucsc.edu/cgi-bin/hgTracks?db=hg38&position=chr17%3A7290071-7289530
YBX2	ENSG00000006047.13	ENSG00000006047.13:s:7292026-7292059	0.0000;-0.0000;0.0000	7.674e-21;8.203e-17;7.677e-21	1.000e+00;9.996e-01;9.997e-01	0.0045;0.9830;0.0118	0.0013;0.9755;0.0234	s|1e1.1o1|1e2.1o1|1e3.1o1	3	4	0;0;1	chr17	-	7291779-7292026;7291182-7292026;7290535-7292026	7290251-7290563;7290796-7291182;7291532-7291779;7292026-7292059		http://genome.ucsc.edu/cgi-bin/hgTracks?db=hg38&position=chr17%3A7292059-7290251
YBX2	ENSG00000006047.13	ENSG00000006047.13:t:7290251-7290563	0.0000;-0.0000;0.0000	7.674e-21;1.968e-19;7.674e-21	1.000e+00;9.984e-01;1.000e+00	0.0104;0.9783;0.0106	0.0165;0.9706;0.0129	t|1e1.1o1|1e2.1o2|1e2.2o2	3	3	1;0;1	chr17	-	7290535-7292026;7290535-7291093;7290535-7290796	7290251-7290563;7290796-7291182;7292026-7292059		http://genome.ucsc.edu/cgi-bin/hgTracks?db=hg38&position=chr17%3A7292059-7290251
YBX2	ENSG00000006047.13	ENSG00000006047.13:t:7290796-7291182	0.0005;-0.0005	8.432e-09;7.981e-09	8.327e-01;8.327e-01	0.9688;0.0312	0.9595;0.0405	t|1e1.1o1|1e2.1o1	2	3	0;0	chr17	-	7291182-7292026;7291182-7291532	7290796-7291182;7291532-7291779;7292026-7292059		http://genome.ucsc.edu/cgi-bin/hgTracks?db=hg38&position=chr17%3A7292059-7290796
YBX2	ENSG00000006047.13	ENSG00000006047.13:t:7293075-7293538	0.0000;0.0000;0.0000	7.674e-21;7.674e-21;7.674e-21	1.000e+00;1.000e+00;1.000e+00	0.0066;0.9818;0.0118	0.0055;0.9942;0.0003	t|1e1.1o1|1e2.1o1|1e3.1o1	3	4	0;0;0	chr17	-	7293538-7294568;7293538-7294230;7293538-7293828	7293075-7293538;7293828-7293935;7294230-7294556;7294568-7294639		http://genome.ucsc.edu/cgi-bin/hgTracks?db=hg38&position=chr17%3A7294639-7293075
AP2B1	ENSG00000006125.18	ENSG00000006125.18:s:35586899-35587428	0.0000;0.0000	7.674e-21;7.674e-21	1.000e+00;1.000e+00	0.0002;0.9998	0.0019;0.9981	s|1e1.1o1|1e2.1o1	2	3	1;0	chr17	+	35587428-35591358;35587428-35594008	35586899-35587428;35591358-35591490;35594008-35594067		http://genome.ucsc.edu/cgi-bin/hgTracks?db=hg38&position=chr17%3A35594067-35586899
AP2B1	ENSG00000006125.18	ENSG00000006125.18:s:35587452-35587663	0.0000;-0.0666;0.0000;0.0000;0.0648	7.674e-21;2.419e-01;7.674e-21;7.674e-21;2.354e-01	1.000e+00;1.874e-01;1.000e+00;1.000e+00;1.833e-01	0.0001;0.6748;0.0129;0.0170;0.2992	0.0001;0.5968;0.0091;0.0228;0.3720	s|1e1.1o1|1e2.1o1|2e2.1o1|3e2.1o1|4e2.1o1	5	3	0;0;1;1;0	chr17	+	35587597-35588625;35587597-35594008;35587630-35594008;35587635-35594008;35587663-35594008	35587452-35587663;35588625-35588733;35594008-35594067		http://genome.ucsc.edu/cgi-bin/hgTracks?db=hg38&position=chr17%3A35594067-35587452
AP2B1	ENSG00000006125.18	ENSG00000006125.18:s:35594008-35594067	0.0000;0.0000	7.674e-21;7.674e-21	1.000e+00;1.000e+00	0.0001;0.9999	0.0001;0.9999	s|1e1.1o1|1e2.1o1	2	3	1;0	chr17	+	35594067-35596538;35594067-35598230	35594008-35594067;35596538-na;35598230-35598335		http://genome.ucsc.edu/cgi-bin/hgTracks?db=hg38&position=chr17%3A35598335-35594008
AP2B1	ENSG00000006125.18	ENSG00000006125.18:s:35598230-35598335	0.0000;0.0000;-0.0000;0.0000	7.674e-21;7.674e-21;7.674e-21;7.674e-21	1.000e+00;1.000e+00;1.000e+00;1.000e+00	0.0021;0.0160;0.9816;0.0001	0.0205;0.0037;0.9726;0.0031	s|1e1.1o1|1e2.1o1|1e3.1o1|1e4.1o1	4	5	0;0;0;1	chr17	+	35598335-35600937;35598335-35600986;35598335-35605705;35598335-35608142	35598230-35598335;35600937-35600985;35600986-35601071;35605705-35605840;35608142-35608165		http://genome.ucsc.edu/cgi-bin/hgTracks?db=hg38&position=chr17%3A35608165-35598230
AP2B1	ENSG00000006125.18	ENSG00000006125.18:s:35605705-35605840	0.0000;0.0000	7.674e-21;7.674e-21	1.000e+00;1.000e+00	0.9999;0.0001	0.9931;0.0069	s|1e1.1o1|1e2.1o1	2	3	0;0	chr17	+	35605840-35608142;35605840-35608256	35605705-35605840;35608142-35608165;35608256-35608387		http://genome.ucsc.edu/cgi-bin/hgTracks?db=hg38&position=chr17%3A35608387-35605705
AP2B1	ENSG00000006125.18	ENSG00000006125.18:s:35608256-35608387	0.0000;0.0000	7.674e-21;7.674e-21	1.000e+00;1.000e+00	0.9989;0.0011	0.9920;0.0080	s|1e1.1o1|1e2.1o1	2	3	0;1	chr17	+	35608387-35624397;35608387-35636341	35608256-35608387;35624397-35624587;35636341-35636456		http://genome.ucsc.edu/cgi-bin/hgTracks?db=hg38&position=chr17%3A35636456-35608256
AP2B1	ENSG00000006125.18	ENSG00000006125.18:s:35624397-35624587	0.0000;0.0000;0.0000	7.674e-21;7.674e-21;7.674e-21	1.000e+00;1.000e+00;1.000e+00	0.0084;0.9915;0.0001	0.0066;0.9933;0.0001	s|1e1.1o1|1e2.1o1|1e3.1o1	3	4	1;0;0	chr17	+	35624587-35625227;35624587-35626621;35624587-35627631	35624397-35624587;35625227-35625344;35626621-35626842;35627631-35627726		http://genome.ucsc.edu/cgi-bin/hgTracks?db=hg38&position=chr17%3A35627726-35624397
AP2B1	ENSG00000006125.18	ENSG00000006125.18:s:35639595-35639760	0.0000;0.0000	7.674e-21;7.674e-21	1.000e+00;1.000e+00	0.9999;0.0001	0.9920;0.0080	s|1e1.1o1|1e2.1o2	2	3	0;1	chr17	+	35639760-35641877;35639760-35650530	35639595-35639760;35641877-35641975;35650530-35650789		http://genome.ucsc.edu/cgi-bin/hgTracks?db=hg38&position=chr17%3A35650789-35639595
AP2B1	ENSG00000006125.18	ENSG00000006125.18:s:35650530-35650789	0.0000;0.0000	7.674e-21;7.674e-21	1.000e+00;1.000e+00	0.0001;0.9999	0.0011;0.9989	s|1e1.1o1|1e2.1o1	2	3	0;0	chr17	+	35650789-35650914;35650789-35657599	35650530-35650789;35650914-35651005;35657599-35657791		http://genome.ucsc.edu/cgi-bin/hgTracks?db=hg38&position=chr17%3A35657791-35650530
AP2B1	ENSG00000006125.18	ENSG00000006125.18:s:35657599-35657791	-0.0028;0.0328;-0.0072	8.639e-21;3.091e-03;4.285e-04	9.122e-01;5.386e-01;7.760e-01	0.0416;0.2818;0.6754	0.0218;0.3158;0.6628	s|1e1.1o1|1e2.1o1|1e3.1o1	3	4	0;0;0	chr17	+	35657791-35659764;35657791-35670857;35657791-35671754	35657599-35657791;35659764-35660120;35670857-35670898;35671754-35671900		http://genome.ucsc.edu/cgi-bin/hgTracks?db=hg38&position=chr17%3A35671900-35657599
AP2B1	ENSG00000006125.18	ENSG00000006125.18:s:35682695-35682824	0.0000;-0.0223;0.0221	7.674e-21;1.572e-20;8.704e-14	1.000e+00;6.072e-01;6.077e-01	0.0001;0.0529;0.9470	0.0004;0.0432;0.9562	s|1e1.1o2|1e1.2o2|1e2.1o1	3	3	1;1;0	chr17	+	35682824-35707907;35682824-35707914;35682824-35709224	35682695-35682824;35707907-35708009;35709224-35709308		http://genome.ucsc.edu/cgi-bin/hgTracks?db=hg38&position=chr17%3A35709308-35682695
AP2B1	ENSG00000006125.18	ENSG00000006125.18:s:35709224-35709308	0.0000;0.0000	7.674e-21;7.674e-21	1.000e+00;1.000e+00	0.9999;0.0001	0.9999;0.0001	s|1e1.1o1|1e2.1o1	2	3	0;1	chr17	+	35709308-35710234;35709308-35717195	35709224-35709308;35710234-35710320;35717195-35717349		http://genome.ucsc.edu/cgi-bin/hgTracks?db=hg38&position=chr17%3A35717349-35709224
AP2B1	ENSG00000006125.18	ENSG00000006125.18:s:35717195-35717349	0.0000;0.0000	7.674e-21;7.674e-21	1.000e+00;1.000e+00	0.0117;0.9883	0.0145;0.9855	s|1e1.1o1|1e2.1o1	2	3	1;0	chr17	+	35717349-35719854;35717349-35723625	35717195-35717349;35719854-35719997;35723625-35726413		http://genome.ucsc.edu/cgi-bin/hgTracks?db=hg38&position=chr17%3A35726413-35717195
AP2B1	ENSG00000006125.18	ENSG00000006125.18:t:35594008-35594067	0.0000;0.0024;-0.0257;0.0000;0.0000;0.0112;0.0000;0.0000;0.0000;0.0000	7.674e-21;2.968e-04;9.993e-04;7.674e-21;7.674e-21;4.447e-03;7.674e-21;7.674e-21;7.674e-21;7.674e-21	1.000e+00;6.944e-01;5.728e-01;1.000e+00;1.000e+00;7.231e-01;1.000e+00;1.000e+00;1.000e+00;1.000e+00	0.0000;0.5939;0.2588;0.0049;0.0066;0.1145;0.0094;0.0137;0.0000;0.0000	0.0000;0.5970;0.2298;0.0035;0.0089;0.1431;0.0107;0.0019;0.0000;0.0016	t|1e1.1o1|1e2.1o1|1e3.1o4|1e3.2o4|1e3.3o4|1e3.4o4|1e4.1o2|1e4.2o2|1e5.1o1|1e6.1o1	10	7	0;0;0;1;1;0;0;1;0;1	chr17	+	35578121-35594008;35587428-35594008;35587597-35594008;35587630-35594008;35587635-35594008;35587663-35594008;35587893-35594008;35588021-35594008;35588733-35594008;35591490-35594008	35578046-35578121;35586899-35587428;35587452-35587663;35587738-35588021;35588625-35588733;35591358-35591490;35594008-35594067		http://genome.ucsc.edu/cgi-bin/hgTracks?db=hg38&position=chr17%3A35594067-35578046
AP2B1	ENSG00000006125.18	ENSG00000006125.18:t:35598230-35598335	0.0000;0.0000	7.674e-21;7.674e-21	1.000e+00;1.000e+00	0.9986;0.0014	0.9997;0.0003	t|1e1.1o1|1e2.1o1	2	3	0;1	chr17	+	35594067-35598230;35597152-35598230	na-35597152;35594008-35594067;35598230-35598335		http://genome.ucsc.edu/cgi-bin/hgTracks?db=hg38&position=chr17%3A35598335-35594008
AP2B1	ENSG00000006125.18	ENSG00000006125.18:t:35605705-35605840	0.0000;0.0000;0.0000	7.674e-21;7.674e-21;7.674e-21	1.000e+00;1.000e+00;1.000e+00	0.9857;0.0003;0.0140	0.9797;0.0083;0.0116	t|1e1.1o1|1e2.1o1|1e3.1o1	3	4	0;1;0	chr17	+	35598335-35605705;35600952-35605705;35601071-35605705	35598230-35598335;35600937-35600985;35600986-35601071;35605705-35605840		http://genome.ucsc.edu/cgi-bin/hgTracks?db=hg38&position=chr17%3A35605840-35598230
AP2B1	ENSG00000006125.18	ENSG00000006125.18:t:35608142-35608165	0.0000;0.0000;0.0000;0.0000	7.674e-21;7.674e-21;7.674e-21;7.674e-21	1.000e+00;1.000e+00;1.000e+00;1.000e+00	0.0001;0.0001;0.9998;0.0001	0.0034;0.0001;0.9965;0.0001	t|1e1.1o1|1e2.1o1|1e3.1o1|1e4.1o1	4	5	1;0;0;0	chr17	+	35598335-35608142;35601071-35608142;35605840-35608142;35608055-35608142	35598230-35598335;35600986-35601071;35605705-35605840;35607837-35608055;35608142-35608165		http://genome.ucsc.edu/cgi-bin/hgTracks?db=hg38&position=chr17%3A35608165-35598230
AP2B1	ENSG00000006125.18	ENSG00000006125.18:t:35624397-35624587	0.0000;0.0000	7.674e-21;7.674e-21	1.000e+00;1.000e+00	0.9996;0.0004	0.9996;0.0004	t|1e1.1o1|1e2.1o1	2	3	0;0	chr17	+	35608387-35624397;35621363-35624397	35608256-35608387;35621275-35621363;35624397-35624587		http://genome.ucsc.edu/cgi-bin/hgTracks?db=hg38&position=chr17%3A35624587-35608256
AP2B1	ENSG00000006125.18	ENSG00000006125.18:t:35626621-35626842	0.0000;0.0000	7.674e-21;7.674e-21	1.000e+00;1.000e+00	0.9927;0.0073	0.9907;0.0093	t|1e1.1o1|1e2.1o1	2	3	0;1	chr17	+	35624587-35626621;35625344-35626621	35624397-35624587;35625227-35625344;35626621-35626842		http://genome.ucsc.edu/cgi-bin/hgTracks?db=hg38&position=chr17%3A35626842-35624397
AP2B1	ENSG00000006125.18	ENSG00000006125.18:t:35627631-35627726	0.0000;0.0000	7.674e-21;7.674e-21	1.000e+00;1.000e+00	0.0001;0.9999	0.0001;0.9999	t|1e1.1o1|1e2.1o1	2	3	0;0	chr17	+	35624587-35627631;35627505-35627631	35624397-35624587;35627385-35627505;35627631-35627726		http://genome.ucsc.edu/cgi-bin/hgTracks?db=hg38&position=chr17%3A35627726-35624397
AP2B1	ENSG00000006125.18	ENSG00000006125.18:t:35636341-35636456	0.0000;0.0000	7.674e-21;7.674e-21	1.000e+00;1.000e+00	0.0011;0.9989	0.0075;0.9925	t|1e1.1o1|1e2.1o1	2	3	1;0	chr17	+	35608387-35636341;35627726-35636341	35608256-35608387;35627631-35627726;35636341-35636456		http://genome.ucsc.edu/cgi-bin/hgTracks?db=hg38&position=chr17%3A35636456-35608256
AP2B1	ENSG00000006125.18	ENSG00000006125.18:t:35650530-35650789	0.0000;0.0000;0.0000	7.674e-21;7.674e-21;7.674e-21	1.000e+00;1.000e+00;1.000e+00	0.0001;0.9991;0.0009	0.0084;0.9908;0.0006	t|1e1.1o1|1e2.1o1|2e2.1o1	3	3	1;0;0	chr17	+	35639760-35650530;35641975-35650530;35641975-35650603	35639595-35639760;35641877-35641975;35650530-35650789		http://genome.ucsc.edu/cgi-bin/hgTracks?db=hg38&position=chr17%3A35650789-35639595
AP2B1	ENSG00000006125.18	ENSG00000006125.18:t:35657599-35657791	0.0000;0.0000	7.674e-21;7.674e-21	1.000e+00;1.000e+00	0.9999;0.0001	0.9999;0.0001	t|1e1.1o1|1e2.1o1	2	3	0;0	chr17	+	35650789-35657599;35651005-35657599	35650530-35650789;35650914-35651005;35657599-35657791		http://genome.ucsc.edu/cgi-bin/hgTracks?db=hg38&position=chr17%3A35657791-35650530
AP2B1	ENSG00000006125.18	ENSG00000006125.18:t:35670857-35670898	-0.0000;0.0000	6.033e-18;7.680e-21	9.994e-01;9.994e-01	0.9996;0.0004	0.9778;0.0222	t|1e1.1o1|1e2.1o1	2	3	0;1	chr17	+	35657791-35670857;35670113-35670857	na-35670113;35657599-35657791;35670857-35670898		http://genome.ucsc.edu/cgi-bin/hgTracks?db=hg38&position=chr17%3A35670898-35657599
AP2B1	ENSG00000006125.18	ENSG00000006125.18:t:35671754-35671900	-0.0432;0.0432	4.096e-02;4.096e-02	4.285e-01;4.285e-01	0.6837;0.3163	0.6353;0.3647	t|1e1.1o1|1e2.1o1	2	3	0;0	chr17	+	35657791-35671754;35670898-35671754	35657599-35657791;35670857-35670898;35671754-35671900		http://genome.ucsc.edu/cgi-bin/hgTracks?db=hg38&position=chr17%3A35671900-35657599
AP2B1	ENSG00000006125.18	ENSG00000006125.18:t:35709224-35709308	-0.0006;0.0006	3.904e-08;3.903e-08	9.603e-01;9.603e-01	0.9304;0.0696	0.9343;0.0657	t|1e1.1o1|1e2.1o1	2	3	0;1	chr17	+	35682824-35709224;35708009-35709224	35682695-35682824;35707907-35708009;35709224-35709308		http://genome.ucsc.edu/cgi-bin/hgTracks?db=hg38&position=chr17%3A35709308-35682695
AP2B1	ENSG00000006125.18	ENSG00000006125.18:t:35717195-35717349	0.0000;0.0000	7.674e-21;7.674e-21	1.000e+00;1.000e+00	0.0001;0.9999	0.0001;0.9999	t|1e1.1o1|1e2.1o1	2	3	1;0	chr17	+	35709308-35717195;35710320-35717195	35709224-35709308;35710234-35710320;35717195-35717349		http://genome.ucsc.edu/cgi-bin/hgTracks?db=hg38&position=chr17%3A35717349-35709224
AP2B1	ENSG00000006125.18	ENSG00000006125.18:t:35723625-35726413	0.0000;0.0000	7.674e-21;7.674e-21	1.000e+00;1.000e+00	0.9940;0.0060	0.9874;0.0126	t|1e1.1o1|1e2.1o1	2	3	0;1	chr17	+	35717349-35723625;35719997-35723625	35717195-35717349;35719854-35719997;35723625-35726413		http://genome.ucsc.edu/cgi-bin/hgTracks?db=hg38&position=chr17%3A35726413-35717195
RALA	ENSG00000006451.8	ENSG00000006451.8:s:39623565-39623825	0.0000;-0.0009;-0.0077;0.0003	7.674e-21;8.026e-21;2.410e-03;7.757e-21	1.000e+00;9.651e-01;7.698e-01;9.908e-01	0.0105;0.0383;0.9441;0.0027	0.0166;0.0292;0.9219;0.0324	s|1e1.1o1|1e2.1o1|1e3.1o1|1e4.1o1	4	5	1;1;0;0	chr7	+	39623825-39624331;39623825-39665226;39623825-39686631;39623825-39696685	39623565-39623825;39623886-39624427;39665226-39665290;39686631-39686781;39696685-39696859		http://genome.ucsc.edu/cgi-bin/hgTracks?db=hg38&position=chr7%3A39696859-39623565
RALA	ENSG00000006451.8	ENSG00000006451.8:s:39696685-39696859	-0.0000;0.0000	7.676e-21;7.676e-21	9.998e-01;9.998e-01	0.0164;0.9836	0.0124;0.9876	s|1e1.1o1|1e2.1o1	2	3	0;0	chr7	+	39696859-39697408;39696859-39706123	39696685-39696859;39697408-39697510;39706123-39708120		http://genome.ucsc.edu/cgi-bin/hgTracks?db=hg38&position=chr7%3A39708120-39696685
RALA	ENSG00000006451.8	ENSG00000006451.8:t:39686631-39686781	0.0026;-0.0000;0.0000	4.084e-12;7.675e-21;7.674e-21	9.141e-01;9.999e-01;1.000e+00	0.9571;0.0208;0.0191	0.9733;0.0120;0.0141	t|1e1.1o1|1e2.1o1|1e3.1o1	3	4	0;0;1	chr7	+	39623825-39686631;39624427-39686631;39665290-39686631	39623565-39623825;39623886-39624427;39665226-39665290;39686631-39686781		http://genome.ucsc.edu/cgi-bin/hgTracks?db=hg38&position=chr7%3A39686781-39623565
RALA	ENSG00000006451.8	ENSG00000006451.8:t:39696685-39696859	0.0000;-0.0000	7.674e-21;7.674e-21	1.000e+00;1.000e+00	0.0021;0.9979	0.0169;0.9831	t|1e1.1o1|1e2.1o1	2	3	0;0	chr7	+	39623825-39696685;39690590-39696685	39623565-39623825;39690382-39690590;39696685-39696859		http://genome.ucsc.edu/cgi-bin/hgTracks?db=hg38&position=chr7%3A39696859-39623565
RALA	ENSG00000006451.8	ENSG00000006451.8:t:39706123-39708120	0.0000;-0.0000;0.0000	7.674e-21;7.674e-21;7.674e-21	1.000e+00;1.000e+00;1.000e+00	0.9814;0.0183;0.0003	0.9889;0.0109;0.0002	t|1e1.1o1|1e2.1o1|1e3.1o1	3	4	0;0;0	chr7	+	39696859-39706123;39697510-39706123;39701019-39706123	39696685-39696859;39697408-39697510;39700880-39701019;39706123-39708120		http://genome.ucsc.edu/cgi-bin/hgTracks?db=hg38&position=chr7%3A39708120-39696685
KDM7A	ENSG00000006459.11	ENSG00000006459.11:s:140094056-140094138	-0.0000;0.0000	1.120e-07;1.125e-07	9.996e-01;9.996e-01	0.0042;0.9958	0.0031;0.9969	s|1e1.1o2|1e1.2o2	2	2	1;0	chr7	-	140092264-140094056;140092077-140094056	140091804-140092264;140094056-140094138		http://genome.ucsc.edu/cgi-bin/hgTracks?db=hg38&position=chr7%3A140094138-140091804
KDM7A	ENSG00000006459.11	ENSG00000006459.11:s:140096555-140096763	0.0211;-0.0211	2.222e-02;2.222e-02	5.643e-01;5.643e-01	0.0062;0.9938	0.0552;0.9448	s|1e1.1o1|1e2.1o1	2	3	0;0	chr7	-	140095711-140096555;140094138-140096555	140094056-140094138;140095618-140095711;140096555-140096763		http://genome.ucsc.edu/cgi-bin/hgTracks?db=hg38&position=chr7%3A140096763-140094056
KDM7A	ENSG00000006459.11	ENSG00000006459.11:s:140097522-140097642	0.0002;-0.0002	1.153e-07;1.151e-07	9.876e-01;9.876e-01	0.9772;0.0228	0.9870;0.0130	s|1e1.1o1|2e1.1o1	2	2	0;1	chr7	-	140097047-140097545;140097047-140097522	140096899-140097047;140097522-140097642		http://genome.ucsc.edu/cgi-bin/hgTracks?db=hg38&position=chr7%3A140097642-140096899
KDM7A	ENSG00000006459.11	ENSG00000006459.11:s:140126637-140126823	-0.0000;0.0000	1.576e-08;1.524e-08	9.998e-01;9.998e-01	0.9969;0.0031	0.9964;0.0036	s|1e1.1o1|1e2.1o1	2	3	0;1	chr7	-	140124783-140126637;140120529-140126637	140120442-140120529;140124621-140124783;140126637-140126823		http://genome.ucsc.edu/cgi-bin/hgTracks?db=hg38&position=chr7%3A140126823-140120442
KDM7A	ENSG00000006459.11	ENSG00000006459.11:s:140129493-140129653	0.0000;-0.0000	1.358e-09;9.632e-10	9.999e-01;9.999e-01	0.9939;0.0061	0.9972;0.0028	s|1e1.1o1|1e2.1o1	2	3	0;1	chr7	-	140127583-140129493;140120529-140129493	140120442-140120529;140127442-140127583;140129493-140129653		http://genome.ucsc.edu/cgi-bin/hgTracks?db=hg38&position=chr7%3A140129653-140120442
KDM7A	ENSG00000006459.11	ENSG00000006459.11:t:140094056-140094138	0.0628;-0.0628	2.863e-01;2.863e-01	1.552e-01;1.552e-01	0.7839;0.2161	0.8616;0.1384	t|1e1.1o1|1e2.1o1	2	3	0;0	chr7	-	140094138-140096555;140094138-140095618	140094056-140094138;140095618-140095711;140096555-140096763		http://genome.ucsc.edu/cgi-bin/hgTracks?db=hg38&position=chr7%3A140096763-140094056
KDM7A	ENSG00000006459.11	ENSG00000006459.11:t:140120442-140120529	-0.0023;-0.0001;0.0033	2.100e-03;2.839e-05;3.326e-03	9.154e-01;9.950e-01;8.817e-01	0.0169;0.0055;0.9789	0.0021;0.0021;0.9959	t|1e1.1o1|1e2.1o1|1e3.1o1	3	4	1;1;0	chr7	-	140120529-140129493;140120529-140126637;140120529-140124621	140120442-140120529;140124621-140124783;140126637-140126823;140129493-140129653		http://genome.ucsc.edu/cgi-bin/hgTracks?db=hg38&position=chr7%3A140129653-140120442
DBF4	ENSG00000006634.8	ENSG00000006634.8:s:87876216-87876778	-0.0486;0.0486	4.321e-03;4.321e-03	4.759e-01;4.759e-01	0.9860;0.0140	0.9266;0.0734	s|1e1.1o1|1e2.1o1	2	3	0;1	chr7	+	87876778-87878053;87876778-87884979	87876216-87876778;87878053-87878557;87884979-87885183		http://genome.ucsc.edu/cgi-bin/hgTracks?db=hg38&position=chr7%3A87885183-87876216
DBF4	ENSG00000006634.8	ENSG00000006634.8:s:87887329-87887398	-0.0000;0.0000;0.0000	7.674e-21;7.674e-21;7.674e-21	1.000e+00;1.000e+00;1.000e+00	0.9953;0.0003;0.0044	0.9829;0.0097;0.0075	s|1e1.1o1|1e2.1o1|1e3.1o1	3	4	0;1;1	chr7	+	87887398-87887983;87887398-87888328;87887398-87896474	87887329-87887398;87887968-87888059;87888328-87888368;87896183-87896510		http://genome.ucsc.edu/cgi-bin/hgTracks?db=hg38&position=chr7%3A87896510-87887329
DBF4	ENSG00000006634.8	ENSG00000006634.8:s:87896183-87896510	0.0216;-0.0217;0.0000	3.086e-02;3.071e-02;7.674e-21	5.288e-01;5.287e-01;1.000e+00	0.8159;0.1838;0.0003	0.8522;0.1476;0.0002	s|1e1.1o2|1e1.2o2|1e2.2o2	3	3	0;0;0	chr7	+	87896510-87897294;87896510-87897297;87896510-87900282	87896183-87896510;87897294-87897339;87900221-87900349		http://genome.ucsc.edu/cgi-bin/hgTracks?db=hg38&position=chr7%3A87900349-87896183
DBF4	ENSG00000006634.8	ENSG00000006634.8:s:87897294-87897339	-0.0202;0.0196;0.0000	4.301e-06;3.830e-06;7.674e-21	6.367e-01;6.418e-01;1.000e+00	0.9911;0.0086;0.0003	0.9497;0.0501;0.0002	s|1e1.1o2|1e1.2o2|1e2.1o1	3	3	0;0;1	chr7	+	87897339-87900221;87897339-87900282;87897339-87907188	87897294-87897339;87900221-87900349;87907188-87909553		http://genome.ucsc.edu/cgi-bin/hgTracks?db=hg38&position=chr7%3A87909553-87897294
DBF4	ENSG00000006634.8	ENSG00000006634.8:s:87900221-87900349	-0.0000;0.0000;0.0000	7.674e-21;7.674e-21;7.674e-21	1.000e+00;1.000e+00;1.000e+00	0.9994;0.0003;0.0003	0.9937;0.0060;0.0003	s|1e1.1o1|1e2.1o1|1e3.1o1	3	4	0;1;1	chr7	+	87900349-87900764;87900349-87904292;87900349-87907188	87900221-87900349;87900764-87900878;87904292-87904416;87907188-87909553		http://genome.ucsc.edu/cgi-bin/hgTracks?db=hg38&position=chr7%3A87909553-87900221
DBF4	ENSG00000006634.8	ENSG00000006634.8:s:87900764-87900878	-0.0134;0.0134	9.088e-03;9.088e-03	6.576e-01;6.576e-01	0.7846;0.2154	0.7664;0.2336	s|1e1.1o1|1e2.1o1	2	3	0;1	chr7	+	87900878-87904292;87900878-87907188	87900764-87900878;87904292-87904416;87907188-87909553		http://genome.ucsc.edu/cgi-bin/hgTracks?db=hg38&position=chr7%3A87909553-87900764
DBF4	ENSG00000006634.8	ENSG00000006634.8:t:87884979-87885183	0.0517;-0.0129;-0.0318	2.952e-02;1.554e-02;5.302e-02	4.278e-01;6.368e-01;4.384e-01	0.0145;0.1490;0.8360	0.0791;0.1277;0.7956	t|1e1.1o1|1e2.1o2|1e2.2o2	3	3	1;0;0	chr7	+	87876778-87884979;87878133-87884979;87878225-87884979	87876216-87876778;87878053-87878557;87884979-87885183		http://genome.ucsc.edu/cgi-bin/hgTracks?db=hg38&position=chr7%3A87885183-87876216
DBF4	ENSG00000006634.8	ENSG00000006634.8:t:87896183-87896510	0.0000;-0.0079;0.0012	7.674e-21;4.681e-09;8.050e-21	1.000e+00;7.976e-01;9.602e-01	0.0036;0.9797;0.0163	0.0087;0.9530;0.0383	t|1e1.1o1|1e2.1o1|1e3.1o1	3	4	1;0;1	chr7	+	87887398-87896474;87888059-87896474;87888368-87896474	87887329-87887398;87887968-87888059;87888328-87888368;87896183-87896510		http://genome.ucsc.edu/cgi-bin/hgTracks?db=hg38&position=chr7%3A87896510-87887329
DBF4	ENSG00000006634.8	ENSG00000006634.8:t:87900221-87900349	-0.0202;0.0000;0.0196	4.301e-06;7.674e-21;3.830e-06	6.367e-01;1.000e+00;6.418e-01	0.9911;0.0003;0.0086	0.9497;0.0002;0.0501	t|1e2.1o1|2e1.1o1|2e2.1o1	3	3	0;0;0	chr7	+	87897339-87900221;87896510-87900282;87897339-87900282	87896183-87896510;87897294-87897339;87900221-87900349		http://genome.ucsc.edu/cgi-bin/hgTracks?db=hg38&position=chr7%3A87900349-87896183
DBF4	ENSG00000006634.8	ENSG00000006634.8:t:87904292-87904416	0.0000;0.0000	7.674e-21;7.674e-21	1.000e+00;1.000e+00	0.0005;0.9995	0.0058;0.9942	t|1e1.1o1|1e2.1o1	2	3	1;0	chr7	+	87900349-87904292;87900878-87904292	87900221-87900349;87900764-87900878;87904292-87904416		http://genome.ucsc.edu/cgi-bin/hgTracks?db=hg38&position=chr7%3A87904416-87900221
DBF4	ENSG00000006634.8	ENSG00000006634.8:t:87907188-87909553	0.0000;0.0000;0.0557;-0.0556	7.674e-21;7.674e-21;1.598e-01;1.601e-01	1.000e+00;1.000e+00;2.523e-01;2.518e-01	0.0002;0.0002;0.1779;0.8218	0.0002;0.0002;0.2392;0.7605	t|1e1.1o1|1e2.1o1|1e3.1o1|1e4.1o1	4	5	1;1;1;0	chr7	+	87897339-87907188;87900349-87907188;87900878-87907188;87904416-87907188	87897294-87897339;87900221-87900349;87900764-87900878;87904292-87904416;87907188-87909553		http://genome.ucsc.edu/cgi-bin/hgTracks?db=hg38&position=chr7%3A87909553-87897294
GTF2IRD1	ENSG00000006704.10	ENSG00000006704.10:s:74512830-74512971	0.0002;-0.0002	5.769e-07;5.772e-07	9.932e-01;9.932e-01	0.0027;0.9973	0.0151;0.9849	s|1e1.1o2|1e1.2o2	2	2	0;0	chr7	+	74512971-74515345;74512971-74515441	74512830-74512971;74515345-74515596		http://genome.ucsc.edu/cgi-bin/hgTracks?db=hg38&position=chr7%3A74515596-74512830
GTF2IRD1	ENSG00000006704.10	ENSG00000006704.10:s:74515345-74515596	0.1681;-0.1681	8.893e-01;8.893e-01	3.952e-03;3.952e-03	0.0043;0.9957	0.1964;0.8036	s|1e1.1o1|2e1.1o1	2	2	1;0	chr7	+	74515568-74518139;74515596-74518139	74515345-74515596;74518139-74518322		http://genome.ucsc.edu/cgi-bin/hgTracks?db=hg38&position=chr7%3A74518322-74515345
GTF2IRD1	ENSG00000006704.10	ENSG00000006704.10:s:74545744-74545809	0.0000;-0.0000	1.016e-11;7.674e-21	1.000e+00;1.000e+00	0.9977;0.0023	0.9978;0.0022	s|1e1.1o1|1e2.1o1	2	3	0;0	chr7	+	74545809-74547103;74545809-74555174	74545744-74545809;74547103-74547286;74555174-74555223		http://genome.ucsc.edu/cgi-bin/hgTracks?db=hg38&position=chr7%3A74555223-74545744
GTF2IRD1	ENSG00000006704.10	ENSG00000006704.10:s:74555174-74555223	-0.0321;0.0313;0.0000	2.225e-01;2.213e-01;2.816e-07	1.854e-01;1.869e-01;9.997e-01	0.5097;0.4886;0.0019	0.4735;0.5240;0.0028	s|1e1.1o2|1e1.2o2|1e2.1o1	3	3	0;0;0	chr7	+	74555223-74555393;74555223-74555438;74555223-74557639	74555174-74555223;74555393-74555494;74557639-74557722		http://genome.ucsc.edu/cgi-bin/hgTracks?db=hg38&position=chr7%3A74557722-74555174
GTF2IRD1	ENSG00000006704.10	ENSG00000006704.10:s:74600960-74601180	0.0000;-0.0000	3.659e-08;3.666e-08	9.998e-01;9.998e-01	0.0020;0.9980	0.0038;0.9962	s|1e1.1o1|2e1.1o1	2	2	1;0	chr7	+	74601177-74602365;74601180-74602365	74600960-74601180;74602365-74602604		http://genome.ucsc.edu/cgi-bin/hgTracks?db=hg38&position=chr7%3A74602604-74600960
GTF2IRD1	ENSG00000006704.10	ENSG00000006704.10:t:74508075-74508203	-0.0000;0.0000	2.973e-09;2.406e-09	9.999e-01;9.999e-01	0.9971;0.0029	0.9969;0.0031	t|1e1.1o1|1e2.1o1	2	3	0;0	chr7	+	74454176-74508075;74507676-74508075	74453790-74454176;74505992-74507676;74508075-74508203		http://genome.ucsc.edu/cgi-bin/hgTracks?db=hg38&position=chr7%3A74508203-74453790
GTF2IRD1	ENSG00000006704.10	ENSG00000006704.10:t:74555174-74555223	0.0000;-0.0000	4.812e-10;7.546e-10	1.000e+00;1.000e+00	0.0025;0.9975	0.0029;0.9971	t|1e1.1o1|1e2.1o1	2	3	0;0	chr7	+	74545809-74555174;74547286-74555174	74545744-74545809;74547103-74547286;74555174-74555223		http://genome.ucsc.edu/cgi-bin/hgTracks?db=hg38&position=chr7%3A74555223-74545744
GTF2IRD1	ENSG00000006704.10	ENSG00000006704.10:t:74557639-74557722	0.0000;-0.0000	3.987e-07;3.988e-07	9.993e-01;9.993e-01	0.0035;0.9965	0.0046;0.9954	t|1e1.1o1|1e2.1o1	2	3	0;0	chr7	+	74555223-74557639;74555494-74557639	74555174-74555223;74555393-74555494;74557639-74557722		http://genome.ucsc.edu/cgi-bin/hgTracks?db=hg38&position=chr7%3A74557722-74555174
PNPLA4	ENSG00000006757.12	ENSG00000006757.12:s:7925940-7926132	-0.0002;0.0002	4.382e-05;4.382e-05	9.918e-01;9.918e-01	0.9959;0.0041	0.9920;0.0080	s|1e1.1o1|1e2.1o1	2	3	0;1	chrX	-	7922098-7925940;7921848-7925940	7921713-7921848;7922004-7922098;7925940-7926132		http://genome.ucsc.edu/cgi-bin/hgTracks?db=hg38&position=chrX%3A7926132-7921713
PNPLA4	ENSG00000006757.12	ENSG00000006757.12:t:7921713-7921848	0.0000;-0.0000	1.899e-06;1.898e-06	9.984e-01;9.984e-01	0.0042;0.9958	0.0048;0.9952	t|1e1.1o1|1e2.1o1	2	3	1;0	chrX	-	7921848-7925940;7921848-7922004	7921713-7921848;7922004-7922098;7925940-7926132		http://genome.ucsc.edu/cgi-bin/hgTracks?db=hg38&position=chrX%3A7926132-7921713
PNPLA4	ENSG00000006757.12	ENSG00000006757.12:t:7922004-7922098	0.0002;-0.0002	4.382e-05;4.382e-05	9.918e-01;9.918e-01	0.0041;0.9959	0.0080;0.9920	t|1e1.1o2|1e2.1o1	2	3	0;0	chrX	-	7922098-7927686;7922098-7925940	7922004-7922098;7925940-7926132;7927671-7927739		http://genome.ucsc.edu/cgi-bin/hgTracks?db=hg38&position=chrX%3A7927739-7922004
PNPLA4	ENSG00000006757.12	ENSG00000006757.12:t:7925940-7926132	0.0182;-0.0337;0.0209	1.214e-01;1.195e-01;1.769e-01	3.282e-01;3.309e-01;2.476e-01	0.0702;0.0886;0.8317	0.0915;0.0179;0.8853	t|1e1.1o2|1e1.2o2|1e2.1o1	3	3	0;0;0	chrX	-	7926132-7927686;7926132-7927671;7926132-7927286	7925940-7926132;7927286-7927413;7927671-7927739		http://genome.ucsc.edu/cgi-bin/hgTracks?db=hg38&position=chrX%3A7927739-7925940
MARK4	ENSG00000007047.15	ENSG00000007047.15:s:45251271-45251639	0.0528;-0.0528;0.0000	1.574e-01;1.569e-01;7.674e-21	2.729e-01;2.736e-01;1.000e+00	0.8638;0.1353;0.0008	0.9312;0.0681;0.0008	s|1e1.1o1|1e2.1o1|1e3.1o1	3	4	0;1;0	chr19	+	45251639-45258989;45251639-45263113;45251639-45271472	45251271-45251639;45258893-45259189;45262991-45263166;45271472-45271708		http://genome.ucsc.edu/cgi-bin/hgTracks?db=hg38&position=chr19%3A45271708-45251271
MARK4	ENSG00000007047.15	ENSG00000007047.15:s:45258893-45259189	0.0091;-0.0091	5.520e-04;5.520e-04	6.893e-01;6.893e-01	0.0410;0.9590	0.0568;0.9432	s|1e1.1o1|1e2.1o1	2	3	1;0	chr19	+	45259189-45259465;45259189-45263113	45258893-45259189;45259465-na;45262991-45263166		http://genome.ucsc.edu/cgi-bin/hgTracks?db=hg38&position=chr19%3A45263166-45258893
MARK4	ENSG00000007047.15	ENSG00000007047.15:s:45271472-45271708	0.0000;0.0000;-0.0000	7.674e-21;1.235e-11;7.676e-21	1.000e+00;9.997e-01;9.998e-01	0.0007;0.9886;0.0106	0.0007;0.9941;0.0052	s|1e1.2o2|2e1.1o2|2e2.1o1	3	3	0;0;0	chr19	+	45271614-45277981;45271708-45277923;45271708-45280374	45271472-45271708;45277923-45278042;45280145-45280483		http://genome.ucsc.edu/cgi-bin/hgTracks?db=hg38&position=chr19%3A45280483-45271472
MARK4	ENSG00000007047.15	ENSG00000007047.15:s:45280575-45280734	0.0000;-0.0000	7.674e-21;7.804e-21	1.000e+00;1.000e+00	0.0009;0.9991	0.0011;0.9989	s|1e2.2o2|2e1.1o1	2	3	0;0	chr19	+	45280656-45297885;45280734-45287447	45280575-45280734;45287447-45288552;45297676-45297954		http://genome.ucsc.edu/cgi-bin/hgTracks?db=hg38&position=chr19%3A45297954-45280575
MARK4	ENSG00000007047.15	ENSG00000007047.15:s:45294349-45294452	0.0000;0.0000	7.674e-21;7.679e-21	1.000e+00;1.000e+00	0.0011;0.9989	0.0010;0.9990	s|1e2.1o1|2e1.1o2	2	3	0;0	chr19	+	45294380-45298143;45294452-45297676	45294349-45294452;45297676-45297954;45298143-45298222		http://genome.ucsc.edu/cgi-bin/hgTracks?db=hg38&position=chr19%3A45298222-45294349
MARK4	ENSG00000007047.15	ENSG00000007047.15:s:45297676-45297954	0.0002;-0.0002	2.127e-06;2.127e-06	9.918e-01;9.918e-01	0.0084;0.9916	0.0147;0.9853	s|1e1.1o1|1e2.1o1	2	3	0;0	chr19	+	45297954-45298143;45297954-45299811	45297676-45297954;45298143-45298222;45299811-45299855		http://genome.ucsc.edu/cgi-bin/hgTracks?db=hg38&position=chr19%3A45299855-45297676
MARK4	ENSG00000007047.15	ENSG00000007047.15:t:45258893-45259189	0.0000;0.0000	7.674e-21;1.389e-18	1.000e+00;1.000e+00	0.0014;0.9986	0.0013;0.9987	t|1e1.1o1|1e2.1o1	2	3	0;0	chr19	+	45079377-45258989;45251639-45258989	45079288-45079377;45251271-45251639;45258893-45259189		http://genome.ucsc.edu/cgi-bin/hgTracks?db=hg38&position=chr19%3A45259189-45079288
MARK4	ENSG00000007047.15	ENSG00000007047.15:t:45262991-45263166	-0.0429;0.0429	1.172e-01;1.172e-01	3.237e-01;3.237e-01	0.1355;0.8645	0.0786;0.9214	t|1e1.1o1|1e2.1o1	2	3	1;0	chr19	+	45251639-45263113;45259189-45263113	45251271-45251639;45258893-45259189;45262991-45263166		http://genome.ucsc.edu/cgi-bin/hgTracks?db=hg38&position=chr19%3A45263166-45251271
MARK4	ENSG00000007047.15	ENSG00000007047.15:t:45271472-45271708	0.0000;0.0000	7.674e-21;7.676e-21	1.000e+00;1.000e+00	0.0010;0.9990	0.0010;0.9990	t|1e1.1o1|1e2.1o1	2	3	0;0	chr19	+	45251639-45271472;45266281-45271472	45251271-45251639;45266225-45266281;45271472-45271708		http://genome.ucsc.edu/cgi-bin/hgTracks?db=hg38&position=chr19%3A45271708-45251271
MARK4	ENSG00000007047.15	ENSG00000007047.15:t:45280145-45280483	-0.0000;0.0000	7.674e-21;1.826e-15	1.000e+00;1.000e+00	0.0088;0.9912	0.0056;0.9944	t|1e1.2o2|1e2.1o1	2	3	0;0	chr19	+	45271708-45280374;45278615-45280374	45271472-45271708;45278516-45278615;45280145-45280483		http://genome.ucsc.edu/cgi-bin/hgTracks?db=hg38&position=chr19%3A45280483-45271472
MARK4	ENSG00000007047.15	ENSG00000007047.15:t:45297676-45297954	0.0000;0.0000	7.679e-21;7.674e-21	1.000e+00;1.000e+00	0.9989;0.0011	0.9990;0.0010	t|1e2.2o2|2e1.1o2	2	3	0;0	chr19	+	45294452-45297676;45280656-45297885	45280575-45280734;45294349-45294452;45297676-45297954		http://genome.ucsc.edu/cgi-bin/hgTracks?db=hg38&position=chr19%3A45297954-45280575
MARK4	ENSG00000007047.15	ENSG00000007047.15:t:45299811-45299855	-0.0021;0.0021	1.016e-04;1.016e-04	9.329e-01;9.329e-01	0.9982;0.0018	0.9758;0.0242	t|1e1.1o1|1e2.1o1	2	3	0;0	chr19	+	45297954-45299811;45298222-45299811	45297676-45297954;45298143-45298222;45299811-45299855		http://genome.ucsc.edu/cgi-bin/hgTracks?db=hg38&position=chr19%3A45299855-45297676
PAFAH1B1	ENSG00000007168.13	ENSG00000007168.13:s:2593654-2594394	0.0000;0.0000;-0.0000;0.0000;0.0000	7.674e-21;7.674e-21;7.677e-21;7.674e-21;7.674e-21	1.000e+00;1.000e+00;9.998e-01;1.000e+00;1.000e+00	0.0019;0.0120;0.9860;0.0001;0.0001	0.0034;0.0154;0.9716;0.0087;0.0001	s|1e1.1o1|1e2.1o1|1e3.1o1|1e4.1o1|2e3.1o1	5	5	0;0;0;1;1	chr17	+	2594006-2613658;2594006-2635383;2594006-2638099;2594006-2665372;2594394-2638099	2593654-2594394;2613658-2613862;2635383-2635510;2638099-2638648;2665372-2665456		http://genome.ucsc.edu/cgi-bin/hgTracks?db=hg38&position=chr17%3A2665456-2593654
PAFAH1B1	ENSG00000007168.13	ENSG00000007168.13:s:2638099-2638648	0.0000;0.0000;0.0000;-0.0226;0.0354;0.0000	7.674e-21;7.674e-21;7.674e-21;4.732e-05;5.136e-06;7.674e-21	1.000e+00;1.000e+00;1.000e+00;6.152e-01;5.335e-01;1.000e+00	0.0192;0.0001;0.0114;0.9236;0.0425;0.0034	0.0137;0.0001;0.0073;0.8973;0.0611;0.0189	s|1e1.1o1|1e2.1o1|1e3.1o1|1e4.1o1|1e5.1o1|1e6.1o1	6	7	1;1;1;0;0;0	chr17	+	2638320-2642633;2638320-2653854;2638320-2662781;2638320-2665372;2638320-2666016;2638320-2666992	2638099-2638648;2642633-na;2653854-na;2662781-2662834;2665372-2665456;2666016-2666090;2666992-2667198		http://genome.ucsc.edu/cgi-bin/hgTracks?db=hg38&position=chr17%3A2667198-2638099
PAFAH1B1	ENSG00000007168.13	ENSG00000007168.13:s:2670163-2670374	0.0000;0.0000;0.0000	7.674e-21;7.674e-21;7.674e-21	1.000e+00;1.000e+00;1.000e+00	0.0001;0.0001;0.9998	0.0027;0.0017;0.9954	s|1e1.1o2|1e1.2o2|1e2.1o1	3	3	1;1;0	chr17	+	2670331-2671391;2670331-2671394;2670331-2672655	2670163-2670374;2671391-2671496;2672655-2672757		http://genome.ucsc.edu/cgi-bin/hgTracks?db=hg38&position=chr17%3A2672757-2670163
PAFAH1B1	ENSG00000007168.13	ENSG00000007168.13:s:2673665-2674288	0.0000;0.0000;0.0000	7.674e-21;7.674e-21;7.674e-21	1.000e+00;1.000e+00;1.000e+00	0.0001;0.9998;0.0001	0.0001;0.9980;0.0019	s|1e3.1o1|2e1.2o2|2e2.3o3	3	4	0;0;0	chr17	+	2674096-2683588;2674288-2676505;2674288-2680164	2673665-2674288;2676314-2676606;2679466-2680406;2683588-2683685		http://genome.ucsc.edu/cgi-bin/hgTracks?db=hg38&position=chr17%3A2683685-2673665
PAFAH1B1	ENSG00000007168.13	ENSG00000007168.13:s:2676314-2676606	0.0000;0.0000;0.0000	7.674e-21;7.674e-21;7.674e-21	1.000e+00;1.000e+00;1.000e+00	0.0024;0.9975;0.0001	0.0016;0.9922;0.0062	s|1e1.1o1|1e2.3o3|1e3.2o2	3	4	1;0;1	chr17	+	2676606-2677516;2676606-2680164;2676606-2681729	2676314-2676606;2677516-2677639;2679466-2680406;2681511-2682348		http://genome.ucsc.edu/cgi-bin/hgTracks?db=hg38&position=chr17%3A2682348-2676314
PAFAH1B1	ENSG00000007168.13	ENSG00000007168.13:t:2638099-2638648	0.0000;-0.0038;0.0000;0.0000;0.0000	7.677e-21;2.440e-14;7.674e-21;7.674e-21;7.674e-21	9.997e-01;8.853e-01;1.000e+00;1.000e+00;1.000e+00	0.0168;0.9680;0.0001;0.0023;0.0124	0.0294;0.9577;0.0001;0.0001;0.0123	t|1e1.1o1|1e2.1o2|1e2.2o2|1e3.1o1|1e4.1o1	5	5	0;0;1;0;0	chr17	+	2593330-2638099;2594006-2638099;2594394-2638099;2613862-2638099;2635510-2638099	2593210-2593330;2593654-2594394;2613658-2613862;2635383-2635510;2638099-2638648		http://genome.ucsc.edu/cgi-bin/hgTracks?db=hg38&position=chr17%3A2638648-2593210
PAFAH1B1	ENSG00000007168.13	ENSG00000007168.13:t:2665372-2665456	0.0000;-0.0000;0.0000	7.674e-21;7.674e-21;7.674e-21	1.000e+00;1.000e+00;1.000e+00	0.0001;0.9887;0.0112	0.0073;0.9839;0.0089	t|1e1.1o2|1e2.1o1|1e3.1o1	3	4	1;0;1	chr17	+	2594006-2665372;2638320-2665372;2662834-2665372	2593654-2594394;2638099-2638648;2662781-2662834;2665372-2665456		http://genome.ucsc.edu/cgi-bin/hgTracks?db=hg38&position=chr17%3A2665456-2593654
PAFAH1B1	ENSG00000007168.13	ENSG00000007168.13:t:2666016-2666090	0.0266;-0.0266	1.002e-06;1.002e-06	5.756e-01;5.756e-01	0.0466;0.9534	0.0627;0.9373	t|1e1.1o1|1e2.1o1	2	3	0;0	chr17	+	2638320-2666016;2665456-2666016	2638099-2638648;2665372-2665456;2666016-2666090		http://genome.ucsc.edu/cgi-bin/hgTracks?db=hg38&position=chr17%3A2666090-2638099
PAFAH1B1	ENSG00000007168.13	ENSG00000007168.13:t:2666992-2667198	0.0000;0.0000	7.674e-21;7.674e-21	1.000e+00;1.000e+00	0.0035;0.9965	0.0183;0.9817	t|1e1.1o1|1e2.1o1	2	3	0;0	chr17	+	2638320-2666992;2666090-2666992	2638099-2638648;2666016-2666090;2666992-2667198		http://genome.ucsc.edu/cgi-bin/hgTracks?db=hg38&position=chr17%3A2667198-2638099
PAFAH1B1	ENSG00000007168.13	ENSG00000007168.13:t:2670163-2670374	0.0000;0.0000;0.0000	7.674e-21;7.674e-21;7.674e-21	1.000e+00;1.000e+00;1.000e+00	0.9998;0.0001;0.0001	0.9995;0.0004;0.0001	t|1e1.1o1|1e2.1o1|2e1.1o1	3	3	0;0;0	chr17	+	2667198-2670163;2667500-2670163;2667198-2670275	2666992-2667198;2667294-2667500;2670163-2670374		http://genome.ucsc.edu/cgi-bin/hgTracks?db=hg38&position=chr17%3A2670374-2666992
PAFAH1B1	ENSG00000007168.13	ENSG00000007168.13:t:2672655-2672757	0.0000;0.0000;0.0000	7.674e-21;7.674e-21;7.674e-21	1.000e+00;1.000e+00;1.000e+00	0.9998;0.0001;0.0001	0.9956;0.0040;0.0005	t|1e1.1o1|1e2.1o2|1e2.2o2	3	3	0;1;1	chr17	+	2670331-2672655;2671491-2672655;2671496-2672655	2670163-2670374;2671391-2671496;2672655-2672757		http://genome.ucsc.edu/cgi-bin/hgTracks?db=hg38&position=chr17%3A2672757-2670163
PAFAH1B1	ENSG00000007168.13	ENSG00000007168.13:t:2676314-2676606	0.0000;0.0000	7.674e-21;7.674e-21	1.000e+00;1.000e+00	0.0002;0.9998	0.0002;0.9998	t|1e1.1o1|2e2.2o2	2	3	0;0	chr17	+	2609568-2676314;2674288-2676505	2609539-2609568;2673665-2674288;2676314-2676606		http://genome.ucsc.edu/cgi-bin/hgTracks?db=hg38&position=chr17%3A2676606-2609539
PAFAH1B1	ENSG00000007168.13	ENSG00000007168.13:t:2679466-2680406	0.0000;0.0000;0.0000;0.0000;0.0000	7.674e-21;7.674e-21;7.674e-21;7.674e-21;7.674e-21	1.000e+00;1.000e+00;1.000e+00;1.000e+00;1.000e+00	0.0001;0.0001;0.0001;0.9995;0.0003	0.0001;0.0001;0.0018;0.9968;0.0012	t|1e4.1o1|2e5.1o1|3e1.2o2|3e2.1o1|3e3.1o1	5	6	1;1;0;0;1	chr17	+	2679353-2679466;2679458-2679483;2674288-2680164;2676606-2680164;2677639-2680164	na-2679353;na-2679458;2673665-2674288;2676314-2676606;2677516-2677639;2679466-2680406		http://genome.ucsc.edu/cgi-bin/hgTracks?db=hg38&position=chr17%3A2680406-2673665
PAFAH1B1	ENSG00000007168.13	ENSG00000007168.13:t:2681511-2682348	0.0000;0.0000;0.0000;0.0000;0.0000	7.674e-21;7.674e-21;7.674e-21;7.674e-21;7.674e-21	1.000e+00;1.000e+00;1.000e+00;1.000e+00;1.000e+00	0.0001;0.0001;0.0026;0.9950;0.0026	0.0001;0.0064;0.0007;0.9879;0.0046	t|1e3.1o1|2e1.1o1|2e2.1o3|2e2.2o3|2e2.3o3	5	4	0;1;1;0;1	chr17	+	2681130-2681511;2676606-2681729;2680181-2681729;2680320-2681729;2680406-2681729	2676314-2676606;2679466-2680406;2680844-2681130;2681511-2682348		http://genome.ucsc.edu/cgi-bin/hgTracks?db=hg38&position=chr17%3A2682348-2676314
ST7L	ENSG00000007341.19	ENSG00000007341.19:s:112541790-112542090	-0.2134;0.2134	9.309e-01;9.309e-01	3.382e-03;3.382e-03	0.2612;0.7388	0.0338;0.9662	s|1e1.1o1|1e2.1o1	2	3	0;0	chr1	-	112540872-112541951;112526111-112541951	112523514-112526111;112540779-112540872;112541790-112542090		http://genome.ucsc.edu/cgi-bin/hgTracks?db=hg38&position=chr1%3A112542090-112523514
ST7L	ENSG00000007341.19	ENSG00000007341.19:s:112550601-112550693	0.0459;-0.0459	7.769e-02;7.769e-02	3.665e-01;3.665e-01	0.9160;0.0840	0.9846;0.0154	s|1e1.1o1|1e2.1o1	2	3	0;1	chr1	-	112542090-112550601;112526111-112550601	112523514-112526111;112541790-112542090;112550601-112550693		http://genome.ucsc.edu/cgi-bin/hgTracks?db=hg38&position=chr1%3A112550693-112523514
ST7L	ENSG00000007341.19	ENSG00000007341.19:s:112555868-112556018	0.2472;-0.2472;0.0000	9.881e-01;9.883e-01;7.674e-21	1.961e-04;1.915e-04;1.000e+00	0.6089;0.3896;0.0014	0.8613;0.1372;0.0014	s|1e1.1o1|1e2.1o1|1e3.1o1	3	4	0;0;0	chr1	-	112550693-112555868;112542090-112555868;112526111-112555868	112523514-112526111;112541790-112542090;112550601-112550693;112555868-112556018		http://genome.ucsc.edu/cgi-bin/hgTracks?db=hg38&position=chr1%3A112556018-112523514
ST7L	ENSG00000007341.19	ENSG00000007341.19:s:112576986-112577088	0.0016;-0.2563;0.0000;0.1819;0.0579;-0.0146	1.420e-02;9.996e-01;7.674e-21;8.886e-01;9.616e-02;2.227e-03	6.311e-01;1.181e-06;1.000e+00;5.119e-03;3.269e-01;6.565e-01	0.1687;0.3539;0.0005;0.4309;0.0005;0.0522	0.1588;0.0998;0.0004;0.6187;0.0844;0.0364	s|1e1.1o1|1e2.1o1|1e3.1o1|1e4.1o1|1e5.1o1|1e6.1o1	6	7	1;1;0;0;0;1	chr1	-	112575233-112576986;112572446-112576986;112571351-112576986;112556018-112576986;112550693-112576986;112542090-112576986	na-112572446;112541790-112542090;112550601-112550693;112555868-112556018;112571275-112571351;112575114-112575233;112576986-112577088		http://genome.ucsc.edu/cgi-bin/hgTracks?db=hg38&position=chr1%3A112577088-112541790
ST7L	ENSG00000007341.19	ENSG00000007341.19:s:112581992-112582106	-0.0398;0.0398	8.031e-03;8.031e-03	4.996e-01;4.996e-01	0.0696;0.9304	0.0217;0.9783	s|1e1.1o1|1e2.1o1	2	3	1;0	chr1	-	112579376-112581992;112578417-112581992	112578345-112578417;112579307-112579376;112581992-112582106		http://genome.ucsc.edu/cgi-bin/hgTracks?db=hg38&position=chr1%3A112582106-112578345
ST7L	ENSG00000007341.19	ENSG00000007341.19:s:112582375-112582472	0.0000;-0.0000;0.0000	9.709e-13;7.678e-21;7.674e-21	9.994e-01;9.996e-01;1.000e+00	0.9815;0.0179;0.0006	0.9965;0.0028;0.0007	s|1e1.1o1|1e2.1o1|1e3.1o1	3	4	0;0;0	chr1	-	112582106-112582375;112578417-112582375;112556018-112582375	112555868-112556018;112578345-112578417;112581992-112582106;112582375-112582472		http://genome.ucsc.edu/cgi-bin/hgTracks?db=hg38&position=chr1%3A112582472-112555868
ST7L	ENSG00000007341.19	ENSG00000007341.19:s:112591482-112591603	-0.1486;0.1303;0.0169	8.568e-01;7.658e-01;2.481e-03	3.105e-03;1.107e-02;6.568e-01	0.9365;0.0341;0.0292	0.7887;0.1609;0.0526	s|1e1.1o1|1e2.1o1|1e3.1o1	3	4	0;0;0	chr1	-	112584126-112591525;112582472-112591525;112578417-112591525	112578345-112578417;112582375-112582472;112583972-112584126;112591482-112591603		http://genome.ucsc.edu/cgi-bin/hgTracks?db=hg38&position=chr1%3A112591603-112578345
ST7L	ENSG00000007341.19	ENSG00000007341.19:s:112597971-112598086	-0.0659;0.0001;-0.0054;0.0000;0.0000;0.0000;0.0000;0.0000;0.0012	2.493e-01;7.693e-21;1.359e-02;7.674e-21;7.674e-21;7.674e-21;7.679e-21;7.674e-21;1.600e-07	1.917e-01;9.979e-01;5.839e-01;1.000e+00;1.000e+00;1.000e+00;9.995e-01;1.000e+00;9.602e-01	0.9275;0.0002;0.0710;0.0002;0.0002;0.0002;0.0002;0.0002;0.0002	0.8594;0.0232;0.0567;0.0032;0.0122;0.0002;0.0165;0.0002;0.0306	s|1e1.1o1|1e2.1o1|1e3.1o1|1e4.1o1|1e5.1o1|1e6.1o1|1e7.1o1|1e8.1o1|1e9.1o1	9	10	0;1;1;1;1;1;1;1;1	chr1	-	112591603-112597971;112584126-112597971;112582472-112597971;112579376-112597971;112578417-112597971;112556018-112597971;112550693-112597971;112542090-112597971;112526111-112597971	112523514-112526111;112541790-112542090;112550601-112550693;112555868-112556018;112578345-112578417;112579307-112579376;112582375-112582472;112583972-112584126;112591482-112591603;112597971-112598086		http://genome.ucsc.edu/cgi-bin/hgTracks?db=hg38&position=chr1%3A112598086-112523514
ST7L	ENSG00000007341.19	ENSG00000007341.19:s:112600794-112600848	0.0000;0.0000	7.677e-21;7.674e-21	1.000e+00;1.000e+00	0.9988;0.0012	0.9990;0.0010	s|1e1.1o1|1e2.1o1	2	3	0;0	chr1	-	112598086-112600794;112584126-112600794	112583972-112584126;112597971-112598086;112600794-112600848		http://genome.ucsc.edu/cgi-bin/hgTracks?db=hg38&position=chr1%3A112600848-112583972
ST7L	ENSG00000007341.19	ENSG00000007341.19:s:112610841-112611003	0.0000;-0.1148;0.0000;0.0000;0.0497;0.0299	7.674e-21;5.935e-01;7.674e-21;7.674e-21;1.821e-01;9.108e-05	1.000e+00;4.541e-02;1.000e+00;1.000e+00;2.492e-01;5.644e-01	0.0002;0.5455;0.0048;0.0020;0.4467;0.0014	0.0002;0.4267;0.0070;0.0013;0.5105;0.0569	s|1e1.1o1|1e2.1o1|1e3.1o1|1e4.1o1|1e5.1o1|1e6.1o1	6	7	0;0;1;1;0;0	chr1	-	112610690-112610841;112607597-112610841;112603047-112610841;112601558-112610841;112600848-112610841;112598086-112610841	na-112601558;112597971-112598086;112600794-112600848;112602695-112603047;112607104-112607597;112610455-112610690;112610841-112611003		http://genome.ucsc.edu/cgi-bin/hgTracks?db=hg38&position=chr1%3A112611003-112597971
ST7L	ENSG00000007341.19	ENSG00000007341.19:s:112616813-112617286	0.0048;0.0000;0.0038	1.104e-06;7.674e-21;1.232e-06	7.146e-01;1.000e+00;7.749e-01	0.0513;0.0069;0.9416	0.0562;0.0003;0.9436	s|1e1.1o1|1e2.1o1|1e3.1o1	3	4	1;1;0	chr1	-	112614023-112616813;112613111-112616813;112611003-112616813	na-112613111;na-112614023;112610841-112611003;112616813-112617286		http://genome.ucsc.edu/cgi-bin/hgTracks?db=hg38&position=chr1%3A112617286-112610841
ST7L	ENSG00000007341.19	ENSG00000007341.19:s:112618784-112619189	0.0000;-0.0027;-0.0073;-0.0023;0.0025;-0.0000	7.674e-21;5.043e-06;1.443e-03;5.865e-06;1.259e-09;7.674e-21	1.000e+00;7.082e-01;6.732e-01;7.194e-01;8.675e-01;1.000e+00	0.0002;0.0505;0.8544;0.0486;0.0348;0.0053	0.0085;0.0479;0.8493;0.0480;0.0409;0.0061	s|1e2.1o2|2e1.1o1|2e2.1o2|2e2.2o2|2e3.1o1|3e2.1o2	6	4	1;1;0;0;0;0	chr1	-	112616895-112618927;112618369-112618909;112616895-112618909;112616844-112618909;112611003-112618909;112616895-112618784	112610841-112611003;112616813-112617286;112618247-112618369;112618784-112619189		http://genome.ucsc.edu/cgi-bin/hgTracks?db=hg38&position=chr1%3A112619189-112610841
ST7L	ENSG00000007341.19	ENSG00000007341.19:t:112523514-112526111	0.0640;-0.0000;-0.0907;-0.0435;0.0422;-0.0000;0.0030	2.019e-01;1.443e-09;4.183e-01;1.941e-01;1.403e-01;1.443e-09;6.537e-04	2.220e-01;1.000e+00;9.941e-02;2.393e-01;2.946e-01;1.000e+00;8.913e-01	0.0010;0.0010;0.1248;0.8124;0.0487;0.0010;0.0083	0.0986;0.0009;0.0151;0.7510;0.1083;0.0009;0.0283	t|1e1.1o1|1e2.1o1|1e3.1o1|1e4.1o1|1e5.1o1|1e6.1o1|1e7.1o1	7	8	1;0;1;0;0;0;0	chr1	-	112526111-112597971;112526111-112555868;112526111-112550601;112526111-112541951;112526111-112540779;112526111-112539159;112526111-112526886	112523514-112526111;112526886-112526952;112539159-112539275;112540779-112540872;112541790-112542090;112550601-112550693;112555868-112556018;112597971-112598086		http://genome.ucsc.edu/cgi-bin/hgTracks?db=hg38&position=chr1%3A112598086-112523514
ST7L	ENSG00000007341.19	ENSG00000007341.19:t:112541790-112542090	0.0000;0.0063;-0.1416;0.1263	7.674e-21;1.381e-02;7.334e-01;6.325e-01	1.000e+00;6.096e-01;2.490e-02;4.133e-02	0.0008;0.0577;0.3033;0.6394	0.0011;0.0701;0.1446;0.7840	t|1e1.1o1|1e2.1o1|1e3.1o1|1e4.1o1	4	5	1;1;0;0	chr1	-	112542090-112597971;112542090-112576986;112542090-112555868;112542090-112550601	112541790-112542090;112550601-112550693;112555868-112556018;112576986-112577088;112597971-112598086		http://genome.ucsc.edu/cgi-bin/hgTracks?db=hg38&position=chr1%3A112598086-112541790
ST7L	ENSG00000007341.19	ENSG00000007341.19:t:112550601-112550693	0.0048;0.1279;-0.1652	2.287e-04;7.163e-01;9.116e-01	8.605e-01;1.734e-02;1.392e-03	0.0023;0.0023;0.9954	0.0348;0.1508;0.8099	t|1e1.1o1|1e2.1o1|1e3.1o1	3	4	1;0;0	chr1	-	112550693-112597971;112550693-112576986;112550693-112555868	112550601-112550693;112555868-112556018;112576986-112577088;112597971-112598086		http://genome.ucsc.edu/cgi-bin/hgTracks?db=hg38&position=chr1%3A112598086-112550601
ST7L	ENSG00000007341.19	ENSG00000007341.19:t:112555868-112556018	-0.0000;-0.0000;0.0046;-0.0034;-0.0000	1.925e-09;1.925e-09;1.463e-03;9.247e-04;1.925e-09	1.000e+00;1.000e+00;8.591e-01;8.913e-01;1.000e+00	0.0013;0.0013;0.9675;0.0284;0.0013	0.0007;0.0007;0.9970;0.0007;0.0007	t|1e1.1o1|1e2.1o1|1e3.1o1|1e4.1o1|1e5.1o1	5	6	1;0;0;1;0	chr1	-	112556018-112597971;112556018-112582375;112556018-112576986;112556018-112575114;112556018-112571275	112555868-112556018;112571275-112571351;112575114-112575233;112576986-112577088;112582375-112582472;112597971-112598086		http://genome.ucsc.edu/cgi-bin/hgTracks?db=hg38&position=chr1%3A112598086-112555868
ST7L	ENSG00000007341.19	ENSG00000007341.19:t:112578345-112578417	0.0000;0.0005;-0.0000;0.0103;-0.0137	7.674e-21;4.210e-09;7.676e-21;2.653e-03;3.497e-04	1.000e+00;9.748e-01;9.998e-01;7.157e-01;6.759e-01	0.0004;0.0243;0.0186;0.9059;0.0505	0.0096;0.0302;0.0019;0.9186;0.0360	t|1e1.1o1|1e2.1o1|1e3.1o1|1e4.1o1|1e5.1o1	5	6	1;0;0;0;1	chr1	-	112578417-112597971;112578417-112591525;112578417-112582375;112578417-112581992;112578417-112579307	112578345-112578417;112579307-112579376;112581992-112582106;112582375-112582472;112591482-112591603;112597971-112598086		http://genome.ucsc.edu/cgi-bin/hgTracks?db=hg38&position=chr1%3A112598086-112578345
ST7L	ENSG00000007341.19	ENSG00000007341.19:t:112582375-112582472	0.0126;0.1115;-0.1116	8.220e-03;6.182e-01;5.929e-01	6.069e-01;2.027e-02;4.955e-02	0.0648;0.0303;0.9127	0.0678;0.1417;0.7978	t|1e1.1o1|1e2.1o1|1e3.1o1	3	4	1;0;0	chr1	-	112582472-112597971;112582472-112591525;112582472-112583972	112582375-112582472;112583972-112584126;112591482-112591603;112597971-112598086		http://genome.ucsc.edu/cgi-bin/hgTracks?db=hg38&position=chr1%3A112598086-112582375
ST7L	ENSG00000007341.19	ENSG00000007341.19:t:112583972-112584126	0.0000;0.0054;-0.0061	7.674e-21;1.454e-04;1.886e-04	1.000e+00;8.463e-01;8.320e-01	0.0007;0.0007;0.9985	0.0011;0.0374;0.9615	t|1e1.1o1|1e2.1o1|1e3.1o1	3	4	0;1;0	chr1	-	112584126-112600794;112584126-112597971;112584126-112591525	112583972-112584126;112591482-112591603;112597971-112598086;112600794-112600848		http://genome.ucsc.edu/cgi-bin/hgTracks?db=hg38&position=chr1%3A112600848-112583972
ST7L	ENSG00000007341.19	ENSG00000007341.19:t:112597971-112598086	0.0620;-0.0620	1.162e-01;1.162e-01	3.019e-01;3.019e-01	0.0036;0.9964	0.0937;0.9063	t|1e1.1o1|1e2.1o1	2	3	0;0	chr1	-	112598086-112610841;112598086-112600794	112597971-112598086;112600794-112600848;112610841-112611003		http://genome.ucsc.edu/cgi-bin/hgTracks?db=hg38&position=chr1%3A112611003-112597971
ST7L	ENSG00000007341.19	ENSG00000007341.19:t:112600794-112600848	-0.0448;0.0448	5.419e-02;5.419e-02	4.035e-01;4.035e-01	0.9668;0.0332	0.9126;0.0874	t|1e1.1o1|1e2.1o1	2	3	0;1	chr1	-	112600848-112610841;112600848-112602695	112600794-112600848;112602695-112603047;112610841-112611003		http://genome.ucsc.edu/cgi-bin/hgTracks?db=hg38&position=chr1%3A112611003-112600794
ST7L	ENSG00000007341.19	ENSG00000007341.19:t:112610841-112611003	0.0001;-0.0001	7.733e-21;1.210e-16	9.935e-01;9.935e-01	0.0276;0.9724	0.0342;0.9658	t|1e1.2o3|1e2.1o1	2	3	0;0	chr1	-	112611003-112618909;112611003-112616813	112610841-112611003;112616813-112617286;112618784-112619189		http://genome.ucsc.edu/cgi-bin/hgTracks?db=hg38&position=chr1%3A112619189-112610841
ST7L	ENSG00000007341.19	ENSG00000007341.19:t:112616813-112617286	0.0000;0.0000;0.0000;0.0000;-0.0170;0.0000;-0.0132;0.0000;-0.0030	7.674e-21;7.674e-21;7.674e-21;7.674e-21;1.916e-02;7.674e-21;2.073e-03;7.674e-21;1.590e-06	1.000e+00;1.000e+00;1.000e+00;1.000e+00;5.757e-01;1.000e+00;6.905e-01;1.000e+00;7.308e-01	0.0001;0.0054;0.0014;0.0001;0.8428;0.0052;0.0950;0.0001;0.0476	0.0048;0.0198;0.0146;0.0080;0.8203;0.0058;0.0757;0.0049;0.0468	t|1e1.1o1|1e2.1o3|1e2.3o3|1e3.1o3|1e3.2o3|1e3.3o3|1e4.1o1|1e5.1o1|2e3.2o3	9	6	0;0;0;1;0;0;0;0;0	chr1	-	112616895-112619910;112616895-112619644;112616895-112619197;112616895-112618927;112616895-112618909;112616895-112618784;112616895-112618247;112616895-112618007;112616844-112618909	112616813-112617286;112618007-112618217;112618247-112618369;112618784-112619189;112619197-112619796;112619910-112620825		http://genome.ucsc.edu/cgi-bin/hgTracks?db=hg38&position=chr1%3A112620825-112616813
RPUSD1	ENSG00000007376.8	ENSG00000007376.8:s:787344-787477	-0.0075;0.0000;0.0275;-0.0011;0.0000	1.273e-06;7.674e-21;3.534e-02;7.586e-09;7.681e-21	8.044e-01;1.000e+00;4.922e-01;9.630e-01;9.992e-01	0.0399;0.0003;0.9199;0.0298;0.0140	0.0003;0.0106;0.9538;0.0167;0.0183	s|1e1.2o2|2e1.1o2|2e1.2o2|2e2.1o1|3e1.2o2	5	3	0;1;0;0;0	chr16	-	787179-787397;787241-787354;787179-787354;786928-787354;787179-787344	786826-786928;787068-787241;787344-787477		http://genome.ucsc.edu/cgi-bin/hgTracks?db=hg38&position=chr16%3A787477-786826
RPUSD1	ENSG00000007376.8	ENSG00000007376.8:s:788256-788397	-0.0038;-0.0276;0.0336	4.332e-02;1.207e-02;9.585e-02	4.917e-01;5.463e-01;3.575e-01	0.5719;0.1092;0.3161	0.5573;0.0752;0.3654	s|1e1.1o2|1e1.2o2|1e2.1o1	3	3	0;0;0	chr16	-	787744-788256;787645-788256;787477-788256	787344-787477;787556-787981;788256-788397		http://genome.ucsc.edu/cgi-bin/hgTracks?db=hg38&position=chr16%3A788397-787344
RPUSD1	ENSG00000007376.8	ENSG00000007376.8:t:786826-786928	-0.0031;0.0376;0.0000;-0.0195	2.141e-07;3.519e-02;7.674e-21;9.639e-03	9.034e-01;4.557e-01;1.000e+00;6.105e-01	0.0352;0.8848;0.0004;0.0825	0.0177;0.9279;0.0004;0.0517	t|1e1.2o3|1e2.1o3|1e2.2o3|1e2.3o3	4	3	0;0;1;0	chr16	-	786928-787354;786928-787077;786928-787075;786928-787068	786826-786928;787068-787241;787344-787477		http://genome.ucsc.edu/cgi-bin/hgTracks?db=hg38&position=chr16%3A787477-786826
RPUSD1	ENSG00000007376.8	ENSG00000007376.8:t:787344-787477	0.1508;-0.1508	8.105e-01;8.105e-01	1.565e-02;1.565e-02	0.2691;0.7309	0.4297;0.5703	t|1e1.1o1|1e2.1o1	2	3	0;0	chr16	-	787477-788256;787477-787556	787344-787477;787556-787981;788256-788397		http://genome.ucsc.edu/cgi-bin/hgTracks?db=hg38&position=chr16%3A788397-787344
CRAMP1	ENSG00000007545.16	ENSG00000007545.16:s:1662462-1662671	-0.0000;0.0000	3.605e-11;7.674e-21	1.000e+00;1.000e+00	0.9985;0.0015	0.9976;0.0024	s|1e1.1o1|1e2.1o1	2	3	0;0	chr16	+	1662671-1662761;1662671-1665057	1662462-1662671;1662699-1662835;1665057-1665138		http://genome.ucsc.edu/cgi-bin/hgTracks?db=hg38&position=chr16%3A1665138-1662462
CRAMP1	ENSG00000007545.16	ENSG00000007545.16:s:1665057-1665138	0.0010;-0.0010	1.202e-01;1.202e-01	3.325e-01;3.325e-01	0.5160;0.4840	0.5096;0.4904	s|1e1.1o1|1e2.1o1	2	3	0;0	chr16	+	1665138-1666073;1665138-1666422	1665057-1665138;1665776-1666177;1666422-1666600		http://genome.ucsc.edu/cgi-bin/hgTracks?db=hg38&position=chr16%3A1666600-1665057
CRAMP1	ENSG00000007545.16	ENSG00000007545.16:s:1666422-1666600	0.1388;-0.1388	7.513e-01;7.513e-01	2.061e-02;2.061e-02	0.7417;0.2583	0.8857;0.1143	s|1e1.1o1|1e2.2o2	2	3	0;0	chr16	+	1666600-1667335;1666600-1667962	1666422-1666600;1667335-1667417;1667959-1668193		http://genome.ucsc.edu/cgi-bin/hgTracks?db=hg38&position=chr16%3A1668193-1666422
CRAMP1	ENSG00000007545.16	ENSG00000007545.16:t:1614639-1614985	-0.0000;-0.0840;0.1447;-0.0424	1.107e-08;4.036e-01;6.935e-01;1.546e-01	9.999e-01;1.059e-01;2.831e-02;2.809e-01	0.0019;0.2167;0.6579;0.1168	0.0013;0.1126;0.8164;0.0528	t|1e1.1o1|1e2.1o2|1e2.2o2|1e3.1o1	4	4	1;0;0;1	chr16	+	1610734-1614639;1612422-1614639;1612657-1614639;1613491-1614639	na-1610734;na-1613491;1612337-1612657;1614639-1614985		http://genome.ucsc.edu/cgi-bin/hgTracks?db=hg38&position=chr16%3A1614985-1610724
CRAMP1	ENSG00000007545.16	ENSG00000007545.16:t:1625973-1626166	-0.0100;0.0100	1.539e-03;1.539e-03	7.539e-01;7.539e-01	0.9987;0.0013	0.9506;0.0494	t|1e1.1o1|1e2.1o1	2	3	0;1	chr16	+	1614985-1625973;1620691-1625973	na-1620691;1614639-1614985;1625973-1626166		http://genome.ucsc.edu/cgi-bin/hgTracks?db=hg38&position=chr16%3A1626166-1614639
CRAMP1	ENSG00000007545.16	ENSG00000007545.16:t:1665057-1665138	0.0000;-0.0000	3.369e-09;3.800e-09	9.999e-01;9.999e-01	0.0017;0.9983	0.0033;0.9967	t|1e1.1o1|1e2.1o1	2	3	0;0	chr16	+	1662671-1665057;1662835-1665057	1662462-1662671;1662699-1662835;1665057-1665138		http://genome.ucsc.edu/cgi-bin/hgTracks?db=hg38&position=chr16%3A1665138-1662462
CRAMP1	ENSG00000007545.16	ENSG00000007545.16:t:1666422-1666600	-0.0402;0.0402	2.118e-01;2.118e-01	2.233e-01;2.233e-01	0.5990;0.4010	0.5415;0.4585	t|1e1.1o1|1e2.1o1	2	3	0;0	chr16	+	1665138-1666422;1666177-1666422	1665057-1665138;1665776-1666177;1666422-1666600		http://genome.ucsc.edu/cgi-bin/hgTracks?db=hg38&position=chr16%3A1666600-1665057
CRAMP1	ENSG00000007545.16	ENSG00000007545.16:t:1667959-1668193	0.0559;-0.1120;0.0400	1.613e-01;5.561e-01;1.893e-01	2.612e-01;5.694e-02;2.431e-01	0.0213;0.3448;0.6281	0.0994;0.2189;0.6836	t|1e2.1o1|2e1.1o1|2e2.1o1	3	3	1;0;0	chr16	+	1667400-1667959;1666600-1667962;1667400-1667962	1666422-1666600;1667335-1667417;1667959-1668193		http://genome.ucsc.edu/cgi-bin/hgTracks?db=hg38&position=chr16%3A1668193-1666422
CRAMP1	ENSG00000007545.16	ENSG00000007545.16:t:1673881-1677908	-0.0022;0.0022	6.321e-06;6.321e-06	9.300e-01;9.300e-01	0.9983;0.0017	0.9665;0.0335	t|1e1.1o1|1e2.1o1	2	3	0;1	chr16	+	1670809-1673881;1672371-1673881	na-1672371;1670467-1670809;1673881-1677908		http://genome.ucsc.edu/cgi-bin/hgTracks?db=hg38&position=chr16%3A1677908-1670467
E2F2	ENSG00000007968.7	ENSG00000007968.7:s:23516335-23516527	0.0000;-0.0000	7.674e-21;7.674e-21	1.000e+00;1.000e+00	0.9826;0.0174	0.9826;0.0174	s|1e1.1o1|1e2.1o1	2	3	0;1	chr1	-	23510148-23516335;23506185-23516335	na-23506185;23506438-23510148;23516335-23516527		http://genome.ucsc.edu/cgi-bin/hgTracks?db=hg38&position=chr1%3A23516527-23506175
E2F2	ENSG00000007968.7	ENSG00000007968.7:s:23521837-23522056	0.0061;-0.0061	2.739e-03;2.739e-03	7.939e-01;7.939e-01	0.0722;0.9278	0.0820;0.9180	s|1e1.1o1|2e1.1o1	2	2	1;0	chr1	-	23521071-23521843;23521071-23521837	23520913-23521071;23521837-23522056		http://genome.ucsc.edu/cgi-bin/hgTracks?db=hg38&position=chr1%3A23522056-23520913
E2F2	ENSG00000007968.7	ENSG00000007968.7:s:23530542-23531233	-0.0014;0.0014	2.762e-08;2.752e-08	9.537e-01;9.537e-01	0.9779;0.0221	0.9680;0.0320	s|1e1.1o1|1e2.1o1	2	3	0;1	chr1	-	23524488-23530542;23522056-23530542	23521837-23522056;23524383-23524488;23530542-23531233		http://genome.ucsc.edu/cgi-bin/hgTracks?db=hg38&position=chr1%3A23531233-23521837
E2F2	ENSG00000007968.7	ENSG00000007968.7:t:23519016-23519396	-0.0971;0.0971	4.781e-01;4.781e-01	5.367e-02;5.367e-02	0.9420;0.0580	0.8344;0.1656	t|1e1.1o1|2e2.1o1	2	3	0;1	chr1	-	23519130-23520913;23519108-23520447	23519016-23519396;23520447-na;23520913-23521071		http://genome.ucsc.edu/cgi-bin/hgTracks?db=hg38&position=chr1%3A23521071-23519016
E2F2	ENSG00000007968.7	ENSG00000007968.7:t:23521837-23522056	0.0019;-0.0019	4.969e-07;4.971e-07	9.363e-01;9.363e-01	0.0228;0.9772	0.0312;0.9688	t|1e1.1o1|1e2.1o1	2	3	1;0	chr1	-	23522056-23530542;23522056-23524383	23521837-23522056;23524383-23524488;23530542-23531233		http://genome.ucsc.edu/cgi-bin/hgTracks?db=hg38&position=chr1%3A23531233-23521837
CYTH3	ENSG00000008256.16	ENSG00000008256.16:s:6170532-6170646	-0.0000;0.0000	2.093e-14;7.674e-21	1.000e+00;1.000e+00	0.9986;0.0014	0.9983;0.0017	s|1e1.1o1|2e1.1o1	2	2	0;0	chr7	-	6165810-6170535;6165810-6170532	6165734-6165810;6170532-6170646		http://genome.ucsc.edu/cgi-bin/hgTracks?db=hg38&position=chr7%3A6170646-6165734
CYTH3	ENSG00000008256.16	ENSG00000008256.16:s:6171010-6171314	0.0645;-0.0645	2.083e-01;2.083e-01	2.133e-01;2.133e-01	0.9181;0.0819	0.9802;0.0198	s|1e1.1o1|1e2.1o1	2	3	0;1	chr7	-	6170978-6171202;6170646-6171202	6170532-6170646;6170830-6170978;6171010-6171314		http://genome.ucsc.edu/cgi-bin/hgTracks?db=hg38&position=chr7%3A6171314-6170532
CYTH3	ENSG00000008256.16	ENSG00000008256.16:s:6173653-6173733	-0.0000;0.0000	7.674e-21;4.503e-12	1.000e+00;1.000e+00	0.0022;0.9978	0.0020;0.9980	s|1e1.1o1|1e2.1o1	2	3	1;0	chr7	-	6173373-6173653;6171314-6173653	6171010-6171314;6172731-6173373;6173653-6173733		http://genome.ucsc.edu/cgi-bin/hgTracks?db=hg38&position=chr7%3A6173733-6171010
CYTH3	ENSG00000008256.16	ENSG00000008256.16:s:6177823-6177941	-0.0000;0.0000	7.674e-21;7.312e-13	1.000e+00;1.000e+00	0.0021;0.9979	0.0019;0.9981	s|1e1.1o1|1e2.1o1	2	3	1;0	chr7	-	6174412-6177823;6173733-6177823	na-6174412;6173653-6173733;6177823-6177941		http://genome.ucsc.edu/cgi-bin/hgTracks?db=hg38&position=chr7%3A6177941-6173653
CYTH3	ENSG00000008256.16	ENSG00000008256.16:s:6190449-6190531	-0.0000;0.0000	7.674e-21;1.535e-13	1.000e+00;1.000e+00	0.0019;0.9981	0.0017;0.9983	s|1e1.1o1|1e2.1o1	2	3	0;0	chr7	-	6188889-6190449;6187721-6190449	6187657-6187721;6188705-6188889;6190449-6190531		http://genome.ucsc.edu/cgi-bin/hgTracks?db=hg38&position=chr7%3A6190531-6187657
CYTH3	ENSG00000008256.16	ENSG00000008256.16:t:6165273-6165427	0.0000;-0.0000	7.674e-21;3.023e-17	1.000e+00;1.000e+00	0.0013;0.9987	0.0015;0.9985	t|1e1.1o1|1e2.1o1	2	3	0;0	chr7	-	6165427-6170078;6165427-6165545	6165273-6165427;6165545-6165616;6170078-6170221		http://genome.ucsc.edu/cgi-bin/hgTracks?db=hg38&position=chr7%3A6170221-6165273
CYTH3	ENSG00000008256.16	ENSG00000008256.16:t:6170532-6170646	-0.0611;0.0611	1.908e-01;1.908e-01	2.262e-01;2.262e-01	0.0903;0.9097	0.0239;0.9761	t|1e1.1o1|1e2.1o1	2	3	1;0	chr7	-	6170646-6171202;6170646-6170830	6170532-6170646;6170830-6170978;6171010-6171314		http://genome.ucsc.edu/cgi-bin/hgTracks?db=hg38&position=chr7%3A6171314-6170532
CYTH3	ENSG00000008256.16	ENSG00000008256.16:t:6171010-6171314	0.0182;-0.0169;0.0000;-0.0000	6.049e-03;4.829e-03;7.674e-21;7.674e-21	6.307e-01;6.505e-01;1.000e+00;1.000e+00	0.9444;0.0535;0.0011;0.0011	0.9790;0.0162;0.0047;0.0010	t|1e1.1o1|1e2.1o1|1e3.1o1|1e4.1o1	4	5	0;0;0;0	chr7	-	6171314-6173653;6171314-6172731;6171314-6171983;6171314-6171752	6171010-6171314;6171752-6171816;6171983-6172137;6172731-6173373;6173653-6173733		http://genome.ucsc.edu/cgi-bin/hgTracks?db=hg38&position=chr7%3A6173733-6171010
CYTH3	ENSG00000008256.16	ENSG00000008256.16:t:6187657-6187721	0.0000;-0.0000	1.535e-13;7.674e-21	1.000e+00;1.000e+00	0.9981;0.0019	0.9983;0.0017	t|1e1.1o1|1e2.1o1	2	3	0;0	chr7	-	6187721-6190449;6187721-6188705	6187657-6187721;6188705-6188889;6190449-6190531		http://genome.ucsc.edu/cgi-bin/hgTracks?db=hg38&position=chr7%3A6190531-6187657
SYPL1	ENSG00000008282.8	ENSG00000008282.8:s:106092949-106093252	0.0913;-0.0913	4.343e-01;4.343e-01	5.460e-02;5.460e-02	0.0786;0.9214	0.1655;0.8345	s|1e1.1o1|1e2.1o1	2	3	0;0	chr7	-	106092669-106092949;106091939-106092949	106090503-106091939;106092548-106092669;106092949-106093252		http://genome.ucsc.edu/cgi-bin/hgTracks?db=hg38&position=chr7%3A106093252-106090503
SYPL1	ENSG00000008282.8	ENSG00000008282.8:s:106097690-106097897	0.0000;0.0000	7.674e-21;7.674e-21	1.000e+00;1.000e+00	0.0003;0.9997	0.0003;0.9997	s|1e1.1o1|1e2.1o1	2	3	0;0	chr7	-	106096302-106097690;106093137-106097690	106092949-106093252;106096293-106096302;106097690-106097897		http://genome.ucsc.edu/cgi-bin/hgTracks?db=hg38&position=chr7%3A106097897-106092949
SYPL1	ENSG00000008282.8	ENSG00000008282.8:t:106090503-106091939	-0.0563;0.0276;0.0175	9.583e-02;5.223e-08;1.523e-02	3.316e-01;5.793e-01;6.126e-01	0.9265;0.0201;0.0535	0.8608;0.0544;0.0839	t|1e1.1o1|1e2.1o2|1e2.2o2	3	3	0;0;0	chr7	-	106091939-106092949;106091939-106092564;106091939-106092548	106090503-106091939;106092548-106092669;106092949-106093252		http://genome.ucsc.edu/cgi-bin/hgTracks?db=hg38&position=chr7%3A106093252-106090503
SYPL1	ENSG00000008282.8	ENSG00000008282.8:t:106092949-106093252	0.0000;0.0000	7.674e-21;7.674e-21	1.000e+00;1.000e+00	0.9997;0.0003	0.9997;0.0003	t|1e1.1o1|1e2.1o1	2	3	0;0	chr7	-	106093137-106097690;106093137-106096293	106092949-106093252;106096293-106096302;106097690-106097897		http://genome.ucsc.edu/cgi-bin/hgTracks?db=hg38&position=chr7%3A106097897-106092949
SPAG9	ENSG00000008294.21	ENSG00000008294.21:s:50976600-50977221	0.0392;-0.0392	1.011e-01;1.011e-01	3.375e-01;3.375e-01	0.1960;0.8040	0.2430;0.7570	s|1e1.1o1|1e2.1o1	2	3	0;0	chr17	-	50975901-50977108;50974947-50977108	50974771-50975360;50975863-50975901;50976600-50977221		http://genome.ucsc.edu/cgi-bin/hgTracks?db=hg38&position=chr17%3A50977221-50974771
SPAG9	ENSG00000008294.21	ENSG00000008294.21:s:50979746-50979917	0.0000;0.0000	7.674e-21;7.674e-21	1.000e+00;1.000e+00	0.0036;0.9964	0.0003;0.9997	s|1e1.1o1|2e1.1o1	2	2	1;0	chr17	-	50977221-50979762;50977221-50979746	50976600-50977221;50979746-50979917		http://genome.ucsc.edu/cgi-bin/hgTracks?db=hg38&position=chr17%3A50979917-50976600
SPAG9	ENSG00000008294.21	ENSG00000008294.21:s:50987112-50987237	0.0000;0.0000	7.674e-21;7.674e-21	1.000e+00;1.000e+00	0.9997;0.0003	0.9997;0.0003	s|1e1.1o1|1e2.1o1	2	3	0;0	chr17	-	50985778-50987112;50979917-50987112	50979746-50979917;50985698-50985778;50987112-50987237		http://genome.ucsc.edu/cgi-bin/hgTracks?db=hg38&position=chr17%3A50987237-50979746
SPAG9	ENSG00000008294.21	ENSG00000008294.21:s:50990327-50990742	-0.0265;0.0091;0.0000;0.0000;0.0000	4.060e-04;3.562e-08;7.674e-21;7.674e-21;7.674e-21	5.818e-01;7.517e-01;1.000e+00;1.000e+00;1.000e+00	0.9059;0.0820;0.0118;0.0001;0.0001	0.8809;0.0957;0.0203;0.0029;0.0001	s|1e2.1o3|1e2.2o3|1e2.3o3|1e3.1o1|2e1.1o1	5	4	0;0;1;1;0	chr17	-	50989872-50990450;50989827-50990450;50989824-50990450;50987237-50990450;50990164-50990327	50987112-50987237;50989540-50989872;50990023-50990164;50990327-50990742		http://genome.ucsc.edu/cgi-bin/hgTracks?db=hg38&position=chr17%3A50990742-50987112
SPAG9	ENSG00000008294.21	ENSG00000008294.21:s:50995444-50995960	0.0000;-0.0000	7.674e-21;7.674e-21	1.000e+00;1.000e+00	0.0078;0.9922	0.0123;0.9877	s|1e1.1o2|1e1.2o2	2	2	1;0	chr17	-	50995227-50995444;50995224-50995444	50995057-50995227;50995444-50995960		http://genome.ucsc.edu/cgi-bin/hgTracks?db=hg38&position=chr17%3A50995960-50995057
SPAG9	ENSG00000008294.21	ENSG00000008294.21:s:50998413-50998632	0.0000;0.0000	7.674e-21;7.674e-21	1.000e+00;1.000e+00	0.9988;0.0012	0.9977;0.0023	s|1e1.1o1|1e2.1o1	2	3	0;1	chr17	-	50996694-50998444;50995533-50998444	50995444-50995960;50996229-50996694;50998413-50998632		http://genome.ucsc.edu/cgi-bin/hgTracks?db=hg38&position=chr17%3A50998632-50995444
SPAG9	ENSG00000008294.21	ENSG00000008294.21:s:50999661-50999717	0.0000;0.0000;0.0000	7.674e-21;7.674e-21;7.674e-21	1.000e+00;1.000e+00;1.000e+00	0.0001;0.0001;0.9997	0.0027;0.0002;0.9972	s|1e1.1o1|1e2.1o2|1e2.2o2	3	3	0;0;0	chr17	-	50999487-50999661;50998632-50999661;50998617-50999661	50998413-50998632;50999476-50999487;50999661-50999717		http://genome.ucsc.edu/cgi-bin/hgTracks?db=hg38&position=chr17%3A50999717-50998413
SPAG9	ENSG00000008294.21	ENSG00000008294.21:s:51001711-51001745	0.0000;0.0000	7.674e-21;7.674e-21	1.000e+00;1.000e+00	0.9998;0.0002	0.9997;0.0003	s|1e1.1o1|2e1.1o1	2	2	0;1	chr17	-	50999717-51001715;50999717-51001711	50999661-50999717;51001711-51001745		http://genome.ucsc.edu/cgi-bin/hgTracks?db=hg38&position=chr17%3A51001745-50999661
SPAG9	ENSG00000008294.21	ENSG00000008294.21:s:51007269-51007326	0.0000;0.0000;0.0000	7.674e-21;7.674e-21;7.674e-21	1.000e+00;1.000e+00;1.000e+00	0.9997;0.0001;0.0001	0.9987;0.0011;0.0002	s|1e1.1o1|1e2.1o1|1e3.1o1	3	4	0;1;1	chr17	-	51006237-51007269;51005263-51007269;51001845-51007269	51001835-51001845;51005212-51005263;51006085-51006237;51007269-51007326		http://genome.ucsc.edu/cgi-bin/hgTracks?db=hg38&position=chr17%3A51007326-51001835
SPAG9	ENSG00000008294.21	ENSG00000008294.21:s:51014232-51014353	0.0000;0.0000;0.0000	7.674e-21;7.674e-21;7.674e-21	1.000e+00;1.000e+00;1.000e+00	0.0001;0.0113;0.9886	0.0002;0.0042;0.9956	s|1e1.1o1|1e2.1o1|1e3.1o1	3	4	0;1;0	chr17	-	51009142-51014232;51007851-51014232;51007326-51014232	51007269-51007326;51007837-51007851;51009131-51009142;51014232-51014353		http://genome.ucsc.edu/cgi-bin/hgTracks?db=hg38&position=chr17%3A51014353-51007269
SPAG9	ENSG00000008294.21	ENSG00000008294.21:s:51020159-51020259	0.0000;0.0000	7.674e-21;7.674e-21	1.000e+00;1.000e+00	0.9852;0.0148	0.9864;0.0136	s|1e1.1o1|1e2.1o1	2	3	0;1	chr17	-	51014353-51020159;51007326-51020159	51007269-51007326;51014232-51014353;51020159-51020259		http://genome.ucsc.edu/cgi-bin/hgTracks?db=hg38&position=chr17%3A51020259-51007269
SPAG9	ENSG00000008294.21	ENSG00000008294.21:s:51041501-51041651	-0.0145;0.0145	1.261e-03;1.261e-03	6.372e-01;6.372e-01	0.2107;0.7893	0.1927;0.8073	s|1e1.1o1|1e2.1o1	2	3	0;0	chr17	-	51031722-51041501;51021365-51041501	51021158-51021365;51030914-51031722;51041501-51041651		http://genome.ucsc.edu/cgi-bin/hgTracks?db=hg38&position=chr17%3A51041651-51021158
SPAG9	ENSG00000008294.21	ENSG00000008294.21:s:51056412-51056482	0.0000;0.0000;0.0000	7.674e-21;7.674e-21;7.674e-21	1.000e+00;1.000e+00;1.000e+00	0.0034;0.9965;0.0002	0.0022;0.9943;0.0031	s|1e1.1o1|1e2.1o1|1e3.1o1	3	4	1;0;1	chr17	-	51052891-51056412;51047469-51056412;51041651-51056412	51041501-51041651;51047375-51047471;51052748-51052891;51056412-51056482		http://genome.ucsc.edu/cgi-bin/hgTracks?db=hg38&position=chr17%3A51056482-51041501
SPAG9	ENSG00000008294.21	ENSG00000008294.21:s:51079584-51079704	0.0028;-0.0031;0.0000;0.0000;0.0000	8.562e-21;1.548e-11;7.674e-21;7.674e-21;7.674e-21	9.124e-01;9.035e-01;1.000e+00;1.000e+00;1.000e+00	0.0226;0.9753;0.0024;0.0001;0.0001	0.0404;0.9592;0.0002;0.0002;0.0002	s|1e1.1o1|1e2.1o1|1e3.1o1|1e4.1o1|1e5.1o1	5	6	1;0;1;1;1	chr17	-	51068012-51079584;51056482-51079584;51047469-51079584;51041651-51079584;51021365-51079584	51021158-51021365;51041501-51041651;51047375-51047471;51056412-51056482;51067932-51068012;51079584-51079704		http://genome.ucsc.edu/cgi-bin/hgTracks?db=hg38&position=chr17%3A51079704-51021158
SPAG9	ENSG00000008294.21	ENSG00000008294.21:s:51120354-51120868	0.0000;0.0000;0.0000	7.674e-21;7.674e-21;7.674e-21	1.000e+00;1.000e+00;1.000e+00	0.9996;0.0002;0.0002	0.9995;0.0002;0.0002	s|1e1.1o1|1e2.1o1|1e3.1o1	3	4	0;1;1	chr17	-	51079704-51120354;51056482-51120354;51041651-51120354	51041501-51041651;51056412-51056482;51079584-51079704;51120354-51120868		http://genome.ucsc.edu/cgi-bin/hgTracks?db=hg38&position=chr17%3A51120868-51041501
SPAG9	ENSG00000008294.21	ENSG00000008294.21:t:50974771-50975360	-0.0600;0.0600	1.522e-01;1.522e-01	2.662e-01;2.662e-01	0.8284;0.1716	0.7616;0.2384	t|1e1.1o1|1e2.1o1	2	3	0;0	chr17	-	50974947-50977108;50974947-50975863	50974771-50975360;50975863-50975901;50976600-50977221		http://genome.ucsc.edu/cgi-bin/hgTracks?db=hg38&position=chr17%3A50977221-50974771
SPAG9	ENSG00000008294.21	ENSG00000008294.21:t:50979746-50979917	0.0000;0.0000	7.674e-21;7.674e-21	1.000e+00;1.000e+00	0.0003;0.9997	0.0004;0.9996	t|1e1.1o1|1e2.1o1	2	3	0;0	chr17	-	50979917-50987112;50979917-50982524	50979746-50979917;50982524-50982672;50987112-50987237		http://genome.ucsc.edu/cgi-bin/hgTracks?db=hg38&position=chr17%3A50987237-50979746
SPAG9	ENSG00000008294.21	ENSG00000008294.21:t:50987112-50987237	0.0000;0.0000	7.674e-21;7.674e-21	1.000e+00;1.000e+00	0.0002;0.9998	0.0039;0.9961	t|1e1.1o2|1e2.1o1	2	3	1;0	chr17	-	50987237-50990450;50987237-50989677	50987112-50987237;50989540-50989872;50990327-50990742		http://genome.ucsc.edu/cgi-bin/hgTracks?db=hg38&position=chr17%3A50990742-50987112
SPAG9	ENSG00000008294.21	ENSG00000008294.21:t:50995444-50995960	0.0000;0.0000	7.674e-21;7.674e-21	1.000e+00;1.000e+00	0.0013;0.9987	0.0028;0.9972	t|1e1.1o1|1e2.1o1	2	3	1;0	chr17	-	50995533-50998444;50995533-50996565	50995444-50995960;50996229-50996694;50998413-50998632		http://genome.ucsc.edu/cgi-bin/hgTracks?db=hg38&position=chr17%3A50998632-50995444
SPAG9	ENSG00000008294.21	ENSG00000008294.21:t:50998413-50998632	0.0000;0.0000;0.0000	7.674e-21;7.674e-21;7.674e-21	1.000e+00;1.000e+00;1.000e+00	0.0001;0.9997;0.0001	0.0002;0.9974;0.0024	t|1e1.1o1|2e1.1o1|2e2.1o1	3	3	0;0;0	chr17	-	50998632-50999661;50998617-50999661;50998617-50999476	50998413-50998632;50999476-50999487;50999661-50999717		http://genome.ucsc.edu/cgi-bin/hgTracks?db=hg38&position=chr17%3A50999717-50998413
SPAG9	ENSG00000008294.21	ENSG00000008294.21:t:51001835-51001845	0.0000;0.0000	7.674e-21;7.674e-21	1.000e+00;1.000e+00	0.0002;0.9998	0.0002;0.9998	t|1e1.1o1|1e2.1o1	2	3	1;0	chr17	-	51001845-51007269;51001845-51005212	51001835-51001845;51005212-51005263;51007269-51007326		http://genome.ucsc.edu/cgi-bin/hgTracks?db=hg38&position=chr17%3A51007326-51001835
SPAG9	ENSG00000008294.21	ENSG00000008294.21:t:51005212-51005263	0.0000;0.0000	7.674e-21;7.674e-21	1.000e+00;1.000e+00	0.0002;0.9998	0.0010;0.9990	t|1e1.1o1|1e2.1o1	2	3	1;0	chr17	-	51005263-51007269;51005263-51006085	51005212-51005263;51006085-51006237;51007269-51007326		http://genome.ucsc.edu/cgi-bin/hgTracks?db=hg38&position=chr17%3A51007326-51005212
SPAG9	ENSG00000008294.21	ENSG00000008294.21:t:51007269-51007326	0.0000;0.0000;0.0000	7.674e-21;7.674e-21;7.674e-21	1.000e+00;1.000e+00;1.000e+00	0.0115;0.9808;0.0089	0.0107;0.9857;0.0039	t|1e1.1o1|1e2.1o1|1e3.1o1	3	4	1;0;0	chr17	-	51007326-51020159;51007326-51014232;51007326-51007837	51007269-51007326;51007837-51007851;51014232-51014353;51020159-51020259		http://genome.ucsc.edu/cgi-bin/hgTracks?db=hg38&position=chr17%3A51020259-51007269
SPAG9	ENSG00000008294.21	ENSG00000008294.21:t:51014232-51014353	0.0000;0.0000	7.674e-21;7.674e-21	1.000e+00;1.000e+00	0.9997;0.0003	0.9997;0.0003	t|1e1.1o1|1e2.1o1	2	3	0;0	chr17	-	51014353-51020159;51014353-51014454	51014232-51014353;51014454-51014653;51020159-51020259		http://genome.ucsc.edu/cgi-bin/hgTracks?db=hg38&position=chr17%3A51020259-51014232
SPAG9	ENSG00000008294.21	ENSG00000008294.21:t:51021158-51021365	0.0000;0.0060;-0.0061	7.674e-21;1.055e-03;1.034e-03	1.000e+00;6.582e-01;6.575e-01	0.0002;0.7893;0.2105	0.0002;0.8036;0.1962	t|1e1.1o1|1e2.1o1|1e3.1o1	3	4	1;0;0	chr17	-	51021365-51079584;51021365-51041501;51021365-51031681	51021158-51021365;51030914-51031722;51041501-51041651;51079584-51079704		http://genome.ucsc.edu/cgi-bin/hgTracks?db=hg38&position=chr17%3A51079704-51021158
SPAG9	ENSG00000008294.21	ENSG00000008294.21:t:51030914-51031722	-0.0000;0.0000	1.516e-15;7.674e-21	1.000e+00;1.000e+00	0.9987;0.0013	0.9983;0.0017	t|1e1.1o1|1e2.1o1	2	3	0;0	chr17	-	51031722-51041501;51031722-51040428	51030914-51031722;51040428-51040451;51041501-51041651		http://genome.ucsc.edu/cgi-bin/hgTracks?db=hg38&position=chr17%3A51041651-51030914
SPAG9	ENSG00000008294.21	ENSG00000008294.21:t:51041501-51041651	0.0000;0.0000;0.0000;0.0000;0.0000	7.674e-21;7.674e-21;7.674e-21;7.674e-21;7.674e-21	1.000e+00;1.000e+00;1.000e+00;1.000e+00;1.000e+00	0.0001;0.0001;0.0001;0.9990;0.0007	0.0001;0.0001;0.0029;0.9951;0.0015	t|1e1.1o1|1e2.1o1|1e3.1o1|1e4.1o1|1e5.1o1	5	6	1;1;1;0;0	chr17	-	51041651-51120354;51041651-51079584;51041651-51056412;51041651-51047375;51041651-51046500	51041501-51041651;51046500-51046878;51047375-51047471;51056412-51056482;51079584-51079704;51120354-51120868		http://genome.ucsc.edu/cgi-bin/hgTracks?db=hg38&position=chr17%3A51120868-51041501
SPAG9	ENSG00000008294.21	ENSG00000008294.21:t:51047375-51047471	0.0000;0.0000;0.0000	7.674e-21;7.674e-21;7.674e-21	1.000e+00;1.000e+00;1.000e+00	0.0026;0.9972;0.0002	0.0002;0.9995;0.0002	t|1e1.1o1|1e2.1o1|1e3.1o1	3	4	1;0;1	chr17	-	51047469-51079584;51047469-51056412;51047469-51052748	51047375-51047471;51052748-51052891;51056412-51056482;51079584-51079704		http://genome.ucsc.edu/cgi-bin/hgTracks?db=hg38&position=chr17%3A51079704-51047375
SPAG9	ENSG00000008294.21	ENSG00000008294.21:t:51056412-51056482	0.0000;-0.0462;0.0461	7.674e-21;6.193e-04;5.741e-04	1.000e+00;4.901e-01;4.903e-01	0.0002;0.9656;0.0342	0.0002;0.9292;0.0705	t|1e1.1o1|1e2.1o1|1e3.1o1	3	4	1;0;1	chr17	-	51056482-51120354;51056482-51079584;51056482-51067932	51056412-51056482;51067932-51068012;51079584-51079704;51120354-51120868		http://genome.ucsc.edu/cgi-bin/hgTracks?db=hg38&position=chr17%3A51120868-51056412
MED24	ENSG00000008838.20	ENSG00000008838.20:s:40020273-40020482	0.0000;0.0000	7.674e-21;7.674e-21	1.000e+00;1.000e+00	0.0047;0.9953	0.0061;0.9939	s|1e1.1o2|1e1.2o2	2	2	0;0	chr17	-	40020010-40020273;40019933-40020273	40019785-40020010;40020273-40020482		http://genome.ucsc.edu/cgi-bin/hgTracks?db=hg38&position=chr17%3A40020482-40019785
MED24	ENSG00000008838.20	ENSG00000008838.20:s:40021955-40022054	-0.0000;0.0085;0.0085;-0.0193	7.675e-21;1.037e-20;3.899e-04;7.694e-05	9.999e-01;7.855e-01;6.978e-01;6.213e-01	0.0231;0.0258;0.7879;0.1605	0.0168;0.0455;0.7998;0.1385	s|1e1.1o1|1e2.1o3|1e2.2o3|1e2.3o3	4	3	1;0;0;1	chr17	-	40020619-40021955;40020482-40021955;40020353-40021955;40020350-40021955	40020273-40020482;40020528-40020619;40021955-40022054		http://genome.ucsc.edu/cgi-bin/hgTracks?db=hg38&position=chr17%3A40022054-40020273
MED24	ENSG00000008838.20	ENSG00000008838.20:s:40026156-40026450	0.0000;0.0000	7.674e-21;7.674e-21	1.000e+00;1.000e+00	0.0003;0.9997	0.0004;0.9996	s|1e1.1o2|1e1.2o2	2	2	1;0	chr17	-	40023433-40026156;40023395-40026156	40023289-40023651;40026156-40026450		http://genome.ucsc.edu/cgi-bin/hgTracks?db=hg38&position=chr17%3A40026450-40023289
MED24	ENSG00000008838.20	ENSG00000008838.20:s:40027383-40027523	0.0000;0.0000	7.674e-21;7.674e-21	1.000e+00;1.000e+00	0.9976;0.0024	0.9984;0.0016	s|1e1.1o1|1e2.1o1	2	3	0;1	chr17	-	40027034-40027383;40026331-40027383	40026156-40026450;40026856-40027149;40027383-40027523		http://genome.ucsc.edu/cgi-bin/hgTracks?db=hg38&position=chr17%3A40027523-40026156
MED24	ENSG00000008838.20	ENSG00000008838.20:s:40027909-40028059	0.0000;0.0000	7.674e-21;7.674e-21	1.000e+00;1.000e+00	0.9997;0.0003	0.9967;0.0033	s|1e1.1o1|1e2.1o1	2	3	0;0	chr17	-	40027465-40027909;40027034-40027909	40026856-40027149;40027383-40027523;40027909-40028059		http://genome.ucsc.edu/cgi-bin/hgTracks?db=hg38&position=chr17%3A40028059-40026856
MED24	ENSG00000008838.20	ENSG00000008838.20:s:40028826-40029004	0.0000;-0.0000	7.682e-21;3.129e-20	9.991e-01;9.991e-01	0.0003;0.9997	0.0298;0.9702	s|1e1.1o2|1e1.2o2	2	2	1;0	chr17	-	40028011-40028826;40027946-40028826	40027909-40028059;40028826-40029004		http://genome.ucsc.edu/cgi-bin/hgTracks?db=hg38&position=chr17%3A40029004-40027909
MED24	ENSG00000008838.20	ENSG00000008838.20:s:40029748-40029859	-0.0348;0.0348	1.571e-09;1.842e-09	5.378e-01;5.378e-01	0.0576;0.9424	0.0309;0.9691	s|1e1.1o2|1e1.2o2	2	2	0;0	chr17	-	40029004-40029748;40028968-40029748	40028826-40029004;40029748-40029859		http://genome.ucsc.edu/cgi-bin/hgTracks?db=hg38&position=chr17%3A40029859-40028826
MED24	ENSG00000008838.20	ENSG00000008838.20:s:40033345-40033675	0.0000;0.0000	7.674e-21;7.674e-21	1.000e+00;1.000e+00	0.9997;0.0003	0.9965;0.0035	s|2e1.1o2|2e1.2o2	2	2	0;0	chr17	-	40033206-40033345;40033172-40033345	40033056-40033206;40033345-40033675		http://genome.ucsc.edu/cgi-bin/hgTracks?db=hg38&position=chr17%3A40033675-40033056
MED24	ENSG00000008838.20	ENSG00000008838.20:s:40034916-40034972	0.1118;-0.1118	5.778e-01;5.778e-01	5.541e-02;5.541e-02	0.1404;0.8596	0.2621;0.7379	s|1e1.1o1|1e2.1o1	2	3	0;0	chr17	-	40033771-40034916;40033456-40034916	40033345-40033675;40033707-40033771;40034916-40034972		http://genome.ucsc.edu/cgi-bin/hgTracks?db=hg38&position=chr17%3A40034972-40033345
MED24	ENSG00000008838.20	ENSG00000008838.20:s:40035117-40035349	0.0055;-0.0055	8.787e-03;8.787e-03	6.699e-01;6.699e-01	0.3274;0.6726	0.3409;0.6591	s|1e1.1o1|1e2.1o1	2	3	0;0	chr17	-	40034972-40035117;40033456-40035117	40033345-40033675;40034916-40034972;40035117-40035349		http://genome.ucsc.edu/cgi-bin/hgTracks?db=hg38&position=chr17%3A40035349-40033345
MED24	ENSG00000008838.20	ENSG00000008838.20:s:40035722-40035795	0.0000;0.0000	7.674e-21;7.674e-21	1.000e+00;1.000e+00	0.0005;0.9995	0.0005;0.9995	s|1e2.1o1|2e1.1o1	2	3	0;0	chr17	-	40019292-40035775;40035349-40035722	40019097-40019292;40035117-40035349;40035722-40035795		http://genome.ucsc.edu/cgi-bin/hgTracks?db=hg38&position=chr17%3A40035795-40019097
MED24	ENSG00000008838.20	ENSG00000008838.20:s:40035901-40036154	0.0000;0.0000;0.0000	7.674e-21;7.674e-21;7.674e-21	1.000e+00;1.000e+00;1.000e+00	0.0002;0.9995;0.0002	0.0003;0.9985;0.0012	s|1e3.1o1|2e1.1o1|2e2.1o1	3	4	0;0;0	chr17	-	40032090-40036121;40035795-40036116;40035349-40036116	40032043-40032433;40035117-40035349;40035722-40035795;40035901-40036154		http://genome.ucsc.edu/cgi-bin/hgTracks?db=hg38&position=chr17%3A40036154-40032043
MED24	ENSG00000008838.20	ENSG00000008838.20:s:40053298-40053312	-0.0000;0.0000	1.052e-19;7.684e-21	9.989e-01;9.989e-01	0.9910;0.0090	0.9835;0.0165	s|1e1.1o1|1e2.1o1	2	3	0;0	chr17	-	40036154-40053298;40035795-40053298	40035722-40035795;40035901-40036154;40053298-40053312		http://genome.ucsc.edu/cgi-bin/hgTracks?db=hg38&position=chr17%3A40053312-40035722
MED24	ENSG00000008838.20	ENSG00000008838.20:s:40054315-40054742	0.0021;0.0000;0.0686;-0.1469;0.0000;0.0000;0.0000;0.0017	7.407e-08;7.674e-21;3.078e-01;7.824e-01;7.674e-21;7.674e-21;7.679e-21;2.717e-09	9.317e-01;1.000e+00;1.501e-01;1.737e-02;1.000e+00;1.000e+00;9.995e-01;9.437e-01	0.0050;0.0138;0.4920;0.4849;0.0047;0.0002;0.0028;0.0002	0.0298;0.0033;0.5701;0.3304;0.0061;0.0002;0.0173;0.0350	s|1e1.1o4|1e1.2o4|1e1.3o4|1e1.4o4|1e2.1o1|1e3.1o1|2e1.3o4|2e1.4o4	8	4	0;0;0;0;0;0;1;1	chr17	-	40053768-40054361;40053679-40054361;40053657-40054361;40053635-40054361;40053380-40054361;40036154-40054361;40053657-40054315;40053635-40054315	40035901-40036154;40053348-40053380;40053469-40054092;40054315-40054742		http://genome.ucsc.edu/cgi-bin/hgTracks?db=hg38&position=chr17%3A40054742-40035901
MED24	ENSG00000008838.20	ENSG00000008838.20:t:40020273-40020482	0.0070;-0.0188;0.0014;-0.0245	9.888e-21;1.147e-02;8.106e-21;2.782e-04	8.145e-01;5.938e-01;9.546e-01;5.903e-01	0.0263;0.8018;0.0090;0.1640	0.0447;0.7836;0.0363;0.1359	t|1e1.1o1|2e1.1o1|2e2.1o1|3e1.1o1	4	3	0;0;0;1	chr17	-	40020482-40021955;40020353-40021955;40020353-40020528;40020350-40021955	40020273-40020482;40020528-40020619;40021955-40022054		http://genome.ucsc.edu/cgi-bin/hgTracks?db=hg38&position=chr17%3A40022054-40020273
MED24	ENSG00000008838.20	ENSG00000008838.20:t:40026156-40026450	0.0000;0.0000	7.674e-21;7.674e-21	1.000e+00;1.000e+00	0.0027;0.9973	0.0017;0.9983	t|1e1.1o1|1e2.1o1	2	3	1;0	chr17	-	40026331-40027383;40026331-40026647	40026156-40026450;40026647-40026746;40027383-40027523		http://genome.ucsc.edu/cgi-bin/hgTracks?db=hg38&position=chr17%3A40027523-40026156
MED24	ENSG00000008838.20	ENSG00000008838.20:t:40026856-40027149	0.0000;0.0000	7.674e-21;7.674e-21	1.000e+00;1.000e+00	0.0004;0.9996	0.0038;0.9962	t|1e1.1o1|1e2.1o1	2	3	0;0	chr17	-	40027034-40027909;40027034-40027383	40026856-40027149;40027383-40027523;40027909-40028059		http://genome.ucsc.edu/cgi-bin/hgTracks?db=hg38&position=chr17%3A40028059-40026856
MED24	ENSG00000008838.20	ENSG00000008838.20:t:40032043-40032433	0.0000;0.0000	7.674e-21;7.674e-21	1.000e+00;1.000e+00	0.0003;0.9997	0.0004;0.9996	t|1e1.1o2|1e2.1o1	2	3	0;0	chr17	-	40032090-40036121;40032090-40032649	40032043-40032433;40032649-40032762;40035901-40036154		http://genome.ucsc.edu/cgi-bin/hgTracks?db=hg38&position=chr17%3A40036154-40032043
MED24	ENSG00000008838.20	ENSG00000008838.20:t:40033345-40033675	-0.0468;0.0468	1.227e-01;1.227e-01	3.039e-01;3.039e-01	0.7345;0.2655	0.6786;0.3214	t|1e1.1o1|1e2.1o1	2	3	0;0	chr17	-	40033456-40035117;40033456-40034916	40033345-40033675;40034916-40034972;40035117-40035349		http://genome.ucsc.edu/cgi-bin/hgTracks?db=hg38&position=chr17%3A40035349-40033345
MED24	ENSG00000008838.20	ENSG00000008838.20:t:40035117-40035349	0.0000;0.0000	7.674e-21;7.674e-21	1.000e+00;1.000e+00	0.0005;0.9995	0.0018;0.9982	t|1e1.2o2|1e2.2o2	2	3	0;0	chr17	-	40035349-40036116;40035349-40035722	40035117-40035349;40035722-40035795;40035901-40036154		http://genome.ucsc.edu/cgi-bin/hgTracks?db=hg38&position=chr17%3A40036154-40035117
MED24	ENSG00000008838.20	ENSG00000008838.20:t:40035722-40035795	0.0002;-0.0002	7.752e-21;3.606e-16	9.914e-01;9.914e-01	0.0103;0.9897	0.0185;0.9815	t|1e1.1o1|1e2.2o2	2	3	0;0	chr17	-	40035795-40053298;40035795-40036116	40035722-40035795;40035901-40036154;40053298-40053312		http://genome.ucsc.edu/cgi-bin/hgTracks?db=hg38&position=chr17%3A40053312-40035722
MED24	ENSG00000008838.20	ENSG00000008838.20:t:40035901-40036154	0.0000;0.0000	7.674e-21;7.674e-21	1.000e+00;1.000e+00	0.0003;0.9997	0.0004;0.9996	t|1e1.1o2|1e2.1o1	2	3	0;0	chr17	-	40036154-40054361;40036154-40053298	40035901-40036154;40053298-40053312;40054315-40054742		http://genome.ucsc.edu/cgi-bin/hgTracks?db=hg38&position=chr17%3A40054742-40035901
MED24	ENSG00000008838.20	ENSG00000008838.20:t:40053348-40053380	0.0000;0.0000	7.674e-21;7.674e-21	1.000e+00;1.000e+00	0.0023;0.9977	0.0028;0.9972	t|1e1.1o2|1e2.1o1	2	3	0;0	chr17	-	40053380-40054361;40053380-40053469	40053348-40053380;40053469-40054092;40054315-40054742		http://genome.ucsc.edu/cgi-bin/hgTracks?db=hg38&position=chr17%3A40054742-40053348
MED24	ENSG00000008838.20	ENSG00000008838.20:t:40053469-40054092	0.0022;0.0000;0.0000;0.0702;0.0000;0.0000;-0.1469;0.0018	7.943e-08;7.674e-21;7.674e-21;3.183e-01;7.679e-21;7.674e-21;7.814e-01;3.683e-09	9.298e-01;1.000e+00;1.000e+00;1.438e-01;9.995e-01;1.000e+00;1.749e-02;9.406e-01	0.0050;0.0139;0.0002;0.4934;0.0028;0.0002;0.4861;0.0002	0.0300;0.0034;0.0002;0.5734;0.0174;0.0002;0.3312;0.0353	t|1e3.1o2|2e3.1o2|3e2.1o1|3e3.1o2|3e3.2o2|4e1.1o1|4e3.1o2|4e3.2o2	8	4	0;0;0;0;1;0;0;1	chr17	-	40053768-40054361;40053679-40054361;40053657-40056549;40053657-40054361;40053657-40054315;40053635-40061134;40053635-40054361;40053635-40054315	40053469-40054092;40054315-40054742;40056549-40056690;40061134-40061215		http://genome.ucsc.edu/cgi-bin/hgTracks?db=hg38&position=chr17%3A40061215-40053469
CSDE1	ENSG00000009307.16	ENSG00000009307.16:s:114718613-114718938	0.0000;0.0000	7.674e-21;7.674e-21	1.000e+00;1.000e+00	0.0019;0.9981	0.0010;0.9990	s|1e1.1o2|1e1.2o2	2	2	1;0	chr1	-	114718241-114718613;114718216-114718613	114716913-114718241;114718613-114718938		http://genome.ucsc.edu/cgi-bin/hgTracks?db=hg38&position=chr1%3A114718938-114716913
CSDE1	ENSG00000009307.16	ENSG00000009307.16:s:114720216-114720717	0.0000;0.0000;0.0000	7.674e-21;7.674e-21;7.674e-21	1.000e+00;1.000e+00;1.000e+00	0.0005;0.9965;0.0031	0.0013;0.9974;0.0016	s|1e1.1o2|1e1.2o2|1e2.1o1	3	3	1;0;1	chr1	-	114719882-114720539;114719742-114720539;114718745-114720539	114718613-114718938;114719579-114719882;114720216-114720717		http://genome.ucsc.edu/cgi-bin/hgTracks?db=hg38&position=chr1%3A114720717-114718613
CSDE1	ENSG00000009307.16	ENSG00000009307.16:s:114725221-114725333	0.0000;0.0000	7.674e-21;7.674e-21	1.000e+00;1.000e+00	0.0017;0.9983	0.0025;0.9975	s|1e1.1o1|1e2.1o1	2	3	1;0	chr1	-	114724335-114725221;114724002-114725221	114723883-114724287;114724288-114724335;114725221-114725333		http://genome.ucsc.edu/cgi-bin/hgTracks?db=hg38&position=chr1%3A114725333-114723883
CSDE1	ENSG00000009307.16	ENSG00000009307.16:s:114732604-114732868	0.0000;0.0000;0.0000	7.674e-21;7.674e-21;7.674e-21	1.000e+00;1.000e+00;1.000e+00	0.9972;0.0012;0.0015	0.9942;0.0007;0.0049	s|1e1.1o1|1e2.1o1|1e3.1o2	3	4	0;1;1	chr1	-	114730648-114732604;114730422-114732604;114727090-114732604	114726983-114727090;114730258-114730422;114730508-114730648;114732604-114732868		http://genome.ucsc.edu/cgi-bin/hgTracks?db=hg38&position=chr1%3A114732868-114726983
CSDE1	ENSG00000009307.16	ENSG00000009307.16:s:114733732-114733857	0.0000;0.0000;0.0000	7.674e-21;7.674e-21;7.674e-21	1.000e+00;1.000e+00;1.000e+00	0.0036;0.9904;0.0061	0.0048;0.9942;0.0007	s|1e1.1o2|1e1.2o2|1e2.1o1	3	3	1;0;1	chr1	-	114732868-114733732;114732816-114733732;114730648-114733732	114730508-114730648;114732604-114732868;114733732-114733857		http://genome.ucsc.edu/cgi-bin/hgTracks?db=hg38&position=chr1%3A114733857-114730508
CSDE1	ENSG00000009307.16	ENSG00000009307.16:s:114737963-114738072	0.0444;-0.0444	9.445e-03;9.445e-03	4.807e-01;4.807e-01	0.2216;0.7784	0.2668;0.7332	s|1e1.1o1|1e2.1o1	2	3	0;0	chr1	-	114737563-114737963;114736855-114737963	114736758-114736855;114737471-114737563;114737963-114738072		http://genome.ucsc.edu/cgi-bin/hgTracks?db=hg38&position=chr1%3A114738072-114736758
CSDE1	ENSG00000009307.16	ENSG00000009307.16:s:114749821-114750207	0.0000;0.0000;0.0000;0.0000;0.0000;0.0000;0.0012;0.0000	7.674e-21;7.674e-21;7.674e-21;7.674e-21;7.674e-21;7.674e-21;1.111e-20;7.675e-21	1.000e+00;1.000e+00;1.000e+00;1.000e+00;1.000e+00;1.000e+00;7.396e-01;9.999e-01	0.0045;0.0095;0.0000;0.0015;0.0042;0.0006;0.9463;0.0339	0.0005;0.0056;0.0000;0.0033;0.0077;0.0000;0.9458;0.0363	s|1e5.1o1|2e5.1o1|3e1.1o1|3e2.1o1|3e3.1o1|3e4.1o2|3e4.2o2|3e6.1o1	8	7	0;1;0;1;0;0;0;0	chr1	-	114739725-114749974;114739725-114749942;114748418-114749821;114745245-114749821;114741673-114749821;114739922-114749821;114739890-114749821;114738072-114749821	114737963-114738072;114739692-114739725;114739753-114739922;114741527-114741673;114745157-114745245;114748317-114748418;114749821-114750207		http://genome.ucsc.edu/cgi-bin/hgTracks?db=hg38&position=chr1%3A114750207-114737963
CSDE1	ENSG00000009307.16	ENSG00000009307.16:s:114757830-114758050	0.0000;-0.2045;0.0117;0.1675;0.0000;0.0000	7.674e-21;9.872e-01;1.138e-20;9.707e-01;7.674e-21;7.674e-21	1.000e+00;2.008e-08;7.342e-01;2.287e-04;1.000e+00;1.000e+00	0.0246;0.7834;0.0129;0.1713;0.0100;0.0000	0.0078;0.5839;0.0474;0.3334;0.0287;0.0006	s|1e1.1o1|1e2.1o2|1e2.2o2|1e3.2o2|1e4.1o1|2e3.2o2	6	5	0;0;1;0;0;1	chr1	-	114756888-114757925;114750207-114757925;114749904-114757925;114739890-114757925;114738072-114757925;114739890-114757830	114737963-114738072;114739753-114739922;114749821-114750207;114756777-114756888;114757830-114758050		http://genome.ucsc.edu/cgi-bin/hgTracks?db=hg38&position=chr1%3A114758050-114737963
CSDE1	ENSG00000009307.16	ENSG00000009307.16:t:114718613-114718938	0.0000;0.0000	7.674e-21;7.674e-21	1.000e+00;1.000e+00	0.0028;0.9972	0.0016;0.9984	t|1e1.1o1|1e2.1o1	2	3	1;0	chr1	-	114718745-114720539;114718745-114719579	114718613-114718938;114719579-114719882;114720216-114720717		http://genome.ucsc.edu/cgi-bin/hgTracks?db=hg38&position=chr1%3A114720717-114718613
CSDE1	ENSG00000009307.16	ENSG00000009307.16:t:114723883-114724287	0.0000;0.0000	7.674e-21;7.674e-21	1.000e+00;1.000e+00	0.9984;0.0016	0.9960;0.0040	t|1e1.1o1|1e2.1o1	2	3	0;1	chr1	-	114724002-114725221;114724002-114724288	114723883-114724287;114724288-114724335;114725221-114725333		http://genome.ucsc.edu/cgi-bin/hgTracks?db=hg38&position=chr1%3A114725333-114723883
CSDE1	ENSG00000009307.16	ENSG00000009307.16:t:114726983-114727090	0.0000;0.0000;0.0000	7.674e-21;7.674e-21;7.674e-21	1.000e+00;1.000e+00;1.000e+00	0.0017;0.9969;0.0013	0.0062;0.9902;0.0036	t|1e1.1o1|1e2.1o1|2e2.1o1	3	3	1;0;1	chr1	-	114727090-114732604;114727090-114730258;114727087-114730258	114726983-114727090;114730258-114730422;114732604-114732868		http://genome.ucsc.edu/cgi-bin/hgTracks?db=hg38&position=chr1%3A114732868-114726983
CSDE1	ENSG00000009307.16	ENSG00000009307.16:t:114730258-114730422	0.0000;0.0000;0.0000	7.674e-21;7.674e-21;7.674e-21	1.000e+00;1.000e+00;1.000e+00	0.0014;0.0016;0.9969	0.0006;0.0005;0.9989	t|1e1.1o1|1e2.1o2|1e2.2o2	3	3	1;1;0	chr1	-	114730422-114732604;114730422-114730529;114730422-114730508	114730258-114730422;114730508-114730648;114732604-114732868		http://genome.ucsc.edu/cgi-bin/hgTracks?db=hg38&position=chr1%3A114732868-114730258
CSDE1	ENSG00000009307.16	ENSG00000009307.16:t:114730508-114730648	0.0000;0.0000	7.674e-21;7.674e-21	1.000e+00;1.000e+00	0.0062;0.9938	0.0008;0.9992	t|1e1.1o1|1e2.1o1	2	3	1;0	chr1	-	114730648-114733732;114730648-114732604	114730508-114730648;114732604-114732868;114733732-114733857		http://genome.ucsc.edu/cgi-bin/hgTracks?db=hg38&position=chr1%3A114733857-114730508
CSDE1	ENSG00000009307.16	ENSG00000009307.16:t:114736758-114736855	-0.0554;0.0554	4.979e-02;4.979e-02	3.915e-01;3.915e-01	0.8304;0.1696	0.7707;0.2293	t|1e1.1o1|1e2.1o1	2	3	0;0	chr1	-	114736855-114737963;114736855-114737471	114736758-114736855;114737471-114737563;114737963-114738072		http://genome.ucsc.edu/cgi-bin/hgTracks?db=hg38&position=chr1%3A114738072-114736758
CSDE1	ENSG00000009307.16	ENSG00000009307.16:t:114737963-114738072	0.0000;0.0000;0.0000;-0.0003	7.674e-21;7.674e-21;7.674e-21;7.781e-21	1.000e+00;1.000e+00;1.000e+00;9.892e-01	0.0038;0.0259;0.0000;0.9701	0.0142;0.0225;0.0059;0.9573	t|1e1.1o2|1e2.3o3|1e3.1o2|1e3.2o2	4	4	0;0;1;0	chr1	-	114738072-114757925;114738072-114749821;114738072-114739699;114738072-114739692	114737963-114738072;114739692-114739725;114749821-114750207;114757830-114758050		http://genome.ucsc.edu/cgi-bin/hgTracks?db=hg38&position=chr1%3A114758050-114737963
CSDE1	ENSG00000009307.16	ENSG00000009307.16:t:114739692-114739725	-0.2030;-0.1122;0.3520	8.618e-01;5.022e-01;9.747e-01	7.376e-03;5.478e-02;5.963e-04	0.2694;0.5792;0.1451	0.0371;0.4337;0.5060	t|1e1.1o3|1e1.2o3|1e2.1o1	3	3	0;1;1	chr1	-	114739725-114749974;114739725-114749942;114739725-114739836	114739692-114739725;114739753-114739922;114749821-114750207		http://genome.ucsc.edu/cgi-bin/hgTracks?db=hg38&position=chr1%3A114750207-114739692
CSDE1	ENSG00000009307.16	ENSG00000009307.16:t:114739753-114739922	0.0000;0.1476;0.0000;-0.1504;0.0000;0.0000;0.0000	7.674e-21;9.454e-01;7.674e-21;9.572e-01;7.674e-21;7.674e-21;7.674e-21	1.000e+00;9.072e-07;1.000e+00;2.002e-05;1.000e+00;1.000e+00;1.000e+00	0.0006;0.0833;0.0000;0.9113;0.0000;0.0000;0.0040	0.0000;0.2175;0.0004;0.7719;0.0000;0.0022;0.0078	t|1e2.3o3|2e1.1o2|2e1.2o2|2e2.3o3|2e3.1o1|2e4.1o1|2e5.1o1	7	6	0;0;1;0;0;1;0	chr1	-	114739922-114749821;114739890-114757925;114739890-114757830;114739890-114749821;114739890-114746543;114739890-114745157;114739890-114741527	114739753-114739922;114741527-114741673;114745157-114745245;114746543-114746859;114749821-114750207;114757830-114758050		http://genome.ucsc.edu/cgi-bin/hgTracks?db=hg38&position=chr1%3A114758050-114739753
CSDE1	ENSG00000009307.16	ENSG00000009307.16:t:114749821-114750207	0.0000;-0.0343;-0.0002;0.0506	7.674e-21;8.425e-02;7.758e-21;2.857e-04	1.000e+00;3.728e-01;9.915e-01;4.764e-01	0.0001;0.9498;0.0343;0.0155	0.0001;0.9010;0.0229;0.0734	t|1e1.1o1|1e2.1o2|1e3.1o1|2e2.1o2	4	4	0;0;0;1	chr1	-	114750207-114758576;114750207-114757925;114750207-114756777;114749904-114757925	114749821-114750207;114756777-114756888;114757830-114758050;114758576-114758676		http://genome.ucsc.edu/cgi-bin/hgTracks?db=hg38&position=chr1%3A114758676-114749821
REV3L	ENSG00000009413.16	ENSG00000009413.16:s:111309853-111310099	-0.0058;0.0058	1.715e-04;1.715e-04	8.326e-01;8.326e-01	0.0355;0.9645	0.0146;0.9854	s|1e1.1o1|1e2.1o1	2	3	0;0	chr6	-	111308245-111309853;111307570-111309853	111307361-111307570;111308014-111308245;111309853-111310099		http://genome.ucsc.edu/cgi-bin/hgTracks?db=hg38&position=chr6%3A111310099-111307361
REV3L	ENSG00000009413.16	ENSG00000009413.16:s:111313352-111313489	-0.0591;0.0591	1.519e-01;1.519e-01	2.690e-01;2.690e-01	0.9880;0.0120	0.9082;0.0918	s|1e1.1o1|1e2.1o1	2	3	0;1	chr6	-	111311259-111313352;111310099-111313352	111309853-111310099;111311069-111311259;111313352-111313489		http://genome.ucsc.edu/cgi-bin/hgTracks?db=hg38&position=chr6%3A111313489-111309853
REV3L	ENSG00000009413.16	ENSG00000009413.16:s:111315267-111315637	-0.0000;0.0000	4.145e-08;4.135e-08	9.993e-01;9.993e-01	0.9985;0.0015	0.9920;0.0080	s|1e1.1o1|1e2.1o1	2	3	0;1	chr6	-	111313489-111315267;111310099-111315267	111309853-111310099;111313352-111313489;111315267-111315637		http://genome.ucsc.edu/cgi-bin/hgTracks?db=hg38&position=chr6%3A111315637-111309853
REV3L	ENSG00000009413.16	ENSG00000009413.16:s:111322569-111322678	0.0041;-0.0041	4.609e-04;4.609e-04	8.759e-01;8.759e-01	0.0020;0.9980	0.0315;0.9685	s|1e1.1o1|2e1.1o1	2	2	1;0	chr6	-	111315381-111322622;111315381-111322569	111315267-111315637;111322569-111322678		http://genome.ucsc.edu/cgi-bin/hgTracks?db=hg38&position=chr6%3A111322678-111315267
REV3L	ENSG00000009413.16	ENSG00000009413.16:s:111331676-111331784	0.0694;-0.0694	2.612e-01;2.612e-01	1.786e-01;1.786e-01	0.0229;0.9771	0.1061;0.8939	s|1e1.1o1|1e2.1o1	2	3	1;0	chr6	-	111330312-111331676;111329738-111331676	111329532-111329738;111330186-111330312;111331676-111331784		http://genome.ucsc.edu/cgi-bin/hgTracks?db=hg38&position=chr6%3A111331784-111329532
REV3L	ENSG00000009413.16	ENSG00000009413.16:s:111363853-111363978	0.0578;-0.0578	1.559e-01;1.559e-01	2.674e-01;2.675e-01	0.9113;0.0887	0.9819;0.0181	s|1e1.1o1|1e2.1o1	2	3	0;0	chr6	-	111359014-111363853;111357125-111363853	111356668-111357125;111358822-111359014;111363853-111363978		http://genome.ucsc.edu/cgi-bin/hgTracks?db=hg38&position=chr6%3A111363978-111356668
REV3L	ENSG00000009413.16	ENSG00000009413.16:s:111365265-111365344	-0.0424;0.0424	1.781e-01;1.781e-01	2.579e-01;2.579e-01	0.1869;0.8131	0.1266;0.8734	s|1e1.1o1|1e2.1o1	2	3	1;0	chr6	-	111365042-111365265;111363978-111365265	111363853-111363978;111364944-111365042;111365265-111365344		http://genome.ucsc.edu/cgi-bin/hgTracks?db=hg38&position=chr6%3A111365344-111363853
REV3L	ENSG00000009413.16	ENSG00000009413.16:s:111367115-111368028	-0.0172;0.0172	6.177e-03;6.177e-03	6.454e-01;6.454e-01	0.9981;0.0019	0.9470;0.0530	s|1e1.1o1|1e2.1o1	2	3	0;1	chr6	-	111365344-111367115;111363978-111367115	111363853-111363978;111365265-111365344;111367115-111368028		http://genome.ucsc.edu/cgi-bin/hgTracks?db=hg38&position=chr6%3A111368028-111363853
REV3L	ENSG00000009413.16	ENSG00000009413.16:s:111387746-111387916	-0.0102;0.0102	3.878e-03;3.878e-03	7.403e-01;7.403e-01	0.9968;0.0032	0.9497;0.0503	s|1e1.1o1|1e2.1o1	2	3	0;1	chr6	-	111381444-111387765;111377843-111387765	111377701-111377843;111381325-111381444;111387746-111387916		http://genome.ucsc.edu/cgi-bin/hgTracks?db=hg38&position=chr6%3A111387916-111377701
REV3L	ENSG00000009413.16	ENSG00000009413.16:s:111389106-111389210	-0.0017;0.0017	6.100e-05;6.100e-05	9.357e-01;9.357e-01	0.9824;0.0176	0.9724;0.0276	s|1e1.1o1|1e2.2o2	2	3	0;1	chr6	-	111388085-111389106;111387913-111389106	111387746-111387916;111388001-111388085;111389106-111389210		http://genome.ucsc.edu/cgi-bin/hgTracks?db=hg38&position=chr6%3A111389210-111387746
REV3L	ENSG00000009413.16	ENSG00000009413.16:s:111482750-111483229	0.0393;-0.0393	2.378e-01;2.378e-01	1.932e-01;1.932e-01	0.3144;0.6856	0.3755;0.6245	s|1e1.1o1|1e2.1o1	2	3	0;0	chr6	-	111472140-111482750;111416472-111482750	111416283-111416472;111472013-111472140;111482750-111483229		http://genome.ucsc.edu/cgi-bin/hgTracks?db=hg38&position=chr6%3A111483229-111416283
REV3L	ENSG00000009413.16	ENSG00000009413.16:t:111307361-111307570	0.0003;-0.0003	4.208e-07;4.206e-07	9.891e-01;9.891e-01	0.9827;0.0173	0.9979;0.0021	t|1e1.1o1|1e2.1o1	2	3	0;0	chr6	-	111307570-111309853;111307570-111308014	111307361-111307570;111308014-111308245;111309853-111310099		http://genome.ucsc.edu/cgi-bin/hgTracks?db=hg38&position=chr6%3A111310099-111307361
REV3L	ENSG00000009413.16	ENSG00000009413.16:t:111309853-111310099	0.0000;0.0285;-0.0336	7.674e-21;1.466e-02;2.389e-02	1.000e+00;5.378e-01;4.928e-01	0.0009;0.0088;0.9903	0.0047;0.0613;0.9353	t|1e1.1o1|1e2.1o1|1e3.1o1	3	4	1;1;0	chr6	-	111310099-111315267;111310099-111313352;111310099-111311069	111309853-111310099;111311069-111311259;111313352-111313489;111315267-111315637		http://genome.ucsc.edu/cgi-bin/hgTracks?db=hg38&position=chr6%3A111315637-111309853
REV3L	ENSG00000009413.16	ENSG00000009413.16:t:111329532-111329738	-0.0137;0.0137	3.700e-02;3.700e-02	5.189e-01;5.189e-01	0.8984;0.1016	0.8723;0.1277	t|1e1.1o1|1e2.1o1	2	3	0;1	chr6	-	111329738-111331676;111329738-111330186	111329532-111329738;111330186-111330312;111331676-111331784		http://genome.ucsc.edu/cgi-bin/hgTracks?db=hg38&position=chr6%3A111331784-111329532
REV3L	ENSG00000009413.16	ENSG00000009413.16:t:111356668-111357125	-0.0495;0.0495	1.333e-01;1.333e-01	2.963e-01;2.963e-01	0.0912;0.9088	0.0259;0.9741	t|1e1.1o1|1e2.1o1	2	3	0;0	chr6	-	111357125-111363853;111357125-111358822	111356668-111357125;111358822-111359014;111363853-111363978		http://genome.ucsc.edu/cgi-bin/hgTracks?db=hg38&position=chr6%3A111363978-111356668
REV3L	ENSG00000009413.16	ENSG00000009413.16:t:111363853-111363978	0.0110;-0.0392;0.0073	1.256e-03;1.343e-01;2.963e-02	7.400e-01;3.044e-01;5.484e-01	0.0017;0.8891;0.1091	0.0452;0.8424;0.1152	t|1e1.1o1|1e2.1o1|1e3.1o1	3	4	1;0;1	chr6	-	111363978-111367115;111363978-111365265;111363978-111364944	111363853-111363978;111364944-111365042;111365265-111365344;111367115-111368028		http://genome.ucsc.edu/cgi-bin/hgTracks?db=hg38&position=chr6%3A111368028-111363853
REV3L	ENSG00000009413.16	ENSG00000009413.16:t:111377701-111377843	0.0026;-0.0026	4.409e-05;4.409e-05	9.186e-01;9.186e-01	0.0039;0.9961	0.0324;0.9676	t|1e1.1o1|1e2.1o1	2	3	1;0	chr6	-	111377843-111387765;111377843-111379982	111377701-111377843;111379982-111380219;111387746-111387916		http://genome.ucsc.edu/cgi-bin/hgTracks?db=hg38&position=chr6%3A111387916-111377701
REV3L	ENSG00000009413.16	ENSG00000009413.16:t:111387746-111387916	0.0217;0.0003;-0.0396	7.286e-03;1.137e-06;6.191e-02	6.018e-01;9.814e-01;4.026e-01	0.0105;0.0168;0.9721	0.0594;0.0212;0.9212	t|1e2.1o1|2e1.1o1|2e2.1o1	3	3	1;1;0	chr6	-	111387916-111388001;111387913-111389106;111387913-111388001	111387746-111387916;111388001-111388085;111389106-111389210		http://genome.ucsc.edu/cgi-bin/hgTracks?db=hg38&position=chr6%3A111389210-111387746
REV3L	ENSG00000009413.16	ENSG00000009413.16:t:111416283-111416472	0.0834;-0.0840;0.0000	4.044e-01;4.072e-01;2.928e-06	9.410e-02;9.309e-02;9.980e-01	0.6239;0.3722;0.0036	0.7379;0.2578;0.0041	t|1e1.1o1|1e2.1o1|1e3.1o1	3	4	0;0;0	chr6	-	111416472-111482750;111416472-111472013;111416472-111460300	111416283-111416472;111460300-111460406;111472013-111472140;111482750-111483229		http://genome.ucsc.edu/cgi-bin/hgTracks?db=hg38&position=chr6%3A111483229-111416283
VTA1	ENSG00000009844.16	ENSG00000009844.16:s:142147162-142147399	0.0000;0.0000	7.674e-21;7.674e-21	1.000e+00;1.000e+00	0.9998;0.0002	0.9998;0.0002	s|1e1.1o1|1e2.1o1	2	3	0;0	chr6	+	142147399-142166228;142147399-142169550	142147162-142147399;142166228-142166322;142169550-142169677		http://genome.ucsc.edu/cgi-bin/hgTracks?db=hg38&position=chr6%3A142169677-142147162
VTA1	ENSG00000009844.16	ENSG00000009844.16:s:142170346-142170421	0.0000;0.0000	7.674e-21;7.674e-21	1.000e+00;1.000e+00	0.9998;0.0002	0.9908;0.0092	s|1e1.1o1|1e2.1o1	2	3	0;1	chr6	+	142170421-142189426;142170421-142198439	142170346-142170421;142189426-142189534;142198439-142198781		http://genome.ucsc.edu/cgi-bin/hgTracks?db=hg38&position=chr6%3A142198781-142170346
VTA1	ENSG00000009844.16	ENSG00000009844.16:s:142198439-142198781	-0.0008;0.0008	8.001e-21;7.931e-21	9.724e-01;9.724e-01	0.9769;0.0231	0.9623;0.0377	s|1e1.1o1|1e2.1o1	2	3	0;0	chr6	+	142198615-142203985;142198615-142218498	142198439-142198781;142203985-142204065;142218498-142224685		http://genome.ucsc.edu/cgi-bin/hgTracks?db=hg38&position=chr6%3A142224685-142198439
VTA1	ENSG00000009844.16	ENSG00000009844.16:t:142169550-142169677	0.0000;0.0000	7.674e-21;7.674e-21	1.000e+00;1.000e+00	0.0002;0.9998	0.0002;0.9998	t|1e1.1o1|1e2.1o1	2	3	0;0	chr6	+	142147399-142169550;142166322-142169550	142147162-142147399;142166228-142166322;142169550-142169677		http://genome.ucsc.edu/cgi-bin/hgTracks?db=hg38&position=chr6%3A142169677-142147162
VTA1	ENSG00000009844.16	ENSG00000009844.16:t:142198439-142198781	0.0000;-0.0000;0.0000	7.674e-21;7.675e-21;7.674e-21	1.000e+00;1.000e+00;1.000e+00	0.0001;0.9997;0.0001	0.0102;0.9753;0.0146	t|1e1.1o1|1e2.1o1|1e3.1o1	3	4	1;0;1	chr6	+	142170421-142198439;142189534-142198439;142197078-142198439	na-142197078;142170346-142170421;142189426-142189534;142198439-142198781		http://genome.ucsc.edu/cgi-bin/hgTracks?db=hg38&position=chr6%3A142198781-142170346
VTA1	ENSG00000009844.16	ENSG00000009844.16:t:142218498-142224685	0.0071;-0.0071	9.933e-21;6.504e-15	8.117e-01;8.117e-01	0.0271;0.9729	0.0431;0.9569	t|1e1.1o1|1e2.1o1	2	3	0;0	chr6	+	142198615-142218498;142204065-142218498	142198439-142198781;142203985-142204065;142218498-142224685		http://genome.ucsc.edu/cgi-bin/hgTracks?db=hg38&position=chr6%3A142224685-142198439
BAZ1B	ENSG00000009954.11	ENSG00000009954.11:s:73459536-73459718	-0.0000;0.0026;-0.0000	7.674e-21;1.399e-14;7.674e-21	1.000e+00;9.175e-01;1.000e+00	0.0148;0.9598;0.0239	0.0030;0.9862;0.0111	s|1e1.1o1|1e2.1o1|1e3.1o1	3	4	1;0;1	chr7	-	73451428-73459536;73450994-73459536;73449689-73459536	73449542-73449689;73450847-73450994;73451347-73451428;73459536-73459718		http://genome.ucsc.edu/cgi-bin/hgTracks?db=hg38&position=chr7%3A73459718-73449542
BAZ1B	ENSG00000009954.11	ENSG00000009954.11:s:73462464-73463099	0.0000;0.0000;0.0000;0.0000	7.674e-21;7.674e-21;7.674e-21;7.674e-21	1.000e+00;1.000e+00;1.000e+00;1.000e+00	0.0099;0.9745;0.0169;0.0001	0.0013;0.9794;0.0179;0.0014	s|1e1.1o1|1e2.1o1|1e3.1o1|2e2.1o1	4	4	1;0;1;1	chr7	-	73460766-73462922;73459718-73462922;73450994-73462922;73459718-73462791	73450847-73450994;73459536-73459718;73460685-73460766;73462464-73463099		http://genome.ucsc.edu/cgi-bin/hgTracks?db=hg38&position=chr7%3A73463099-73450847
BAZ1B	ENSG00000009954.11	ENSG00000009954.11:s:73465439-73465565	-0.0424;0.0424	6.943e-04;6.943e-04	5.036e-01;5.036e-01	0.0704;0.9296	0.0386;0.9614	s|1e1.1o1|1e2.1o1	2	3	1;0	chr7	-	73464196-73465439;73463099-73465439	73462464-73463099;73464120-73464196;73465439-73465565		http://genome.ucsc.edu/cgi-bin/hgTracks?db=hg38&position=chr7%3A73465565-73462464
BAZ1B	ENSG00000009954.11	ENSG00000009954.11:s:73466296-73466401	0.0000;-0.0000	7.674e-21;7.674e-21	1.000e+00;1.000e+00	0.0003;0.9997	0.0163;0.9837	s|1e1.1o2|1e1.2o2	2	2	1;0	chr7	-	73465565-73466296;73465537-73466296	73465439-73465565;73466296-73466401		http://genome.ucsc.edu/cgi-bin/hgTracks?db=hg38&position=chr7%3A73466401-73465439
BAZ1B	ENSG00000009954.11	ENSG00000009954.11:s:73476868-73478569	0.0021;-0.0021	8.332e-21;1.263e-20	9.331e-01;9.331e-01	0.0284;0.9716	0.0417;0.9583	s|1e1.1o1|1e2.1o1	2	3	1;0	chr7	-	73475920-73476868;73470483-73476868	na-73475920;73470345-73470483;73476868-73478569		http://genome.ucsc.edu/cgi-bin/hgTracks?db=hg38&position=chr7%3A73478569-73470345
BAZ1B	ENSG00000009954.11	ENSG00000009954.11:s:73489194-73489391	0.0000;-0.0000;0.0000	7.674e-21;7.674e-21;7.674e-21	1.000e+00;1.000e+00;1.000e+00	0.0002;0.9958;0.0040	0.0109;0.9811;0.0071	s|1e1.1o1|1e2.1o1|1e3.1o1	3	4	1;0;1	chr7	-	73482962-73489194;73478569-73489194;73470483-73489194	73470345-73470483;73476868-73478569;73482838-73482962;73489194-73489391		http://genome.ucsc.edu/cgi-bin/hgTracks?db=hg38&position=chr7%3A73489391-73470345
BAZ1B	ENSG00000009954.11	ENSG00000009954.11:s:73492800-73492921	0.0000;0.0000	7.674e-21;7.674e-21	1.000e+00;1.000e+00	0.9963;0.0037	0.9946;0.0054	s|1e1.1o1|1e2.1o1	2	3	0;1	chr7	-	73489391-73492800;73478569-73492800	73476868-73478569;73489194-73489391;73492800-73492921		http://genome.ucsc.edu/cgi-bin/hgTracks?db=hg38&position=chr7%3A73492921-73476868
BAZ1B	ENSG00000009954.11	ENSG00000009954.11:s:73498497-73498698	0.0000;0.0000	7.674e-21;7.674e-21	1.000e+00;1.000e+00	0.0003;0.9997	0.0003;0.9997	s|1e1.1o1|1e2.1o1	2	3	1;0	chr7	-	73496951-73498497;73492921-73498497	73492800-73492921;73496875-73496951;73498497-73498698		http://genome.ucsc.edu/cgi-bin/hgTracks?db=hg38&position=chr7%3A73498698-73492800
BAZ1B	ENSG00000009954.11	ENSG00000009954.11:s:73510736-73510852	0.0000;-0.0000	7.674e-21;7.674e-21	1.000e+00;1.000e+00	0.0098;0.9902	0.0176;0.9824	s|1e1.1o1|1e2.1o1	2	3	1;0	chr7	-	73509294-73510736;73508471-73510736	na-73509294;73508327-73508471;73510736-73510852		http://genome.ucsc.edu/cgi-bin/hgTracks?db=hg38&position=chr7%3A73510852-73508327
BAZ1B	ENSG00000009954.11	ENSG00000009954.11:s:73521827-73522293	0.0000;0.0000	7.674e-21;7.674e-21	1.000e+00;1.000e+00	0.0004;0.9996	0.0005;0.9995	s|1e1.1o1|1e2.1o1	2	3	1;0	chr7	-	73520709-73521827;73510852-73521827	na-73520709;73510736-73510852;73521827-73522293		http://genome.ucsc.edu/cgi-bin/hgTracks?db=hg38&position=chr7%3A73522293-73510736
BAZ1B	ENSG00000009954.11	ENSG00000009954.11:t:73449542-73449689	-0.0000;0.0000	7.674e-21;7.674e-21	1.000e+00;1.000e+00	0.0252;0.9748	0.0140;0.9860	t|1e1.1o1|1e2.1o1	2	3	1;0	chr7	-	73449689-73459536;73449689-73450847	73449542-73449689;73450847-73450994;73459536-73459718		http://genome.ucsc.edu/cgi-bin/hgTracks?db=hg38&position=chr7%3A73459718-73449542
BAZ1B	ENSG00000009954.11	ENSG00000009954.11:t:73450847-73450994	0.0000;0.0000;0.0000	7.674e-21;7.674e-21;7.674e-21	1.000e+00;1.000e+00;1.000e+00	0.0149;0.9778;0.0103	0.0129;0.9840;0.0016	t|1e1.1o2|1e2.1o1|1e3.1o1	3	4	1;0;1	chr7	-	73450994-73462922;73450994-73459536;73450994-73451347	73450847-73450994;73451347-73451428;73459536-73459718;73462464-73463099		http://genome.ucsc.edu/cgi-bin/hgTracks?db=hg38&position=chr7%3A73463099-73450847
BAZ1B	ENSG00000009954.11	ENSG00000009954.11:t:73459536-73459718	0.0000;0.0000;0.0000;0.0000	7.674e-21;7.674e-21;7.674e-21;7.674e-21	1.000e+00;1.000e+00;1.000e+00;1.000e+00	0.9776;0.0001;0.0115;0.0110	0.9910;0.0014;0.0072;0.0002	t|1e1.1o2|1e1.2o2|1e2.1o1|1e3.1o1	4	4	0;1;1;1	chr7	-	73459718-73462922;73459718-73462791;73459718-73460685;73459718-73459852	73459536-73459718;73459852-na;73460685-73460766;73462464-73463099		http://genome.ucsc.edu/cgi-bin/hgTracks?db=hg38&position=chr7%3A73463099-73459536
BAZ1B	ENSG00000009954.11	ENSG00000009954.11:t:73462464-73463099	0.0151;-0.0151	5.576e-11;1.300e-20	6.842e-01;6.842e-01	0.9502;0.0498	0.9661;0.0339	t|1e1.1o1|1e2.1o1	2	3	0;1	chr7	-	73463099-73465439;73463099-73464120	73462464-73463099;73464120-73464196;73465439-73465565		http://genome.ucsc.edu/cgi-bin/hgTracks?db=hg38&position=chr7%3A73465565-73462464
BAZ1B	ENSG00000009954.11	ENSG00000009954.11:t:73470345-73470483	0.0000;0.0000	7.674e-21;7.674e-21	1.000e+00;1.000e+00	0.0024;0.9976	0.0044;0.9956	t|1e1.1o1|1e2.1o1	2	3	1;0	chr7	-	73470483-73489194;73470483-73476868	73470345-73470483;73476868-73478569;73489194-73489391		http://genome.ucsc.edu/cgi-bin/hgTracks?db=hg38&position=chr7%3A73489391-73470345
BAZ1B	ENSG00000009954.11	ENSG00000009954.11:t:73476868-73478569	0.0000;-0.0000;0.0000	7.674e-21;7.674e-21;7.674e-21	1.000e+00;1.000e+00;1.000e+00	0.0043;0.9944;0.0019	0.0055;0.9876;0.0065	t|1e1.1o1|1e2.1o1|1e3.1o1	3	4	1;0;1	chr7	-	73478569-73492800;73478569-73489194;73478569-73482838	73476868-73478569;73482838-73482962;73489194-73489391;73492800-73492921		http://genome.ucsc.edu/cgi-bin/hgTracks?db=hg38&position=chr7%3A73492921-73476868
BAZ1B	ENSG00000009954.11	ENSG00000009954.11:t:73492800-73492921	0.0000;0.0000	7.674e-21;7.674e-21	1.000e+00;1.000e+00	0.9997;0.0003	0.9970;0.0030	t|1e1.1o1|1e2.1o1	2	3	0;1	chr7	-	73492921-73498497;73492921-73496875	73492800-73492921;73496875-73496951;73498497-73498698		http://genome.ucsc.edu/cgi-bin/hgTracks?db=hg38&position=chr7%3A73498698-73492800
BAZ1B	ENSG00000009954.11	ENSG00000009954.11:t:73498497-73498698	0.0000;0.0000	7.674e-21;7.674e-21	1.000e+00;1.000e+00	0.9997;0.0003	0.9997;0.0003	t|1e1.1o1|1e2.1o1	2	3	0;1	chr7	-	73498698-73508327;73498698-73500766	73498497-73498698;73500766-na;73508327-73508471		http://genome.ucsc.edu/cgi-bin/hgTracks?db=hg38&position=chr7%3A73508471-73498497
BAZ1B	ENSG00000009954.11	ENSG00000009954.11:t:73510736-73510852	-0.0055;0.0055	3.517e-09;3.639e-09	8.460e-01;8.460e-01	0.9924;0.0076	0.9575;0.0425	t|1e1.1o1|1e2.1o1	2	3	0;1	chr7	-	73510852-73521827;73510852-73517233	73510736-73510852;73517233-na;73521827-73522293		http://genome.ucsc.edu/cgi-bin/hgTracks?db=hg38&position=chr7%3A73522293-73510736
STARD3NL	ENSG00000010270.13	ENSG00000010270.13:s:38178222-38178420	0.0340;0.0000;-0.0054;0.0000;-0.0266;-0.0029	7.420e-02;7.674e-21;1.258e-06;7.675e-21;5.136e-02;8.399e-09	3.923e-01;1.000e+00;7.192e-01;9.999e-01;4.521e-01;9.090e-01	0.0979;0.0021;0.0474;0.0002;0.8157;0.0378	0.1448;0.0106;0.0429;0.0181;0.7779;0.0050	s|1e1.1o1|1e2.1o1|1e3.1o1|1e4.1o1|1e5.1o1|1e6.1o1	6	7	0;0;0;0;0;1	chr7	+	38178420-38179090;38178420-38198211;38178420-38201714;38178420-38202070;38178420-38207447;38178420-38214357	38178222-38178420;38179090-38179145;38198211-38198365;38201714-38201966;38202070-38202197;38207447-38207729;38214357-38214434		http://genome.ucsc.edu/cgi-bin/hgTracks?db=hg38&position=chr7%3A38214434-38178222
STARD3NL	ENSG00000010270.13	ENSG00000010270.13:s:38179090-38179145	0.0186;-0.0186	2.954e-02;2.954e-02	5.610e-01;5.610e-01	0.0150;0.9850	0.0621;0.9379	s|1e1.1o1|1e2.1o1	2	3	1;0	chr7	+	38179145-38201714;38179145-38207447	38179090-38179145;38201714-38201966;38207447-38207729		http://genome.ucsc.edu/cgi-bin/hgTracks?db=hg38&position=chr7%3A38207729-38179090
STARD3NL	ENSG00000010270.13	ENSG00000010270.13:s:38215028-38215105	0.0265;-0.0265	1.145e-02;1.145e-02	5.434e-01;5.434e-01	0.8903;0.1097	0.9178;0.0822	s|1e1.1o1|1e2.1o1	2	3	0;0	chr7	+	38215105-38217025;38215105-38217188	38215028-38215105;38217025-38217078;38217188-38217305		http://genome.ucsc.edu/cgi-bin/hgTracks?db=hg38&position=chr7%3A38217305-38215028
STARD3NL	ENSG00000010270.13	ENSG00000010270.13:t:38207447-38207729	0.0040;-0.0037;0.0000;0.0006;-0.0230;0.0037	3.861e-03;2.521e-03;7.674e-21;7.849e-21;7.711e-05;1.342e-06	7.192e-01;7.207e-01;1.000e+00;9.809e-01;6.113e-01;7.537e-01	0.7844;0.1129;0.0051;0.0044;0.0544;0.0410	0.7894;0.1065;0.0002;0.0292;0.0268;0.0445	t|1e1.1o1|1e2.1o1|1e3.1o1|1e4.1o2|1e4.2o2|1e5.1o1	6	6	0;0;0;1;0;0	chr7	+	38178420-38207447;38179145-38207447;38198365-38207447;38201830-38207447;38201966-38207447;38202197-38207447	38178222-38178420;38179090-38179145;38198211-38198365;38201714-38201966;38202070-38202197;38207447-38207729		http://genome.ucsc.edu/cgi-bin/hgTracks?db=hg38&position=chr7%3A38207729-38178222
STARD3NL	ENSG00000010270.13	ENSG00000010270.13:t:38214357-38214434	-0.0000;0.0000	7.682e-21;7.682e-21	9.992e-01;9.992e-01	0.0278;0.9722	0.0038;0.9962	t|1e1.1o1|1e2.1o1	2	3	1;0	chr7	+	38178420-38214357;38207729-38214357	38178222-38178420;38207447-38207729;38214357-38214434		http://genome.ucsc.edu/cgi-bin/hgTracks?db=hg38&position=chr7%3A38214434-38178222
STARD3NL	ENSG00000010270.13	ENSG00000010270.13:t:38217188-38217305	-0.0274;0.0274	1.013e-02;1.013e-02	5.488e-01;5.488e-01	0.1083;0.8917	0.0767;0.9233	t|1e1.1o1|1e2.1o1	2	3	0;0	chr7	+	38215105-38217188;38217078-38217188	38215028-38215105;38217025-38217078;38217188-38217305		http://genome.ucsc.edu/cgi-bin/hgTracks?db=hg38&position=chr7%3A38217305-38215028
NISCH	ENSG00000010322.16	ENSG00000010322.16:s:52458662-52458844	0.0000;-0.0000	7.674e-21;1.128e-19	1.000e+00;1.000e+00	0.0006;0.9994	0.0189;0.9811	s|1e1.1o1|1e2.1o1	2	3	1;0	chr3	+	52458844-52470508;52458844-52470859	52458662-52458844;52470508-52470663;52470859-52470907		http://genome.ucsc.edu/cgi-bin/hgTracks?db=hg38&position=chr3%3A52470907-52458662
NISCH	ENSG00000010322.16	ENSG00000010322.16:s:52470859-52470907	0.0000;-0.0011;0.0010	7.674e-21;4.749e-09;3.818e-09	1.000e+00;9.629e-01;9.653e-01	0.0004;0.9925;0.0071	0.0004;0.9675;0.0321	s|1e1.1o1|1e2.1o1|1e3.1o1	3	4	0;0;1	chr3	+	52470907-52471291;52470907-52471814;52470907-52472303	52470859-52470907;52471291-52471488;52471814-52471977;52472303-52472398		http://genome.ucsc.edu/cgi-bin/hgTracks?db=hg38&position=chr3%3A52472398-52470859
NISCH	ENSG00000010322.16	ENSG00000010322.16:s:52473734-52473829	-0.0050;0.0084;0.0000	4.840e-07;5.917e-06;7.685e-21	8.574e-01;7.356e-01;9.988e-01	0.0405;0.9520;0.0068	0.0139;0.9666;0.0211	s|1e1.1o1|1e2.1o1|1e3.1o1	3	4	1;0;1	chr3	+	52473829-52474139;52473829-52476447;52473829-52477574	52473734-52473829;52474139-na;52476298-52476599;52477574-52477642		http://genome.ucsc.edu/cgi-bin/hgTracks?db=hg38&position=chr3%3A52477642-52473734
NISCH	ENSG00000010322.16	ENSG00000010322.16:s:52477574-52477642	0.0002;-0.0002	2.709e-14;7.727e-21	9.946e-01;9.946e-01	0.9677;0.0323	0.9846;0.0154	s|1e1.1o2|1e1.2o2	2	2	0;1	chr3	+	52477642-52478097;52477642-52478155	52477574-52477642;52478097-52478282		http://genome.ucsc.edu/cgi-bin/hgTracks?db=hg38&position=chr3%3A52478282-52477574
NISCH	ENSG00000010322.16	ENSG00000010322.16:s:52478097-52478282	0.0125;-0.0125	3.367e-03;3.367e-03	6.963e-01;6.963e-01	0.0561;0.9439	0.0709;0.9291	s|1e1.1o2|1e1.2o2	2	2	1;0	chr3	+	52478282-52478373;52478282-52478449	52478097-52478282;52478373-52478583		http://genome.ucsc.edu/cgi-bin/hgTracks?db=hg38&position=chr3%3A52478583-52478097
NISCH	ENSG00000010322.16	ENSG00000010322.16:s:52480139-52480303	-0.2268;0.1246;0.0899;0.0000	9.956e-01;6.947e-01;4.306e-01;7.675e-21	1.689e-05;2.044e-02;9.579e-02;1.000e+00	0.3951;0.0560;0.5327;0.0181	0.1669;0.1816;0.6361;0.0137	s|1e1.1o1|1e2.1o1|1e3.1o1|2e1.1o1	4	4	0;1;0;1	chr3	+	52480295-52480879;52480295-52482642;52480295-52484513;52480303-52480879	52480139-52480303;52480879-52481914;52482642-52482767;52484204-52484637		http://genome.ucsc.edu/cgi-bin/hgTracks?db=hg38&position=chr3%3A52484637-52480139
NISCH	ENSG00000010322.16	ENSG00000010322.16:s:52485778-52485827	0.0000;-0.0000	7.674e-21;7.697e-21	1.000e+00;1.000e+00	0.0050;0.9950	0.0159;0.9841	s|1e1.1o1|1e2.1o1	2	3	0;0	chr3	+	52485827-52486470;52485827-52487196	52485778-52485827;52486470-52486552;52487196-52488605		http://genome.ucsc.edu/cgi-bin/hgTracks?db=hg38&position=chr3%3A52488605-52485778
NISCH	ENSG00000010322.16	ENSG00000010322.16:s:52489336-52489678	0.0134;0.0063;-0.0084	6.018e-04;5.873e-04;2.101e-05	6.691e-01;8.254e-01;7.872e-01	0.9454;0.0096;0.0439	0.9608;0.0387;0.0005	s|1e1.1o1|1e2.1o1|1e3.1o2	3	4	0;0;1	chr3	+	52489678-52490075;52489678-52490705;52489678-52491352	52489336-52489678;52490075-52490231;52490705-52490833;52491352-52491577		http://genome.ucsc.edu/cgi-bin/hgTracks?db=hg38&position=chr3%3A52491577-52489336
NISCH	ENSG00000010322.16	ENSG00000010322.16:s:52491352-52491577	-0.0000;0.0000	7.674e-21;7.674e-21	1.000e+00;1.000e+00	0.9994;0.0006	0.9902;0.0098	s|1e1.1o2|1e1.2o2	2	2	0;1	chr3	+	52491513-52491872;52491513-52491877	52491352-52491577;52491872-52493068		http://genome.ucsc.edu/cgi-bin/hgTracks?db=hg38&position=chr3%3A52493068-52491352
NISCH	ENSG00000010322.16	ENSG00000010322.16:t:52470859-52470907	-0.0000;0.0000	7.676e-21;7.674e-21	1.000e+00;1.000e+00	0.9994;0.0006	0.9877;0.0123	t|1e1.1o1|1e2.1o1	2	3	0;0	chr3	+	52458844-52470859;52470663-52470859	52458662-52458844;52470508-52470663;52470859-52470907		http://genome.ucsc.edu/cgi-bin/hgTracks?db=hg38&position=chr3%3A52470907-52458662
NISCH	ENSG00000010322.16	ENSG00000010322.16:t:52471814-52471977	0.0000;0.0000	7.674e-21;7.674e-21	1.000e+00;1.000e+00	0.9994;0.0006	0.9972;0.0028	t|1e1.1o1|1e2.1o1	2	3	0;0	chr3	+	52470907-52471814;52471488-52471814	52470859-52470907;52471291-52471488;52471814-52471977		http://genome.ucsc.edu/cgi-bin/hgTracks?db=hg38&position=chr3%3A52471977-52470859
NISCH	ENSG00000010322.16	ENSG00000010322.16:t:52472303-52472398	0.0007;-0.0007	2.633e-10;1.850e-10	9.773e-01;9.773e-01	0.0073;0.9927	0.0316;0.9684	t|1e1.1o1|1e2.1o1	2	3	1;0	chr3	+	52470907-52472303;52471977-52472303	52470859-52470907;52471814-52471977;52472303-52472398		http://genome.ucsc.edu/cgi-bin/hgTracks?db=hg38&position=chr3%3A52472398-52470859
NISCH	ENSG00000010322.16	ENSG00000010322.16:t:52476298-52476599	-0.0000;0.0000	7.674e-21;7.674e-21	1.000e+00;1.000e+00	0.9995;0.0005	0.9973;0.0027	t|1e1.1o1|1e2.1o1	2	3	0;0	chr3	+	52473829-52476447;52475905-52476447	52473734-52473829;52475616-52475905;52476298-52476599		http://genome.ucsc.edu/cgi-bin/hgTracks?db=hg38&position=chr3%3A52476599-52473734
NISCH	ENSG00000010322.16	ENSG00000010322.16:t:52477574-52477642	0.0000;-0.0000	7.679e-21;8.886e-15	9.994e-01;9.994e-01	0.0088;0.9912	0.0204;0.9796	t|1e1.1o1|1e2.1o1	2	3	1;0	chr3	+	52473829-52477574;52476599-52477574	52473734-52473829;52476298-52476599;52477574-52477642		http://genome.ucsc.edu/cgi-bin/hgTracks?db=hg38&position=chr3%3A52477642-52473734
NISCH	ENSG00000010322.16	ENSG00000010322.16:t:52479749-52479862	0.0000;0.0000	7.674e-21;7.674e-21	1.000e+00;1.000e+00	0.9949;0.0051	0.9956;0.0044	t|1e1.1o1|1e2.1o1	2	3	0;1	chr3	+	52478577-52479749;52479058-52479749	na-52479058;52478373-52478583;52479749-52479862		http://genome.ucsc.edu/cgi-bin/hgTracks?db=hg38&position=chr3%3A52479862-52478373
NISCH	ENSG00000010322.16	ENSG00000010322.16:t:52484204-52484637	-0.0819;0.0000;0.0000;0.0795	3.539e-01;7.674e-21;7.674e-21;3.369e-01	1.223e-01;1.000e+00;1.000e+00;1.304e-01	0.9010;0.0005;0.0005;0.0981	0.8122;0.0025;0.0005;0.1849	t|1e1.1o2|1e2.1o2|1e2.2o2|1e3.1o1	4	4	0;0;0;1	chr3	+	52480295-52484513;52481037-52484513;52481109-52484513;52482767-52484513	52480139-52480303;52480879-52481914;52482642-52482767;52484204-52484637		http://genome.ucsc.edu/cgi-bin/hgTracks?db=hg38&position=chr3%3A52484637-52480139
NISCH	ENSG00000010322.16	ENSG00000010322.16:t:52487196-52488605	-0.0000;0.0000	7.674e-21;7.674e-21	1.000e+00;1.000e+00	0.9939;0.0061	0.9913;0.0087	t|1e1.1o1|1e2.1o1	2	3	0;0	chr3	+	52485827-52487196;52486552-52487196	52485778-52485827;52486470-52486552;52487196-52488605		http://genome.ucsc.edu/cgi-bin/hgTracks?db=hg38&position=chr3%3A52488605-52485778
NISCH	ENSG00000010322.16	ENSG00000010322.16:t:52490705-52490833	0.0033;-0.0033	1.440e-04;1.440e-04	8.974e-01;8.974e-01	0.0079;0.9921	0.0329;0.9671	t|1e1.1o1|1e2.1o1	2	3	0;0	chr3	+	52489678-52490705;52490231-52490705	52489336-52489678;52490075-52490231;52490705-52490833		http://genome.ucsc.edu/cgi-bin/hgTracks?db=hg38&position=chr3%3A52490833-52489336
NISCH	ENSG00000010322.16	ENSG00000010322.16:t:52491352-52491577	-0.0001;0.0001;0.0000	7.717e-21;2.851e-12;7.674e-21	9.956e-01;9.950e-01;1.000e+00	0.0287;0.9710;0.0004	0.0004;0.9993;0.0004	t|1e1.1o1|1e2.1o1|2e2.1o1	3	3	1;0;1	chr3	+	52489678-52491352;52490833-52491352;52490833-52491420	52489336-52489678;52490705-52490833;52491352-52491577		http://genome.ucsc.edu/cgi-bin/hgTracks?db=hg38&position=chr3%3A52491577-52489336
IDS	ENSG00000010404.18	ENSG00000010404.18:s:149490314-149490440	-0.0059;0.0084;-0.0000	6.954e-03;1.138e-02;7.682e-21	6.687e-01;6.514e-01;9.992e-01	0.3475;0.6259;0.0303	0.3344;0.6391;0.0260	s|1e1.1o1|1e2.1o1|1e3.1o2	3	4	0;0;1	chrX	-	149487313-149490314;149487098-149490314;149483218-149490314	149476988-149483218;149486925-149487098;149487131-149487313;149490314-149490440		http://genome.ucsc.edu/cgi-bin/hgTracks?db=hg38&position=chrX%3A149490440-149476988
IDS	ENSG00000010404.18	ENSG00000010404.18:s:149496346-149496516	0.0000;-0.0407;0.0466	7.674e-21;3.333e-02;8.757e-02	1.000e+00;4.490e-01;3.493e-01	0.0107;0.1317;0.8577	0.0023;0.0838;0.9137	s|1e1.1o1|1e2.1o1|1e3.1o1	3	4	0;0;0	chrX	-	149495688-149496346;149491667-149496346;149490440-149496346	149490314-149490440;149491538-149491667;149495459-149495688;149496346-149496516		http://genome.ucsc.edu/cgi-bin/hgTracks?db=hg38&position=chrX%3A149496516-149490314
IDS	ENSG00000010404.18	ENSG00000010404.18:s:149500949-149501037	0.0000;-0.0003;0.0000	7.674e-21;1.154e-19;7.675e-21	1.000e+00;9.895e-01;9.999e-01	0.0050;0.9840;0.0116	0.0069;0.9657;0.0280	s|1e1.1o1|1e2.1o1|1e3.1o1	3	4	0;0;1	chrX	-	149499354-149500949;149498307-149500949;149496516-149500949	149496346-149496516;149498107-149498307;149499229-149499354;149500949-149501037		http://genome.ucsc.edu/cgi-bin/hgTracks?db=hg38&position=chrX%3A149501037-149496346
IDS	ENSG00000010404.18	ENSG00000010404.18:s:149502660-149503445	-0.0131;0.0000;0.0136;0.0000	1.218e-20;7.674e-21;1.054e-11;7.674e-21	7.144e-01;1.000e+00;7.078e-01;1.000e+00	0.0472;0.0001;0.9525;0.0001	0.0160;0.0001;0.9818;0.0018	s|1e1.1o2|1e1.2o2|1e2.1o2|1e2.2o2	4	3	0;1;0;1	chrX	-	149502177-149503312;149502119-149503312;149501037-149503312;149501000-149503312	149500949-149501037;149502075-149502177;149502660-149503445		http://genome.ucsc.edu/cgi-bin/hgTracks?db=hg38&position=chrX%3A149503445-149500949
IDS	ENSG00000010404.18	ENSG00000010404.18:s:149504157-149504293	-0.0000;0.0000;0.0000	7.678e-21;7.674e-21;7.674e-21	9.999e-01;1.000e+00;1.000e+00	0.9946;0.0028;0.0027	0.9768;0.0188;0.0036	s|1e1.1o1|1e2.1o1|1e3.1o2	3	4	0;1;1	chrX	-	149503489-149504157;149503445-149504157;149501037-149504157	149500949-149501037;149502660-149503445;149503471-149503489;149504157-149504293		http://genome.ucsc.edu/cgi-bin/hgTracks?db=hg38&position=chrX%3A149504293-149500949
IDS	ENSG00000010404.18	ENSG00000010404.18:t:149476988-149483218	-0.0005;0.0164;-0.0122	8.060e-21;8.419e-03;1.493e-09	9.613e-01;6.433e-01;7.272e-01	0.0383;0.9182;0.0440	0.0335;0.9481;0.0189	t|1e1.1o1|1e2.1o1|2e2.1o1	3	3	1;0;1	chrX	-	149483218-149490314;149483218-149486925;149483214-149486925	149476988-149483218;149486925-149487098;149490314-149490440		http://genome.ucsc.edu/cgi-bin/hgTracks?db=hg38&position=chrX%3A149490440-149476988
IDS	ENSG00000010404.18	ENSG00000010404.18:t:149490314-149490440	0.0438;-0.0438	4.597e-02;4.597e-02	4.196e-01;4.196e-01	0.8598;0.1402	0.9122;0.0878	t|1e1.1o1|1e2.1o1	2	3	0;0	chrX	-	149490440-149496346;149490440-149491538	149490314-149490440;149491538-149491667;149496346-149496516		http://genome.ucsc.edu/cgi-bin/hgTracks?db=hg38&position=chrX%3A149496516-149490314
IDS	ENSG00000010404.18	ENSG00000010404.18:t:149491538-149491667	0.0330;-0.0330	7.133e-02;7.133e-02	4.014e-01;4.014e-01	0.9275;0.0725	0.9779;0.0221	t|1e1.1o1|1e2.1o1	2	3	0;1	chrX	-	149491667-149496346;149491667-149495459	149491538-149491667;149495459-149495688;149496346-149496516		http://genome.ucsc.edu/cgi-bin/hgTracks?db=hg38&position=chrX%3A149496516-149491538
IDS	ENSG00000010404.18	ENSG00000010404.18:t:149496346-149496516	0.0000;0.0000;-0.0003	7.676e-21;7.674e-21;7.971e-20	9.998e-01;1.000e+00;9.879e-01	0.0136;0.0040;0.9822	0.0284;0.0062;0.9653	t|1e1.1o1|1e2.1o2|1e2.2o2	3	3	1;1;0	chrX	-	149496516-149500949;149496516-149498144;149496516-149498107	149496346-149496516;149498107-149498307;149500949-149501037		http://genome.ucsc.edu/cgi-bin/hgTracks?db=hg38&position=chrX%3A149501037-149496346
IDS	ENSG00000010404.18	ENSG00000010404.18:t:149498107-149498307	0.0000;0.0000	7.674e-21;7.674e-21	1.000e+00;1.000e+00	0.9954;0.0046	0.9926;0.0074	t|1e1.1o1|1e2.1o1	2	3	0;0	chrX	-	149498307-149500949;149498307-149499229	149498107-149498307;149499229-149499354;149500949-149501037		http://genome.ucsc.edu/cgi-bin/hgTracks?db=hg38&position=chrX%3A149501037-149498107
IDS	ENSG00000010404.18	ENSG00000010404.18:t:149500949-149501037	0.0000;0.0114;-0.0183;0.0000	7.674e-21;5.563e-06;2.484e-06;7.674e-21	1.000e+00;7.250e-01;6.455e-01;1.000e+00	0.0023;0.9320;0.0654;0.0001	0.0027;0.9468;0.0490;0.0017	t|1e1.1o1|1e2.1o1|1e3.1o1|2e2.1o1	4	4	1;0;0;1	chrX	-	149501037-149504157;149501037-149503312;149501037-149502075;149501000-149503312	149500949-149501037;149502075-149502177;149502660-149503445;149504157-149504293		http://genome.ucsc.edu/cgi-bin/hgTracks?db=hg38&position=chrX%3A149504293-149500949
IDS	ENSG00000010404.18	ENSG00000010404.18:t:149504157-149504293	0.0000;0.0000;0.0000	7.674e-21;7.674e-21;7.674e-21	1.000e+00;1.000e+00;1.000e+00	0.0008;0.9963;0.0027	0.0002;0.9995;0.0002	t|1e1.1o1|1e2.1o1|1e3.1o1	3	4	1;0;1	chrX	-	149504293-149529367;149504293-149505035;149504293-149504398	149504157-149504293;149504398-na;149505035-149505347;149529367-na		http://genome.ucsc.edu/cgi-bin/hgTracks?db=hg38&position=chrX%3A149529377-149504157
SCMH1	ENSG00000010803.16	ENSG00000010803.16:s:41037362-41037541	0.0187;-0.0371;0.0064	1.310e-03;2.027e-01;8.877e-02	6.461e-01;2.293e-01;3.868e-01	0.0141;0.6759;0.3114	0.0517;0.6035;0.3405	s|1e1.1o2|1e1.2o2|1e2.1o1	3	3	1;0;0	chr1	-	41034102-41037362;41034048-41037362;41028726-41037362	41028584-41028726;41033983-41034102;41037362-41037541		http://genome.ucsc.edu/cgi-bin/hgTracks?db=hg38&position=chr1%3A41037541-41028584
SCMH1	ENSG00000010803.16	ENSG00000010803.16:s:41046407-41046669	-0.0108;-0.0234;-0.0188;0.0781	2.170e-04;3.595e-03;4.165e-02;3.574e-01	7.166e-01;5.992e-01;4.993e-01;1.251e-01	0.0480;0.0564;0.2410;0.6589	0.0320;0.0092;0.2152;0.7485	s|1e1.1o1|1e2.1o1|2e1.1o1|2e2.1o1	4	3	0;0;0;0	chr1	-	41041565-41046418;41037541-41046418;41041565-41046407;41037541-41046407	41037362-41037541;41041311-41041565;41046407-41046669		http://genome.ucsc.edu/cgi-bin/hgTracks?db=hg38&position=chr1%3A41046669-41037362
SCMH1	ENSG00000010803.16	ENSG00000010803.16:s:41113283-41113526	0.0036;-0.0036	1.489e-06;1.489e-06	8.903e-01;8.903e-01	0.9632;0.0368	0.9967;0.0033	s|1e1.1o1|1e2.1o1	2	3	0;1	chr1	-	41075451-41113283;41070721-41113283	41070595-41070721;41075219-41075451;41113283-41113526		http://genome.ucsc.edu/cgi-bin/hgTracks?db=hg38&position=chr1%3A41113526-41070595
SCMH1	ENSG00000010803.16	ENSG00000010803.16:s:41142874-41143112	0.0645;0.0000;-0.0647	1.983e-01;7.674e-21;1.983e-01	2.168e-01;1.000e+00;2.166e-01	0.8945;0.0007;0.1047	0.9639;0.0007;0.0354	s|1e1.1o1|1e2.1o1|2e1.1o1	3	3	0;0;1	chr1	-	41117010-41142878;41075451-41142878;41117010-41142874	41075219-41075451;41116922-41117010;41142874-41143112		http://genome.ucsc.edu/cgi-bin/hgTracks?db=hg38&position=chr1%3A41143112-41075219
SCMH1	ENSG00000010803.16	ENSG00000010803.16:s:41151614-41151684	0.0000;0.0000	1.016e-18;7.674e-21	1.000e+00;1.000e+00	0.9986;0.0014	0.9987;0.0013	s|1e1.1o1|1e2.1o1	2	3	0;1	chr1	-	41143112-41151614;41117010-41151614	41116922-41117010;41142874-41143112;41151614-41151684		http://genome.ucsc.edu/cgi-bin/hgTracks?db=hg38&position=chr1%3A41151684-41116922
SCMH1	ENSG00000010803.16	ENSG00000010803.16:s:41160875-41160898	-0.1465;0.0717;0.0145;0.0404;-0.0000	8.020e-01;2.678e-01;6.082e-02;1.770e-01;7.674e-21	1.307e-02;1.656e-01;4.503e-01;2.564e-01;1.000e+00	0.2671;0.0271;0.3901;0.3002;0.0080	0.1101;0.1065;0.4161;0.3582;0.0005	s|1e1.1o1|1e2.1o1|1e3.1o1|1e4.1o1|1e5.1o1	5	6	0;1;0;0;1	chr1	-	41159933-41160875;41152741-41160875;41151684-41160875;41143112-41160875;41117010-41160875	41116922-41117010;41142874-41143112;41151614-41151684;41152599-41152741;41159725-41159933;41160875-41160898		http://genome.ucsc.edu/cgi-bin/hgTracks?db=hg38&position=chr1%3A41160898-41116922
SCMH1	ENSG00000010803.16	ENSG00000010803.16:s:41242059-41242154	-0.0034;0.0034	2.918e-04;2.918e-04	7.985e-01;7.985e-01	0.9670;0.0330	0.9629;0.0371	s|1e1.1o1|1e2.1o1	2	3	0;1	chr1	-	41186250-41242059;41161432-41242059	41161364-41161481;41185984-41186250;41242059-41242154		http://genome.ucsc.edu/cgi-bin/hgTracks?db=hg38&position=chr1%3A41242154-41161364
SCMH1	ENSG00000010803.16	ENSG00000010803.16:t:41028584-41028726	0.0259;-0.0259	1.323e-01;1.323e-01	3.105e-01;3.105e-01	0.2548;0.7452	0.3057;0.6943	t|1e1.1o1|1e2.1o1	2	3	0;0	chr1	-	41028726-41037362;41028726-41033983	41028584-41028726;41033983-41034102;41037362-41037541		http://genome.ucsc.edu/cgi-bin/hgTracks?db=hg38&position=chr1%3A41037541-41028584
SCMH1	ENSG00000010803.16	ENSG00000010803.16:t:41037362-41037541	-0.0408;0.0417;-0.0000;-0.0498;0.0434	3.628e-02;1.433e-01;7.676e-21;1.178e-01;4.420e-02	4.444e-01;2.885e-01;9.999e-01;3.126e-01;4.238e-01	0.0713;0.8253;0.0111;0.0827;0.0006	0.0112;0.8814;0.0006;0.0264;0.0732	t|1e1.1o2|1e1.2o2|1e2.1o1|1e3.1o1|1e4.1o1	5	5	0;0;0;0;1	chr1	-	41037541-41046418;41037541-41046407;41037541-41045713;41037541-41041311;41037541-41038256	41037362-41037541;41038256-na;41041311-41041565;41045713-41045836;41046407-41046669		http://genome.ucsc.edu/cgi-bin/hgTracks?db=hg38&position=chr1%3A41046669-41037362
SCMH1	ENSG00000010803.16	ENSG00000010803.16:t:41070595-41070721	-0.0016;0.0246;-0.0001	8.748e-08;3.833e-04;1.677e-10	9.488e-01;5.988e-01;9.976e-01	0.0328;0.9439;0.0233	0.0030;0.9917;0.0051	t|1e1.1o1|1e2.1o1|1e3.1o1	3	4	1;0;1	chr1	-	41070721-41113283;41070721-41075219;41070721-41071831	41070595-41070721;41071831-na;41075219-41075451;41113283-41113526		http://genome.ucsc.edu/cgi-bin/hgTracks?db=hg38&position=chr1%3A41113526-41070595
SCMH1	ENSG00000010803.16	ENSG00000010803.16:t:41075219-41075451	0.0000;0.0000	7.674e-21;7.808e-21	1.000e+00;1.000e+00	0.0012;0.9988	0.0011;0.9989	t|1e1.1o2|1e2.1o1	2	3	0;0	chr1	-	41075451-41142878;41075451-41113283	41075219-41075451;41113283-41113526;41142874-41143112		http://genome.ucsc.edu/cgi-bin/hgTracks?db=hg38&position=chr1%3A41143112-41075219
SCMH1	ENSG00000010803.16	ENSG00000010803.16:t:41116922-41117010	-0.0000;0.0000;0.0697;-0.0642	7.674e-21;7.674e-21;2.405e-01;1.938e-01	1.000e+00;1.000e+00;1.829e-01;2.205e-01	0.0073;0.0006;0.8883;0.1039	0.0005;0.0005;0.9638;0.0352	t|1e1.1o1|1e2.1o1|1e3.1o2|1e3.2o2	4	4	1;1;0;1	chr1	-	41117010-41160875;41117010-41151614;41117010-41142878;41117010-41142874	41116922-41117010;41142874-41143112;41151614-41151684;41160875-41160898		http://genome.ucsc.edu/cgi-bin/hgTracks?db=hg38&position=chr1%3A41160898-41116922
SCMH1	ENSG00000010803.16	ENSG00000010803.16:t:41142874-41143112	0.0067;-0.0285;0.0161	1.960e-02;1.555e-02;4.346e-02	5.957e-01;5.347e-01;5.074e-01	0.2295;0.0795;0.6996	0.2395;0.0425;0.7181	t|1e1.1o1|1e2.1o1|1e3.1o1	3	4	0;0;0	chr1	-	41143112-41160875;41143112-41159725;41143112-41151614	41142874-41143112;41151614-41151684;41159725-41159933;41160875-41160898		http://genome.ucsc.edu/cgi-bin/hgTracks?db=hg38&position=chr1%3A41160898-41142874
SCMH1	ENSG00000010803.16	ENSG00000010803.16:t:41151614-41151684	0.0264;-0.0718;0.0296	1.135e-01;2.275e-01;1.213e-01	3.400e-01;1.961e-01;3.316e-01	0.4756;0.1001;0.4247	0.5201;0.0189;0.4601	t|1e1.1o1|1e2.1o1|1e3.1o1	3	4	0;0;0	chr1	-	41151684-41160875;41151684-41159725;41151684-41152599	41151614-41151684;41152599-41152741;41159725-41159933;41160875-41160898		http://genome.ucsc.edu/cgi-bin/hgTracks?db=hg38&position=chr1%3A41160898-41151614
SCMH1	ENSG00000010803.16	ENSG00000010803.16:t:41161364-41161481	0.0002;0.0424;-0.0258	5.648e-07;8.603e-02;1.551e-02	9.723e-01;3.574e-01;5.510e-01	0.0217;0.9247;0.0472	0.0252;0.9693;0.0046	t|1e1.1o1|1e2.1o1|1e3.1o1	3	4	1;0;0	chr1	-	41161432-41242059;41161432-41186121;41161432-41162779	41161364-41161481;41162779-41163017;41185984-41186250;41242059-41242154		http://genome.ucsc.edu/cgi-bin/hgTracks?db=hg38&position=chr1%3A41242154-41161364
LYPLA2	ENSG00000011009.11	ENSG00000011009.11:s:23792552-23792760	-0.0443;0.0443	4.522e-09;4.754e-09	4.979e-01;4.979e-01	0.9691;0.0309	0.9386;0.0614	s|1e1.1o1|1e2.1o1	2	3	0;0	chr1	+	23792760-23793008;23792760-23793151	23792552-23792760;23793008-23793039;23793151-23793216		http://genome.ucsc.edu/cgi-bin/hgTracks?db=hg38&position=chr1%3A23793216-23792552
LYPLA2	ENSG00000011009.11	ENSG00000011009.11:s:23793653-23793752	-0.0000;0.0000;0.0000	7.674e-21;7.674e-21;7.674e-21	1.000e+00;1.000e+00;1.000e+00	0.9884;0.0001;0.0115	0.9737;0.0012;0.0246	s|1e1.1o2|1e1.2o2|1e2.1o1	3	3	0;1;0	chr1	+	23793752-23793860;23793752-23793886;23793752-23794063	23793653-23793752;23793860-23793930;23794063-23794136		http://genome.ucsc.edu/cgi-bin/hgTracks?db=hg38&position=chr1%3A23794136-23793653
LYPLA2	ENSG00000011009.11	ENSG00000011009.11:s:23793860-23793930	0.0000;0.0000	7.674e-21;7.674e-21	1.000e+00;1.000e+00	0.9991;0.0009	0.9919;0.0081	s|1e1.1o1|1e2.1o1	2	3	0;0	chr1	+	23793930-23794063;23793930-23794224	23793860-23793930;23794063-23794136;23794224-23794325		http://genome.ucsc.edu/cgi-bin/hgTracks?db=hg38&position=chr1%3A23794325-23793860
LYPLA2	ENSG00000011009.11	ENSG00000011009.11:s:23794224-23794325	0.0000;0.0000	7.674e-21;7.674e-21	1.000e+00;1.000e+00	0.9941;0.0059	0.9997;0.0003	s|1e1.1o1|1e2.1o1	2	3	0;0	chr1	+	23794325-23794427;23794325-23794552	23794224-23794325;23794427-23794511;23794552-23794600		http://genome.ucsc.edu/cgi-bin/hgTracks?db=hg38&position=chr1%3A23794600-23794224
LYPLA2	ENSG00000011009.11	ENSG00000011009.11:s:23794552-23794600	0.0000;0.0000	7.674e-21;7.674e-21	1.000e+00;1.000e+00	0.9991;0.0009	0.9996;0.0004	s|1e1.1o2|1e1.2o2	2	2	0;1	chr1	+	23794600-23794682;23794600-23794685	23794552-23794600;23794682-23795539		http://genome.ucsc.edu/cgi-bin/hgTracks?db=hg38&position=chr1%3A23795539-23794552
LYPLA2	ENSG00000011009.11	ENSG00000011009.11:t:23792552-23792760	0.0000;0.0000;-0.0002;0.0000	7.674e-21;7.674e-21;7.747e-21;7.674e-21	1.000e+00;1.000e+00;9.947e-01;1.000e+00	0.0156;0.0001;0.9765;0.0084	0.0090;0.0001;0.9668;0.0232	t|1e1.1o1|1e2.1o1|2e1.1o1|2e2.1o1	4	3	1;0;0;0	chr1	+	23791250-23792552;23792017-23792552;23791250-23792657;23792017-23792657	23791145-23791250;23791971-23792017;23792552-23792760		http://genome.ucsc.edu/cgi-bin/hgTracks?db=hg38&position=chr1%3A23792760-23791145
LYPLA2	ENSG00000011009.11	ENSG00000011009.11:t:23793151-23793216	0.0466;-0.0466	2.151e-07;2.154e-07	4.897e-01;4.897e-01	0.0316;0.9684	0.0624;0.9376	t|1e1.1o1|1e2.1o1	2	3	0;0	chr1	+	23792760-23793151;23793039-23793151	23792552-23792760;23793008-23793039;23793151-23793216		http://genome.ucsc.edu/cgi-bin/hgTracks?db=hg38&position=chr1%3A23793216-23792552
LYPLA2	ENSG00000011009.11	ENSG00000011009.11:t:23794063-23794136	0.0000;-0.0000	7.674e-21;7.674e-21	1.000e+00;1.000e+00	0.0124;0.9876	0.0227;0.9773	t|1e1.1o1|1e2.1o1	2	3	0;0	chr1	+	23793752-23794063;23793930-23794063	23793653-23793752;23793860-23793930;23794063-23794136		http://genome.ucsc.edu/cgi-bin/hgTracks?db=hg38&position=chr1%3A23794136-23793653
LYPLA2	ENSG00000011009.11	ENSG00000011009.11:t:23794224-23794325	0.0000;0.0000	7.674e-21;7.674e-21	1.000e+00;1.000e+00	0.0008;0.9992	0.0084;0.9916	t|1e1.1o1|1e2.1o1	2	3	0;0	chr1	+	23793930-23794224;23794136-23794224	23793860-23793930;23794063-23794136;23794224-23794325		http://genome.ucsc.edu/cgi-bin/hgTracks?db=hg38&position=chr1%3A23794325-23793860
NME1-NME2	ENSG00000011052.21	ENSG00000011052.21:s:51153590-51153724	-0.0059;0.0337;0.0000;0.0000	9.688e-21;1.835e-20;7.674e-21;7.674e-21	8.376e-01;5.428e-01;1.000e+00;1.000e+00	0.0455;0.9441;0.0091;0.0019	0.0340;0.9572;0.0042;0.0047	s|1e1.1o1|1e2.1o1|1e3.1o1|2e2.1o1	4	4	0;0;1;1	chr17	+	51153662-51154225;51153662-51155651;51153662-51159980;51153724-51155651	51153590-51153724;51154225-51154444;51155651-51155780;51159980-51160081		http://genome.ucsc.edu/cgi-bin/hgTracks?db=hg38&position=chr17%3A51160081-51153590
NME1-NME2	ENSG00000011052.21	ENSG00000011052.21:s:51155651-51155780	0.0000;0.0000	7.674e-21;7.674e-21	1.000e+00;1.000e+00	0.9947;0.0053	0.9909;0.0091	s|1e1.1o1|1e2.1o1	2	3	0;1	chr17	+	51155780-51159980;51155780-51161160	51155651-51155780;51159980-51160081;51161160-51161272		http://genome.ucsc.edu/cgi-bin/hgTracks?db=hg38&position=chr17%3A51161272-51155651
NME1-NME2	ENSG00000011052.21	ENSG00000011052.21:s:51168242-51168343	-0.0205;0.0205	1.471e-20;1.417e-20	6.338e-01;6.338e-01	0.9601;0.0399	0.9497;0.0503	s|1e1.1o1|1e2.1o1	2	3	0;0	chr17	+	51168343-51169937;51168343-51171487	51168242-51168343;51169937-51170049;51171487-51171744		http://genome.ucsc.edu/cgi-bin/hgTracks?db=hg38&position=chr17%3A51171744-51168242
NME1-NME2	ENSG00000011052.21	ENSG00000011052.21:s:51169937-51170049	0.0000;0.0000;0.0000	7.674e-21;7.674e-21;7.674e-21	1.000e+00;1.000e+00;1.000e+00	0.0008;0.9988;0.0004	0.0007;0.9990;0.0002	s|1e1.1o1|2e1.1o1|2e2.1o1	3	3	1;0;1	chr17	+	51170041-51171487;51170049-51171487;51170049-51181044	51169937-51170049;51171487-51171744;51181044-na		http://genome.ucsc.edu/cgi-bin/hgTracks?db=hg38&position=chr17%3A51181054-51169937
NME1-NME2	ENSG00000011052.21	ENSG00000011052.21:t:51155651-51155780	0.0304;0.0000;-0.0302	1.189e-12;7.674e-21;2.027e-18	5.560e-01;1.000e+00;5.612e-01	0.8930;0.0018;0.1051	0.9095;0.0045;0.0857	t|1e1.1o2|1e1.2o2|1e2.1o1	3	3	0;1;0	chr17	+	51153662-51155651;51153724-51155651;51154444-51155651	51153590-51153724;51154225-51154444;51155651-51155780		http://genome.ucsc.edu/cgi-bin/hgTracks?db=hg38&position=chr17%3A51155780-51153590
NME1-NME2	ENSG00000011052.21	ENSG00000011052.21:t:51159980-51160081	0.0000;0.0000	7.674e-21;7.674e-21	1.000e+00;1.000e+00	0.0044;0.9956	0.0019;0.9981	t|1e1.1o2|1e2.1o1	2	3	1;0	chr17	+	51153662-51159980;51155780-51159980	51153590-51153724;51155651-51155780;51159980-51160081		http://genome.ucsc.edu/cgi-bin/hgTracks?db=hg38&position=chr17%3A51160081-51153590
NME1-NME2	ENSG00000011052.21	ENSG00000011052.21:t:51161160-51161272	0.0000;0.0000	7.674e-21;7.674e-21	1.000e+00;1.000e+00	0.0053;0.9947	0.0104;0.9896	t|1e1.1o1|1e2.1o1	2	3	1;0	chr17	+	51155780-51161160;51160081-51161160	51155651-51155780;51159980-51160081;51161160-51161272		http://genome.ucsc.edu/cgi-bin/hgTracks?db=hg38&position=chr17%3A51161272-51155651
NME1-NME2	ENSG00000011052.21	ENSG00000011052.21:t:51166827-51166956	-0.0000;0.0000	4.436e-12;7.675e-21	9.999e-01;9.999e-01	0.9988;0.0012	0.9932;0.0068	t|1e1.1o1|1e2.1o1	2	3	0;1	chr17	+	51161272-51166827;51161803-51166827	na-51161803;51161160-51161272;51166827-51166956		http://genome.ucsc.edu/cgi-bin/hgTracks?db=hg38&position=chr17%3A51166956-51161160
NME1-NME2	ENSG00000011052.21	ENSG00000011052.21:t:51171487-51171744	0.0007;0.0000;-0.0013	7.895e-21;7.674e-21;8.119e-21	9.761e-01;1.000e+00;9.568e-01	0.0362;0.0008;0.9630	0.0420;0.0007;0.9573	t|1e1.1o1|1e2.1o2|1e2.2o2	3	3	0;1;0	chr17	+	51168343-51171487;51170041-51171487;51170049-51171487	51168242-51168343;51169937-51170049;51171487-51171744		http://genome.ucsc.edu/cgi-bin/hgTracks?db=hg38&position=chr17%3A51171744-51168242
APBA3	ENSG00000011132.12	ENSG00000011132.12:s:3754019-3754141	-0.0147;0.0147	2.678e-03;2.678e-03	6.637e-01;6.637e-01	0.9509;0.0491	0.9311;0.0689	s|1e1.1o1|1e2.1o1	2	3	0;1	chr19	-	3753926-3754019;3752990-3754019	3752820-3752990;3753765-3753926;3754019-3754141		http://genome.ucsc.edu/cgi-bin/hgTracks?db=hg38&position=chr19%3A3754141-3752820
APBA3	ENSG00000011132.12	ENSG00000011132.12:s:3759612-3760301	-0.0007;0.0007	8.829e-08;8.814e-08	9.770e-01;9.770e-01	0.9898;0.0102	0.9699;0.0301	s|1e1.1o1|1e2.1o1	2	3	0;1	chr19	-	3759600-3759689;3754340-3759689	3754195-3756272;3759561-3759600;3759612-3760301		http://genome.ucsc.edu/cgi-bin/hgTracks?db=hg38&position=chr19%3A3760301-3754195
APBA3	ENSG00000011132.12	ENSG00000011132.12:s:3761536-3761692	0.0032;-0.0032	2.547e-07;2.549e-07	9.005e-01;9.005e-01	0.9694;0.0306	0.9960;0.0040	s|1e1.1o1|1e2.1o1	2	3	0;1	chr19	-	3760301-3761536;3754340-3761536	3754195-3756272;3759612-3760301;3761536-3761692		http://genome.ucsc.edu/cgi-bin/hgTracks?db=hg38&position=chr19%3A3761692-3754195
APBA3	ENSG00000011132.12	ENSG00000011132.12:t:3752820-3752990	0.0196;-0.0196	9.276e-04;9.276e-04	6.236e-01;6.236e-01	0.0425;0.9575	0.0636;0.9364	t|1e1.1o1|1e2.1o1	2	3	1;0	chr19	-	3752990-3754019;3752990-3753765	3752820-3752990;3753765-3753926;3754019-3754141		http://genome.ucsc.edu/cgi-bin/hgTracks?db=hg38&position=chr19%3A3754141-3752820
APBA3	ENSG00000011132.12	ENSG00000011132.12:t:3754195-3756272	-0.0283;0.0007;0.0307	1.962e-02;5.080e-08;3.287e-02	5.268e-01;9.773e-01;4.799e-01	0.0572;0.0096;0.9316	0.0061;0.0295;0.9646	t|1e1.1o1|1e2.1o1|1e3.1o1	3	4	1;1;0	chr19	-	3754340-3761536;3754340-3759689;3754340-3759561	3754195-3756272;3759561-3759600;3759612-3760301;3761536-3761692		http://genome.ucsc.edu/cgi-bin/hgTracks?db=hg38&position=chr19%3A3761692-3754195
ABHD5	ENSG00000011198.10	ENSG00000011198.10:s:43690880-43691039	-0.0003;0.0004;0.0000	7.949e-07;1.227e-06;7.674e-21	9.887e-01;9.857e-01;1.000e+00	0.0187;0.9800;0.0014	0.0015;0.9970;0.0015	s|1e1.1o1|1e2.1o1|1e3.1o1	3	4	0;0;1	chr3	+	43691039-43694903;43691039-43699276;43691039-43711709	43690880-43691039;43694903-43695153;43699276-43699361;43711709-43711863		http://genome.ucsc.edu/cgi-bin/hgTracks?db=hg38&position=chr3%3A43711863-43690880
ABHD5	ENSG00000011198.10	ENSG00000011198.10:s:43699276-43699361	0.0000;0.0448;-0.0467;0.0000;0.0000	7.674e-21;4.200e-02;4.803e-02;7.674e-21;7.674e-21	1.000e+00;4.245e-01;4.107e-01;1.000e+00;1.000e+00	0.0005;0.0005;0.9978;0.0005;0.0005	0.0006;0.0746;0.9237;0.0006;0.0006	s|1e1.1o1|1e2.1o1|1e3.1o2|1e3.2o2|1e4.1o1	5	5	0;1;0;0;0	chr3	+	43699361-43699502;43699361-43701912;43699361-43702215;43699361-43702387;43699361-43711709	43699276-43699361;43699502-43699745;43701912-43702008;43702215-43702587;43711709-43711863		http://genome.ucsc.edu/cgi-bin/hgTracks?db=hg38&position=chr3%3A43711863-43699276
ABHD5	ENSG00000011198.10	ENSG00000011198.10:s:43702215-43702587	0.0000;-0.0000	7.674e-21;3.237e-14	1.000e+00;1.000e+00	0.0012;0.9988	0.0019;0.9981	s|1e1.1o1|1e2.1o1	2	3	0;0	chr3	+	43702587-43707654;43702587-43711709	43702215-43702587;43707654-43707771;43711709-43711863		http://genome.ucsc.edu/cgi-bin/hgTracks?db=hg38&position=chr3%3A43711863-43702215
ABHD5	ENSG00000011198.10	ENSG00000011198.10:s:43711709-43711863	-0.0000;0.0000;0.0000	6.717e-15;7.674e-21;7.674e-21	1.000e+00;1.000e+00;1.000e+00	0.9981;0.0010;0.0010	0.9957;0.0034;0.0009	s|1e1.1o1|1e2.1o2|1e3.1o1	3	4	0;0;1	chr3	+	43711863-43714947;43711863-43717671;43711863-43718443	43711709-43711863;43714947-43715058;43717671-43717857;43718443-43722725		http://genome.ucsc.edu/cgi-bin/hgTracks?db=hg38&position=chr3%3A43722725-43711709
ABHD5	ENSG00000011198.10	ENSG00000011198.10:s:43714947-43715058	0.0382;0.0030;-0.0667	1.258e-01;2.927e-05;2.729e-01	3.168e-01;9.074e-01;1.733e-01	0.8000;0.0096;0.1921	0.8491;0.0347;0.1084	s|1e1.1o2|1e1.2o2|1e2.1o1	3	3	0;0;0	chr3	+	43715058-43717671;43715058-43717766;43715058-43718443	43714947-43715058;43717671-43717857;43718443-43722725		http://genome.ucsc.edu/cgi-bin/hgTracks?db=hg38&position=chr3%3A43722725-43714947
ABHD5	ENSG00000011198.10	ENSG00000011198.10:t:43699276-43699361	-0.0000;-0.0000;-0.0016;-0.0002;0.0003	7.674e-21;7.674e-21;3.173e-05;4.592e-07;7.825e-07	1.000e+00;1.000e+00;9.263e-01;9.909e-01;9.908e-01	0.0008;0.0008;0.9776;0.0196;0.0008	0.0009;0.0009;0.9689;0.0098;0.0174	t|1e1.1o1|1e2.1o1|1e3.1o1|1e4.1o1|1e5.1o1	5	6	0;0;0;0;0	chr3	+	43690202-43699276;43690710-43699276;43691039-43699276;43691509-43699276;43695153-43699276	43690108-43690202;43690381-43690710;43690880-43691039;43691094-43691509;43694903-43695153;43699276-43699361		http://genome.ucsc.edu/cgi-bin/hgTracks?db=hg38&position=chr3%3A43699361-43690108
ABHD5	ENSG00000011198.10	ENSG00000011198.10:t:43702215-43702587	-0.0539;0.0530;0.0000	7.171e-02;6.629e-02;7.674e-21	3.633e-01;3.721e-01;1.000e+00	0.9982;0.0009;0.0009	0.9150;0.0840;0.0010	t|1e1.1o1|1e2.1o1|2e1.1o1	3	3	0;0;0	chr3	+	43699361-43702215;43702008-43702215;43699361-43702387	43699276-43699361;43701912-43702008;43702215-43702587		http://genome.ucsc.edu/cgi-bin/hgTracks?db=hg38&position=chr3%3A43702587-43699276
ABHD5	ENSG00000011198.10	ENSG00000011198.10:t:43711709-43711863	0.0000;0.0000;-0.0000;0.0000	7.674e-21;7.674e-21;1.072e-13;7.674e-21	1.000e+00;1.000e+00;1.000e+00;1.000e+00	0.0006;0.0006;0.9981;0.0006	0.0009;0.0009;0.9972;0.0009	t|1e1.1o1|1e2.1o1|1e3.1o1|1e4.1o1	4	5	1;0;0;0	chr3	+	43691039-43711709;43699361-43711709;43702587-43711709;43707771-43711709	43690880-43691039;43699276-43699361;43702215-43702587;43707654-43707771;43711709-43711863		http://genome.ucsc.edu/cgi-bin/hgTracks?db=hg38&position=chr3%3A43711863-43690880
ABHD5	ENSG00000011198.10	ENSG00000011198.10:t:43717671-43717857	0.0000;-0.0088;0.0053	7.675e-21;6.479e-04;1.982e-04	1.000e+00;7.771e-01;8.483e-01	0.0010;0.9873;0.0116	0.0051;0.9563;0.0392	t|1e1.1o1|1e2.1o1|2e2.1o1	3	3	0;0;0	chr3	+	43711863-43717671;43715058-43717671;43715058-43717766	43711709-43711863;43714947-43715058;43717671-43717857		http://genome.ucsc.edu/cgi-bin/hgTracks?db=hg38&position=chr3%3A43717857-43711709
ABHD5	ENSG00000011198.10	ENSG00000011198.10:t:43718443-43722725	0.0000;-0.0385;0.0378	7.674e-21;1.316e-01;1.291e-01	1.000e+00;3.116e-01;3.152e-01	0.0007;0.1809;0.8184	0.0014;0.1254;0.8730	t|1e1.1o1|1e2.1o1|1e3.1o1	3	4	1;0;0	chr3	+	43711863-43718443;43715058-43718443;43717857-43718443	43711709-43711863;43714947-43715058;43717671-43717857;43718443-43722725		http://genome.ucsc.edu/cgi-bin/hgTracks?db=hg38&position=chr3%3A43722725-43711709
UTP18	ENSG00000011260.14	ENSG00000011260.14:s:51266182-51266280	0.0034;0.0000;-0.0042	8.757e-21;7.674e-21;4.142e-18	8.959e-01;1.000e+00;8.764e-01	0.0225;0.0028;0.9736	0.0438;0.0006;0.9556	s|1e1.1o2|1e1.2o2|1e2.1o1	3	3	1;1;0	chr17	+	51266280-51268210;51266280-51268213;51266280-51268837	51266182-51266280;51268210-51268328;51268837-51268904		http://genome.ucsc.edu/cgi-bin/hgTracks?db=hg38&position=chr17%3A51268904-51266182
UTP18	ENSG00000011260.14	ENSG00000011260.14:s:51268837-51268904	0.0000;0.0000	7.674e-21;7.674e-21	1.000e+00;1.000e+00	0.9998;0.0002	0.9898;0.0102	s|1e1.1o1|1e2.1o1	2	3	0;1	chr17	+	51268904-51273362;51268904-51275866	51268837-51268904;51273362-51273450;51275866-51275991		http://genome.ucsc.edu/cgi-bin/hgTracks?db=hg38&position=chr17%3A51275991-51268837
UTP18	ENSG00000011260.14	ENSG00000011260.14:s:51275866-51275991	-0.0000;0.0000;0.0000	7.674e-21;7.674e-21;7.674e-21	1.000e+00;1.000e+00;1.000e+00	0.9971;0.0027;0.0002	0.9880;0.0118;0.0002	s|1e1.1o1|1e2.1o1|1e3.1o1	3	4	0;0;1	chr17	+	51275991-51277130;51275991-51280005;51275991-51285245	51275866-51275991;51277130-51277304;51280005-51280105;51285245-51285368		http://genome.ucsc.edu/cgi-bin/hgTracks?db=hg38&position=chr17%3A51285368-51275866
UTP18	ENSG00000011260.14	ENSG00000011260.14:s:51277130-51277304	0.0000;0.0000	7.674e-21;7.674e-21	1.000e+00;1.000e+00	0.9984;0.0016	0.9922;0.0078	s|1e1.1o1|1e2.1o1	2	3	0;1	chr17	+	51277304-51280005;51277304-51285245	51277130-51277304;51280005-51280105;51285245-51285368		http://genome.ucsc.edu/cgi-bin/hgTracks?db=hg38&position=chr17%3A51285368-51277130
UTP18	ENSG00000011260.14	ENSG00000011260.14:s:51280005-51280105	0.0000;0.0000	7.674e-21;7.674e-21	1.000e+00;1.000e+00	0.9998;0.0002	0.9998;0.0002	s|1e1.1o1|1e2.1o1	2	3	0;1	chr17	+	51280105-51280389;51280105-51280533	51280005-51280105;51280389-51280479;51280533-51280608		http://genome.ucsc.edu/cgi-bin/hgTracks?db=hg38&position=chr17%3A51280608-51280005
UTP18	ENSG00000011260.14	ENSG00000011260.14:s:51280389-51280479	0.0000;-0.0000	7.674e-21;7.674e-21	1.000e+00;1.000e+00	0.0003;0.9997	0.0184;0.9816	s|1e1.1o1|1e2.1o1	2	3	1;0	chr17	+	51280479-51282349;51280479-51285245	51280389-51280479;51282349-na;51285245-51285368		http://genome.ucsc.edu/cgi-bin/hgTracks?db=hg38&position=chr17%3A51285368-51280389
UTP18	ENSG00000011260.14	ENSG00000011260.14:s:51285245-51285368	0.0000;-0.0000;0.0000;0.0000	7.674e-21;7.674e-21;7.674e-21;7.674e-21	1.000e+00;1.000e+00;1.000e+00;1.000e+00	0.0115;0.9771;0.0114;0.0001	0.0145;0.9764;0.0068;0.0016	s|1e1.1o1|1e2.1o1|1e3.1o1|1e4.1o1	4	5	0;0;0;1	chr17	+	51285368-51286483;51285368-51288029;51285368-51288124;51285368-51293903	51285245-51285368;51286483-51286552;51288029-51288077;51288124-51288203;51293903-51294045		http://genome.ucsc.edu/cgi-bin/hgTracks?db=hg38&position=chr17%3A51294045-51285245
UTP18	ENSG00000011260.14	ENSG00000011260.14:s:51288124-51288203	0.0000;0.0000;0.0000	7.674e-21;7.674e-21;7.674e-21	1.000e+00;1.000e+00;1.000e+00	0.0002;0.9997;0.0002	0.0107;0.9889;0.0007	s|1e1.1o1|1e2.1o1|1e3.1o1	3	4	0;0;0	chr17	+	51288203-51288548;51288203-51293903;51288203-51296965	51288124-51288203;51288548-51288591;51293903-51294045;51296255-51297003		http://genome.ucsc.edu/cgi-bin/hgTracks?db=hg38&position=chr17%3A51297003-51288124
UTP18	ENSG00000011260.14	ENSG00000011260.14:t:51268837-51268904	-0.0000;0.0000	7.689e-21;7.687e-21	9.985e-01;9.985e-01	0.9869;0.0131	0.9702;0.0298	t|1e1.1o1|1e2.1o1	2	3	0;1	chr17	+	51266280-51268837;51268328-51268837	51266182-51266280;51268210-51268328;51268837-51268904		http://genome.ucsc.edu/cgi-bin/hgTracks?db=hg38&position=chr17%3A51268904-51266182
UTP18	ENSG00000011260.14	ENSG00000011260.14:t:51275866-51275991	0.0000;0.0000	7.674e-21;7.674e-21	1.000e+00;1.000e+00	0.0002;0.9998	0.0107;0.9893	t|1e1.1o1|1e2.1o1	2	3	1;0	chr17	+	51268904-51275866;51273450-51275866	51268837-51268904;51273362-51273450;51275866-51275991		http://genome.ucsc.edu/cgi-bin/hgTracks?db=hg38&position=chr17%3A51275991-51268837
UTP18	ENSG00000011260.14	ENSG00000011260.14:t:51280005-51280105	0.0000;0.0000	7.674e-21;7.674e-21	1.000e+00;1.000e+00	0.0024;0.9976	0.0091;0.9909	t|1e1.1o1|1e2.1o1	2	3	0;0	chr17	+	51275991-51280005;51277304-51280005	51275866-51275991;51277130-51277304;51280005-51280105		http://genome.ucsc.edu/cgi-bin/hgTracks?db=hg38&position=chr17%3A51280105-51275866
UTP18	ENSG00000011260.14	ENSG00000011260.14:t:51285245-51285368	0.0000;0.0000;-0.0000;0.0000	7.674e-21;7.674e-21;7.674e-21;7.674e-21	1.000e+00;1.000e+00;1.000e+00;1.000e+00	0.0001;0.0019;0.9967;0.0012	0.0002;0.0096;0.9901;0.0002	t|1e1.1o1|1e2.1o1|1e3.1o1|1e4.1o1	4	5	1;1;0;1	chr17	+	51275991-51285245;51277304-51285245;51280479-51285245;51280608-51285245	51275866-51275991;51277130-51277304;51280389-51280479;51280533-51280608;51285245-51285368		http://genome.ucsc.edu/cgi-bin/hgTracks?db=hg38&position=chr17%3A51285368-51275866
UTP18	ENSG00000011260.14	ENSG00000011260.14:t:51288029-51288077	-0.0000;0.0000	7.674e-21;7.674e-21	1.000e+00;1.000e+00	0.9886;0.0114	0.9778;0.0222	t|1e1.1o1|1e2.1o1	2	3	0;0	chr17	+	51285368-51288029;51286552-51288029	51285245-51285368;51286483-51286552;51288029-51288077		http://genome.ucsc.edu/cgi-bin/hgTracks?db=hg38&position=chr17%3A51288077-51285245
UTP18	ENSG00000011260.14	ENSG00000011260.14:t:51293903-51294045	0.0000;0.0000	7.674e-21;7.674e-21	1.000e+00;1.000e+00	0.0003;0.9997	0.0019;0.9981	t|1e1.1o1|1e2.1o1	2	3	1;0	chr17	+	51285368-51293903;51288203-51293903	51285245-51285368;51288124-51288203;51293903-51294045		http://genome.ucsc.edu/cgi-bin/hgTracks?db=hg38&position=chr17%3A51294045-51285245
UTP18	ENSG00000011260.14	ENSG00000011260.14:t:51296255-51297003	0.0000;0.0000;0.0000	7.674e-21;7.674e-21;7.674e-21	1.000e+00;1.000e+00;1.000e+00	0.0002;0.0002;0.9996	0.0010;0.0003;0.9987	t|1e1.1o1|1e2.1o1|1e3.1o1	3	4	0;0;0	chr17	+	51288203-51296965;51288591-51296965;51294045-51296965	51288124-51288203;51288548-51288591;51293903-51294045;51296255-51297003		http://genome.ucsc.edu/cgi-bin/hgTracks?db=hg38&position=chr17%3A51297003-51288124
DPF1	ENSG00000011332.19	ENSG00000011332.19:s:38213644-38213979	-0.4776;0.4776	9.999e-01;9.999e-01	9.431e-07;9.432e-07	0.7246;0.2754	0.2529;0.7471	s|1e1.1o2|1e1.2o2	2	2	0;0	chr19	-	38212391-38213644;38212361-38213644	38212280-38212391;38213644-38213979		http://genome.ucsc.edu/cgi-bin/hgTracks?db=hg38&position=chr19%3A38213979-38212280
DPF1	ENSG00000011332.19	ENSG00000011332.19:s:38217391-38217652	0.1049;-0.1049	4.930e-01;4.930e-01	7.818e-02;7.818e-02	0.8510;0.1490	0.9711;0.0289	s|1e1.1o1|1e2.1o1	2	3	0;0	chr19	-	38216403-38217460;38216259-38217460	38216140-38216259;38216353-38216510;38217391-38217652		http://genome.ucsc.edu/cgi-bin/hgTracks?db=hg38&position=chr19%3A38217652-38216140
DPF1	ENSG00000011332.19	ENSG00000011332.19:s:38217798-38217876	0.0006;-0.0074;0.0025	4.755e-06;1.007e-02;8.705e-04	9.665e-01;6.417e-01;7.882e-01	0.0179;0.9523;0.0309	0.0227;0.9416;0.0332	s|1e1.1o1|2e1.1o1|2e2.1o1	3	3	1;0;0	chr19	-	38217591-38217812;38217591-38217798;38216403-38217798	38216353-38216510;38217391-38217652;38217798-38217876		http://genome.ucsc.edu/cgi-bin/hgTracks?db=hg38&position=chr19%3A38217876-38216353
DPF1	ENSG00000011332.19	ENSG00000011332.19:s:38218931-38219939	-0.0000;0.0000	1.735e-07;1.734e-07	9.982e-01;9.982e-01	0.9983;0.0017	0.9914;0.0086	s|1e1.1o2|1e1.2o2	2	2	0;1	chr19	-	38218662-38218931;38218656-38218931	38218573-38218662;38218931-38219939		http://genome.ucsc.edu/cgi-bin/hgTracks?db=hg38&position=chr19%3A38219939-38218573
DPF1	ENSG00000011332.19	ENSG00000011332.19:t:38216140-38216259	-0.1179;0.1179	5.610e-01;5.610e-01	5.510e-02;5.510e-02	0.1633;0.8367	0.0338;0.9662	t|1e1.1o1|1e2.1o1	2	3	0;0	chr19	-	38216259-38217460;38216259-38216353	38216140-38216259;38216353-38216510;38217391-38217652		http://genome.ucsc.edu/cgi-bin/hgTracks?db=hg38&position=chr19%3A38217652-38216140
DPF1	ENSG00000011332.19	ENSG00000011332.19:t:38216353-38216510	0.0106;-0.0106	2.006e-02;2.006e-02	5.883e-01;5.883e-01	0.0471;0.9529	0.0691;0.9309	t|1e1.2o2|1e2.1o1	2	3	0;0	chr19	-	38216403-38217798;38216403-38217460	38216353-38216510;38217391-38217652;38217798-38217876		http://genome.ucsc.edu/cgi-bin/hgTracks?db=hg38&position=chr19%3A38217876-38216353
DPF1	ENSG00000011332.19	ENSG00000011332.19:t:38222548-38222708	0.2577;0.0000;-0.2479;0.0000;-0.0003;0.0000;0.0000;0.0000	9.132e-01;5.129e-06;8.980e-01;5.129e-06;1.566e-05;5.129e-06;5.129e-06;5.129e-06	3.225e-03;9.990e-01;4.052e-03;9.990e-01;9.859e-01;9.990e-01;9.990e-01;9.990e-01	0.2323;0.0010;0.7445;0.0010;0.0122;0.0010;0.0010;0.0010	0.5215;0.0018;0.4674;0.0018;0.0018;0.0018;0.0018;0.0018	t|1e1.1o1|1e2.1o1|1e3.1o2|1e3.2o2|1e4.1o1|1e5.1o2|1e5.2o2|2e1.1o1	8	6	0;0;0;1;0;0;0;0	chr19	-	38222708-38229559;38222708-38227946;38222708-38224114;38222708-38224059;38222708-38223756;38222708-38223083;38222708-38222835;38222703-38229559	38222548-38222708;38222835-38223298;38223756-38223961;38224059-38224250;38227946-38228042;38229559-38229714		http://genome.ucsc.edu/cgi-bin/hgTracks?db=hg38&position=chr19%3A38229714-38222548
LARS2	ENSG00000011376.12	ENSG00000011376.12:s:45388561-45388680	0.0001;-0.0015;-0.0150	4.921e-09;2.761e-03;4.124e-03	9.954e-01;7.367e-01;6.309e-01	0.0007;0.9307;0.0686	0.0179;0.9338;0.0434	s|1e1.1o1|1e2.1o1|1e3.1o1	3	4	0;0;0	chr3	+	45388680-45389033;45388680-45391583;45388680-45394433	45388561-45388680;45388836-45389106;45391583-45391648;45394433-45394687		http://genome.ucsc.edu/cgi-bin/hgTracks?db=hg38&position=chr3%3A45394687-45388561
LARS2	ENSG00000011376.12	ENSG00000011376.12:s:45394433-45394687	0.0000;0.0000;0.0000	7.674e-21;7.674e-21;7.674e-21	1.000e+00;1.000e+00;1.000e+00	0.0008;0.9985;0.0008	0.0005;0.9990;0.0005	s|1e1.1o1|1e2.1o1|1e3.1o1	3	4	0;0;0	chr3	+	45394687-45399564;45394687-45400245;45394687-45417482	45394433-45394687;45399564-45399692;45400245-45400373;45417482-45417573		http://genome.ucsc.edu/cgi-bin/hgTracks?db=hg38&position=chr3%3A45417573-45394433
LARS2	ENSG00000011376.12	ENSG00000011376.12:s:45400245-45400373	0.0000;-0.0000	7.674e-21;6.029e-13	1.000e+00;1.000e+00	0.0016;0.9984	0.0059;0.9941	s|1e1.1o1|1e2.1o1	2	3	1;0	chr3	+	45400373-45417193;45400373-45417482	45400245-45400373;45417193-45417269;45417482-45417573		http://genome.ucsc.edu/cgi-bin/hgTracks?db=hg38&position=chr3%3A45417573-45400245
LARS2	ENSG00000011376.12	ENSG00000011376.12:s:45419669-45419729	0.0320;-0.0320	5.956e-02;5.956e-02	4.277e-01;4.277e-01	0.0016;0.9984	0.0620;0.9380	s|1e1.1o1|1e2.1o1	2	3	0;0	chr3	+	45419729-45421171;45419729-45446891	45419669-45419729;45421171-45422409;45446891-45446980		http://genome.ucsc.edu/cgi-bin/hgTracks?db=hg38&position=chr3%3A45446980-45419669
LARS2	ENSG00000011376.12	ENSG00000011376.12:s:45496275-45496373	-0.0000;0.0000;-0.0000	7.674e-21;4.805e-11;7.675e-21	1.000e+00;9.999e-01;1.000e+00	0.0012;0.9956;0.0031	0.0012;0.9977;0.0012	s|1e1.1o1|1e2.1o1|1e3.1o1	3	4	0;0;1	chr3	+	45496373-45500027;45496373-45500442;45496373-45513135	45496275-45496373;45500027-45500144;45500442-45500579;45513135-45513235		http://genome.ucsc.edu/cgi-bin/hgTracks?db=hg38&position=chr3%3A45513235-45496275
LARS2	ENSG00000011376.12	ENSG00000011376.12:s:45500442-45500579	0.0000;-0.0000	7.674e-21;7.582e-14	1.000e+00;1.000e+00	0.0014;0.9986	0.0083;0.9917	s|1e1.1o1|1e2.1o1	2	3	0;0	chr3	+	45500579-45509415;45500579-45513135	45500442-45500579;45509415-45509495;45513135-45513235		http://genome.ucsc.edu/cgi-bin/hgTracks?db=hg38&position=chr3%3A45513235-45500442
LARS2	ENSG00000011376.12	ENSG00000011376.12:s:45517903-45518072	0.0096;-0.0096	6.142e-05;6.142e-05	7.671e-01;7.671e-01	0.0113;0.9887	0.0425;0.9575	s|1e1.1o1|1e2.1o1	2	3	0;0	chr3	+	45518072-45519693;45518072-45520219	45517903-45518072;45519693-45519790;45520219-45520296		http://genome.ucsc.edu/cgi-bin/hgTracks?db=hg38&position=chr3%3A45520296-45517903
LARS2	ENSG00000011376.12	ENSG00000011376.12:s:45523997-45524108	-0.0037;-0.0182;0.0358	5.894e-06;2.411e-02;4.324e-02	8.881e-01;5.419e-01;4.460e-01	0.0351;0.9566;0.0082	0.0011;0.9330;0.0658	s|1e1.1o1|1e2.1o1|1e3.1o1	3	4	0;0;1	chr3	+	45524108-45538343;45524108-45541829;45524108-45547351	45523997-45524108;45538343-45538463;45541594-45541956;45547351-45554726		http://genome.ucsc.edu/cgi-bin/hgTracks?db=hg38&position=chr3%3A45554726-45523997
LARS2	ENSG00000011376.12	ENSG00000011376.12:t:45391583-45391648	-0.0033;0.0033	7.578e-05;7.578e-05	8.981e-01;8.981e-01	0.9942;0.0058	0.9649;0.0351	t|1e1.1o1|1e2.1o1	2	3	0;0	chr3	+	45388680-45391583;45389106-45391583	45388561-45388680;45388836-45389106;45391583-45391648		http://genome.ucsc.edu/cgi-bin/hgTracks?db=hg38&position=chr3%3A45391648-45388561
LARS2	ENSG00000011376.12	ENSG00000011376.12:t:45394433-45394687	-0.0062;0.0062	5.881e-04;5.881e-04	7.113e-01;7.113e-01	0.0526;0.9474	0.0433;0.9567	t|1e1.1o1|1e2.1o1	2	3	0;0	chr3	+	45388680-45394433;45391648-45394433	45388561-45388680;45391583-45391648;45394433-45394687		http://genome.ucsc.edu/cgi-bin/hgTracks?db=hg38&position=chr3%3A45394687-45388561
LARS2	ENSG00000011376.12	ENSG00000011376.12:t:45400245-45400373	0.0000;0.0000	7.674e-21;7.674e-21	1.000e+00;1.000e+00	0.9989;0.0011	0.9992;0.0008	t|1e1.1o1|1e2.1o1	2	3	0;0	chr3	+	45394687-45400245;45399692-45400245	45394433-45394687;45399564-45399692;45400245-45400373		http://genome.ucsc.edu/cgi-bin/hgTracks?db=hg38&position=chr3%3A45400373-45394433
LARS2	ENSG00000011376.12	ENSG00000011376.12:t:45417482-45417573	0.0000;-0.0057;0.0057	7.674e-21;4.941e-03;4.910e-03	1.000e+00;6.924e-01;6.915e-01	0.0010;0.8946;0.1044	0.0008;0.8844;0.1148	t|1e1.1o1|1e2.1o1|1e3.1o1	3	4	0;0;1	chr3	+	45394687-45417482;45400373-45417482;45417269-45417482	45394433-45394687;45400245-45400373;45417193-45417269;45417482-45417573		http://genome.ucsc.edu/cgi-bin/hgTracks?db=hg38&position=chr3%3A45417573-45394433
LARS2	ENSG00000011376.12	ENSG00000011376.12:t:45500442-45500579	0.0000;-0.0000	5.037e-14;7.674e-21	1.000e+00;1.000e+00	0.9982;0.0018	0.9983;0.0017	t|1e1.1o1|1e2.1o1	2	3	0;0	chr3	+	45496373-45500442;45500144-45500442	45496275-45496373;45500027-45500144;45500442-45500579		http://genome.ucsc.edu/cgi-bin/hgTracks?db=hg38&position=chr3%3A45500579-45496275
LARS2	ENSG00000011376.12	ENSG00000011376.12:t:45513135-45513235	-0.0000;-0.0000;0.0000	7.674e-21;4.368e-11;7.678e-21	1.000e+00;9.994e-01;9.996e-01	0.0022;0.9969;0.0009	0.0008;0.9840;0.0152	t|1e1.1o1|1e2.1o1|1e3.1o1	3	4	1;0;0	chr3	+	45496373-45513135;45500579-45513135;45509495-45513135	45496275-45496373;45500442-45500579;45509415-45509495;45513135-45513235		http://genome.ucsc.edu/cgi-bin/hgTracks?db=hg38&position=chr3%3A45513235-45496275
LARS2	ENSG00000011376.12	ENSG00000011376.12:t:45520219-45520296	-0.0014;0.0014	4.859e-07;4.859e-07	9.475e-01;9.475e-01	0.9800;0.0200	0.9814;0.0186	t|1e1.1o1|1e2.1o1	2	3	0;0	chr3	+	45518072-45520219;45519790-45520219	45517903-45518072;45519693-45519790;45520219-45520296		http://genome.ucsc.edu/cgi-bin/hgTracks?db=hg38&position=chr3%3A45520296-45517903
LARS2	ENSG00000011376.12	ENSG00000011376.12:t:45547351-45554726	0.0429;-0.0429	8.896e-02;8.896e-02	3.534e-01;3.534e-01	0.0118;0.9882	0.0719;0.9281	t|1e1.1o1|1e2.1o1	2	3	1;0	chr3	+	45524108-45547351;45541956-45547351	45523997-45524108;45541594-45541956;45547351-45554726		http://genome.ucsc.edu/cgi-bin/hgTracks?db=hg38&position=chr3%3A45554726-45523997
ANLN	ENSG00000011426.11	ENSG00000011426.11:s:36396266-36396421	-0.0000;0.0000;0.0000	7.674e-21;7.674e-21;7.674e-21	1.000e+00;1.000e+00;1.000e+00	0.9876;0.0104;0.0018	0.9735;0.0263;0.0001	s|1e1.1o2|1e1.2o2|1e2.1o1	3	3	0;1;1	chr7	+	36396419-36399079;36396419-36399219;36396419-36406181	36396266-36396421;36399079-36399393;36406181-36406266		http://genome.ucsc.edu/cgi-bin/hgTracks?db=hg38&position=chr7%3A36406266-36396266
ANLN	ENSG00000011426.11	ENSG00000011426.11:s:36406402-36406570	0.0000;0.0000;0.0000	7.674e-21;7.674e-21;7.674e-21	1.000e+00;1.000e+00;1.000e+00	0.0001;0.9998;0.0001	0.0001;0.9992;0.0006	s|1e1.1o2|1e1.2o2|2e1.2o2	3	2	0;0;0	chr7	+	36406566-36407718;36406566-36407734;36406570-36407734	36406402-36406570;36407718-36407956		http://genome.ucsc.edu/cgi-bin/hgTracks?db=hg38&position=chr7%3A36407956-36406402
ANLN	ENSG00000011426.11	ENSG00000011426.11:s:36410514-36410704	0.0000;0.0000;0.0000	7.674e-21;7.674e-21;7.674e-21	1.000e+00;1.000e+00;1.000e+00	0.0001;0.9964;0.0036	0.0001;0.9938;0.0062	s|1e3.1o1|2e1.1o1|2e2.1o1	3	4	0;0;0	chr7	+	36410655-36424545;36410704-36411059;36410704-36415758	36410514-36410704;36411059-36411166;36415758-36415885;36424545-36424593		http://genome.ucsc.edu/cgi-bin/hgTracks?db=hg38&position=chr7%3A36424593-36410514
ANLN	ENSG00000011426.11	ENSG00000011426.11:s:36411059-36411166	0.0000;0.0000	7.674e-21;7.674e-21	1.000e+00;1.000e+00	0.9992;0.0008	0.9999;0.0001	s|1e1.1o1|1e2.1o1	2	3	0;0	chr7	+	36411166-36415758;36411166-36417080	36411059-36411166;36415758-36415885;36417080-36417190		http://genome.ucsc.edu/cgi-bin/hgTracks?db=hg38&position=chr7%3A36417190-36411059
ANLN	ENSG00000011426.11	ENSG00000011426.11:s:36415758-36415885	-0.1213;0.1213	7.014e-01;7.014e-01	2.896e-03;2.896e-03	0.7844;0.2156	0.6553;0.3447	s|1e1.1o1|1e2.1o1	2	3	0;0	chr7	+	36415884-36417080;36415884-36419244	36415758-36415885;36417080-36417190;36419244-36419479		http://genome.ucsc.edu/cgi-bin/hgTracks?db=hg38&position=chr7%3A36419479-36415758
ANLN	ENSG00000011426.11	ENSG00000011426.11:s:36419244-36419479	-0.0498;0.0498	5.166e-02;5.166e-02	4.050e-01;4.050e-01	0.2237;0.7763	0.1747;0.8253	s|1e1.1o1|2e1.1o1	2	2	1;0	chr7	+	36419467-36420169;36419479-36420169	36419244-36419479;36420169-36420314		http://genome.ucsc.edu/cgi-bin/hgTracks?db=hg38&position=chr7%3A36420314-36419244
ANLN	ENSG00000011426.11	ENSG00000011426.11:s:36420169-36420314	-0.0303;0.0303	6.057e-03;6.057e-03	5.479e-01;5.479e-01	0.9063;0.0937	0.8729;0.1271	s|1e1.1o2|1e1.2o2	2	2	0;0	chr7	+	36420314-36420597;36420314-36420612	36420169-36420314;36420597-36420744		http://genome.ucsc.edu/cgi-bin/hgTracks?db=hg38&position=chr7%3A36420744-36420169
ANLN	ENSG00000011426.11	ENSG00000011426.11:s:36421857-36421992	0.0000;0.0000	7.674e-21;7.674e-21	1.000e+00;1.000e+00	0.9999;0.0001	0.9990;0.0010	s|1e1.1o1|1e2.1o1	2	3	0;1	chr7	+	36421992-36422633;36421992-36423817	36421857-36421992;36422633-36422809;36423817-36423943		http://genome.ucsc.edu/cgi-bin/hgTracks?db=hg38&position=chr7%3A36423943-36421857
ANLN	ENSG00000011426.11	ENSG00000011426.11:s:36423817-36423943	0.0000;0.0000	7.674e-21;7.674e-21	1.000e+00;1.000e+00	0.9952;0.0048	0.9948;0.0052	s|1e1.1o1|1e2.1o1	2	3	0;1	chr7	+	36423943-36424545;36423943-36424686	36423817-36423943;36424545-36424593;36424686-36424742		http://genome.ucsc.edu/cgi-bin/hgTracks?db=hg38&position=chr7%3A36424742-36423817
ANLN	ENSG00000011426.11	ENSG00000011426.11:s:36426916-36427028	-0.0002;0.0001;0.0000	4.368e-07;5.236e-07;7.674e-21	9.448e-01;9.473e-01;1.000e+00	0.1168;0.8830;0.0001	0.1207;0.8788;0.0005	s|1e1.1o1|1e2.1o1|1e3.1o1	3	4	0;0;1	chr7	+	36427028-36428307;36427028-36439204;36427028-36449665	36426916-36427028;36428307-36428360;36439204-36439290;36448939-36449837		http://genome.ucsc.edu/cgi-bin/hgTracks?db=hg38&position=chr7%3A36449837-36426916
ANLN	ENSG00000011426.11	ENSG00000011426.11:s:36439204-36439290	0.0000;0.0000	7.674e-21;7.674e-21	1.000e+00;1.000e+00	0.9968;0.0032	0.9974;0.0026	s|1e1.1o1|1e2.1o1	2	3	0;1	chr7	+	36439290-36443755;36439290-36449665	36439204-36439290;36443755-36443862;36448939-36449837		http://genome.ucsc.edu/cgi-bin/hgTracks?db=hg38&position=chr7%3A36449837-36439204
ANLN	ENSG00000011426.11	ENSG00000011426.11:t:36396266-36396421	0.0000;0.0000;0.0000	7.674e-21;7.674e-21;7.674e-21	1.000e+00;1.000e+00;1.000e+00	0.9998;0.0001;0.0001	0.9998;0.0001;0.0001	t|1e1.1o1|1e2.1o1|1e3.1o1	3	4	0;0;0	chr7	+	36390044-36396266;36390211-36396266;36390541-36396266	36389821-36390044;36390171-36390211;36390235-36390541;36396266-36396421		http://genome.ucsc.edu/cgi-bin/hgTracks?db=hg38&position=chr7%3A36396421-36389821
ANLN	ENSG00000011426.11	ENSG00000011426.11:t:36406181-36406266	0.0000;0.0000;0.0000	7.674e-21;7.674e-21;7.674e-21	1.000e+00;1.000e+00;1.000e+00	0.0019;0.9980;0.0001	0.0001;0.9998;0.0001	t|1e1.1o1|1e2.1o1|1e3.1o1	3	4	1;0;0	chr7	+	36396419-36406181;36399393-36406181;36403566-36406181	36396266-36396421;36399079-36399393;36403493-36403566;36406181-36406266		http://genome.ucsc.edu/cgi-bin/hgTracks?db=hg38&position=chr7%3A36406266-36396266
ANLN	ENSG00000011426.11	ENSG00000011426.11:t:36410514-36410704	-0.0000;0.0000	7.675e-21;7.675e-21	9.999e-01;9.999e-01	0.9926;0.0074	0.9693;0.0307	t|1e1.1o1|1e2.1o1	2	3	0;1	chr7	+	36407956-36410514;36408897-36410514	na-36408897;36407718-36407956;36410514-36410704		http://genome.ucsc.edu/cgi-bin/hgTracks?db=hg38&position=chr7%3A36410704-36407718
ANLN	ENSG00000011426.11	ENSG00000011426.11:t:36415758-36415885	0.0000;0.0000	7.674e-21;7.674e-21	1.000e+00;1.000e+00	0.0042;0.9958	0.0069;0.9931	t|1e1.2o2|1e2.1o1	2	3	0;0	chr7	+	36410704-36415758;36411166-36415758	36410514-36410704;36411059-36411166;36415758-36415885		http://genome.ucsc.edu/cgi-bin/hgTracks?db=hg38&position=chr7%3A36415885-36410514
ANLN	ENSG00000011426.11	ENSG00000011426.11:t:36417080-36417190	0.0000;0.0000	7.674e-21;7.674e-21	1.000e+00;1.000e+00	0.0009;0.9991	0.0002;0.9998	t|1e1.1o1|1e2.1o1	2	3	0;0	chr7	+	36411166-36417080;36415884-36417080	36411059-36411166;36415758-36415885;36417080-36417190		http://genome.ucsc.edu/cgi-bin/hgTracks?db=hg38&position=chr7%3A36417190-36411059
ANLN	ENSG00000011426.11	ENSG00000011426.11:t:36419244-36419479	0.1511;0.0000;-0.1528	8.802e-01;7.674e-21;8.976e-01	4.719e-04;1.000e+00;1.302e-04	0.2067;0.0015;0.7918	0.3611;0.0050;0.6333	t|1e1.1o1|1e2.1o2|1e2.2o2	3	3	0;1;0	chr7	+	36415884-36419244;36417174-36419244;36417190-36419244	36415758-36415885;36417080-36417190;36419244-36419479		http://genome.ucsc.edu/cgi-bin/hgTracks?db=hg38&position=chr7%3A36419479-36415758
ANLN	ENSG00000011426.11	ENSG00000011426.11:t:36423817-36423943	0.0000;0.0000	7.674e-21;7.674e-21	1.000e+00;1.000e+00	0.0001;0.9999	0.0010;0.9990	t|1e1.1o1|1e2.1o1	2	3	1;0	chr7	+	36421992-36423817;36422809-36423817	36421857-36421992;36422633-36422809;36423817-36423943		http://genome.ucsc.edu/cgi-bin/hgTracks?db=hg38&position=chr7%3A36423943-36421857
ANLN	ENSG00000011426.11	ENSG00000011426.11:t:36424545-36424593	0.0000;0.0000	7.674e-21;7.674e-21	1.000e+00;1.000e+00	0.0002;0.9998	0.0002;0.9998	t|1e1.1o2|1e2.1o1	2	3	0;0	chr7	+	36410655-36424545;36423943-36424545	36410514-36410704;36423817-36423943;36424545-36424593		http://genome.ucsc.edu/cgi-bin/hgTracks?db=hg38&position=chr7%3A36424593-36410514
ANLN	ENSG00000011426.11	ENSG00000011426.11:t:36424686-36424742	0.0000;0.0000	7.674e-21;7.674e-21	1.000e+00;1.000e+00	0.0040;0.9960	0.0048;0.9952	t|1e1.1o1|1e2.1o1	2	3	1;0	chr7	+	36423943-36424686;36424593-36424686	36423817-36423943;36424545-36424593;36424686-36424742		http://genome.ucsc.edu/cgi-bin/hgTracks?db=hg38&position=chr7%3A36424742-36423817
ANLN	ENSG00000011426.11	ENSG00000011426.11:t:36425702-36425740	0.0000;0.0000	7.674e-21;7.674e-21	1.000e+00;1.000e+00	0.9990;0.0010	0.9933;0.0067	t|1e1.1o1|1e2.1o1	2	3	0;1	chr7	+	36424742-36425702;36425437-36425702	na-36425437;36424686-36424742;36425702-36425740		http://genome.ucsc.edu/cgi-bin/hgTracks?db=hg38&position=chr7%3A36425740-36424686
ANLN	ENSG00000011426.11	ENSG00000011426.11:t:36439204-36439290	-0.0021;0.0021	1.105e-04;1.105e-04	9.324e-01;9.324e-01	0.9354;0.0646	0.9137;0.0863	t|1e1.1o1|1e2.1o1	2	3	0;0	chr7	+	36427028-36439204;36428360-36439204	36426916-36427028;36428307-36428360;36439204-36439290		http://genome.ucsc.edu/cgi-bin/hgTracks?db=hg38&position=chr7%3A36439290-36426916
ANLN	ENSG00000011426.11	ENSG00000011426.11:t:36448939-36449837	0.0000;0.0000;0.0000	7.674e-21;7.674e-21;7.674e-21	1.000e+00;1.000e+00;1.000e+00	0.0001;0.0020;0.9979	0.0004;0.0020;0.9977	t|1e1.1o1|1e2.1o1|1e3.1o1	3	4	1;1;0	chr7	+	36427028-36449665;36439290-36449665;36443862-36449665	36426916-36427028;36439204-36439290;36443755-36443862;36448939-36449837		http://genome.ucsc.edu/cgi-bin/hgTracks?db=hg38&position=chr7%3A36449837-36426916
BRCA1	ENSG00000012048.23	ENSG00000012048.23:s:43051063-43051117	0.0000;0.0000	7.674e-21;7.674e-21	1.000e+00;1.000e+00	0.9843;0.0157	0.9975;0.0025	s|1e1.1o1|1e2.1o1	2	3	0;0	chr17	-	43049194-43051063;43047703-43051063	43047643-43047703;43049121-43049194;43051063-43051117		http://genome.ucsc.edu/cgi-bin/hgTracks?db=hg38&position=chr17%3A43051117-43047643
BRCA1	ENSG00000012048.23	ENSG00000012048.23:s:43057052-43057135	-0.0003;0.0003	7.198e-18;7.768e-21	9.897e-01;9.897e-01	0.9997;0.0003	0.9666;0.0334	s|1e1.1o1|1e2.1o1	2	3	0;1	chr17	-	43051117-43057052;43049194-43057052	43049121-43049194;43051063-43051117;43057052-43057135		http://genome.ucsc.edu/cgi-bin/hgTracks?db=hg38&position=chr17%3A43057135-43049121
BRCA1	ENSG00000012048.23	ENSG00000012048.23:s:43070928-43071238	0.0000;0.0000	7.674e-21;7.674e-21	1.000e+00;1.000e+00	0.9969;0.0031	0.9996;0.0004	s|1e1.1o1|1e2.1o1	2	3	0;1	chr17	-	43067695-43070928;43063951-43070928	43063874-43063951;43067274-43067695;43070928-43071238		http://genome.ucsc.edu/cgi-bin/hgTracks?db=hg38&position=chr17%3A43071238-43063874
BRCA1	ENSG00000012048.23	ENSG00000012048.23:s:43076488-43076614	-0.0000;0.0000	7.674e-21;7.674e-21	1.000e+00;1.000e+00	0.9996;0.0004	0.9907;0.0093	s|1e1.1o1|1e2.1o1	2	3	0;1	chr17	-	43074521-43076488;43071238-43076488	43070928-43071238;43074331-43074521;43076488-43076614		http://genome.ucsc.edu/cgi-bin/hgTracks?db=hg38&position=chr17%3A43076614-43070928
BRCA1	ENSG00000012048.23	ENSG00000012048.23:s:43082404-43082575	-0.0058;0.0209;-0.0197	3.882e-06;3.854e-02;2.569e-02	7.213e-01;5.122e-01;5.505e-01	0.0532;0.6641;0.2770	0.0508;0.6989;0.2530	s|1e1.1o1|1e2.1o2|1e2.2o2	3	3	0;0;0	chr17	-	43079399-43082404;43076614-43082404;43076611-43082404	43076488-43076614;43079334-43079399;43082404-43082575		http://genome.ucsc.edu/cgi-bin/hgTracks?db=hg38&position=chr17%3A43082575-43076488
BRCA1	ENSG00000012048.23	ENSG00000012048.23:s:43095846-43095922	0.0000;0.0000	7.674e-21;7.674e-21	1.000e+00;1.000e+00	0.9996;0.0004	0.9995;0.0005	s|1e1.1o1|1e2.1o1	2	3	0;0	chr17	-	43094860-43095846;43091032-43095846	43090944-43091032;43093013-43094860;43095846-43095922		http://genome.ucsc.edu/cgi-bin/hgTracks?db=hg38&position=chr17%3A43095922-43090944
BRCA1	ENSG00000012048.23	ENSG00000012048.23:s:43097244-43097289	-0.0000;0.0000;0.0000	7.674e-21;7.674e-21;7.674e-21	1.000e+00;1.000e+00;1.000e+00	0.9993;0.0003;0.0003	0.9949;0.0048;0.0004	s|1e1.1o1|1e2.1o1|1e3.1o1	3	4	0;1;1	chr17	-	43095922-43097244;43094860-43097244;43091032-43097244	43090944-43091032;43093013-43094860;43095846-43095922;43097244-43097289		http://genome.ucsc.edu/cgi-bin/hgTracks?db=hg38&position=chr17%3A43097289-43090944
BRCA1	ENSG00000012048.23	ENSG00000012048.23:s:43099775-43099880	0.0121;0.0102;-0.0172	6.754e-03;9.577e-07;1.677e-02	6.328e-01;7.537e-01;6.019e-01	0.8297;0.0310;0.1382	0.8510;0.0393;0.1060	s|1e1.1o1|1e2.1o1|1e3.1o1	3	4	0;1;0	chr17	-	43097289-43099775;43095922-43099775;43094860-43099775	43093013-43094860;43095846-43095922;43097244-43097289;43099775-43099880		http://genome.ucsc.edu/cgi-bin/hgTracks?db=hg38&position=chr17%3A43099880-43093013
BRCA1	ENSG00000012048.23	ENSG00000012048.23:s:43104122-43104261	0.0096;-0.0096	1.391e-02;1.391e-02	6.323e-01;6.323e-01	0.7124;0.2876	0.7243;0.2757	s|1e1.1o2|1e1.2o2	2	2	0;0	chr17	-	43099880-43104122;43099877-43104122	43099775-43099880;43104122-43104261		http://genome.ucsc.edu/cgi-bin/hgTracks?db=hg38&position=chr17%3A43104261-43099775
BRCA1	ENSG00000012048.23	ENSG00000012048.23:s:43115726-43115779	0.0000;0.0002;-0.0943;0.0615	7.674e-21;7.735e-21;4.595e-01;1.131e-01	1.000e+00;9.933e-01;4.649e-02;3.036e-01	0.0002;0.0153;0.9618;0.0227	0.0002;0.0329;0.8728;0.0935	s|1e1.1o1|1e2.1o1|1e3.1o1|1e4.1o1	4	5	0;0;0;0	chr17	-	43112606-43115726;43110580-43115726;43106533-43115726;43104956-43115726	43104868-43104956;43106456-43106533;43110465-43110580;43112487-43112606;43115726-43115779		http://genome.ucsc.edu/cgi-bin/hgTracks?db=hg38&position=chr17%3A43115779-43104868
BRCA1	ENSG00000012048.23	ENSG00000012048.23:s:43124017-43124115	-0.0000;0.0072;0.0000;-0.0297;0.0036	7.675e-21;4.024e-03;7.674e-21;5.741e-02;8.804e-21	1.000e+00;7.638e-01;1.000e+00;4.408e-01;8.920e-01	0.0235;0.1147;0.0002;0.8501;0.0125	0.0179;0.1269;0.0080;0.8095;0.0341	s|1e1.1o2|1e1.2o2|1e2.1o1|1e3.1o1|1e4.1o1	5	5	1;0;0;0;0	chr17	-	43121680-43124017;43121676-43124017;43119265-43124017;43115779-43124017;43106533-43124017	43106456-43106533;43115726-43115779;43119121-43119265;43121558-43121680;43124017-43124115		http://genome.ucsc.edu/cgi-bin/hgTracks?db=hg38&position=chr17%3A43124115-43106456
BRCA1	ENSG00000012048.23	ENSG00000012048.23:s:43124737-43125483	0.0062;-0.0000;-0.0096;0.0000;0.0000;0.0000;0.0000;0.0085;0.0000;-0.0059	1.850e-02;7.676e-21;3.420e-02;7.675e-21;7.674e-21;7.674e-21;7.674e-21;7.111e-05;7.674e-21;4.402e-03	5.941e-01;9.998e-01;5.211e-01;1.000e+00;1.000e+00;1.000e+00;1.000e+00;7.217e-01;1.000e+00;7.309e-01	0.3628;0.0155;0.4488;0.0039;0.0001;0.0001;0.0001;0.0511;0.0001;0.1216	0.3717;0.0058;0.4361;0.0212;0.0001;0.0001;0.0001;0.0617;0.0001;0.1101	s|1e1.1o1|1e2.1o1|2e1.1o1|2e2.1o1|2e3.1o1|2e4.1o1|2e6.1o1|3e1.1o1|3e5.1o1|4e1.1o1	10	7	0;1;0;1;0;0;0;0;0;0	chr17	-	43124115-43125277;43115779-43125277;43124115-43125271;43115779-43125271;43094860-43125271;43074521-43125271;43050190-43125271;43124115-43125182;43063951-43125182;43124115-43124737	43050062-43050190;43063874-43063951;43074331-43074521;43093013-43094860;43115726-43115779;43124017-43124115;43124737-43125483		http://genome.ucsc.edu/cgi-bin/hgTracks?db=hg38&position=chr17%3A43125483-43050062
BRCA1	ENSG00000012048.23	ENSG00000012048.23:t:43047643-43047703	-0.0000;0.0000	7.674e-21;7.674e-21	1.000e+00;1.000e+00	0.0197;0.9803	0.0034;0.9966	t|1e1.1o1|1e2.1o1	2	3	0;0	chr17	-	43047703-43051063;43047703-43049121	43047643-43047703;43049121-43049194;43051063-43051117		http://genome.ucsc.edu/cgi-bin/hgTracks?db=hg38&position=chr17%3A43051117-43047643
BRCA1	ENSG00000012048.23	ENSG00000012048.23:t:43049121-43049194	0.0003;-0.0004;0.0000	7.758e-21;2.724e-16;7.674e-21	9.908e-01;9.865e-01;1.000e+00	0.0002;0.9996;0.0002	0.0322;0.9655;0.0015	t|1e1.1o1|1e2.1o1|1e3.1o1	3	4	1;0;0	chr17	-	43049194-43057052;43049194-43051063;43049194-43050062	43049121-43049194;43050062-43050190;43051063-43051117;43057052-43057135		http://genome.ucsc.edu/cgi-bin/hgTracks?db=hg38&position=chr17%3A43057135-43049121
BRCA1	ENSG00000012048.23	ENSG00000012048.23:t:43063874-43063951	0.0000;0.0000;0.0000	7.674e-21;7.674e-21;7.674e-21	1.000e+00;1.000e+00;1.000e+00	0.0002;0.0030;0.9968	0.0003;0.0003;0.9994	t|1e1.3o4|1e2.1o1|1e3.1o1	3	4	0;1;0	chr17	-	43063951-43125182;43063951-43070928;43063951-43067608	43063874-43063951;43067274-43067695;43070928-43071238;43124737-43125483		http://genome.ucsc.edu/cgi-bin/hgTracks?db=hg38&position=chr17%3A43125483-43063874
BRCA1	ENSG00000012048.23	ENSG00000012048.23:t:43070928-43071238	0.0000;-0.0000	7.674e-21;7.674e-21	1.000e+00;1.000e+00	0.0003;0.9997	0.0092;0.9908	t|1e1.1o1|1e2.1o1	2	3	1;0	chr17	-	43071238-43076488;43071238-43074331	43070928-43071238;43074331-43074521;43076488-43076614		http://genome.ucsc.edu/cgi-bin/hgTracks?db=hg38&position=chr17%3A43076614-43070928
BRCA1	ENSG00000012048.23	ENSG00000012048.23:t:43074331-43074521	0.0000;0.0000	7.674e-21;7.674e-21	1.000e+00;1.000e+00	0.0004;0.9996	0.0004;0.9996	t|1e1.2o4|1e2.1o1	2	3	0;0	chr17	-	43074521-43125271;43074521-43076488	43074331-43074521;43076488-43076614;43124737-43125483		http://genome.ucsc.edu/cgi-bin/hgTracks?db=hg38&position=chr17%3A43125483-43074331
BRCA1	ENSG00000012048.23	ENSG00000012048.23:t:43076488-43076614	0.0195;-0.0035;-0.0203;0.0000	4.257e-02;1.075e-20;2.584e-02;7.674e-21	4.986e-01;7.739e-01;5.498e-01;1.000e+00	0.6684;0.0434;0.2781;0.0085	0.6977;0.0324;0.2521;0.0168	t|1e1.1o1|1e2.1o1|2e1.1o1|2e2.1o1	4	3	0;0;0;0	chr17	-	43076614-43082404;43076614-43079334;43076611-43082404;43076611-43079334	43076488-43076614;43079334-43079399;43082404-43082575		http://genome.ucsc.edu/cgi-bin/hgTracks?db=hg38&position=chr17%3A43082575-43076488
BRCA1	ENSG00000012048.23	ENSG00000012048.23:t:43082404-43082575	-0.0392;0.0000;0.0391	7.631e-02;7.674e-21;7.748e-02	3.779e-01;1.000e+00;3.761e-01	0.9457;0.0002;0.0541	0.8926;0.0003;0.1072	t|1e1.1o1|1e2.1o1|2e1.1o1	3	3	0;0;1	chr17	-	43082575-43090944;43082575-43082682;43082572-43090944	43082404-43082575;43082682-43082760;43090944-43091032		http://genome.ucsc.edu/cgi-bin/hgTracks?db=hg38&position=chr17%3A43091032-43082404
BRCA1	ENSG00000012048.23	ENSG00000012048.23:t:43090944-43091032	0.0000;0.0000;0.0398;-0.0400	7.674e-21;7.674e-21;9.543e-02;9.556e-02	1.000e+00;1.000e+00;3.477e-01;3.475e-01	0.0002;0.0002;0.2096;0.7900	0.0002;0.0002;0.2555;0.7442	t|1e1.1o1|1e2.1o1|1e3.1o1|1e4.1o1	4	5	1;0;0;0	chr17	-	43091032-43097244;43091032-43095846;43091032-43094744;43091032-43091435	43090944-43091032;43091098-43091851;43093013-43094860;43095846-43095922;43097244-43097289		http://genome.ucsc.edu/cgi-bin/hgTracks?db=hg38&position=chr17%3A43097289-43090944
BRCA1	ENSG00000012048.23	ENSG00000012048.23:t:43093013-43094860	0.0000;-0.0153;0.0000;0.0111	7.674e-21;9.679e-04;7.674e-21;8.480e-04	1.000e+00;6.363e-01;1.000e+00;6.586e-01	0.0002;0.1133;0.0002;0.8863	0.0002;0.0947;0.0037;0.9014	t|1e1.2o4|1e2.1o1|1e3.1o1|1e4.1o1	4	5	0;0;1;0	chr17	-	43094860-43125271;43094860-43099775;43094860-43097244;43094860-43095846	43093013-43094860;43095846-43095922;43097244-43097289;43099775-43099880;43124737-43125483		http://genome.ucsc.edu/cgi-bin/hgTracks?db=hg38&position=chr17%3A43125483-43093013
BRCA1	ENSG00000012048.23	ENSG00000012048.23:t:43095846-43095922	0.0119;-0.0119	2.356e-06;2.356e-06	7.256e-01;7.256e-01	0.0319;0.9681	0.0423;0.9577	t|1e1.1o1|1e2.1o1	2	3	1;0	chr17	-	43095922-43099775;43095922-43097244	43095846-43095922;43097244-43097289;43099775-43099880		http://genome.ucsc.edu/cgi-bin/hgTracks?db=hg38&position=chr17%3A43099880-43095846
BRCA1	ENSG00000012048.23	ENSG00000012048.23:t:43097244-43097289	0.0000;0.0000	7.674e-21;7.674e-21	1.000e+00;1.000e+00	0.9994;0.0006	0.9981;0.0019	t|1e1.1o1|1e2.1o1	2	3	0;1	chr17	-	43097289-43099775;43097289-43097493	43097244-43097289;43097493-na;43099775-43099880		http://genome.ucsc.edu/cgi-bin/hgTracks?db=hg38&position=chr17%3A43099880-43097244
BRCA1	ENSG00000012048.23	ENSG00000012048.23:t:43104868-43104956	0.0795;0.0954;-0.1657;0.0000	3.052e-01;4.694e-01;9.454e-01;7.674e-21	1.275e-01;5.657e-02;1.546e-03;1.000e+00	0.0238;0.0869;0.8785;0.0117	0.1070;0.1831;0.7095;0.0002	t|1e1.1o1|1e2.1o2|1e2.2o2|1e3.1o1	4	4	0;0;0;1	chr17	-	43104956-43115726;43104956-43106478;43104956-43106456;43104956-43105870	43104868-43104956;43105870-na;43106456-43106533;43115726-43115779		http://genome.ucsc.edu/cgi-bin/hgTracks?db=hg38&position=chr17%3A43115779-43104868
BRCA1	ENSG00000012048.23	ENSG00000012048.23:t:43106456-43106533	0.0019;-0.0121;0.0000;-0.0000	8.292e-21;3.327e-06;7.674e-21;7.674e-21	9.368e-01;7.284e-01;1.000e+00;1.000e+00	0.0130;0.9708;0.0020;0.0125	0.0324;0.9538;0.0028;0.0079	t|1e1.1o1|1e2.1o1|1e3.1o1|1e4.1o1	4	5	0;0;0;0	chr17	-	43106533-43124017;43106533-43115726;43106533-43112487;43106533-43110465	43106456-43106533;43110465-43110580;43112487-43112606;43115726-43115779;43124017-43124115		http://genome.ucsc.edu/cgi-bin/hgTracks?db=hg38&position=chr17%3A43124115-43106456
BRCA1	ENSG00000012048.23	ENSG00000012048.23:t:43115726-43115779	-0.0000;0.0000;-0.0092;0.0246;0.0000;-0.0003	7.674e-21;7.674e-21;1.905e-03;6.795e-04;7.676e-21;7.775e-21	1.000e+00;1.000e+00;7.194e-01;5.901e-01;9.998e-01;9.897e-01	0.0116;0.0028;0.8454;0.0887;0.0182;0.0340	0.0049;0.0187;0.8283;0.1153;0.0232;0.0084	t|1e1.1o4|1e1.2o4|1e2.1o1|1e3.1o1|1e4.1o1|1e5.1o1	6	6	1;1;0;0;0;1	chr17	-	43115779-43125277;43115779-43125271;43115779-43124017;43115779-43121558;43115779-43119121;43115779-43116437	43115726-43115779;43116437-na;43119121-43119265;43121558-43121680;43124017-43124115;43124737-43125483		http://genome.ucsc.edu/cgi-bin/hgTracks?db=hg38&position=chr17%3A43125483-43115726
BRCA1	ENSG00000012048.23	ENSG00000012048.23:t:43124017-43124115	0.0000;0.0071;-0.0072;0.0080;-0.0052	7.674e-21;2.287e-02;3.385e-02;1.098e-04;5.344e-03	1.000e+00;5.823e-01;5.203e-01;7.354e-01;7.354e-01	0.0003;0.3705;0.4627;0.0527;0.1243	0.0002;0.3811;0.4479;0.0637;0.1132	t|1e1.1o1|1e2.1o4|1e2.2o4|1e2.3o4|1e2.4o4	5	3	0;0;0;0;0	chr17	-	43124115-43170126;43124115-43125277;43124115-43125271;43124115-43125182;43124115-43124737	43124017-43124115;43124737-43125483;43170126-43170245		http://genome.ucsc.edu/cgi-bin/hgTracks?db=hg38&position=chr17%3A43170245-43124017
MBTPS2	ENSG00000012174.12	ENSG00000012174.12:s:21853376-21853503	0.0000;-0.0000;-0.0889;0.0915	7.674e-21;4.458e-09;4.131e-01;4.207e-01	1.000e+00;9.989e-01;9.047e-02;8.708e-02	0.0008;0.0089;0.9760;0.0143	0.0011;0.0011;0.8743;0.1234	s|1e1.1o2|1e1.2o2|1e2.1o1|1e3.1o1	4	4	1;0;0;1	chrX	+	21853503-21856483;21853503-21856501;21853503-21868467;21853503-21878042	21853376-21853503;21856483-21857593;21868467-21868585;21878042-21878136		http://genome.ucsc.edu/cgi-bin/hgTracks?db=hg38&position=chrX%3A21878136-21853376
MBTPS2	ENSG00000012174.12	ENSG00000012174.12:t:21878042-21878136	0.0998;-0.0998	4.846e-01;4.846e-01	7.034e-02;7.034e-02	0.0168;0.9832	0.1269;0.8731	t|1e1.1o1|1e2.1o1	2	3	1;0	chrX	+	21853503-21878042;21869678-21878042	21853376-21853503;21869498-21873084;21878042-21878136		http://genome.ucsc.edu/cgi-bin/hgTracks?db=hg38&position=chrX%3A21878136-21853376
PSMC4	ENSG00000013275.8	ENSG00000013275.8:s:39972146-39972244	-0.0000;0.0000;0.0000	7.674e-21;7.674e-21;7.674e-21	1.000e+00;1.000e+00;1.000e+00	0.9761;0.0020;0.0217	0.9796;0.0008;0.0198	s|1e1.1o3|1e1.2o3|1e1.3o3	3	2	0;1;0	chr19	+	39972244-39972369;39972244-39972372;39972244-39972462	39972146-39972244;39972369-39972555		http://genome.ucsc.edu/cgi-bin/hgTracks?db=hg38&position=chr19%3A39972555-39972146
PSMC4	ENSG00000013275.8	ENSG00000013275.8:s:39974294-39974440	0.0000;0.0000	7.674e-21;7.674e-21	1.000e+00;1.000e+00	0.9968;0.0032	0.9937;0.0063	s|1e1.1o2|1e1.2o2	2	2	0;1	chr19	+	39974440-39974524;39974440-39974529	39974294-39974440;39974524-39974633		http://genome.ucsc.edu/cgi-bin/hgTracks?db=hg38&position=chr19%3A39974633-39974294
PSMC4	ENSG00000013275.8	ENSG00000013275.8:s:39974735-39974828	0.0000;0.0000	7.674e-21;7.674e-21	1.000e+00;1.000e+00	0.0009;0.9991	0.0005;0.9995	s|1e1.1o1|1e2.1o1	2	3	1;0	chr19	+	39974828-39977524;39974828-39979817	39974735-39974828;39977524-39977590;39979444-39980061		http://genome.ucsc.edu/cgi-bin/hgTracks?db=hg38&position=chr19%3A39980061-39974735
PSMC4	ENSG00000013275.8	ENSG00000013275.8:s:39980070-39980178	0.0000;0.0000;0.0000	7.674e-21;7.674e-21;7.674e-21	1.000e+00;1.000e+00;1.000e+00	0.0001;0.9978;0.0021	0.0051;0.9838;0.0113	s|1e1.1o2|1e1.2o2|1e2.1o2	3	3	1;0;1	chr19	+	39980146-39980236;39980146-39980286;39980146-39980636	39980070-39980178;39980236-39980454;39980636-39980717		http://genome.ucsc.edu/cgi-bin/hgTracks?db=hg38&position=chr19%3A39980717-39980070
PSMC4	ENSG00000013275.8	ENSG00000013275.8:t:39979444-39980061	0.0000;0.0000	7.674e-21;7.674e-21	1.000e+00;1.000e+00	0.9999;0.0001	0.9995;0.0005	t|1e1.1o1|1e2.1o1	2	3	0;1	chr19	+	39974828-39979817;39977590-39979817	39974735-39974828;39977524-39977590;39979444-39980061		http://genome.ucsc.edu/cgi-bin/hgTracks?db=hg38&position=chr19%3A39980061-39974735
PSMC4	ENSG00000013275.8	ENSG00000013275.8:t:39980636-39980717	0.0000;0.0000	7.674e-21;7.674e-21	1.000e+00;1.000e+00	0.0022;0.9978	0.0128;0.9872	t|1e1.1o1|2e2.1o1	2	3	1;0	chr19	+	39980146-39980636;39980454-39980662	39980070-39980178;39980236-39980454;39980636-39980717		http://genome.ucsc.edu/cgi-bin/hgTracks?db=hg38&position=chr19%3A39980717-39980070
PGM3	ENSG00000013375.16	ENSG00000013375.16:s:83170301-83170478	0.0000;-0.0000;0.0000	7.674e-21;4.964e-17;7.674e-21	1.000e+00;1.000e+00;1.000e+00	0.0005;0.9991;0.0005	0.0051;0.9942;0.0007	s|1e1.1o1|1e2.1o1|2e2.1o1	3	3	0;0;0	chr6	-	83169841-83170305;83169323-83170305;83169323-83170301	83167794-83169323;83169521-83169841;83170301-83170478		http://genome.ucsc.edu/cgi-bin/hgTracks?db=hg38&position=chr6%3A83170478-83167794
PGM3	ENSG00000013375.16	ENSG00000013375.16:s:83174374-83174487	-0.0028;0.0028	2.143e-07;2.144e-07	9.126e-01;9.126e-01	0.9914;0.0086	0.9653;0.0347	s|1e1.1o1|1e2.1o1	2	3	0;0	chr6	-	83172059-83174374;83170478-83174374	83170301-83170478;83171937-83172059;83174374-83174487		http://genome.ucsc.edu/cgi-bin/hgTracks?db=hg38&position=chr6%3A83174487-83170301
PGM3	ENSG00000013375.16	ENSG00000013375.16:s:83178673-83178756	-0.0000;0.0000	7.701e-21;7.674e-21	1.000e+00;1.000e+00	0.9991;0.0009	0.9990;0.0010	s|1e1.1o1|1e2.1o1	2	3	0;0	chr6	-	83176060-83178673;83174487-83178673	83174374-83174487;83175962-83176135;83178673-83178756		http://genome.ucsc.edu/cgi-bin/hgTracks?db=hg38&position=chr6%3A83178756-83174374
PGM3	ENSG00000013375.16	ENSG00000013375.16:s:83179810-83179967	-0.0000;0.0000	7.033e-13;7.675e-21	1.000e+00;1.000e+00	0.9989;0.0011	0.9878;0.0122	s|1e1.1o1|1e2.1o1	2	3	0;1	chr6	-	83178756-83179810;83176060-83179810	83175962-83176135;83178673-83178756;83179810-83179967		http://genome.ucsc.edu/cgi-bin/hgTracks?db=hg38&position=chr6%3A83179967-83175962
PGM3	ENSG00000013375.16	ENSG00000013375.16:s:83181736-83181931	-0.0854;0.0000;0.0788;0.0000	3.574e-01;7.674e-21;2.920e-01;7.674e-21	1.166e-01;1.000e+00;1.540e-01;1.000e+00	0.9818;0.0040;0.0129;0.0005	0.8900;0.0056;0.1009;0.0005	s|1e1.1o1|1e2.1o1|1e3.1o1|1e4.1o1	4	5	0;0;0;0	chr6	-	83179967-83181736;83178756-83181736;83176060-83181736;83174487-83181736	83174374-83174487;83175962-83176135;83178673-83178756;83179810-83179967;83181736-83181931		http://genome.ucsc.edu/cgi-bin/hgTracks?db=hg38&position=chr6%3A83181931-83174374
PGM3	ENSG00000013375.16	ENSG00000013375.16:s:83192962-83193293	0.0000;0.0277;-0.0249;0.0000;0.0000	7.675e-21;8.706e-03;1.176e-03;7.674e-21;7.674e-21	9.999e-01;5.518e-01;5.927e-01;1.000e+00;1.000e+00	0.0131;0.9275;0.0572;0.0004;0.0004	0.0141;0.9592;0.0286;0.0004;0.0004	s|1e1.1o1|1e2.1o1|1e3.1o2|2e1.1o1|3e2.1o1	5	4	0;0;0;0;0	chr6	-	83191323-83193179;83191014-83193179;83188798-83193179;83191323-83193105;83191014-83192962	83188745-83188798;83190510-83191014;83191187-83191323;83192962-83193293		http://genome.ucsc.edu/cgi-bin/hgTracks?db=hg38&position=chr6%3A83193293-83188745
PGM3	ENSG00000013375.16	ENSG00000013375.16:t:83170301-83170478	0.0026;-0.0026	1.469e-07;1.471e-07	9.183e-01;9.183e-01	0.0081;0.9919	0.0347;0.9653	t|1e1.1o1|1e2.1o1	2	3	0;0	chr6	-	83170478-83174374;83170478-83171937	83170301-83170478;83171937-83172059;83174374-83174487		http://genome.ucsc.edu/cgi-bin/hgTracks?db=hg38&position=chr6%3A83174487-83170301
PGM3	ENSG00000013375.16	ENSG00000013375.16:t:83174374-83174487	0.0000;0.0000;-0.0000	7.674e-21;7.674e-21;7.674e-21	1.000e+00;1.000e+00;1.000e+00	0.0005;0.0005;0.9989	0.0006;0.0006;0.9987	t|1e1.1o1|1e2.1o1|1e3.1o1	3	4	0;0;0	chr6	-	83174487-83181736;83174487-83178673;83174487-83175962	83174374-83174487;83175962-83176135;83178673-83178756;83181736-83181931		http://genome.ucsc.edu/cgi-bin/hgTracks?db=hg38&position=chr6%3A83181931-83174374
PGM3	ENSG00000013375.16	ENSG00000013375.16:t:83175962-83176135	0.0762;0.0000;-0.0845	2.654e-01;7.674e-21;3.494e-01	1.666e-01;1.000e+00;1.157e-01	0.0119;0.0006;0.9875	0.0984;0.0092;0.8934	t|1e1.1o1|1e2.1o1|1e3.1o1	3	4	0;1;0	chr6	-	83176060-83181736;83176060-83179810;83176060-83178673	83175962-83176135;83178673-83178756;83179810-83179967;83181736-83181931		http://genome.ucsc.edu/cgi-bin/hgTracks?db=hg38&position=chr6%3A83181931-83175962
PGM3	ENSG00000013375.16	ENSG00000013375.16:t:83178673-83178756	0.0000;-0.0000	7.674e-21;1.007e-13	1.000e+00;1.000e+00	0.0049;0.9951	0.0082;0.9918	t|1e1.1o1|1e2.1o1	2	3	0;0	chr6	-	83178756-83181736;83178756-83179810	83178673-83178756;83179810-83179967;83181736-83181931		http://genome.ucsc.edu/cgi-bin/hgTracks?db=hg38&position=chr6%3A83181931-83178673
PGM3	ENSG00000013375.16	ENSG00000013375.16:t:83188745-83188798	-0.0058;0.0000;0.0380;-0.0000	5.928e-08;7.674e-21;1.402e-03;7.675e-21	8.389e-01;1.000e+00;5.193e-01;9.999e-01	0.0448;0.0031;0.9330;0.0197	0.0226;0.0004;0.9684;0.0083	t|1e1.1o3|1e2.1o1|1e3.1o1|2e3.1o1	4	4	0;0;0;0	chr6	-	83188798-83193179;83188798-83191187;83188798-83190809;83188794-83190809	83188745-83188798;83190510-83191014;83191187-83191323;83192962-83193293		http://genome.ucsc.edu/cgi-bin/hgTracks?db=hg38&position=chr6%3A83193293-83188745
PGM3	ENSG00000013375.16	ENSG00000013375.16:t:83190510-83191014	-0.0011;0.0079;0.0000;0.0162	3.611e-07;1.508e-03;7.674e-21;3.889e-04	9.622e-01;6.448e-01;1.000e+00;6.564e-01	0.0298;0.9342;0.0005;0.0358	0.0004;0.9467;0.0004;0.0525	t|1e1.1o1|1e2.1o3|1e2.3o3|1e3.1o1	4	4	0;0;0;0	chr6	-	83191014-83193823;83191014-83193179;83191014-83192962;83191014-83191187	83190510-83191014;83191187-83191323;83192962-83193293;83193823-83193936		http://genome.ucsc.edu/cgi-bin/hgTracks?db=hg38&position=chr6%3A83193936-83190510
ANGEL1	ENSG00000013523.11	ENSG00000013523.11:s:76790611-76790774	-0.0148;0.0136;0.0000	8.086e-03;7.059e-03;7.674e-21	6.646e-01;6.817e-01;1.000e+00	0.9978;0.0011;0.0011	0.9543;0.0443;0.0015	s|1e1.1o2|1e1.2o2|1e2.1o1	3	3	0;1;1	chr14	-	76789388-76790611;76786592-76790611;76782776-76790611	na-76782776;76786009-76789388;76790611-76790774		http://genome.ucsc.edu/cgi-bin/hgTracks?db=hg38&position=chr14%3A76790774-76782766
ANGEL1	ENSG00000013523.11	ENSG00000013523.11:s:76806416-76806849	0.0115;-0.0107;-0.0184	2.742e-03;8.116e-04;3.111e-02	7.258e-01;6.918e-01;5.462e-01	0.0010;0.0543;0.9447	0.0468;0.0337;0.9225	s|1e1.1o1|1e2.1o1|1e3.1o1	3	4	1;0;0	chr14	-	76805002-76806416;76804415-76806416;76803912-76806416	76803786-76803912;76804375-76804435;76804885-76805002;76806416-76806849		http://genome.ucsc.edu/cgi-bin/hgTracks?db=hg38&position=chr14%3A76806849-76803786
ANGEL1	ENSG00000013523.11	ENSG00000013523.11:s:76812764-76812882	-0.0014;0.0014	1.409e-06;1.409e-06	9.218e-01;9.218e-01	0.0341;0.9659	0.0247;0.9753	s|1e1.1o1|1e2.1o1	2	3	0;0	chr14	-	76810254-76812764;76809643-76812764	76809059-76809643;76810089-76810254;76812764-76812882		http://genome.ucsc.edu/cgi-bin/hgTracks?db=hg38&position=chr14%3A76812882-76809059
ANGEL1	ENSG00000013523.11	ENSG00000013523.11:t:76803786-76803912	0.0358;-0.0358	1.240e-01;1.240e-01	3.199e-01;3.199e-01	0.8143;0.1857	0.8619;0.1381	t|1e1.1o1|1e2.1o1	2	3	0;0	chr14	-	76803912-76806416;76803912-76804375	76803786-76803912;76804375-76804435;76806416-76806849		http://genome.ucsc.edu/cgi-bin/hgTracks?db=hg38&position=chr14%3A76806849-76803786
ANGEL1	ENSG00000013523.11	ENSG00000013523.11:t:76809059-76809643	0.0000;-0.0085;-0.0000;0.0104	7.674e-21;7.771e-04;7.681e-21;6.791e-04	1.000e+00;7.290e-01;9.993e-01;7.499e-01	0.0005;0.9622;0.0172;0.0174	0.0010;0.9512;0.0010;0.0465	t|1e1.1o1|1e2.1o1|1e3.1o1|1e4.1o1	4	5	0;0;0;0	chr14	-	76809643-76814307;76809643-76812764;76809643-76812305;76809643-76810089	76809059-76809643;76810089-76810254;76812305-76812568;76812764-76812882;76814307-76814421		http://genome.ucsc.edu/cgi-bin/hgTracks?db=hg38&position=chr14%3A76814421-76809059
GPRC5A	ENSG00000013588.9	ENSG00000013588.9:s:12891559-12891664	0.0000;0.0000;0.0000;0.0000;-0.0000	7.674e-21;7.674e-21;1.012e-20;7.674e-21;7.674e-21	1.000e+00;1.000e+00;1.000e+00;1.000e+00;1.000e+00	0.0002;0.0048;0.9866;0.0002;0.0089	0.0003;0.0003;0.9920;0.0003;0.0070	s|1e1.1o1|1e2.1o1|1e3.1o2|1e3.2o2|1e4.1o1	5	5	1;1;0;1;0	chr12	+	12891664-12891877;12891664-12892413;12891664-12908243;12891664-12908966;12891664-12912084	12891559-12891664;12891877-12892042;12892413-na;12908243-12909876;12912084-12912300		http://genome.ucsc.edu/cgi-bin/hgTracks?db=hg38&position=chr12%3A12912300-12891559
GPRC5A	ENSG00000013588.9	ENSG00000013588.9:s:12912084-12912300	0.0000;0.0000	7.674e-21;7.674e-21	1.000e+00;1.000e+00	0.9997;0.0003	0.9995;0.0005	s|1e1.1o1|2e1.1o1	2	2	0;0	chr12	+	12912142-12912447;12912300-12912447	12912084-12912300;12912447-12917937		http://genome.ucsc.edu/cgi-bin/hgTracks?db=hg38&position=chr12%3A12917937-12912084
GPRC5A	ENSG00000013588.9	ENSG00000013588.9:t:12908243-12909876	0.0029;-0.0000;-0.0001;0.0000	1.193e-09;7.674e-21;7.693e-21;7.674e-21	9.087e-01;1.000e+00;9.981e-01;1.000e+00	0.9603;0.0147;0.0232;0.0003	0.9925;0.0067;0.0004;0.0004	t|1e1.1o1|1e2.1o1|1e3.1o1|2e1.1o1	4	4	0;0;1;1	chr12	+	12891664-12908243;12892042-12908243;12905027-12908243;12891664-12908966	na-12905027;12891559-12891664;12891877-12892042;12908243-12909876		http://genome.ucsc.edu/cgi-bin/hgTracks?db=hg38&position=chr12%3A12909876-12891559
GPRC5A	ENSG00000013588.9	ENSG00000013588.9:t:12912084-12912300	0.0000;-0.0000	7.674e-21;7.674e-21	1.000e+00;1.000e+00	0.0046;0.9954	0.0047;0.9953	t|1e1.1o1|1e2.1o1	2	3	0;0	chr12	+	12891664-12912084;12909171-12912084	12891559-12891664;12908243-12909876;12912084-12912300		http://genome.ucsc.edu/cgi-bin/hgTracks?db=hg38&position=chr12%3A12912300-12891559
TACC3	ENSG00000013810.19	ENSG00000013810.19:s:1723421-1723583	0.0000;0.0000	7.674e-21;7.674e-21	1.000e+00;1.000e+00	0.0019;0.9981	0.0019;0.9981	s|1e1.1o2|1e1.2o2	2	2	0;0	chr4	+	1723583-1723702;1723583-1723728	1723421-1723583;1723702-1723870		http://genome.ucsc.edu/cgi-bin/hgTracks?db=hg38&position=chr4%3A1723870-1723421
TACC3	ENSG00000013810.19	ENSG00000013810.19:s:1723702-1723870	-0.0303;0.0000;0.0000;0.0000;0.0516	1.102e-02;7.674e-21;7.674e-21;7.674e-21;7.245e-03	5.365e-01;1.000e+00;1.000e+00;1.000e+00;4.624e-01	0.9537;0.0076;0.0001;0.0030;0.0359	0.9139;0.0025;0.0001;0.0001;0.0831	s|1e1.1o3|1e1.2o3|1e2.1o1|1e3.1o2|1e3.2o2	5	4	0;1;0;0;0	chr4	+	1723870-1727708;1723870-1727715;1723870-1730388;1723870-1730886;1723870-1730887	1723702-1723870;1727605-1728219;1730388-1730388;1730803-1730962		http://genome.ucsc.edu/cgi-bin/hgTracks?db=hg38&position=chr4%3A1730962-1723702
TACC3	ENSG00000013810.19	ENSG00000013810.19:s:1731172-1731301	0.0000;0.0000;0.0000	7.674e-21;7.674e-21;7.674e-21	1.000e+00;1.000e+00;1.000e+00	0.0001;0.9840;0.0159	0.0001;0.9911;0.0087	s|1e1.3o3|2e1.1o3|2e1.2o3	3	2	0;0;0	chr4	+	1731231-1735293;1731301-1735273;1731301-1735279	1731172-1731301;1735273-1735325		http://genome.ucsc.edu/cgi-bin/hgTracks?db=hg38&position=chr4%3A1735325-1731172
TACC3	ENSG00000013810.19	ENSG00000013810.19:s:1735273-1735325	0.0000;0.0000	7.674e-21;7.674e-21	1.000e+00;1.000e+00	0.9998;0.0002	0.9998;0.0002	s|1e1.1o2|1e1.2o2	2	2	0;0	chr4	+	1735325-1735731;1735325-1735737	1735273-1735325;1735731-1735834		http://genome.ucsc.edu/cgi-bin/hgTracks?db=hg38&position=chr4%3A1735834-1735273
TACC3	ENSG00000013810.19	ENSG00000013810.19:s:1735731-1735834	0.0000;0.0000	7.674e-21;7.674e-21	1.000e+00;1.000e+00	0.9947;0.0053	0.9942;0.0058	s|1e1.1o1|1e2.1o1	2	3	0;1	chr4	+	1735834-1737241;1735834-1737598	1735731-1735834;1737241-1737328;1737598-1737714		http://genome.ucsc.edu/cgi-bin/hgTracks?db=hg38&position=chr4%3A1737714-1735731
TACC3	ENSG00000013810.19	ENSG00000013810.19:s:1737598-1737714	0.0000;0.0000;-0.0061;0.0000	7.674e-21;7.674e-21;9.803e-21;7.676e-21	1.000e+00;1.000e+00;8.319e-01;9.998e-01	0.0063;0.0064;0.9654;0.0215	0.0039;0.0070;0.9547;0.0354	s|1e1.1o1|1e2.1o2|1e2.2o2|2e2.2o2	4	3	0;1;0;1	chr4	+	1737702-1738348;1737702-1739699;1737702-1739702;1737714-1739702	1737598-1737714;1738348-1738433;1739345-1739806		http://genome.ucsc.edu/cgi-bin/hgTracks?db=hg38&position=chr4%3A1739806-1737598
TACC3	ENSG00000013810.19	ENSG00000013810.19:s:1739345-1739806	0.0000;0.0000	7.674e-21;7.674e-21	1.000e+00;1.000e+00	0.9999;0.0001	0.9999;0.0001	s|1e1.2o2|2e1.1o2	2	2	0;1	chr4	+	1739778-1739959;1739806-1739831	1739345-1739806;1739831-1740002		http://genome.ucsc.edu/cgi-bin/hgTracks?db=hg38&position=chr4%3A1740002-1739345
TACC3	ENSG00000013810.19	ENSG00000013810.19:s:1739831-1740002	0.0000;0.0000;0.0000	7.674e-21;7.674e-21;7.674e-21	1.000e+00;1.000e+00;1.000e+00	0.0028;0.9893;0.0080	0.0028;0.9933;0.0036	s|1e1.1o3|1e1.2o3|1e1.3o3	3	2	1;0;1	chr4	+	1740002-1740482;1740002-1740826;1740002-1740828	1739831-1740002;1740482-1742121		http://genome.ucsc.edu/cgi-bin/hgTracks?db=hg38&position=chr4%3A1742121-1739831
TACC3	ENSG00000013810.19	ENSG00000013810.19:s:1740482-1742121	0.0000;0.0000;0.0000	7.674e-21;7.674e-21;7.674e-21	1.000e+00;1.000e+00;1.000e+00	0.0050;0.0001;0.9950	0.0023;0.0001;0.9976	s|1e1.1o1|1e2.1o1|1e3.1o1	3	4	1;1;0	chr4	+	1740986-1743395;1740986-1743921;1740986-1744518	1740482-1742121;1743395-1743537;1743921-na;1744439-1744624		http://genome.ucsc.edu/cgi-bin/hgTracks?db=hg38&position=chr4%3A1744624-1740482
TACC3	ENSG00000013810.19	ENSG00000013810.19:t:1723421-1723583	0.0000;0.0000;-0.0000;0.0000;0.0000;0.0000	7.674e-21;7.674e-21;7.674e-21;7.674e-21;7.674e-21;7.674e-21	1.000e+00;1.000e+00;1.000e+00;1.000e+00;1.000e+00;1.000e+00	0.0001;0.0034;0.9905;0.0065;0.0001;0.0001	0.0001;0.0001;0.9776;0.0209;0.0011;0.0001	t|1e1.1o1|1e2.1o1|1e3.1o1|1e4.1o1|1e5.1o1|1e6.1o1	6	7	0;0;0;0;0;0	chr4	+	1713165-1723421;1721209-1723421;1721643-1723421;1721916-1723421;1722393-1723421;1723222-1723421	1712891-1713165;1721030-1721209;1721490-1721643;1721785-1721916;1722224-1722393;1723110-1723222;1723421-1723583		http://genome.ucsc.edu/cgi-bin/hgTracks?db=hg38&position=chr4%3A1723583-1712891
TACC3	ENSG00000013810.19	ENSG00000013810.19:t:1730803-1730962	0.0000;0.0643;-0.0497;0.0000;0.0000	7.674e-21;1.541e-01;5.753e-02;7.674e-21;7.674e-21	1.000e+00;2.568e-01;3.894e-01;1.000e+00;1.000e+00	0.0032;0.0382;0.9441;0.0130;0.0001	0.0001;0.0960;0.8865;0.0166;0.0001	t|1e1.1o1|2e1.1o1|2e2.1o1|2e3.1o1|2e4.1o1	5	5	0;0;0;1;0	chr4	+	1723870-1730886;1723870-1730887;1728787-1730887;1729406-1730887;1730388-1730887	na-1729406;1723702-1723870;1728404-1728787;1730388-1730388;1730803-1730962		http://genome.ucsc.edu/cgi-bin/hgTracks?db=hg38&position=chr4%3A1730962-1723702
TACC3	ENSG00000013810.19	ENSG00000013810.19:t:1737598-1737714	0.0000;0.0000	7.674e-21;7.674e-21	1.000e+00;1.000e+00	0.0054;0.9946	0.0050;0.9950	t|1e1.1o1|1e2.1o1	2	3	1;0	chr4	+	1735834-1737598;1737328-1737598	1735731-1735834;1737241-1737328;1737598-1737714		http://genome.ucsc.edu/cgi-bin/hgTracks?db=hg38&position=chr4%3A1737714-1735731
TACC3	ENSG00000013810.19	ENSG00000013810.19:t:1739345-1739806	0.0000;-0.0046;0.0000;0.0000	7.674e-21;9.389e-21;7.676e-21;7.674e-21	1.000e+00;8.568e-01;9.998e-01;1.000e+00	0.0064;0.9601;0.0214;0.0110	0.0070;0.9550;0.0354;0.0030	t|1e1.1o2|2e1.1o2|2e1.2o2|2e2.1o1	4	3	1;0;1;1	chr4	+	1737702-1739699;1737702-1739702;1737714-1739702;1738433-1739702	1737598-1737714;1738348-1738433;1739345-1739806		http://genome.ucsc.edu/cgi-bin/hgTracks?db=hg38&position=chr4%3A1739806-1737598
TACC3	ENSG00000013810.19	ENSG00000013810.19:t:1744439-1744624	0.0000;0.0000	7.674e-21;7.674e-21	1.000e+00;1.000e+00	0.9922;0.0078	0.9978;0.0022	t|1e1.1o1|1e2.1o1	2	3	0;1	chr4	+	1740986-1744518;1743537-1744518	1740482-1742121;1743395-1743537;1744439-1744624		http://genome.ucsc.edu/cgi-bin/hgTracks?db=hg38&position=chr4%3A1744624-1740482
UFL1	ENSG00000014123.10	ENSG00000014123.10:s:96521595-96521950	0.0000;-0.0000	7.674e-21;3.947e-19	1.000e+00;1.000e+00	0.0008;0.9992	0.0078;0.9922	s|1e1.1o1|1e2.1o1	2	3	0;0	chr6	+	96521950-96522863;96521950-96523146	96521595-96521950;96522863-96522964;96523146-96523295		http://genome.ucsc.edu/cgi-bin/hgTracks?db=hg38&position=chr6%3A96523295-96521595
UFL1	ENSG00000014123.10	ENSG00000014123.10:s:96523146-96523295	-0.0000;0.0000	7.789e-21;7.674e-21	1.000e+00;1.000e+00	0.9992;0.0008	0.9952;0.0048	s|1e1.1o1|2e1.1o1	2	2	0;1	chr6	+	96523291-96524382;96523295-96524382	96523146-96523295;96524382-96524410		http://genome.ucsc.edu/cgi-bin/hgTracks?db=hg38&position=chr6%3A96524410-96523146
UFL1	ENSG00000014123.10	ENSG00000014123.10:s:96538631-96538810	-0.0000;0.0000	7.674e-21;7.674e-21	1.000e+00;1.000e+00	0.9993;0.0007	0.9990;0.0010	s|1e1.1o1|1e2.1o1	2	3	0;1	chr6	+	96538810-96540535;96538810-96542894	96538631-96538810;96540535-96540655;96542894-96543016		http://genome.ucsc.edu/cgi-bin/hgTracks?db=hg38&position=chr6%3A96543016-96538631
UFL1	ENSG00000014123.10	ENSG00000014123.10:t:96542894-96543016	0.0000;0.0000	7.674e-21;7.674e-21	1.000e+00;1.000e+00	0.0007;0.9993	0.0008;0.9992	t|1e1.1o1|1e2.1o1	2	3	1;0	chr6	+	96538810-96542894;96540655-96542894	96538631-96538810;96540535-96540655;96542894-96543016		http://genome.ucsc.edu/cgi-bin/hgTracks?db=hg38&position=chr6%3A96543016-96538631
CAPN1	ENSG00000014216.16	ENSG00000014216.16:s:65181919-65182308	0.0000;-0.0000;0.0000;0.0000	7.674e-21;7.675e-21;7.674e-21;7.674e-21	1.000e+00;1.000e+00;1.000e+00;1.000e+00	0.0003;0.9990;0.0003;0.0003	0.0003;0.9929;0.0003;0.0064	s|1e1.1o1|1e2.1o1|1e3.1o1|2e2.1o1	4	4	0;0;0;0	chr11	+	65182013-65182384;65182013-65182701;65182013-65182902;65182308-65182701	65181919-65182308;65182384-65182579;65182701-65182890;65182902-65182968		http://genome.ucsc.edu/cgi-bin/hgTracks?db=hg38&position=chr11%3A65182968-65181919
CAPN1	ENSG00000014216.16	ENSG00000014216.16:s:65182902-65182968	0.0000;0.0000	7.674e-21;7.674e-21	1.000e+00;1.000e+00	0.9996;0.0004	0.9976;0.0024	s|1e1.1o1|1e2.1o1	2	3	0;0	chr11	+	65182968-65183128;65182968-65183474	65182902-65182968;65183128-65183197;65183336-65183668		http://genome.ucsc.edu/cgi-bin/hgTracks?db=hg38&position=chr11%3A65183668-65182902
CAPN1	ENSG00000014216.16	ENSG00000014216.16:s:65183336-65183668	0.0000;0.0000	7.674e-21;7.674e-21	1.000e+00;1.000e+00	0.0004;0.9996	0.0034;0.9966	s|1e1.1o2|1e1.2o2	2	2	0;0	chr11	+	65183592-65185891;65183592-65185917	65183336-65183668;65185891-65186050		http://genome.ucsc.edu/cgi-bin/hgTracks?db=hg38&position=chr11%3A65186050-65183336
CAPN1	ENSG00000014216.16	ENSG00000014216.16:s:65185891-65186050	-0.0000;0.0000	7.674e-21;7.674e-21	1.000e+00;1.000e+00	0.9997;0.0003	0.9876;0.0124	s|1e1.1o1|1e2.1o1	2	3	0;0	chr11	+	65186050-65186170;65186050-65187215	65185891-65186050;65186170-65186338;65187215-65187686		http://genome.ucsc.edu/cgi-bin/hgTracks?db=hg38&position=chr11%3A65187686-65185891
CAPN1	ENSG00000014216.16	ENSG00000014216.16:t:65182701-65182890	0.0000;0.0000;-0.0231;0.0000;0.0000;0.0000;-0.0048;0.0124;0.0000;0.0000;0.0000;0.0000;0.0000	7.674e-21;7.674e-21;7.950e-03;7.674e-21;7.674e-21;7.674e-21;3.813e-05;9.000e-03;7.674e-21;7.674e-21;7.674e-21;7.674e-21;7.674e-21	1.000e+00;1.000e+00;5.859e-01;1.000e+00;1.000e+00;1.000e+00;7.866e-01;6.438e-01;1.000e+00;1.000e+00;1.000e+00;1.000e+00;1.000e+00	0.0001;0.0001;0.1050;0.0001;0.0011;0.0001;0.0664;0.8239;0.0001;0.0001;0.0001;0.0001;0.0001	0.0001;0.0001;0.0744;0.0076;0.0001;0.0001;0.0569;0.8462;0.0053;0.0001;0.0001;0.0068;0.0001	t|1e1.1o1|1e2.1o1|1e3.1o1|1e4.1o2|1e4.2o2|1e5.1o2|1e5.2o2|1e6.1o2|1e6.2o2|1e7.1o4|1e7.2o4|1e7.3o4|1e7.4o4	13	8	0;0;0;0;0;0;0;0;0;0;0;0;0	chr11	+	65180645-65182701;65181055-65182701;65181410-65182701;65181782-65182701;65181786-65182701;65181806-65182701;65181843-65182701;65182013-65182701;65182308-65182701;65182480-65182701;65182541-65182701;65182562-65182701;65182579-65182701	65180566-65180645;65181037-65181055;65181194-65181410;65181687-65181786;65181800-65181843;65181919-65182308;65182384-65182579;65182701-65182890		http://genome.ucsc.edu/cgi-bin/hgTracks?db=hg38&position=chr11%3A65182890-65180566
CAPN1	ENSG00000014216.16	ENSG00000014216.16:t:65183336-65183668	0.0000;0.0000	7.674e-21;7.674e-21	1.000e+00;1.000e+00	0.0004;0.9996	0.0025;0.9975	t|1e1.1o1|1e2.1o1	2	3	0;0	chr11	+	65182968-65183474;65183197-65183474	65182902-65182968;65183128-65183197;65183336-65183668		http://genome.ucsc.edu/cgi-bin/hgTracks?db=hg38&position=chr11%3A65183668-65182902
CAPN1	ENSG00000014216.16	ENSG00000014216.16:t:65187215-65187686	0.0000;-0.0000	7.674e-21;8.449e-21	1.000e+00;1.000e+00	0.0004;0.9996	0.0155;0.9845	t|1e1.1o1|1e2.1o1	2	3	0;0	chr11	+	65186050-65187215;65186338-65187215	65185891-65186050;65186170-65186338;65187215-65187686		http://genome.ucsc.edu/cgi-bin/hgTracks?db=hg38&position=chr11%3A65187686-65185891
CAPN1	ENSG00000014216.16	ENSG00000014216.16:t:65204683-65204858	0.0000;0.0000	7.674e-21;7.674e-21	1.000e+00;1.000e+00	0.9996;0.0004	0.9996;0.0004	t|1e1.1o1|1e2.1o1	2	3	0;0	chr11	+	65188746-65204683;65203638-65204683	65188586-65188746;65203545-65203638;65204683-65204858		http://genome.ucsc.edu/cgi-bin/hgTracks?db=hg38&position=chr11%3A65204858-65188586
CCDC88C	ENSG00000015133.19	ENSG00000015133.19:s:91281457-91281525	-0.0001;0.0001	1.391e-05;1.391e-05	9.962e-01;9.962e-01	0.0065;0.9935	0.0030;0.9970	s|1e1.1o1|1e2.1o1	2	3	0;0	chr14	-	91281308-91281457;91279306-91281457	91279238-91279977;91281162-91281308;91281457-91281525		http://genome.ucsc.edu/cgi-bin/hgTracks?db=hg38&position=chr14%3A91281525-91279238
CCDC88C	ENSG00000015133.19	ENSG00000015133.19:s:91288732-91289343	0.0056;-0.0056	9.751e-03;9.751e-03	7.493e-01;7.493e-01	0.0216;0.9784	0.0274;0.9726	s|1e1.1o1|1e2.1o1	2	3	0;0	chr14	-	91285836-91289105;91283517-91289105	91283329-91283623;91285395-91285836;91288732-91289343		http://genome.ucsc.edu/cgi-bin/hgTracks?db=hg38&position=chr14%3A91289343-91283329
CCDC88C	ENSG00000015133.19	ENSG00000015133.19:s:91408130-91408767	-0.0048;-0.1131;0.1469	1.563e-03;5.686e-01;7.316e-01	8.530e-01;5.560e-02;2.355e-02	0.0297;0.1973;0.7759	0.0024;0.0733;0.9244	s|1e1.1o1|1e2.1o1|1e3.1o1	3	4	0;0;0	chr14	-	91384551-91408659;91379885-91408659;91359711-91408659	91359642-91359711;91378641-91379885;91384390-91384551;91408130-91408767		http://genome.ucsc.edu/cgi-bin/hgTracks?db=hg38&position=chr14%3A91408767-91359642
CCDC88C	ENSG00000015133.19	ENSG00000015133.19:t:91279238-91279977	-0.0556;0.0556	1.467e-01;1.467e-01	2.741e-01;2.741e-01	0.9935;0.0065	0.9079;0.0921	t|1e1.1o1|1e2.1o1	2	3	0;0	chr14	-	91279306-91281457;91279306-91281162	91279238-91279977;91281162-91281308;91281457-91281525		http://genome.ucsc.edu/cgi-bin/hgTracks?db=hg38&position=chr14%3A91281525-91279238
CCDC88C	ENSG00000015133.19	ENSG00000015133.19:t:91283329-91283623	0.0291;-0.0291	1.113e-01;1.113e-01	3.402e-01;3.402e-01	0.8848;0.1152	0.9284;0.0716	t|1e1.1o1|1e2.1o1	2	3	0;0	chr14	-	91283517-91289105;91283517-91285395	91283329-91283623;91285395-91285836;91288732-91289343		http://genome.ucsc.edu/cgi-bin/hgTracks?db=hg38&position=chr14%3A91289343-91283329
CCDC88C	ENSG00000015133.19	ENSG00000015133.19:t:91416738-91416838	-0.0002;0.0002	8.267e-05;8.267e-05	9.856e-01;9.856e-01	0.9933;0.0067	0.9907;0.0093	t|1e1.1o1|1e2.1o1	2	3	0;0	chr14	-	91416838-91417631;91416838-91417161	91416738-91416838;91417161-91417346;91417631-91417844		http://genome.ucsc.edu/cgi-bin/hgTracks?db=hg38&position=chr14%3A91417844-91416738
XYLT2	ENSG00000015532.10	ENSG00000015532.10:s:50354408-50354583	-0.0053;0.0053	7.577e-03;7.577e-03	7.110e-01;7.110e-01	0.8841;0.1159	0.8753;0.1247	s|1e1.1o1|1e2.1o1	2	3	0;1	chr17	+	50354583-50354854;50354583-50355501	50354408-50354583;50354854-50355056;50355501-50355581		http://genome.ucsc.edu/cgi-bin/hgTracks?db=hg38&position=chr17%3A50355581-50354408
XYLT2	ENSG00000015532.10	ENSG00000015532.10:s:50356511-50356773	0.0039;-0.0004;0.0097	3.590e-04;7.800e-21;6.476e-05	7.565e-01;9.872e-01;7.300e-01	0.9317;0.0319;0.0360	0.9422;0.0073;0.0493	s|1e1.1o2|1e1.2o2|1e2.1o1	3	3	0;0;0	chr17	+	50356773-50357057;50356773-50357118;50356773-50358207	50356511-50356773;50357057-50358066;50358207-50358540		http://genome.ucsc.edu/cgi-bin/hgTracks?db=hg38&position=chr17%3A50358540-50356511
XYLT2	ENSG00000015532.10	ENSG00000015532.10:s:50357057-50358066	-0.0000;0.0000	5.284e-18;7.674e-21	1.000e+00;1.000e+00	0.9990;0.0010	0.9986;0.0014	s|1e1.1o1|1e2.1o1	2	3	0;0	chr17	+	50357252-50358207;50357252-50362979	50357057-50358066;50358207-50358540;50362979-50363138		http://genome.ucsc.edu/cgi-bin/hgTracks?db=hg38&position=chr17%3A50363138-50357057
XYLT2	ENSG00000015532.10	ENSG00000015532.10:t:50353630-50354122	0.0000;0.0069;-0.0043	7.674e-21;1.732e-04;8.016e-05	1.000e+00;7.211e-01;7.563e-01	0.0039;0.9602;0.0347	0.0005;0.9820;0.0174	t|1e1.1o2|1e1.2o2|1e2.1o1	3	3	0;0;1	chr17	+	50346230-50353630;50346275-50353630;50352019-50353630	na-50352019;50346126-50346275;50353630-50354122		http://genome.ucsc.edu/cgi-bin/hgTracks?db=hg38&position=chr17%3A50354122-50346126
XYLT2	ENSG00000015532.10	ENSG00000015532.10:t:50355501-50355581	-0.0085;0.0085	1.429e-02;1.429e-02	6.178e-01;6.178e-01	0.1381;0.8619	0.1267;0.8733	t|1e1.1o1|1e2.1o1	2	3	1;0	chr17	+	50354583-50355501;50355056-50355501	50354408-50354583;50354854-50355056;50355501-50355581		http://genome.ucsc.edu/cgi-bin/hgTracks?db=hg38&position=chr17%3A50355581-50354408
XYLT2	ENSG00000015532.10	ENSG00000015532.10:t:50358207-50358540	0.0210;-0.0210	1.606e-02;1.606e-02	5.678e-01;5.678e-01	0.0464;0.9536	0.0810;0.9190	t|1e1.1o1|1e2.1o1	2	3	0;0	chr17	+	50356773-50358207;50357252-50358207	50356511-50356773;50357057-50358066;50358207-50358540		http://genome.ucsc.edu/cgi-bin/hgTracks?db=hg38&position=chr17%3A50358540-50356511
ISL1	ENSG00000016082.15	ENSG00000016082.15:s:51389646-51389932	-0.0000;0.0000	1.004e-10;7.674e-21	1.000e+00;1.000e+00	0.9982;0.0018	0.9975;0.0025	s|1e1.1o2|1e1.2o2	2	2	0;0	chr5	+	51389932-51391274;51389932-51391343	51389646-51389932;51391274-51391441		http://genome.ucsc.edu/cgi-bin/hgTracks?db=hg38&position=chr5%3A51391441-51389646
ISL1	ENSG00000016082.15	ENSG00000016082.15:t:51387490-51387749	-0.0000;0.0000	6.020e-09;5.615e-09	9.999e-01;9.999e-01	0.9975;0.0025	0.9967;0.0033	t|1e1.1o1|1e2.1o1	2	3	0;0	chr5	+	51384730-51387490;51386626-51387490	51384541-51384730;51386204-51386626;51387490-51387749		http://genome.ucsc.edu/cgi-bin/hgTracks?db=hg38&position=chr5%3A51387749-51384541
WWTR1	ENSG00000018408.14	ENSG00000018408.14:s:149525805-149526125	0.0000;-0.0000	7.674e-21;7.674e-21	1.000e+00;1.000e+00	0.9821;0.0179	0.9981;0.0019	s|1e1.1o3|1e1.2o3	2	2	0;1	chr3	-	149520989-149526013;149520911-149526013	149517235-149520989;149525805-149526125		http://genome.ucsc.edu/cgi-bin/hgTracks?db=hg38&position=chr3%3A149526125-149517235
WWTR1	ENSG00000018408.14	ENSG00000018408.14:s:149542335-149542537	0.0000;-0.0000;0.0000;0.0000	7.674e-21;8.234e-21;7.674e-21;7.674e-21	1.000e+00;1.000e+00;1.000e+00;1.000e+00	0.0003;0.9904;0.0050;0.0042	0.0003;0.9880;0.0058;0.0051	s|1e1.1o1|1e2.1o2|1e2.2o2|1e3.1o1	4	4	1;0;1;1	chr3	-	149530340-149542335;149527969-149542335;149527965-149542335;149526125-149542335	149525805-149526125;149527836-149527969;149530222-149530340;149542335-149542537		http://genome.ucsc.edu/cgi-bin/hgTracks?db=hg38&position=chr3%3A149542537-149525805
WWTR1	ENSG00000018408.14	ENSG00000018408.14:s:149656876-149657435	0.0000;-0.0000	7.674e-21;7.674e-21	1.000e+00;1.000e+00	0.0006;0.9994	0.0038;0.9962	s|1e1.1o1|1e2.1o1	2	3	1;0	chr3	-	149655122-149656876;149573000-149656876	na-149655122;149572864-149573000;149656876-149657435		http://genome.ucsc.edu/cgi-bin/hgTracks?db=hg38&position=chr3%3A149657435-149572864
WWTR1	ENSG00000018408.14	ENSG00000018408.14:t:149525805-149526125	0.0000;-0.0000	7.674e-21;7.674e-21	1.000e+00;1.000e+00	0.0043;0.9957	0.0055;0.9945	t|1e1.1o1|1e2.1o1	2	3	1;0	chr3	-	149526125-149542335;149526125-149527836	149525805-149526125;149527836-149527969;149542335-149542537		http://genome.ucsc.edu/cgi-bin/hgTracks?db=hg38&position=chr3%3A149542537-149525805
WWTR1	ENSG00000018408.14	ENSG00000018408.14:t:149527836-149527969	-0.0000;0.0000;0.0000;0.0000;0.0000	7.678e-21;7.674e-21;7.674e-21;7.674e-21;7.674e-21	1.000e+00;1.000e+00;1.000e+00;1.000e+00;1.000e+00	0.9943;0.0002;0.0002;0.0002;0.0050	0.9935;0.0002;0.0002;0.0002;0.0058	t|1e1.1o1|1e2.1o1|1e3.1o1|1e4.1o1|2e1.1o1	5	5	0;0;0;1;1	chr3	-	149527969-149542335;149527969-149541015;149527969-149540216;149527969-149530222;149527965-149542335	149527836-149527969;149530222-149530340;149540216-149540266;149541015-149541060;149542335-149542537		http://genome.ucsc.edu/cgi-bin/hgTracks?db=hg38&position=chr3%3A149542537-149527836
WWTR1	ENSG00000018408.14	ENSG00000018408.14:t:149542335-149542537	0.0000;0.0000	7.674e-21;7.674e-21	1.000e+00;1.000e+00	0.9995;0.0005	0.9993;0.0007	t|1e1.1o1|1e2.1o1	2	3	0;1	chr3	-	149542537-149572864;149542537-149546961	149542335-149542537;149546961-na;149572864-149573000		http://genome.ucsc.edu/cgi-bin/hgTracks?db=hg38&position=chr3%3A149573000-149542335
WWTR1	ENSG00000018408.14	ENSG00000018408.14:t:149572864-149573000	0.0000;-0.0000	7.675e-21;7.674e-21	1.000e+00;1.000e+00	0.9869;0.0131	0.9977;0.0023	t|1e1.1o1|1e2.1o1	2	3	0;0	chr3	-	149573000-149656876;149573000-149576034	149572864-149573000;149576034-149576252;149656876-149657435		http://genome.ucsc.edu/cgi-bin/hgTracks?db=hg38&position=chr3%3A149657435-149572864
WWTR1	ENSG00000018408.14	ENSG00000018408.14:t:149656876-149657435	0.0000;-0.0308;0.0000;0.0303;0.0000;0.0000	7.674e-21;3.847e-03;7.674e-21;3.339e-03;7.674e-21;7.674e-21	1.000e+00;5.505e-01;1.000e+00;5.546e-01;1.000e+00;1.000e+00	0.0001;0.9966;0.0001;0.0029;0.0001;0.0001	0.0002;0.9339;0.0002;0.0653;0.0002;0.0002	t|1e1.1o1|1e3.1o3|1e3.2o3|1e3.3o3|2e2.1o1|2e3.1o3	6	4	0;0;0;0;0;1	chr3	-	149657309-149669788;149657309-149657765;149657309-149657684;149657309-149657504;149657306-149657821;149657306-149657765	149656876-149657435;149657504-149657767;149657821-149658101;149669788-149669891		http://genome.ucsc.edu/cgi-bin/hgTracks?db=hg38&position=chr3%3A149669891-149656876
HGF	ENSG00000019991.18	ENSG00000019991.18:s:81743353-81743471	0.0187;-0.0187	5.628e-02;5.628e-02	4.584e-01;4.584e-01	0.2082;0.7918	0.2352;0.7648	s|1e1.1o1|1e2.1o1	2	3	0;0	chr7	-	81742949-81743353;81729779-81743353	81729605-81729779;81742691-81742949;81743353-81743471		http://genome.ucsc.edu/cgi-bin/hgTracks?db=hg38&position=chr7%3A81743471-81729605
HGF	ENSG00000019991.18	ENSG00000019991.18:s:81756986-81757303	0.0000;0.1375;-0.1377	7.674e-21;7.680e-01;7.693e-01	1.000e+00;1.521e-02;1.515e-02	0.0005;0.6149;0.3846	0.0006;0.7553;0.2440	s|1e1.1o1|1e2.1o2|1e2.2o2	3	3	0;0;0	chr7	-	81756063-81757189;81752262-81757189;81752247-81757189	81750889-81752262;81755121-81756063;81756986-81757303		http://genome.ucsc.edu/cgi-bin/hgTracks?db=hg38&position=chr7%3A81757303-81750889
MNAT1	ENSG00000020426.11	ENSG00000020426.11:s:60734742-60734951	0.0000;0.0000;0.0000;0.0002;0.0000;0.0000;-0.0000	7.674e-21;7.674e-21;7.674e-21;7.728e-21;7.674e-21;7.674e-21;7.674e-21	1.000e+00;1.000e+00;1.000e+00;9.940e-01;1.000e+00;1.000e+00;1.000e+00	0.0008;0.0132;0.0001;0.9665;0.0001;0.0001;0.0199	0.0097;0.0028;0.0001;0.9826;0.0015;0.0001;0.0030	s|1e1.1o1|1e2.1o1|1e3.1o1|1e4.1o1|1e5.1o1|1e6.1o1|1e7.1o1	7	8	0;1;1;0;0;1;1	chr14	+	60734951-60753553;60734951-60791615;60734951-60793044;60734951-60796217;60734951-60808325;60734951-60811987;60734951-60879714	60734742-60734951;60753553-60753954;60791615-na;60793044-60793077;60796217-60796369;60808324-60809015;60811986-60812127;60879714-60880041		http://genome.ucsc.edu/cgi-bin/hgTracks?db=hg38&position=chr14%3A60880041-60734742
MNAT1	ENSG00000020426.11	ENSG00000020426.11:s:60796217-60796369	-0.0000;0.0000;0.0000;0.0000;0.0000	7.674e-21;7.674e-21;7.674e-21;7.674e-21;7.674e-21	1.000e+00;1.000e+00;1.000e+00;1.000e+00;1.000e+00	0.9993;0.0002;0.0002;0.0002;0.0002	0.9923;0.0025;0.0038;0.0002;0.0016	s|1e1.1o1|1e2.1o1|1e3.1o1|1e4.1o2|1e5.1o1	5	6	0;1;1;1;1	chr14	+	60796369-60798087;60796369-60808325;60796369-60811987;60796369-60818722;60796369-60879714	60796217-60796369;60798087-60798160;60808324-60809015;60811986-60812127;60818722-60818860;60879714-60880041		http://genome.ucsc.edu/cgi-bin/hgTracks?db=hg38&position=chr14%3A60880041-60796217
MNAT1	ENSG00000020426.11	ENSG00000020426.11:s:60811986-60812127	-0.0000;0.0000;0.0000	7.674e-21;7.674e-21;7.674e-21	1.000e+00;1.000e+00;1.000e+00	0.9987;0.0002;0.0011	0.9857;0.0002;0.0141	s|1e1.1o2|1e1.2o2|1e2.1o1	3	3	0;0;0	chr14	+	60812127-60818722;60812127-60818761;60812127-60879714	60811986-60812127;60818722-60818860;60879714-60880041		http://genome.ucsc.edu/cgi-bin/hgTracks?db=hg38&position=chr14%3A60880041-60811986
MNAT1	ENSG00000020426.11	ENSG00000020426.11:s:60818722-60818860	-0.0004;0.0004	1.096e-14;7.788e-21	9.875e-01;9.875e-01	0.9918;0.0082	0.9658;0.0342	s|1e1.1o1|1e2.1o1	2	3	0;1	chr14	+	60818847-60879714;60818847-60968229	60818722-60818860;60879714-60880041;60968229-60968397		http://genome.ucsc.edu/cgi-bin/hgTracks?db=hg38&position=chr14%3A60968397-60818722
MNAT1	ENSG00000020426.11	ENSG00000020426.11:s:60879714-60880041	-0.0000;0.0000	1.888e-15;7.691e-21	9.982e-01;9.982e-01	0.9800;0.0200	0.9780;0.0220	s|1e1.1o1|1e2.1o1	2	3	0;0	chr14	+	60879835-60968229;60879835-60968559	60879714-60880041;60968229-60968397;60968559-60969965		http://genome.ucsc.edu/cgi-bin/hgTracks?db=hg38&position=chr14%3A60969965-60879714
MNAT1	ENSG00000020426.11	ENSG00000020426.11:t:60796217-60796369	-0.0000;0.0000	7.674e-21;7.674e-21	1.000e+00;1.000e+00	0.9997;0.0003	0.9888;0.0112	t|1e1.1o1|1e2.1o1	2	3	0;1	chr14	+	60734951-60796217;60793077-60796217	60734742-60734951;60793044-60793077;60796217-60796369		http://genome.ucsc.edu/cgi-bin/hgTracks?db=hg38&position=chr14%3A60796369-60734742
MNAT1	ENSG00000020426.11	ENSG00000020426.11:t:60808324-60809015	0.0000;0.0000;-0.0000	7.674e-21;7.674e-21;7.674e-21	1.000e+00;1.000e+00;1.000e+00	0.0003;0.0003;0.9995	0.0021;0.0027;0.9957	t|1e1.1o1|1e2.1o1|1e3.1o1	3	4	0;1;0	chr14	+	60734951-60808325;60796369-60808325;60798160-60808325	60734742-60734951;60796217-60796369;60798087-60798160;60808324-60809015		http://genome.ucsc.edu/cgi-bin/hgTracks?db=hg38&position=chr14%3A60809015-60734742
MNAT1	ENSG00000020426.11	ENSG00000020426.11:t:60811986-60812127	0.0000;0.0000;0.0000	7.674e-21;7.674e-21;7.674e-21	1.000e+00;1.000e+00;1.000e+00	0.0002;0.0002;0.9995	0.0003;0.0034;0.9963	t|1e1.1o1|1e2.1o1|1e3.1o1	3	4	1;1;0	chr14	+	60734951-60811987;60796369-60811987;60808428-60811987	60734742-60734951;60796217-60796369;60808324-60809015;60811986-60812127		http://genome.ucsc.edu/cgi-bin/hgTracks?db=hg38&position=chr14%3A60812127-60734742
MNAT1	ENSG00000020426.11	ENSG00000020426.11:t:60818722-60818860	0.0000;0.0000;0.0000	7.674e-21;7.674e-21;7.674e-21	1.000e+00;1.000e+00;1.000e+00	0.0002;0.9996;0.0002	0.0002;0.9995;0.0002	t|1e1.1o1|1e2.1o1|2e2.1o1	3	3	1;0;0	chr14	+	60796369-60818722;60812127-60818722;60812127-60818761	60796217-60796369;60811986-60812127;60818722-60818860		http://genome.ucsc.edu/cgi-bin/hgTracks?db=hg38&position=chr14%3A60818860-60796217
MNAT1	ENSG00000020426.11	ENSG00000020426.11:t:60879714-60880041	-0.0000;0.0000;0.0000;-0.0000	7.674e-21;7.674e-21;7.674e-21;3.785e-17	1.000e+00;1.000e+00;1.000e+00;9.985e-01	0.0224;0.0002;0.0013;0.9755	0.0039;0.0015;0.0181;0.9751	t|1e1.1o1|1e2.1o1|1e3.1o1|1e4.1o1	4	5	1;1;0;0	chr14	+	60734951-60879714;60796369-60879714;60812127-60879714;60818847-60879714	60734742-60734951;60796217-60796369;60811986-60812127;60818722-60818860;60879714-60880041		http://genome.ucsc.edu/cgi-bin/hgTracks?db=hg38&position=chr14%3A60880041-60734742
MNAT1	ENSG00000020426.11	ENSG00000020426.11:t:60968229-60968397	0.0037;-0.0039;0.0000	6.397e-09;8.010e-09;7.674e-21	8.891e-01;8.831e-01;1.000e+00	0.0102;0.9894;0.0003	0.0411;0.9586;0.0004	t|1e1.1o1|1e2.1o1|1e3.1o1	3	4	1;0;1	chr14	+	60818847-60968229;60879835-60968229;60963124-60968229	na-60963124;60818722-60818860;60879714-60880041;60968229-60968397		http://genome.ucsc.edu/cgi-bin/hgTracks?db=hg38&position=chr14%3A60968397-60818722
RUNX3	ENSG00000020633.18	ENSG00000020633.18:s:24919240-24919344	-0.0340;0.0340	7.247e-02;7.247e-02	3.938e-01;3.938e-01	0.8838;0.1162	0.8360;0.1640	s|1e1.1o1|1e2.1o1	2	3	0;1	chr1	-	24907417-24919240;24902666-24919240	24899511-24902666;24907259-24907417;24919240-24919344		http://genome.ucsc.edu/cgi-bin/hgTracks?db=hg38&position=chr1%3A24919344-24899511
RUNX3	ENSG00000020633.18	ENSG00000020633.18:t:24899511-24902666	0.0358;-0.0358	9.218e-02;9.218e-02	3.600e-01;3.600e-01	0.1176;0.8824	0.1680;0.8320	t|1e1.1o1|1e2.1o1	2	3	1;0	chr1	-	24902666-24919240;24902666-24907259	24899511-24902666;24907259-24907417;24919240-24919344		http://genome.ucsc.edu/cgi-bin/hgTracks?db=hg38&position=chr1%3A24919344-24899511
RUNX3	ENSG00000020633.18	ENSG00000020633.18:t:24927574-24927730	-0.0000;0.0000	3.815e-14;7.674e-21	1.000e+00;1.000e+00	0.9990;0.0010	0.9982;0.0018	t|1e1.1o1|1e2.1o1	2	3	0;0	chr1	-	24927730-24929587;24927730-24928743	24927574-24927730;24928743-24928798;24929587-24929877		http://genome.ucsc.edu/cgi-bin/hgTracks?db=hg38&position=chr1%3A24929877-24927574
PLEKHB1	ENSG00000021300.14	ENSG00000021300.14:s:73652440-73653014	0.1639;-0.0009;-0.1554	8.030e-01;1.033e-03;7.578e-01	1.319e-02;9.607e-01;1.896e-02	0.0114;0.0114;0.9771	0.2077;0.0033;0.7892	s|1e1.1o1|1e2.1o1|1e3.1o1	3	4	0;0;0	chr11	+	73653014-73653370;73653014-73655803;73653014-73660753	73652440-73653014;73653370-73653461;73655803-73655907;73660309-73660925		http://genome.ucsc.edu/cgi-bin/hgTracks?db=hg38&position=chr11%3A73660925-73652440
PLEKHB1	ENSG00000021300.14	ENSG00000021300.14:t:73660309-73660925	0.0024;-0.0009;-0.0009	3.391e-03;1.037e-03;1.037e-03	8.950e-01;9.596e-01;9.596e-01	0.9771;0.0114;0.0114	0.9917;0.0042;0.0042	t|1e1.1o1|1e2.1o1|1e3.1o1	3	4	0;0;0	chr11	+	73653014-73660753;73653461-73660753;73655907-73660753	73652440-73653014;73653370-73653461;73655803-73655907;73660309-73660925		http://genome.ucsc.edu/cgi-bin/hgTracks?db=hg38&position=chr11%3A73660925-73652440
FHL1	ENSG00000022267.19	ENSG00000022267.19:s:136147465-136147628	0.0000;0.0000;0.0000	7.674e-21;7.674e-21;7.674e-21	1.000e+00;1.000e+00;1.000e+00	0.0022;0.9865;0.0113	0.0004;0.9919;0.0076	s|1e1.1o1|1e2.1o1|1e3.1o2	3	4	0;0;0	chrX	+	136147628-136160474;136147628-136169907;136147628-136206407	136147465-136147628;136160474-136160569;136169891-136169980;136206407-136206588		http://genome.ucsc.edu/cgi-bin/hgTracks?db=hg38&position=chrX%3A136206588-136147465
FHL1	ENSG00000022267.19	ENSG00000022267.19:s:136169891-136169980	0.0000;0.0000	7.674e-21;7.674e-21	1.000e+00;1.000e+00	0.0027;0.9973	0.0015;0.9985	s|1e1.1o1|1e2.1o2	2	3	0;0	chrX	+	136169980-136182724;136169980-136206407	136169891-136169980;136182724-136182865;136206407-136206588		http://genome.ucsc.edu/cgi-bin/hgTracks?db=hg38&position=chrX%3A136206588-136169891
FHL1	ENSG00000022267.19	ENSG00000022267.19:s:136207792-136207961	-0.0509;0.0509	1.973e-14;2.383e-20	4.760e-01;4.760e-01	0.9837;0.0163	0.9349;0.0651	s|1e1.1o1|1e2.1o1	2	3	0;0	chrX	+	136207961-136208455;136207961-136209871	136207792-136207961;136208455-136208641;136209871-136211359		http://genome.ucsc.edu/cgi-bin/hgTracks?db=hg38&position=chrX%3A136211359-136207792
FHL1	ENSG00000022267.19	ENSG00000022267.19:s:136208455-136208641	0.0000;0.0000;0.0000	7.674e-21;7.674e-21;7.674e-21	1.000e+00;1.000e+00;1.000e+00	0.0192;0.0005;0.9802	0.0186;0.0006;0.9809	s|1e1.1o1|1e2.1o1|1e3.1o1	3	4	0;0;0	chrX	+	136208641-136209243;136208641-136209340;136208641-136209871	136208455-136208641;136209168-136209335;136209340-136209442;136209871-136211359		http://genome.ucsc.edu/cgi-bin/hgTracks?db=hg38&position=chrX%3A136211359-136208455
FHL1	ENSG00000022267.19	ENSG00000022267.19:t:136169891-136169980	0.0000;-0.0062;0.0434;0.0000;0.0000;0.0000;0.0000;0.0000;0.0000;0.0000;0.0000;0.0000;0.0000;0.0000	7.674e-21;1.590e-05;7.737e-08;7.674e-21;7.674e-21;7.674e-21;7.674e-21;7.674e-21;7.674e-21;7.674e-21;7.674e-21;7.674e-21;7.674e-21;7.674e-21	1.000e+00;8.306e-01;5.010e-01;1.000e+00;1.000e+00;1.000e+00;1.000e+00;1.000e+00;1.000e+00;1.000e+00;1.000e+00;1.000e+00;1.000e+00;1.000e+00	0.0070;0.9291;0.0411;0.0058;0.0000;0.0007;0.0138;0.0011;0.0000;0.0000;0.0000;0.0000;0.0000;0.0000	0.0073;0.9081;0.0655;0.0019;0.0000;0.0019;0.0102;0.0050;0.0000;0.0000;0.0000;0.0000;0.0000;0.0000	t|1e1.1o1|1e2.1o1|1e3.1o1|1e4.1o1|1e5.1o1|1e6.1o1|1e7.1o1|1e8.1o1|1e9.1o2|1e9.2o2|1e10.1o1|1e11.1o2|1e11.2o2|1e12.1o1	14	13	0;0;0;0;0;0;0;0;0;0;0;0;0;0	chrX	+	136147012-136169907;136147628-136169907;136147878-136169907;136148146-136169907;136148263-136169907;136148490-136169907;136148737-136169907;136160569-136169907;136167077-136169907;136167098-136169907;136168035-136169907;136168267-136169907;136168288-136169907;136169733-136169907	136146702-136147012;136147465-136147628;136147660-136147878;136148083-136148146;136148229-136148263;136148440-136148490;136148578-136148737;136160474-136160569;136167004-136167098;136167845-136168035;136168130-136168288;136169296-136169733;136169891-136169980		http://genome.ucsc.edu/cgi-bin/hgTracks?db=hg38&position=chrX%3A136169980-136146702
FHL1	ENSG00000022267.19	ENSG00000022267.19:t:136206407-136206588	0.0000;0.0000;0.0000;0.0000;0.0000;0.0000;0.0000;0.0000;0.0000	7.674e-21;7.674e-21;7.674e-21;7.674e-21;7.674e-21;7.674e-21;7.674e-21;7.674e-21;7.674e-21	1.000e+00;1.000e+00;1.000e+00;1.000e+00;1.000e+00;1.000e+00;1.000e+00;1.000e+00;1.000e+00	0.0089;0.0000;0.9872;0.0011;0.0000;0.0020;0.0000;0.0000;0.0000	0.0065;0.0000;0.9898;0.0028;0.0000;0.0010;0.0000;0.0000;0.0000	t|1e1.1o1|1e2.1o1|1e3.1o1|1e4.1o1|1e5.1o1|1e6.1o1|1e7.1o1|1e8.1o1|2e6.1o1	9	9	0;0;0;0;0;0;0;0;0	chrX	+	136147628-136206407;136169865-136206407;136169980-136206407;136182865-136206407;136196863-136206407;136197134-136206407;136204939-136206407;136206207-136206407;136197134-136206465	136147465-136147628;136169839-136169865;136169891-136169980;136182724-136182865;136196757-136196863;136197026-136197134;136204721-136204939;136206102-136206207;136206407-136206588		http://genome.ucsc.edu/cgi-bin/hgTracks?db=hg38&position=chrX%3A136206588-136147465
FHL1	ENSG00000022267.19	ENSG00000022267.19:t:136207792-136207961	0.0000;0.0000	7.674e-21;7.674e-21	1.000e+00;1.000e+00	0.9999;0.0001	0.9999;0.0001	t|1e1.1o1|1e2.1o1	2	3	0;0	chrX	+	136207190-136207792;136207430-136207792	136207016-136207190;136207396-136207661;136207792-136207961		http://genome.ucsc.edu/cgi-bin/hgTracks?db=hg38&position=chrX%3A136207961-136207016
FHL1	ENSG00000022267.19	ENSG00000022267.19:t:136209871-136211359	0.0488;-0.0509;0.0000	2.315e-20;5.059e-06;7.674e-21	4.826e-01;4.760e-01;1.000e+00	0.0164;0.9637;0.0200	0.0623;0.9235;0.0143	t|1e1.1o1|1e2.1o1|1e3.1o1	3	4	0;0;0	chrX	+	136207961-136209871;136208641-136209871;136209442-136209871	136207792-136207961;136208455-136208641;136209340-136209442;136209871-136211359		http://genome.ucsc.edu/cgi-bin/hgTracks?db=hg38&position=chrX%3A136211359-136207792
ZDHHC6	ENSG00000023041.11	ENSG00000023041.11:s:112432240-112432286	-0.0164;0.0164	1.485e-04;1.485e-04	6.692e-01;6.692e-01	0.9742;0.0258	0.9486;0.0514	s|1e1.1o1|1e2.1o1	2	3	0;0	chr10	-	112430907-112432240;112428438-112432240	112428382-112428438;112430300-112430907;112432240-112432286		http://genome.ucsc.edu/cgi-bin/hgTracks?db=hg38&position=chr10%3A112432286-112428382
ZDHHC6	ENSG00000023041.11	ENSG00000023041.11:s:112434297-112434464	-0.0268;-0.0125;0.0461	6.607e-03;1.346e-02;1.369e-01	5.634e-01;6.625e-01;2.860e-01	0.0598;0.0870;0.8510	0.0291;0.0602;0.9101	s|1e1.1o2|1e1.2o2|1e2.1o1	3	3	1;1;0	chr10	-	112433638-112434297;112433616-112434297;112433281-112434297	112433240-112433485;112433541-112433638;112434297-112434464		http://genome.ucsc.edu/cgi-bin/hgTracks?db=hg38&position=chr10%3A112434464-112433240
ZDHHC6	ENSG00000023041.11	ENSG00000023041.11:s:112440534-112440695	0.0000;-0.0000	7.684e-21;1.168e-10	9.989e-01;9.989e-01	0.0013;0.9987	0.0182;0.9818	s|1e1.1o1|1e2.1o1	2	3	1;0	chr10	-	112439626-112440534;112438389-112440534	112438336-112438389;112439506-112439626;112440534-112440695		http://genome.ucsc.edu/cgi-bin/hgTracks?db=hg38&position=chr10%3A112440695-112438336
ZDHHC6	ENSG00000023041.11	ENSG00000023041.11:s:112442192-112442351	0.0042;-0.0442;0.0130	1.198e-06;1.110e-01;7.598e-03	8.750e-01;3.229e-01;6.358e-01	0.0006;0.8603;0.1391	0.0389;0.8045;0.1586	s|1e1.1o1|1e2.1o1|1e3.1o1	3	4	1;0;1	chr10	-	112441812-112442192;112440695-112442192;112438389-112442192	na-112441812;112438336-112438389;112440534-112440695;112442192-112442351		http://genome.ucsc.edu/cgi-bin/hgTracks?db=hg38&position=chr10%3A112442351-112438336
ZDHHC6	ENSG00000023041.11	ENSG00000023041.11:s:112443515-112443606	-0.0638;0.0638	1.363e-01;1.363e-01	2.770e-01;2.770e-01	0.9912;0.0088	0.9050;0.0950	s|1e1.1o2|1e1.2o2	2	2	0;1	chr10	-	112442351-112443515;112442259-112443515	112442192-112442351;112443515-112443606		http://genome.ucsc.edu/cgi-bin/hgTracks?db=hg38&position=chr10%3A112443606-112442192
ZDHHC6	ENSG00000023041.11	ENSG00000023041.11:s:112445170-112445650	-0.0044;0.0044	1.033e-05;1.033e-05	7.989e-01;7.989e-01	0.9655;0.0345	0.9583;0.0417	s|1e1.1o2|1e1.2o2	2	2	0;0	chr10	-	112443606-112445170;112443594-112445170	112443515-112443606;112445170-112445650		http://genome.ucsc.edu/cgi-bin/hgTracks?db=hg38&position=chr10%3A112445650-112443515
ZDHHC6	ENSG00000023041.11	ENSG00000023041.11:t:112433240-112433485	-0.0033;0.0033	1.607e-02;1.607e-02	6.118e-01;6.118e-01	0.7877;0.2123	0.7793;0.2207	t|1e1.1o1|1e2.1o1	2	3	0;0	chr10	-	112433281-112434297;112433281-112433541	112433240-112433485;112433541-112433638;112434297-112434464		http://genome.ucsc.edu/cgi-bin/hgTracks?db=hg38&position=chr10%3A112434464-112433240
ZDHHC6	ENSG00000023041.11	ENSG00000023041.11:t:112438336-112438389	0.0192;-0.0106;-0.0148	3.284e-02;3.252e-02;1.886e-03	5.304e-01;5.432e-01;6.426e-01	0.1607;0.7811;0.0558	0.1893;0.7696;0.0419	t|1e1.1o1|1e2.1o1|1e3.1o1	3	4	1;0;1	chr10	-	112438389-112442192;112438389-112440534;112438389-112439506	112438336-112438389;112439506-112439626;112440534-112440695;112442192-112442351		http://genome.ucsc.edu/cgi-bin/hgTracks?db=hg38&position=chr10%3A112442351-112438336
ZDHHC6	ENSG00000023041.11	ENSG00000023041.11:t:112445170-112445650	0.0000;-0.0024;-0.0307;0.0364	7.674e-21;8.367e-09;3.884e-02;2.546e-02	1.000e+00;8.831e-01;4.723e-01;4.760e-01	0.0003;0.0399;0.8797;0.0787	0.0031;0.0360;0.8386;0.1199	t|1e1.1o1|1e2.1o3|1e2.2o3|1e2.3o3	4	3	1;1;0;0	chr10	-	112445650-112447146;112445650-112446767;112445650-112446705;112445650-112446587	112445170-112445650;112446587-112446917;112447146-na		http://genome.ucsc.edu/cgi-bin/hgTracks?db=hg38&position=chr10%3A112447156-112445170
NDUFS1	ENSG00000023228.14	ENSG00000023228.14:s:206127560-206127972	0.0000;0.0000	7.674e-21;7.674e-21	1.000e+00;1.000e+00	0.9976;0.0024	0.9997;0.0003	s|1e1.1o1|1e2.1o1	2	3	0;1	chr2	-	206126844-206127797;206126611-206127797	206126539-206126611;206126710-206126844;206127560-206127972		http://genome.ucsc.edu/cgi-bin/hgTracks?db=hg38&position=chr2%3A206127972-206126539
NDUFS1	ENSG00000023228.14	ENSG00000023228.14:s:206142686-206142831	-0.0000;0.0000	7.674e-21;7.674e-21	1.000e+00;1.000e+00	0.9896;0.0104	0.9807;0.0193	s|1e1.1o1|1e2.1o1	2	3	0;1	chr2	-	206142069-206142686;206138614-206142686	206138485-206138614;206141941-206142069;206142686-206142831		http://genome.ucsc.edu/cgi-bin/hgTracks?db=hg38&position=chr2%3A206142831-206138485
NDUFS1	ENSG00000023228.14	ENSG00000023228.14:s:206144018-206144132	0.0000;0.0000	7.674e-21;7.674e-21	1.000e+00;1.000e+00	0.9982;0.0018	0.9998;0.0002	s|1e1.1o2|1e1.2o2	2	2	0;1	chr2	-	206142831-206144018;206142825-206144018	206142686-206142831;206144018-206144132		http://genome.ucsc.edu/cgi-bin/hgTracks?db=hg38&position=chr2%3A206144132-206142686
NDUFS1	ENSG00000023228.14	ENSG00000023228.14:s:206146903-206147088	0.0000;0.0000;0.0000	7.674e-21;7.674e-21;7.674e-21	1.000e+00;1.000e+00;1.000e+00	0.0068;0.9830;0.0102	0.0098;0.9849;0.0052	s|1e1.1o3|1e1.2o3|1e1.3o3	3	2	1;0;1	chr2	-	206145057-206146903;206145026-206146903;206145022-206146903	206144892-206145057;206146903-206147088		http://genome.ucsc.edu/cgi-bin/hgTracks?db=hg38&position=chr2%3A206147088-206144892
NDUFS1	ENSG00000023228.14	ENSG00000023228.14:s:206152419-206152510	0.0000;0.0000	7.674e-21;7.674e-21	1.000e+00;1.000e+00	0.9997;0.0003	0.9984;0.0016	s|1e1.1o1|1e2.1o1	2	3	0;0	chr2	-	206149925-206152419;206149096-206152419	206149020-206149096;206149780-206149925;206152419-206152510		http://genome.ucsc.edu/cgi-bin/hgTracks?db=hg38&position=chr2%3A206152510-206149020
NDUFS1	ENSG00000023228.14	ENSG00000023228.14:s:206153618-206153682	0.0177;-0.0174;0.0000	3.194e-03;3.316e-03;7.674e-21	6.495e-01;6.521e-01;1.000e+00	0.8995;0.1004;0.0002	0.9339;0.0659;0.0002	s|1e1.1o1|1e2.1o1|1e3.1o1	3	4	0;0;0	chr2	-	206152510-206153618;206149925-206153618;206147834-206153618	206147753-206147834;206149780-206149925;206152419-206152510;206153618-206153682		http://genome.ucsc.edu/cgi-bin/hgTracks?db=hg38&position=chr2%3A206153682-206147753
NDUFS1	ENSG00000023228.14	ENSG00000023228.14:s:206159341-206159509	-0.0005;0.0005;0.0000	1.537e-15;7.832e-21;7.674e-21	9.818e-01;9.828e-01;1.000e+00	0.9900;0.0068;0.0026	0.9692;0.0306;0.0002	s|1e1.1o1|1e2.1o1|1e3.1o1	3	4	0;1;0	chr2	-	206153682-206159341;206149925-206159341;206147834-206159341	206147753-206147834;206149780-206149925;206153618-206153682;206159341-206159509		http://genome.ucsc.edu/cgi-bin/hgTracks?db=hg38&position=chr2%3A206159509-206147753
NDUFS1	ENSG00000023228.14	ENSG00000023228.14:t:206126539-206126611	0.0000;0.0000	7.674e-21;7.674e-21	1.000e+00;1.000e+00	0.0023;0.9977	0.0002;0.9998	t|1e1.1o1|1e2.1o1	2	3	1;0	chr2	-	206126611-206127797;206126611-206126710	206126539-206126611;206126710-206126844;206127560-206127972		http://genome.ucsc.edu/cgi-bin/hgTracks?db=hg38&position=chr2%3A206127972-206126539
NDUFS1	ENSG00000023228.14	ENSG00000023228.14:t:206138485-206138614	0.0000;-0.0000	7.674e-21;7.674e-21	1.000e+00;1.000e+00	0.0088;0.9912	0.0184;0.9816	t|1e1.1o1|1e2.1o1	2	3	1;0	chr2	-	206138614-206142686;206138614-206141941	206138485-206138614;206141941-206142069;206142686-206142831		http://genome.ucsc.edu/cgi-bin/hgTracks?db=hg38&position=chr2%3A206142831-206138485
NDUFS1	ENSG00000023228.14	ENSG00000023228.14:t:206147753-206147834	0.0000;0.0000;0.0000	7.674e-21;7.674e-21;7.674e-21	1.000e+00;1.000e+00;1.000e+00	0.0024;0.0002;0.9974	0.0001;0.0001;0.9997	t|1e1.1o1|1e2.1o1|1e3.1o1	3	4	0;0;0	chr2	-	206147834-206159341;206147834-206153618;206147834-206149020	206147753-206147834;206149020-206149096;206153618-206153682;206159341-206159509		http://genome.ucsc.edu/cgi-bin/hgTracks?db=hg38&position=chr2%3A206159509-206147753
NDUFS1	ENSG00000023228.14	ENSG00000023228.14:t:206149020-206149096	0.0000;0.0000;0.0000	7.674e-21;7.674e-21;7.674e-21	1.000e+00;1.000e+00;1.000e+00	0.0001;0.9884;0.0114	0.0014;0.9843;0.0139	t|1e1.1o1|1e2.1o2|1e2.2o2	3	3	0;0;0	chr2	-	206149096-206152419;206149096-206149818;206149096-206149780	206149020-206149096;206149780-206149925;206152419-206152510		http://genome.ucsc.edu/cgi-bin/hgTracks?db=hg38&position=chr2%3A206152510-206149020
NDUFS1	ENSG00000023228.14	ENSG00000023228.14:t:206149780-206149925	0.0000;-0.0151;0.0181	7.674e-21;1.572e-02;2.040e-06	1.000e+00;6.344e-01;6.539e-01	0.0051;0.0974;0.8977	0.0213;0.0569;0.9218	t|1e1.1o1|1e2.1o1|1e3.1o1	3	4	1;0;0	chr2	-	206149925-206159341;206149925-206153618;206149925-206152419	206149780-206149925;206152419-206152510;206153618-206153682;206159341-206159509		http://genome.ucsc.edu/cgi-bin/hgTracks?db=hg38&position=chr2%3A206159509-206149780
NDUFS1	ENSG00000023228.14	ENSG00000023228.14:t:206153618-206153682	0.0000;0.0000;0.0000	7.674e-21;7.674e-21;7.674e-21	1.000e+00;1.000e+00;1.000e+00	0.9996;0.0002;0.0002	0.9996;0.0002;0.0002	t|1e1.1o1|1e2.1o2|1e2.2o2	3	3	0;0;0	chr2	-	206153682-206159341;206153682-206159096;206153682-206159084	206153618-206153682;206159084-206159257;206159341-206159509		http://genome.ucsc.edu/cgi-bin/hgTracks?db=hg38&position=chr2%3A206159509-206153618
BIRC3	ENSG00000023445.16	ENSG00000023445.16:s:102317450-102317571	-0.0240;-0.0086;0.0400	2.015e-02;3.579e-03;5.978e-04	5.506e-01;7.301e-01;5.134e-01	0.1030;0.8927;0.0067	0.0665;0.8672;0.0670	s|1e1.1o1|1e2.1o1|1e3.2o2	3	4	0;0;0	chr11	+	102317571-102319877;102317571-102321837;102317571-102325466	102317450-102317571;102319877-102320006;102321837-102322128;102325443-102325565		http://genome.ucsc.edu/cgi-bin/hgTracks?db=hg38&position=chr11%3A102325565-102317450
BIRC3	ENSG00000023445.16	ENSG00000023445.16:s:102319877-102320006	0.0000;-0.0000	1.604e-10;2.586e-10	1.000e+00;1.000e+00	0.0018;0.9982	0.0027;0.9973	s|1e1.1o1|1e2.1o1	2	3	0;0	chr11	+	102320006-102320286;102320006-102321837	102319877-102320006;102320286-102320400;102321837-102322128		http://genome.ucsc.edu/cgi-bin/hgTracks?db=hg38&position=chr11%3A102322128-102319877
BIRC3	ENSG00000023445.16	ENSG00000023445.16:s:102325443-102325565	0.0000;0.0000	7.674e-21;7.674e-21	1.000e+00;1.000e+00	0.0031;0.9969	0.0069;0.9931	s|1e1.1o1|1e2.1o1	2	3	0;0	chr11	+	102325565-102326729;102325565-102328052	102325443-102325565;102326729-102326851;102328052-102328130		http://genome.ucsc.edu/cgi-bin/hgTracks?db=hg38&position=chr11%3A102328130-102325443
BIRC3	ENSG00000023445.16	ENSG00000023445.16:s:102330999-102331241	-0.0000;0.0000	7.674e-21;7.674e-21	1.000e+00;1.000e+00	0.9997;0.0003	0.9860;0.0140	s|1e1.1o1|1e2.1o1	2	3	0;1	chr11	+	102331241-102335966;102331241-102336760	102330999-102331241;102335966-102336220;102336521-102336801		http://genome.ucsc.edu/cgi-bin/hgTracks?db=hg38&position=chr11%3A102336801-102330999
BIRC3	ENSG00000023445.16	ENSG00000023445.16:t:102321837-102322128	0.1233;-0.1307;0.0000;0.0000	6.841e-01;7.394e-01;7.674e-21;7.674e-21	2.320e-02;1.864e-02;1.000e+00;1.000e+00	0.7208;0.2686;0.0002;0.0044	0.8513;0.1347;0.0016;0.0119	t|1e1.1o1|1e2.1o1|1e3.1o1|1e4.1o1	4	5	0;0;0;1	chr11	+	102317571-102321837;102320006-102321837;102320400-102321837;102321039-102321837	na-102321039;102317450-102317571;102319877-102320006;102320286-102320400;102321837-102322128		http://genome.ucsc.edu/cgi-bin/hgTracks?db=hg38&position=chr11%3A102322128-102317450
BIRC3	ENSG00000023445.16	ENSG00000023445.16:t:102325443-102325565	0.0000;0.0117;-0.0352	7.674e-21;1.137e-20;2.800e-08	1.000e+00;7.349e-01;5.361e-01	0.0146;0.0034;0.9831	0.0116;0.0473;0.9412	t|1e2.1o1|2e1.1o1|2e2.1o1	3	3	1;0;0	chr11	+	102325362-102325443;102317571-102325466;102325362-102325466	102317450-102317571;102324456-102325362;102325443-102325565		http://genome.ucsc.edu/cgi-bin/hgTracks?db=hg38&position=chr11%3A102325565-102317450
BIRC3	ENSG00000023445.16	ENSG00000023445.16:t:102328052-102328130	0.0000;0.0000	7.674e-21;7.674e-21	1.000e+00;1.000e+00	0.9949;0.0051	0.9901;0.0099	t|1e1.1o1|1e2.1o1	2	3	0;0	chr11	+	102325565-102328052;102326851-102328052	102325443-102325565;102326729-102326851;102328052-102328130		http://genome.ucsc.edu/cgi-bin/hgTracks?db=hg38&position=chr11%3A102328130-102325443
BIRC3	ENSG00000023445.16	ENSG00000023445.16:t:102336521-102336801	0.0000;0.0000	7.674e-21;7.674e-21	1.000e+00;1.000e+00	0.0003;0.9997	0.0125;0.9875	t|1e1.1o1|1e2.1o1	2	3	1;0	chr11	+	102331241-102336760;102336220-102336760	102330999-102331241;102335966-102336220;102336521-102336801		http://genome.ucsc.edu/cgi-bin/hgTracks?db=hg38&position=chr11%3A102336801-102330999
AKAP11	ENSG00000023516.9	ENSG00000023516.9:s:42272152-42272228	0.1281;-0.1281	7.048e-01;7.048e-01	1.967e-02;1.967e-02	0.8471;0.1529	0.9954;0.0046	s|1e1.1o1|1e2.1o1	2	3	0;1	chr13	+	42272228-42285986;42272228-42286300	42272152-42272228;42285986-42286035;42286300-42286399		http://genome.ucsc.edu/cgi-bin/hgTracks?db=hg38&position=chr13%3A42286399-42272152
AKAP11	ENSG00000023516.9	ENSG00000023516.9:s:42295695-42295742	-0.1276;0.1276	6.261e-01;6.261e-01	4.082e-02;4.082e-02	0.7743;0.2257	0.6276;0.3724	s|1e1.1o1|1e2.1o1	2	3	0;1	chr13	+	42295742-42297048;42295742-42298533	42295695-42295742;42297048-42297182;42298533-42298797		http://genome.ucsc.edu/cgi-bin/hgTracks?db=hg38&position=chr13%3A42298797-42295695
AKAP11	ENSG00000023516.9	ENSG00000023516.9:s:42308454-42308609	-0.0634;0.0458;0.0000	2.707e-01;1.813e-01;7.681e-21	1.733e-01;2.508e-01;9.992e-01	0.5942;0.4051;0.0007	0.5157;0.4604;0.0205	s|1e1.1o1|1e2.1o1|1e3.1o1	3	4	0;1;1	chr13	+	42308609-42313047;42308609-42313894;42308609-42319088	42308454-42308609;42313047-42313130;42313894-42313940;42319088-42323261		http://genome.ucsc.edu/cgi-bin/hgTracks?db=hg38&position=chr13%3A42323261-42308454
AKAP11	ENSG00000023516.9	ENSG00000023516.9:s:42313894-42313940	0.0480;-0.0480	1.448e-01;1.448e-01	2.765e-01;2.765e-01	0.8973;0.1027	0.9563;0.0437	s|1e1.1o1|1e2.1o1	2	3	0;1	chr13	+	42313940-42317528;42313940-42319088	42313894-42313940;42317528-42317688;42319088-42323261		http://genome.ucsc.edu/cgi-bin/hgTracks?db=hg38&position=chr13%3A42323261-42313894
AKAP11	ENSG00000023516.9	ENSG00000023516.9:t:42285986-42286035	0.0046;-0.0291;-0.0010;0.0053	5.440e-02;1.263e-01;1.271e-01;4.089e-04	4.752e-01;3.219e-01;3.221e-01;8.474e-01	0.1243;0.2979;0.5788;0.0010	0.1272;0.2505;0.5877;0.0356	t|1e1.1o1|1e2.1o1|1e3.1o1|1e4.1o1	4	5	1;1;0;1	chr13	+	42271764-42285986;42272083-42285986;42272228-42285986;42276523-42285986	na-42271764;na-42272083;na-42276523;42272152-42272228;42285986-42286035		http://genome.ucsc.edu/cgi-bin/hgTracks?db=hg38&position=chr13%3A42286035-42271754
AKAP11	ENSG00000023516.9	ENSG00000023516.9:t:42286300-42286399	-0.0769;-0.0461;0.1577	3.130e-01;4.157e-02;8.815e-01	1.469e-01;4.216e-01;2.760e-03	0.1087;0.0787;0.8182	0.0262;0.0011;0.9728	t|1e1.1o1|1e2.1o1|1e3.1o1	3	4	1;1;0	chr13	+	42271764-42286300;42272228-42286300;42286035-42286300	na-42271764;42272152-42272228;42285986-42286035;42286300-42286399		http://genome.ucsc.edu/cgi-bin/hgTracks?db=hg38&position=chr13%3A42286399-42271754
AKAP11	ENSG00000023516.9	ENSG00000023516.9:t:42298533-42298797	0.1980;-0.1980	8.902e-01;8.902e-01	5.421e-03;5.421e-03	0.1534;0.8466	0.3592;0.6408	t|1e1.1o1|1e2.1o1	2	3	1;0	chr13	+	42295742-42298533;42297182-42298533	42295695-42295742;42297048-42297182;42298533-42298797		http://genome.ucsc.edu/cgi-bin/hgTracks?db=hg38&position=chr13%3A42298797-42295695
AKAP11	ENSG00000023516.9	ENSG00000023516.9:t:42313894-42313940	0.0031;-0.0031	9.284e-02;9.284e-02	3.783e-01;3.783e-01	0.3808;0.6192	0.3831;0.6169	t|1e1.1o1|1e2.1o1	2	3	1;0	chr13	+	42308609-42313894;42313130-42313894	42308454-42308609;42313047-42313130;42313894-42313940		http://genome.ucsc.edu/cgi-bin/hgTracks?db=hg38&position=chr13%3A42313940-42308454
AKAP11	ENSG00000023516.9	ENSG00000023516.9:t:42319088-42323261	0.0000;-0.0429;0.0241	7.675e-21;1.158e-01;5.365e-02	9.999e-01;3.193e-01;4.550e-01	0.0007;0.0957;0.9036	0.0166;0.0445;0.9371	t|1e1.1o1|1e2.1o1|1e3.1o1	3	4	1;1;0	chr13	+	42308609-42319088;42313940-42319088;42317688-42319088	42308454-42308609;42313894-42313940;42317528-42317688;42319088-42323261		http://genome.ucsc.edu/cgi-bin/hgTracks?db=hg38&position=chr13%3A42323261-42308454
STRAP	ENSG00000023734.11	ENSG00000023734.11:s:15882387-15882819	0.0000;-0.0001;0.0138	7.674e-21;1.228e-08;4.223e-12	1.000e+00;9.957e-01;7.044e-01	0.0170;0.8815;0.1027	0.0123;0.8738;0.1138	s|1e1.1o1|1e2.1o1|1e3.1o1	3	4	0;0;0	chr12	+	15882819-15883083;15882819-15883541;15882819-15889928	15882387-15882819;15883083-15883121;15883541-15883676;15889928-15890009		http://genome.ucsc.edu/cgi-bin/hgTracks?db=hg38&position=chr12%3A15890009-15882387
STRAP	ENSG00000023734.11	ENSG00000023734.11:s:15895359-15895763	0.0000;0.0000	7.674e-21;7.674e-21	1.000e+00;1.000e+00	0.9999;0.0001	0.9999;0.0001	s|1e1.1o1|2e1.1o1	2	2	0;1	chr12	+	15895496-15897882;15895763-15897882	15895359-15895763;15897882-15898272		http://genome.ucsc.edu/cgi-bin/hgTracks?db=hg38&position=chr12%3A15898272-15895359
STRAP	ENSG00000023734.11	ENSG00000023734.11:s:15897882-15898272	0.0000;0.0000	7.674e-21;7.674e-21	1.000e+00;1.000e+00	0.0010;0.9990	0.0003;0.9997	s|1e1.1o1|1e2.1o1	2	3	1;0	chr12	+	15898018-15898813;15898018-15899904	15897882-15898272;15898813-na;15899904-15900053		http://genome.ucsc.edu/cgi-bin/hgTracks?db=hg38&position=chr12%3A15900053-15897882
STRAP	ENSG00000023734.11	ENSG00000023734.11:s:15899904-15900053	-0.0000;0.0000;0.0000	7.674e-21;7.674e-21;7.674e-21	1.000e+00;1.000e+00;1.000e+00	0.9875;0.0034;0.0092	0.9687;0.0097;0.0222	s|1e1.1o2|1e1.2o2|1e2.1o2	3	3	0;1;0	chr12	+	15900053-15900947;15900053-15900950;15900053-15902917	15899904-15900053;15900899-15901012;15902917-15903478		http://genome.ucsc.edu/cgi-bin/hgTracks?db=hg38&position=chr12%3A15903478-15899904
STRAP	ENSG00000023734.11	ENSG00000023734.11:t:15883541-15883676	0.0000;0.0000	7.674e-21;7.674e-21	1.000e+00;1.000e+00	0.9777;0.0223	0.9870;0.0130	t|1e1.1o1|1e2.1o1	2	3	0;0	chr12	+	15882819-15883541;15883121-15883541	15882387-15882819;15883083-15883121;15883541-15883676		http://genome.ucsc.edu/cgi-bin/hgTracks?db=hg38&position=chr12%3A15883676-15882387
STRAP	ENSG00000023734.11	ENSG00000023734.11:t:15889928-15890009	0.0337;-0.0337	1.766e-20;2.000e-20	5.435e-01;5.435e-01	0.0879;0.9121	0.1055;0.8945	t|1e1.1o1|1e2.1o1	2	3	0;0	chr12	+	15882819-15889928;15883676-15889928	15882387-15882819;15883541-15883676;15889928-15890009		http://genome.ucsc.edu/cgi-bin/hgTracks?db=hg38&position=chr12%3A15890009-15882387
STRAP	ENSG00000023734.11	ENSG00000023734.11:t:15902917-15903478	0.0000;-0.0000;0.0000	7.674e-21;7.674e-21;7.674e-21	1.000e+00;1.000e+00;1.000e+00	0.0076;0.9813;0.0109	0.0169;0.9674;0.0164	t|1e1.1o1|1e2.1o1|2e2.1o1	3	3	0;0;1	chr12	+	15900053-15902917;15901012-15902917;15901012-15902920	15899904-15900053;15900899-15901012;15902917-15903478		http://genome.ucsc.edu/cgi-bin/hgTracks?db=hg38&position=chr12%3A15903478-15899904
PLEKHO1	ENSG00000023902.14	ENSG00000023902.14:s:150150607-150151058	0.0001;-0.0001	1.203e-05;1.203e-05	9.949e-01;9.949e-01	0.0055;0.9945	0.0065;0.9935	s|1e1.1o1|1e2.1o1	2	3	0;0	chr1	+	150151058-150152761;150151058-150156066	150150607-150151058;150152761-150153023;150153483-150156206		http://genome.ucsc.edu/cgi-bin/hgTracks?db=hg38&position=chr1%3A150156206-150150607
PLEKHO1	ENSG00000023902.14	ENSG00000023902.14:s:150156911-150157015	0.0000;-0.0000;0.0000	7.058e-09;3.515e-08;7.058e-09	9.999e-01;9.997e-01;9.999e-01	0.0017;0.9967;0.0017	0.0025;0.9951;0.0025	s|1e1.1o2|1e1.2o2|1e2.1o1	3	3	0;0;0	chr1	+	150157015-150157372;150157015-150157385;150157015-150158819	150156911-150157015;150157372-150157486;150158819-150159324		http://genome.ucsc.edu/cgi-bin/hgTracks?db=hg38&position=chr1%3A150159324-150156911
PLEKHO1	ENSG00000023902.14	ENSG00000023902.14:t:150150607-150151058	0.1104;-0.1104	5.383e-01;5.383e-01	6.026e-02;6.026e-02	0.0348;0.9652	0.1759;0.8241	t|1e1.1o1|1e2.1o1	2	3	0;0	chr1	+	150149786-150150912;150150287-150150912	150149183-150149786;150149916-150150287;150150607-150151058		http://genome.ucsc.edu/cgi-bin/hgTracks?db=hg38&position=chr1%3A150151058-150149183
PLEKHO1	ENSG00000023902.14	ENSG00000023902.14:t:150158819-150159324	-0.0000;0.0000	1.317e-07;1.325e-07	9.995e-01;9.995e-01	0.0042;0.9958	0.0039;0.9961	t|1e1.1o1|1e2.1o1	2	3	0;0	chr1	+	150157015-150158819;150157486-150158819	150156911-150157015;150157372-150157486;150158819-150159324		http://genome.ucsc.edu/cgi-bin/hgTracks?db=hg38&position=chr1%3A150159324-150156911
EHD2	ENSG00000024422.12	ENSG00000024422.12:s:47713422-47713538	0.0236;-0.0087;0.0002	1.147e-02;1.387e-05;3.595e-08	5.720e-01;7.822e-01;9.785e-01	0.9474;0.0184;0.0224	0.9747;0.0008;0.0245	s|1e1.1o2|1e1.2o2|1e2.1o1	3	3	0;1;0	chr19	+	47713538-47716558;47713538-47716562;47713538-47718509	47713422-47713538;47716558-47717016;47718509-47718606		http://genome.ucsc.edu/cgi-bin/hgTracks?db=hg38&position=chr19%3A47718606-47713422
EHD2	ENSG00000024422.12	ENSG00000024422.12:s:47725812-47726319	-0.0000;0.0000;-0.0000;0.0000	7.674e-21;1.085e-17;7.674e-21;7.674e-21	1.000e+00;1.000e+00;1.000e+00;1.000e+00	0.0066;0.9863;0.0065;0.0004	0.0007;0.9980;0.0007;0.0007	s|2e1.1o1|2e2.1o2|2e2.2o2|3e2.1o2	4	3	0;0;1;0	chr19	+	47726224-47731331;47726224-47736369;47726224-47736389;47726319-47736369	47725812-47726319;47731331-47731508;47736369-47736533		http://genome.ucsc.edu/cgi-bin/hgTracks?db=hg38&position=chr19%3A47736533-47725812
EHD2	ENSG00000024422.12	ENSG00000024422.12:s:47736369-47736533	-0.0215;0.0174;0.0000;0.0000	2.139e-03;3.151e-03;7.674e-21;7.674e-21	6.049e-01;6.412e-01;1.000e+00;1.000e+00	0.0665;0.9305;0.0004;0.0053	0.0430;0.9540;0.0005;0.0046	s|1e1.1o1|1e2.1o2|1e2.2o2|1e3.1o1	4	4	1;0;1;1	chr19	+	47736533-47736866;47736533-47740881;47736533-47742966;47736533-47744539	47736369-47736533;47736866-na;47740881-47743134;47744539-na		http://genome.ucsc.edu/cgi-bin/hgTracks?db=hg38&position=chr19%3A47744549-47736369
EHD2	ENSG00000024422.12	ENSG00000024422.12:t:47718509-47718606	0.0043;-0.0043	8.715e-05;8.715e-05	8.667e-01;8.667e-01	0.0212;0.9788	0.0377;0.9623	t|1e1.1o1|1e2.1o1	2	3	0;0	chr19	+	47713538-47718509;47717016-47718509	47713422-47713538;47716558-47717016;47718509-47718606		http://genome.ucsc.edu/cgi-bin/hgTracks?db=hg38&position=chr19%3A47718606-47713422
EHD2	ENSG00000024422.12	ENSG00000024422.12:t:47736369-47736533	0.0000;0.0000;-0.0000;-0.0000	4.549e-16;7.674e-21;7.674e-21;7.674e-21	1.000e+00;1.000e+00;1.000e+00;1.000e+00	0.9869;0.0004;0.0077;0.0065	0.9980;0.0007;0.0007;0.0007	t|1e1.2o3|1e1.3o3|1e2.1o1|2e1.2o3	4	3	0;0;0;1	chr19	+	47726224-47736369;47726319-47736369;47729681-47736369;47726224-47736389	47725812-47726319;47729617-47729681;47736369-47736533		http://genome.ucsc.edu/cgi-bin/hgTracks?db=hg38&position=chr19%3A47736533-47725812
HSF2	ENSG00000025156.13	ENSG00000025156.13:s:122420135-122420222	-0.0160;0.0160	1.713e-03;1.713e-03	6.730e-01;6.730e-01	0.9957;0.0043	0.9480;0.0520	s|1e1.1o1|1e2.1o1	2	3	0;1	chr6	+	122420222-122422150;122420222-122422718	122420135-122420222;122422150-122422298;122422718-122422957		http://genome.ucsc.edu/cgi-bin/hgTracks?db=hg38&position=chr6%3A122422957-122420135
HSF2	ENSG00000025156.13	ENSG00000025156.13:s:122423581-122423686	0.1060;-0.1060	5.235e-01;5.235e-01	6.568e-02;6.568e-02	0.3799;0.6201	0.5082;0.4918	s|1e1.1o1|1e2.1o1	2	3	0;0	chr6	+	122423686-122427903;122423686-122431430	122423581-122423686;122427903-122427956;122431430-122431514		http://genome.ucsc.edu/cgi-bin/hgTracks?db=hg38&position=chr6%3A122431514-122423581
HSF2	ENSG00000025156.13	ENSG00000025156.13:t:122422718-122422957	0.0088;-0.0088	1.025e-04;1.025e-04	7.806e-01;7.806e-01	0.0028;0.9972	0.0444;0.9556	t|1e1.1o1|1e2.1o1	2	3	1;0	chr6	+	122420222-122422718;122422298-122422718	122420135-122420222;122422150-122422298;122422718-122422957		http://genome.ucsc.edu/cgi-bin/hgTracks?db=hg38&position=chr6%3A122422957-122420135
HSF2	ENSG00000025156.13	ENSG00000025156.13:t:122431430-122431514	-0.1243;0.1068;0.0056	6.368e-01;5.461e-01;3.841e-03	4.074e-02;6.165e-02;7.870e-01	0.6101;0.3298;0.0651	0.4737;0.4408;0.0853	t|1e1.1o1|1e2.1o1|1e3.1o1	3	4	0;0;1	chr6	+	122423686-122431430;122427956-122431430;122430148-122431430	na-122430148;122423581-122423686;122427903-122427956;122431430-122431514		http://genome.ucsc.edu/cgi-bin/hgTracks?db=hg38&position=chr6%3A122431514-122423581
SEC63	ENSG00000025796.14	ENSG00000025796.14:s:107880960-107881250	-0.0008;0.0008	8.406e-21;7.922e-21	9.733e-01;9.733e-01	0.9891;0.0109	0.9584;0.0416	s|1e1.1o1|1e2.1o1	2	3	0;1	chr6	-	107876662-107881149;107872912-107881149	107872808-107872912;107876564-107877400;107880960-107881250		http://genome.ucsc.edu/cgi-bin/hgTracks?db=hg38&position=chr6%3A107881250-107872808
SEC63	ENSG00000025796.14	ENSG00000025796.14:s:107893482-107893655	0.0000;0.0000;-0.0001;0.0000;0.0000	7.674e-21;7.674e-21;1.844e-20;7.674e-21;7.674e-21	1.000e+00;1.000e+00;9.963e-01;1.000e+00;1.000e+00	0.0038;0.0001;0.9943;0.0001;0.0014	0.0093;0.0055;0.9698;0.0018;0.0089	s|1e1.1o2|1e1.2o2|1e2.1o1|1e3.1o1|1e4.1o1	5	5	1;1;0;1;1	chr6	-	107885484-107893482;107885481-107893482;107883146-107893482;107881250-107893482;107876662-107893482	107876564-107877400;107880960-107881250;107882988-107883467;107885457-107885484;107893482-107893655		http://genome.ucsc.edu/cgi-bin/hgTracks?db=hg38&position=chr6%3A107893655-107876564
SEC63	ENSG00000025796.14	ENSG00000025796.14:s:107893838-107893897	-0.0000;0.0000	9.040e-21;7.680e-21	9.994e-01;9.994e-01	0.9791;0.0209	0.9731;0.0269	s|1e1.1o2|1e1.2o2	2	2	0;1	chr6	-	107893655-107893838;107893652-107893838	107893482-107893655;107893838-107893897		http://genome.ucsc.edu/cgi-bin/hgTracks?db=hg38&position=chr6%3A107893897-107893482
SEC63	ENSG00000025796.14	ENSG00000025796.14:s:107901370-107901517	0.0000;-0.0000;0.0000	7.675e-21;9.891e-21;7.674e-21	1.000e+00;9.995e-01;1.000e+00	0.0026;0.9845;0.0129	0.0216;0.9739;0.0045	s|1e1.1o1|1e2.1o1|1e3.1o1	3	4	1;0;1	chr6	-	107899709-107901370;107897731-107901370;107893897-107901370	na-107899709;107893838-107893897;107897649-107897731;107901370-107901517		http://genome.ucsc.edu/cgi-bin/hgTracks?db=hg38&position=chr6%3A107901517-107893838
SEC63	ENSG00000025796.14	ENSG00000025796.14:s:107904629-107904721	-0.0049;0.0049	2.569e-12;9.223e-21	8.596e-01;8.596e-01	0.9924;0.0076	0.9615;0.0385	s|1e1.1o2|1e1.2o2	2	2	0;1	chr6	-	107902998-107904629;107902994-107904629	107902844-107902998;107904629-107904721		http://genome.ucsc.edu/cgi-bin/hgTracks?db=hg38&position=chr6%3A107904721-107902844
SEC63	ENSG00000025796.14	ENSG00000025796.14:s:107957886-107958208	-0.0001;0.0233;-0.0000;0.0000;0.0000	7.723e-21;2.584e-09;7.674e-21;7.674e-21;7.674e-21	9.950e-01;6.101e-01;1.000e+00;1.000e+00;1.000e+00	0.0330;0.9470;0.0196;0.0001;0.0001	0.0133;0.9711;0.0088;0.0001;0.0067	s|1e1.1o1|1e2.1o1|1e3.1o1|1e4.1o1|1e5.1o1	5	6	0;0;1;1;1	chr6	-	107956106-107957886;107929514-107957886;107924932-107957886;107921909-107957886;107913427-107957886	107913366-107913427;107921797-107921909;107924818-107924932;107929415-107929514;107955965-107956106;107957886-107958208		http://genome.ucsc.edu/cgi-bin/hgTracks?db=hg38&position=chr6%3A107958208-107913366
SEC63	ENSG00000025796.14	ENSG00000025796.14:t:107872808-107872912	0.0317;-0.0317	1.772e-20;3.568e-10	5.545e-01;5.545e-01	0.0125;0.9875	0.0560;0.9440	t|1e1.1o1|1e2.1o1	2	3	1;0	chr6	-	107872912-107881149;107872912-107876564	107872808-107872912;107876564-107877400;107880960-107881250		http://genome.ucsc.edu/cgi-bin/hgTracks?db=hg38&position=chr6%3A107881250-107872808
SEC63	ENSG00000025796.14	ENSG00000025796.14:t:107876564-107877400	0.0000;0.0000	7.674e-21;7.674e-21	1.000e+00;1.000e+00	0.0014;0.9986	0.0068;0.9932	t|1e1.1o1|1e2.1o1	2	3	1;0	chr6	-	107876662-107893482;107876662-107881149	107876564-107877400;107880960-107881250;107893482-107893655		http://genome.ucsc.edu/cgi-bin/hgTracks?db=hg38&position=chr6%3A107893655-107876564
SEC63	ENSG00000025796.14	ENSG00000025796.14:t:107880960-107881250	0.0000;0.0000	7.674e-21;7.674e-21	1.000e+00;1.000e+00	0.0002;0.9998	0.0014;0.9986	t|1e1.1o1|1e2.1o1	2	3	1;0	chr6	-	107881250-107893482;107881250-107882988	107880960-107881250;107882988-107883467;107893482-107893655		http://genome.ucsc.edu/cgi-bin/hgTracks?db=hg38&position=chr6%3A107893655-107880960
SEC63	ENSG00000025796.14	ENSG00000025796.14:t:107882988-107883467	-0.0000;0.0000	7.674e-21;7.674e-21	1.000e+00;1.000e+00	0.9978;0.0022	0.9824;0.0176	t|1e1.1o1|1e2.1o1	2	3	0;1	chr6	-	107883146-107893482;107883146-107885457	107882988-107883467;107885457-107885484;107893482-107893655		http://genome.ucsc.edu/cgi-bin/hgTracks?db=hg38&position=chr6%3A107893655-107882988
SEC63	ENSG00000025796.14	ENSG00000025796.14:t:107893838-107893897	0.0000;0.0000	7.674e-21;7.674e-21	1.000e+00;1.000e+00	0.0109;0.9891	0.0046;0.9954	t|1e1.1o1|1e2.1o1	2	3	1;0	chr6	-	107893897-107901370;107893897-107897649	107893838-107893897;107897649-107897731;107901370-107901517		http://genome.ucsc.edu/cgi-bin/hgTracks?db=hg38&position=chr6%3A107901517-107893838
SEC63	ENSG00000025796.14	ENSG00000025796.14:t:107913366-107913427	0.0000;0.0000	7.674e-21;7.674e-21	1.000e+00;1.000e+00	0.0003;0.9997	0.0078;0.9922	t|1e1.1o1|1e2.1o1	2	3	1;0	chr6	-	107913427-107957886;107913427-107921797	107913366-107913427;107921797-107921909;107957886-107958208		http://genome.ucsc.edu/cgi-bin/hgTracks?db=hg38&position=chr6%3A107958208-107913366
SEC63	ENSG00000025796.14	ENSG00000025796.14:t:107921797-107921909	0.0000;0.0000	7.674e-21;7.674e-21	1.000e+00;1.000e+00	0.0003;0.9997	0.0004;0.9996	t|1e1.1o1|1e2.1o1	2	3	1;0	chr6	-	107921909-107957886;107921909-107924818	107921797-107921909;107924818-107924932;107957886-107958208		http://genome.ucsc.edu/cgi-bin/hgTracks?db=hg38&position=chr6%3A107958208-107921797
SEC63	ENSG00000025796.14	ENSG00000025796.14:t:107924818-107924932	-0.0000;0.0000	7.674e-21;7.674e-21	1.000e+00;1.000e+00	0.0236;0.9764	0.0091;0.9909	t|1e1.1o1|1e2.1o1	2	3	1;0	chr6	-	107924932-107957886;107924932-107929415	107924818-107924932;107929415-107929514;107957886-107958208		http://genome.ucsc.edu/cgi-bin/hgTracks?db=hg38&position=chr6%3A107958208-107924818
SEC63	ENSG00000025796.14	ENSG00000025796.14:t:107929415-107929514	-0.0000;0.0000;0.0000	7.674e-21;7.674e-21;7.674e-21	1.000e+00;1.000e+00;1.000e+00	0.9891;0.0091;0.0014	0.9877;0.0030;0.0094	t|1e1.1o1|1e2.1o1|1e3.1o1	3	4	0;0;0	chr6	-	107929514-107957886;107929514-107957222;107929514-107955965	107929415-107929514;107955965-107956106;107957222-107957340;107957886-107958208		http://genome.ucsc.edu/cgi-bin/hgTracks?db=hg38&position=chr6%3A107958208-107929415
MIPEP	ENSG00000027001.10	ENSG00000027001.10:s:23805950-23806069	0.0002;-0.0002	1.150e-09;1.213e-09	9.944e-01;9.944e-01	0.0014;0.9986	0.0266;0.9734	s|1e1.1o1|1e2.1o1	2	3	1;0	chr13	-	23760733-23805950;23760217-23805950	23760096-23760217;23760533-23760733;23805950-23806069		http://genome.ucsc.edu/cgi-bin/hgTracks?db=hg38&position=chr13%3A23806069-23760096
MIPEP	ENSG00000027001.10	ENSG00000027001.10:s:23858860-23858912	0.0000;-0.0000	7.674e-21;5.311e-18	1.000e+00;1.000e+00	0.0012;0.9988	0.0034;0.9966	s|1e1.1o1|1e2.1o1	2	3	0;0	chr13	-	23842569-23858860;23841488-23858860	23841335-23841488;23842270-23842569;23858860-23858912		http://genome.ucsc.edu/cgi-bin/hgTracks?db=hg38&position=chr13%3A23858912-23841335
MIPEP	ENSG00000027001.10	ENSG00000027001.10:s:23886333-23886506	0.0545;-0.0545	1.560e-01;1.560e-01	2.639e-01;2.639e-01	0.0561;0.9439	0.1226;0.8774	s|1e1.1o1|1e2.1o1	2	3	1;0	chr13	-	23885907-23886333;23881787-23886333	na-23885907;23881699-23881787;23886333-23886506		http://genome.ucsc.edu/cgi-bin/hgTracks?db=hg38&position=chr13%3A23886506-23881699
MIPEP	ENSG00000027001.10	ENSG00000027001.10:s:23888678-23889400	0.0024;-0.0024	3.209e-06;3.209e-06	9.225e-01;9.225e-01	0.9698;0.0302	0.9867;0.0133	s|1e1.1o1|2e1.1o1	2	2	0;0	chr13	-	23886506-23889132;23886506-23888678	23886333-23886506;23888678-23889400		http://genome.ucsc.edu/cgi-bin/hgTracks?db=hg38&position=chr13%3A23889400-23886333
MIPEP	ENSG00000027001.10	ENSG00000027001.10:t:23760096-23760217	0.0000;-0.0000;0.0000	2.971e-13;7.674e-21;7.674e-21	1.000e+00;1.000e+00;1.000e+00	0.9943;0.0048;0.0009	0.9983;0.0008;0.0008	t|1e1.1o1|1e2.1o1|1e3.1o1	3	4	0;1;0	chr13	-	23760217-23805950;23760217-23798724;23760217-23760533	23760096-23760217;23760533-23760733;23798724-na;23805950-23806069		http://genome.ucsc.edu/cgi-bin/hgTracks?db=hg38&position=chr13%3A23806069-23760096
B4GALT7	ENSG00000027847.14	ENSG00000027847.14:s:177600132-177600394	0.0000;-0.0005;0.0002;-0.0017;0.0000;0.0000	7.674e-21;5.837e-08;1.064e-09;8.708e-07;7.674e-21;7.674e-21	1.000e+00;9.842e-01;9.934e-01;9.108e-01;1.000e+00;1.000e+00	0.0004;0.0265;0.0004;0.9718;0.0004;0.0004	0.0003;0.0096;0.0265;0.9643;0.0003;0.0003	s|1e1.1o1|1e2.1o1|1e3.1o3|1e3.2o3|1e3.3o3|2e3.2o3	6	4	0;1;0;0;0;1	chr5	+	177600260-177601426;177600260-177603252;177600260-177604066;177600260-177604179;177600260-177604279;177600394-177604179	177600132-177600394;177601426-177601503;177603252-177603364;177604066-177604541		http://genome.ucsc.edu/cgi-bin/hgTracks?db=hg38&position=chr5%3A177604541-177600132
B4GALT7	ENSG00000027847.14	ENSG00000027847.14:s:177604066-177604541	0.0003;-0.0037;0.0127	8.998e-09;4.432e-06;4.870e-04	9.884e-01;8.897e-01;6.973e-01	0.0153;0.0361;0.9537	0.0249;0.0061;0.9673	s|1e1.1o1|1e2.1o2|1e2.2o2	3	3	0;0;0	chr5	+	177604541-177605045;177604541-177607283;177604541-177607302	177604066-177604541;177605045-177605224;177605791-177607357		http://genome.ucsc.edu/cgi-bin/hgTracks?db=hg38&position=chr5%3A177607357-177604066
B4GALT7	ENSG00000027847.14	ENSG00000027847.14:s:177608910-177609132	-0.0000;0.0000	7.674e-21;7.674e-21	1.000e+00;1.000e+00	0.9993;0.0007	0.9991;0.0009	s|1e1.1o1|2e1.1o1	2	2	0;1	chr5	+	177609014-177609540;177609132-177609540	177608910-177609132;177609540-177610330		http://genome.ucsc.edu/cgi-bin/hgTracks?db=hg38&position=chr5%3A177610330-177608910
B4GALT7	ENSG00000027847.14	ENSG00000027847.14:t:177604066-177604541	0.0001;0.0115;0.0000;0.0000;-0.0343;0.0000	3.494e-10;1.291e-02;7.674e-21;7.674e-21;7.249e-02;7.674e-21	9.951e-01;6.634e-01;1.000e+00;1.000e+00;3.967e-01;1.000e+00	0.0004;0.9086;0.0004;0.0004;0.0898;0.0004	0.0256;0.9289;0.0003;0.0003;0.0454;0.0003	t|1e1.1o2|2e1.1o2|2e1.2o2|2e2.1o1|2e3.1o1|3e1.1o2	6	4	0;0;1;0;1;0	chr5	+	177600260-177604066;177600260-177604179;177600394-177604179;177601503-177604179;177603364-177604179;177600260-177604279	177600132-177600394;177601426-177601503;177603252-177603364;177604066-177604541		http://genome.ucsc.edu/cgi-bin/hgTracks?db=hg38&position=chr5%3A177604541-177600132
VEZT	ENSG00000028203.18	ENSG00000028203.18:s:95217746-95217886	-0.0321;-0.0079;-0.0000;0.0591;-0.0000	1.170e-02;1.185e-06;7.687e-21;1.349e-01;7.674e-21	5.255e-01;7.885e-01;9.987e-01;2.853e-01;1.000e+00	0.0606;0.0463;0.0208;0.8681;0.0067	0.0166;0.0306;0.0160;0.9368;0.0003	s|1e1.1o1|1e2.1o1|1e3.1o1|1e4.1o2|1e4.2o2	5	5	0;0;0;0;0	chr12	+	95217886-95224180;95217886-95242164;95217886-95243941;95217886-95251940;95217886-95251967	95217746-95217886;95224180-95224236;95242164-95242314;95243941-95244009;95251940-95252440		http://genome.ucsc.edu/cgi-bin/hgTracks?db=hg38&position=chr12%3A95252440-95217746
VEZT	ENSG00000028203.18	ENSG00000028203.18:s:95224180-95224236	0.0865;0.0213;-0.1109	3.771e-01;2.867e-01;4.504e-01	9.803e-02;1.247e-01;4.852e-02	0.0056;0.3369;0.6579	0.1442;0.3448;0.5032	s|1e1.1o1|1e2.1o1|1e3.1o2	3	4	1;1;0	chr12	+	95224236-95224339;95224236-95242164;95224236-95251940	95224180-95224236;95224339-na;95242164-95242314;95251940-95252440		http://genome.ucsc.edu/cgi-bin/hgTracks?db=hg38&position=chr12%3A95252440-95224180
VEZT	ENSG00000028203.18	ENSG00000028203.18:s:95251940-95252440	0.0303;-0.0131;-0.0011;-0.0000;0.0259;0.0000	8.644e-02;4.556e-02;8.056e-21;7.675e-21;4.190e-05;7.674e-21	3.830e-01;4.983e-01;9.625e-01;1.000e+00;5.891e-01;1.000e+00	0.6397;0.2754;0.0349;0.0161;0.0308;0.0002	0.6800;0.2627;0.0011;0.0059;0.0558;0.0002	s|1e1.1o1|1e2.1o2|1e2.2o2|1e3.1o2|1e4.1o1|1e5.1o1	6	6	0;0;0;0;0;0	chr12	+	95252071-95256550;95252071-95257150;95252071-95257154;95252071-95262906;95252071-95266357;95252071-95299094	95251940-95252440;95256550-95256622;95257150-95257239;95262906-95263081;95266357-95266384;95299094-95299482		http://genome.ucsc.edu/cgi-bin/hgTracks?db=hg38&position=chr12%3A95299482-95251940
VEZT	ENSG00000028203.18	ENSG00000028203.18:s:95256550-95256622	0.0556;-0.0344;-0.0243;0.0000	1.434e-01;1.149e-02;2.199e-03;7.674e-21	2.815e-01;5.152e-01;5.809e-01;1.000e+00	0.8728;0.0639;0.0654;0.0005	0.9396;0.0214;0.0398;0.0004	s|1e1.1o2|1e1.2o2|1e2.1o2|1e3.1o1	4	4	0;0;0;0	chr12	+	95256622-95257150;95256622-95257154;95256622-95262906;95256622-95266357	95256550-95256622;95257150-95257239;95262906-95263081;95266357-95266384		http://genome.ucsc.edu/cgi-bin/hgTracks?db=hg38&position=chr12%3A95266384-95256550
VEZT	ENSG00000028203.18	ENSG00000028203.18:s:95257150-95257239	0.0625;-0.0494;-0.0084;0.0030	1.552e-01;1.184e-01;4.805e-06;6.243e-06	2.568e-01;3.057e-01;7.871e-01;9.072e-01	0.0299;0.9273;0.0443;0.0004	0.0876;0.8778;0.0089;0.0300	s|1e1.1o1|1e2.1o2|1e2.2o2|1e3.1o1	4	4	0;0;1;1	chr12	+	95257239-95258245;95257239-95262906;95257239-95262951;95257239-95266357	95257150-95257239;95258245-95258287;95262906-95263081;95266357-95266384		http://genome.ucsc.edu/cgi-bin/hgTracks?db=hg38&position=chr12%3A95266384-95257150
VEZT	ENSG00000028203.18	ENSG00000028203.18:s:95262906-95263081	0.0000;-0.0000	7.674e-21;7.679e-21	1.000e+00;1.000e+00	0.0005;0.9995	0.0097;0.9903	s|1e1.1o1|1e2.1o1	2	3	0;0	chr12	+	95263081-95263746;95263081-95266357	95262906-95263081;95263746-95263797;95266357-95266384		http://genome.ucsc.edu/cgi-bin/hgTracks?db=hg38&position=chr12%3A95266384-95262906
VEZT	ENSG00000028203.18	ENSG00000028203.18:s:95266424-95266633	-0.0376;0.0694;-0.0000;-0.0224	9.846e-02;2.811e-01;7.674e-21;5.002e-04	3.537e-01;1.666e-01;1.000e+00;6.057e-01	0.4944;0.4393;0.0129;0.0570	0.4399;0.5214;0.0002;0.0401	s|1e1.1o2|1e1.2o2|1e2.3o3|1e3.1o1	4	4	0;0;1;1	chr12	+	95266632-95270039;95266632-95270051;95266632-95274804;95266632-95282313	95266424-95266633;95269824-95270193;95274742-95274891;95282313-95282644		http://genome.ucsc.edu/cgi-bin/hgTracks?db=hg38&position=chr12%3A95282644-95266424
VEZT	ENSG00000028203.18	ENSG00000028203.18:s:95282313-95282644	0.0000;-0.0031;-0.0001	7.674e-21;8.564e-08;7.785e-21	1.000e+00;8.665e-01;9.884e-01	0.0046;0.9669;0.0282	0.0145;0.9610;0.0255	s|1e1.1o1|2e1.1o1|2e2.1o1	3	3	0;0;1	chr12	+	95282359-95287664;95282644-95287664;95282644-95294272	95282313-95282644;95287664-95287864;95294272-95294372		http://genome.ucsc.edu/cgi-bin/hgTracks?db=hg38&position=chr12%3A95294372-95282313
VEZT	ENSG00000028203.18	ENSG00000028203.18:s:95287664-95287864	0.0000;0.0000	7.674e-21;7.674e-21	1.000e+00;1.000e+00	0.0005;0.9995	0.0006;0.9994	s|1e1.1o1|1e2.1o1	2	3	0;0	chr12	+	95287857-95293684;95287857-95294272	95287664-95287864;95293684-95294184;95294272-95294372		http://genome.ucsc.edu/cgi-bin/hgTracks?db=hg38&position=chr12%3A95294372-95287664
VEZT	ENSG00000028203.18	ENSG00000028203.18:s:95296051-95296956	-0.0089;0.0001;0.0096	1.827e-02;8.165e-21;1.297e-02	5.952e-01;9.506e-01;6.160e-01	0.3964;0.0352;0.5681	0.3777;0.0352;0.5869	s|1e1.1o1|1e2.1o1|1e3.1o1	3	4	0;0;0	chr12	+	95296258-95298862;95296258-95299094;95296258-95300165	95296051-95296956;95298862-95298943;95299094-95299482;95300165-95302799		http://genome.ucsc.edu/cgi-bin/hgTracks?db=hg38&position=chr12%3A95302799-95296051
VEZT	ENSG00000028203.18	ENSG00000028203.18:s:95298862-95298943	-0.0000;0.0000	7.674e-21;1.268e-14	1.000e+00;1.000e+00	0.0017;0.9983	0.0015;0.9985	s|1e1.1o1|1e2.1o1	2	3	1;0	chr12	+	95298943-95299094;95298943-95300165	95298862-95298943;95299094-95299482;95300165-95302799		http://genome.ucsc.edu/cgi-bin/hgTracks?db=hg38&position=chr12%3A95302799-95298862
VEZT	ENSG00000028203.18	ENSG00000028203.18:t:95251940-95252440	0.0117;0.0000;-0.0051;0.0000;-0.0326;0.0000;0.0262;0.0044;-0.0000;0.0000	6.059e-03;7.674e-21;3.617e-07;7.674e-21;3.198e-04;7.674e-21;3.313e-04;1.383e-07;7.674e-21;7.674e-21	6.484e-01;1.000e+00;8.533e-01;1.000e+00;5.488e-01;1.000e+00;5.878e-01;8.082e-01;1.000e+00;1.000e+00	0.8450;0.0002;0.0427;0.0002;0.0609;0.0002;0.0110;0.0358;0.0063;0.0002	0.8678;0.0001;0.0087;0.0001;0.0199;0.0001;0.0550;0.0414;0.0001;0.0001	t|1e1.1o1|1e2.1o1|1e3.1o2|1e3.2o2|1e4.1o1|1e5.1o1|1e6.1o2|1e7.1o1|2e1.1o1|2e7.1o1	10	8	0;0;0;0;0;0;0;0;0;0	chr12	+	95217886-95251940;95218277-95251940;95218345-95251940;95218613-95251940;95224236-95251940;95231545-95251940;95242264-95251940;95244009-95251940;95217886-95251967;95244009-95251967	95217746-95217886;95218065-95218277;95218310-95218613;95224180-95224236;95231412-95231545;95242164-95242314;95243941-95244009;95251940-95252440		http://genome.ucsc.edu/cgi-bin/hgTracks?db=hg38&position=chr12%3A95252440-95217746
VEZT	ENSG00000028203.18	ENSG00000028203.18:t:95257150-95257239	-0.0259;0.0928;-0.0071;-0.0069	8.161e-02;4.583e-01;1.312e-07;2.854e-07	4.072e-01;8.553e-02;8.118e-01;8.154e-01	0.3449;0.5688;0.0445;0.0408	0.3156;0.6669;0.0015;0.0148	t|1e1.1o1|1e2.1o1|2e1.1o1|2e2.1o1	4	3	0;0;0;0	chr12	+	95252071-95257150;95256622-95257150;95252071-95257154;95256622-95257154	95251940-95252440;95256550-95256622;95257150-95257239		http://genome.ucsc.edu/cgi-bin/hgTracks?db=hg38&position=chr12%3A95257239-95251940
VEZT	ENSG00000028203.18	ENSG00000028203.18:t:95262906-95263081	-0.0003;-0.0080;-0.0271;0.0249;0.0355;-0.0051	7.788e-21;1.445e-06;4.702e-02;1.091e-03;5.310e-03;3.830e-07	9.884e-01;7.436e-01;4.648e-01;5.949e-01;5.231e-01;8.549e-01	0.0221;0.0466;0.8591;0.0048;0.0241;0.0411	0.0092;0.0350;0.8277;0.0556;0.0641;0.0089	t|1e1.1o1|1e2.1o1|1e3.1o1|1e4.1o2|1e4.2o2|2e3.1o1	6	5	0;0;0;0;0;1	chr12	+	95252071-95262906;95256622-95262906;95257239-95262906;95258282-95262906;95258287-95262906;95257239-95262951	95251940-95252440;95256550-95256622;95257150-95257239;95258245-95258287;95262906-95263081		http://genome.ucsc.edu/cgi-bin/hgTracks?db=hg38&position=chr12%3A95263081-95251940
VEZT	ENSG00000028203.18	ENSG00000028203.18:t:95266357-95266384	0.0333;0.0000;0.0001;-0.0553;0.0000	1.263e-03;7.674e-21;7.711e-21;9.894e-02;7.674e-21	5.418e-01;1.000e+00;9.959e-01;3.249e-01;1.000e+00	0.0310;0.0002;0.0002;0.9685;0.0002	0.0610;0.0002;0.0202;0.9112;0.0044	t|1e1.1o1|1e2.1o1|1e3.1o1|1e4.1o1|1e5.1o1	5	6	0;0;1;0;0	chr12	+	95252071-95266357;95256622-95266357;95257239-95266357;95263081-95266357;95263797-95266357	95251940-95252440;95256550-95256622;95257150-95257239;95262906-95263081;95263746-95263797;95266357-95266384		http://genome.ucsc.edu/cgi-bin/hgTracks?db=hg38&position=chr12%3A95266384-95251940
VEZT	ENSG00000028203.18	ENSG00000028203.18:t:95274742-95274891	0.0087;-0.0000;0.0000;-0.0000	5.576e-09;7.674e-21;7.674e-21;7.674e-21	7.828e-01;1.000e+00;1.000e+00;1.000e+00	0.9559;0.0236;0.0071;0.0138	0.9832;0.0132;0.0025;0.0003	t|1e2.1o2|2e2.1o2|2e2.2o2|3e1.1o1	4	3	0;0;1;1	chr12	+	95270188-95274742;95270188-95274746;95270193-95274746;95266632-95274804	95266424-95266633;95269824-95270193;95274742-95274891		http://genome.ucsc.edu/cgi-bin/hgTracks?db=hg38&position=chr12%3A95274891-95266424
VEZT	ENSG00000028203.18	ENSG00000028203.18:t:95282313-95282644	-0.0046;0.0046	2.665e-03;2.665e-03	6.755e-01;6.755e-01	0.0658;0.9342	0.0527;0.9473	t|1e1.1o1|1e2.1o1	2	3	1;0	chr12	+	95266632-95282313;95274889-95282313	95266424-95266633;95274742-95274891;95282313-95282644		http://genome.ucsc.edu/cgi-bin/hgTracks?db=hg38&position=chr12%3A95282644-95266424
VEZT	ENSG00000028203.18	ENSG00000028203.18:t:95294272-95294372	0.0000;-0.0000	7.680e-21;1.455e-16	9.994e-01;9.994e-01	0.0224;0.9776	0.0225;0.9775	t|1e1.2o2|1e2.1o1	2	3	1;0	chr12	+	95282644-95294272;95287857-95294272	95282313-95282644;95287664-95287864;95294272-95294372		http://genome.ucsc.edu/cgi-bin/hgTracks?db=hg38&position=chr12%3A95294372-95282313
VEZT	ENSG00000028203.18	ENSG00000028203.18:t:95300165-95302799	-0.0191;0.0191	5.251e-02;5.251e-02	4.583e-01;4.583e-01	0.6332;0.3668	0.6069;0.3931	t|1e1.1o1|1e2.1o1	2	3	0;0	chr12	+	95296258-95300165;95298943-95300165	95296051-95296956;95298862-95298943;95300165-95302799		http://genome.ucsc.edu/cgi-bin/hgTracks?db=hg38&position=chr12%3A95302799-95296051
BCLAF1	ENSG00000029363.17	ENSG00000029363.17:s:136261265-136261477	0.0000;0.0000	7.674e-21;7.674e-21	1.000e+00;1.000e+00	0.0003;0.9997	0.0003;0.9997	s|1e1.1o2|2e1.1o2	2	2	1;0	chr6	-	136261115-136261378;136261115-136261265	136258586-136261115;136261265-136261477		http://genome.ucsc.edu/cgi-bin/hgTracks?db=hg38&position=chr6%3A136261477-136258586
BCLAF1	ENSG00000029363.17	ENSG00000029363.17:s:136268162-136268671	-0.3099;0.3099	1.000e+00;1.000e+00	0.000e+00;2.769e-20	0.6289;0.3711	0.3282;0.6718	s|1e1.1o1|1e2.1o1	2	3	0;0	chr6	-	136267175-136268162;136261477-136268162	136261265-136261477;136267029-136267175;136268162-136268671		http://genome.ucsc.edu/cgi-bin/hgTracks?db=hg38&position=chr6%3A136268671-136261265
BCLAF1	ENSG00000029363.17	ENSG00000029363.17:s:136269437-136269959	-0.0159;0.0206;0.0000	1.181e-03;1.223e-03;7.674e-21	6.721e-01;6.276e-01;1.000e+00	0.1505;0.8453;0.0035	0.1287;0.8712;0.0001	s|1e1.1o1|1e2.1o2|1e2.2o2	3	3	0;0;0	chr6	-	136269303-136269437;136268339-136269437;136268273-136269437	136268162-136268671;136269089-136269303;136269437-136269959		http://genome.ucsc.edu/cgi-bin/hgTracks?db=hg38&position=chr6%3A136269959-136268162
BCLAF1	ENSG00000029363.17	ENSG00000029363.17:s:136271919-136272079	-0.0000;0.0000	7.674e-21;7.674e-21	1.000e+00;1.000e+00	0.0215;0.9785	0.0135;0.9865	s|1e1.1o1|1e2.1o1	2	3	0;0	chr6	-	136270383-136271995;136269612-136271995	136269437-136269959;136270323-136270383;136271919-136272079		http://genome.ucsc.edu/cgi-bin/hgTracks?db=hg38&position=chr6%3A136272079-136269437
BCLAF1	ENSG00000029363.17	ENSG00000029363.17:s:136273082-136273550	0.0000;0.0000	7.674e-21;7.674e-21	1.000e+00;1.000e+00	0.9961;0.0039	0.9945;0.0055	s|1e1.1o2|1e1.2o2	2	2	0;0	chr6	-	136272079-136273082;136272076-136273082	136271919-136272079;136273082-136273550		http://genome.ucsc.edu/cgi-bin/hgTracks?db=hg38&position=chr6%3A136273550-136271919
BCLAF1	ENSG00000029363.17	ENSG00000029363.17:s:136275532-136275701	0.0330;-0.0330	3.785e-07;3.784e-07	5.464e-01;5.464e-01	0.0429;0.9571	0.0624;0.9376	s|1e1.1o1|1e2.1o1	2	3	0;0	chr6	-	136274189-136275532;136273187-136275532	136273082-136273550;136273963-136274189;136275532-136275701		http://genome.ucsc.edu/cgi-bin/hgTracks?db=hg38&position=chr6%3A136275701-136273082
BCLAF1	ENSG00000029363.17	ENSG00000029363.17:s:136277865-136278776	-0.0447;0.0447	1.048e-04;1.048e-04	4.962e-01;4.962e-01	0.9729;0.0271	0.9345;0.0655	s|1e1.1o1|1e2.1o1	2	3	0;0	chr6	-	136276508-136277865;136275989-136277865	136275843-136275989;136276468-136276508;136277865-136278776		http://genome.ucsc.edu/cgi-bin/hgTracks?db=hg38&position=chr6%3A136278776-136275843
BCLAF1	ENSG00000029363.17	ENSG00000029363.17:s:136279483-136279876	-0.0218;0.0218	1.258e-02;1.258e-02	5.857e-01;5.857e-01	0.9411;0.0589	0.9037;0.0963	s|1e1.1o2|1e1.2o2	2	2	0;0	chr6	-	136278776-136279763;136278770-136279763	136277865-136278776;136279483-136279876		http://genome.ucsc.edu/cgi-bin/hgTracks?db=hg38&position=chr6%3A136279876-136277865
BCLAF1	ENSG00000029363.17	ENSG00000029363.17:t:136261265-136261477	0.2507;-0.2507	1.000e+00;1.000e+00	2.995e-20;0.000e+00	0.3799;0.6201	0.6274;0.3726	t|1e1.1o1|1e2.1o1	2	3	0;0	chr6	-	136261477-136268162;136261477-136267029	136261265-136261477;136267029-136267175;136268162-136268671		http://genome.ucsc.edu/cgi-bin/hgTracks?db=hg38&position=chr6%3A136268671-136261265
BCLAF1	ENSG00000029363.17	ENSG00000029363.17:t:136268162-136268671	-0.0041;0.0067;0.0000	5.943e-05;1.262e-04;7.674e-21	8.683e-01;8.123e-01;1.000e+00	0.8836;0.1119;0.0037	0.8735;0.1264;0.0001	t|1e1.1o1|1e2.1o1|2e1.1o1	3	3	0;0;0	chr6	-	136268339-136269437;136268339-136269141;136268273-136269437	136268162-136268671;136269089-136269303;136269437-136269959		http://genome.ucsc.edu/cgi-bin/hgTracks?db=hg38&position=chr6%3A136269959-136268162
BCLAF1	ENSG00000029363.17	ENSG00000029363.17:t:136269437-136269959	0.0001;-0.0001	7.775e-21;7.779e-21	9.891e-01;9.891e-01	0.9669;0.0331	0.9717;0.0283	t|1e1.1o1|1e2.1o1	2	3	0;0	chr6	-	136269612-136271995;136269612-136270323	136269437-136269959;136270323-136270383;136271919-136272079		http://genome.ucsc.edu/cgi-bin/hgTracks?db=hg38&position=chr6%3A136272079-136269437
BCLAF1	ENSG00000029363.17	ENSG00000029363.17:t:136273082-136273550	-0.0159;0.0159	1.311e-02;1.311e-02	6.352e-01;6.352e-01	0.9468;0.0532	0.9129;0.0871	t|1e1.1o1|1e2.1o1	2	3	0;0	chr6	-	136273187-136275532;136273187-136273963	136273082-136273550;136273963-136274189;136275532-136275701		http://genome.ucsc.edu/cgi-bin/hgTracks?db=hg38&position=chr6%3A136275701-136273082
TFB1M	ENSG00000029639.11	ENSG00000029639.11:s:155260273-155260568	0.0095;-0.0095	1.015e-01;1.015e-01	3.654e-01;3.654e-01	0.8188;0.1812	0.8418;0.1582	s|1e1.1o1|1e2.1o1	2	3	0;0	chr6	-	155258082-155260273;155257908-155260273	155256134-155257908;155257977-155258082;155260273-155260568		http://genome.ucsc.edu/cgi-bin/hgTracks?db=hg38&position=chr6%3A155260568-155256134
TFB1M	ENSG00000029639.11	ENSG00000029639.11:s:155285158-155285277	0.0000;0.0000;0.1058;-0.1033	7.223e-07;7.223e-07;5.311e-01;5.091e-01	9.995e-01;9.995e-01;5.913e-02;6.595e-02	0.0014;0.0014;0.8666;0.1304	0.0026;0.0026;0.9921;0.0026	s|1e1.1o1|1e2.1o2|1e2.2o2|1e3.1o1	4	4	0;0;0;1	chr6	-	155260967-155285158;155260568-155285158;155260400-155285158;155253764-155285158	na-155253764;155260273-155260568;155260823-155260967;155285158-155285277		http://genome.ucsc.edu/cgi-bin/hgTracks?db=hg38&position=chr6%3A155285277-155253754
TFB1M	ENSG00000029639.11	ENSG00000029639.11:s:155310846-155311339	0.0000;-0.0000	3.107e-07;3.110e-07	9.977e-01;9.977e-01	0.0042;0.9958	0.0111;0.9889	s|1e2.1o1|2e1.1o1	2	3	0;0	chr6	-	155257908-155311332;155298585-155311188	155256134-155257908;155298477-155298585;155310846-155311339		http://genome.ucsc.edu/cgi-bin/hgTracks?db=hg38&position=chr6%3A155311339-155256134
TFB1M	ENSG00000029639.11	ENSG00000029639.11:s:155314117-155314493	-0.0002;0.1522;-0.1397	1.372e-06;8.448e-01;7.837e-01	9.939e-01;3.767e-03;8.065e-03	0.0103;0.8301;0.1620	0.0019;0.9849;0.0133	s|1e1.1o1|1e2.1o1|2e2.1o1	3	3	0;0;0	chr6	-	155313244-155314296;155311339-155314296;155311339-155314117	155310846-155311339;155313138-155313244;155314117-155314493		http://genome.ucsc.edu/cgi-bin/hgTracks?db=hg38&position=chr6%3A155314493-155310846
TFB1M	ENSG00000029639.11	ENSG00000029639.11:t:155298477-155298585	0.0000;-0.0000;-0.0000	1.869e-07;4.075e-08;4.075e-08	9.994e-01;9.998e-01;9.998e-01	0.9944;0.0028;0.0028	0.9968;0.0016;0.0016	t|1e1.2o2|1e2.1o1|1e3.1o1	3	4	0;0;0	chr6	-	155298585-155311188;155298585-155303174;155298585-155299506	155298477-155298585;155299506-155299542;155303174-155303498;155310846-155311339		http://genome.ucsc.edu/cgi-bin/hgTracks?db=hg38&position=chr6%3A155311339-155298477
TFB1M	ENSG00000029639.11	ENSG00000029639.11:t:155310846-155311339	0.1531;-0.1396;-0.0002	8.555e-01;7.816e-01;7.150e-07	3.251e-03;8.277e-03;9.939e-01	0.8259;0.1607;0.0106	0.9849;0.0133;0.0019	t|1e1.1o2|1e1.2o2|1e2.1o1	3	3	0;0;0	chr6	-	155311339-155314296;155311339-155314117;155311339-155313138	155310846-155311339;155313138-155313244;155314117-155314493		http://genome.ucsc.edu/cgi-bin/hgTracks?db=hg38&position=chr6%3A155314493-155310846
NUP160	ENSG00000030066.13	ENSG00000030066.13:s:47784664-47785063	-0.0362;0.0146;0.0068;0.0000	4.957e-02;1.200e-02;3.017e-07;7.674e-21	4.327e-01;6.427e-01;8.171e-01;1.000e+00	0.9100;0.0697;0.0182;0.0003	0.8658;0.0946;0.0440;0.0003	s|1e1.1o3|1e1.2o3|1e1.3o3|1e2.2o2	4	3	0;1;1;0	chr11	-	47783198-47784922;47783195-47784922;47783146-47784922;47779164-47784922	47778087-47779194;47783073-47783198;47784664-47785063		http://genome.ucsc.edu/cgi-bin/hgTracks?db=hg38&position=chr11%3A47785063-47778087
NUP160	ENSG00000030066.13	ENSG00000030066.13:s:47788501-47788611	0.0000;0.0000	7.674e-21;7.674e-21	1.000e+00;1.000e+00	0.9996;0.0004	0.9995;0.0005	s|1e1.1o1|1e2.1o1	2	3	0;1	chr11	-	47788305-47788501;47786554-47788501	47786453-47786554;47788182-47788305;47788501-47788611		http://genome.ucsc.edu/cgi-bin/hgTracks?db=hg38&position=chr11%3A47788611-47786453
NUP160	ENSG00000030066.13	ENSG00000030066.13:s:47803437-47803536	-0.0000;0.0000	1.964e-20;7.675e-21	1.000e+00;1.000e+00	0.9996;0.0004	0.9777;0.0223	s|1e1.1o1|1e2.1o1	2	3	0;1	chr11	-	47801930-47803438;47798463-47803438	47798368-47798463;47801811-47801930;47803437-47803536		http://genome.ucsc.edu/cgi-bin/hgTracks?db=hg38&position=chr11%3A47803536-47798368
NUP160	ENSG00000030066.13	ENSG00000030066.13:s:47812867-47813047	0.0389;-0.0389	7.766e-03;7.766e-03	5.036e-01;5.036e-01	0.9364;0.0636	0.9748;0.0252	s|1e1.1o1|2e1.1o1	2	2	0;1	chr11	-	47812429-47812882;47812429-47812867	47812302-47812429;47812867-47813047		http://genome.ucsc.edu/cgi-bin/hgTracks?db=hg38&position=chr11%3A47813047-47812302
NUP160	ENSG00000030066.13	ENSG00000030066.13:s:47835651-47835809	-0.0000;0.0000	7.674e-21;7.674e-21	1.000e+00;1.000e+00	0.0115;0.9885	0.0089;0.9911	s|1e1.1o1|1e2.1o1	2	3	0;0	chr11	-	47827194-47835651;47822164-47835651	47822087-47822167;47827075-47827194;47835651-47835809		http://genome.ucsc.edu/cgi-bin/hgTracks?db=hg38&position=chr11%3A47835809-47822087
NUP160	ENSG00000030066.13	ENSG00000030066.13:s:47847848-47847959	0.0000;0.0000;0.0000	7.674e-21;7.674e-21;7.674e-21	1.000e+00;1.000e+00;1.000e+00	0.9994;0.0003;0.0003	0.9995;0.0002;0.0002	s|1e1.1o1|1e2.1o1|1e3.1o1	3	4	0;0;0	chr11	-	47840588-47847848;47840065-47847848;47837623-47847848	47837545-47837623;47839501-47840065;47840378-47840588;47847848-47847959		http://genome.ucsc.edu/cgi-bin/hgTracks?db=hg38&position=chr11%3A47847959-47837545
NUP160	ENSG00000030066.13	ENSG00000030066.13:t:47778087-47779194	0.0000;0.0000	7.674e-21;7.674e-21	1.000e+00;1.000e+00	0.9996;0.0004	0.9996;0.0004	t|1e2.1o1|2e1.1o1	2	3	0;0	chr11	-	47779194-47780343;47779164-47784922	47778087-47779194;47780343-47780447;47784664-47785063		http://genome.ucsc.edu/cgi-bin/hgTracks?db=hg38&position=chr11%3A47785063-47778087
NUP160	ENSG00000030066.13	ENSG00000030066.13:t:47786453-47786554	0.0000;0.0000;0.0000	7.674e-21;7.674e-21;7.674e-21	1.000e+00;1.000e+00;1.000e+00	0.0003;0.9994;0.0003	0.0004;0.9992;0.0004	t|1e1.1o1|1e2.1o1|1e3.1o1	3	4	1;0;0	chr11	-	47786554-47788501;47786554-47788182;47786554-47786989	47786453-47786554;47786989-47787079;47788182-47788305;47788501-47788611		http://genome.ucsc.edu/cgi-bin/hgTracks?db=hg38&position=chr11%3A47788611-47786453
NUP160	ENSG00000030066.13	ENSG00000030066.13:t:47798368-47798463	0.0000;-0.0000	7.675e-21;1.230e-19	1.000e+00;1.000e+00	0.0004;0.9996	0.0219;0.9781	t|1e1.1o1|1e2.1o1	2	3	1;0	chr11	-	47798463-47803438;47798463-47801811	47798368-47798463;47801811-47801930;47803437-47803536		http://genome.ucsc.edu/cgi-bin/hgTracks?db=hg38&position=chr11%3A47803536-47798368
NUP160	ENSG00000030066.13	ENSG00000030066.13:t:47822087-47822167	-0.0000;0.0000	7.677e-21;7.674e-21	1.000e+00;1.000e+00	0.9995;0.0005	0.9816;0.0184	t|1e1.1o1|1e2.1o1	2	3	0;0	chr11	-	47822164-47835651;47822164-47827075	47822087-47822167;47827075-47827194;47835651-47835809		http://genome.ucsc.edu/cgi-bin/hgTracks?db=hg38&position=chr11%3A47835809-47822087
NUP160	ENSG00000030066.13	ENSG00000030066.13:t:47837545-47837623	0.0000;0.0000	7.674e-21;7.674e-21	1.000e+00;1.000e+00	0.0006;0.9994	0.0007;0.9993	t|1e1.1o1|1e2.1o1	2	3	0;0	chr11	-	47837623-47847848;47837623-47839843	47837545-47837623;47839501-47840065;47847848-47847959		http://genome.ucsc.edu/cgi-bin/hgTracks?db=hg38&position=chr11%3A47847959-47837545
NUP160	ENSG00000030066.13	ENSG00000030066.13:t:47839501-47840065	0.0000;0.0000	7.674e-21;7.674e-21	1.000e+00;1.000e+00	0.0005;0.9995	0.0004;0.9996	t|1e1.1o1|1e2.1o1	2	3	0;0	chr11	-	47840065-47847848;47840065-47840378	47839501-47840065;47840378-47840588;47847848-47847959		http://genome.ucsc.edu/cgi-bin/hgTracks?db=hg38&position=chr11%3A47847959-47839501
FAM13B	ENSG00000031003.10	ENSG00000031003.10:s:137948955-137949184	-0.1730;0.1730	9.551e-01;9.551e-01	1.004e-03;1.004e-03	0.8759;0.1241	0.6988;0.3012	s|1e1.1o1|1e2.1o1	2	3	0;0	chr5	-	137946311-137948955;137945997-137948955	137945902-137945997;137946228-137946395;137948955-137949184		http://genome.ucsc.edu/cgi-bin/hgTracks?db=hg38&position=chr5%3A137949184-137945902
FAM13B	ENSG00000031003.10	ENSG00000031003.10:s:137952628-137952709	-0.0000;0.0000	7.674e-21;7.674e-21	1.000e+00;1.000e+00	0.9993;0.0007	0.9977;0.0023	s|1e1.1o1|1e2.1o1	2	3	0;1	chr5	-	137949184-137952628;137945997-137952628	137945902-137945997;137948955-137949184;137952628-137952709		http://genome.ucsc.edu/cgi-bin/hgTracks?db=hg38&position=chr5%3A137952709-137945902
FAM13B	ENSG00000031003.10	ENSG00000031003.10:s:137954166-137954624	0.0000;-0.0000	7.674e-21;1.019e-14	1.000e+00;1.000e+00	0.0009;0.9991	0.0072;0.9928	s|1e1.1o2|1e1.2o2	2	2	1;0	chr5	-	137953489-137954166;137953465-137954166	137953336-137953489;137954166-137954624		http://genome.ucsc.edu/cgi-bin/hgTracks?db=hg38&position=chr5%3A137954624-137953336
FAM13B	ENSG00000031003.10	ENSG00000031003.10:s:137959616-137959763	0.0506;-0.0506	2.055e-01;2.055e-01	2.265e-01;2.265e-01	0.3944;0.6056	0.4615;0.5385	s|1e1.1o1|1e2.1o1	2	3	0;0	chr5	-	137956542-137959616;137954376-137959616	137954166-137954624;137956477-137956542;137959616-137959763		http://genome.ucsc.edu/cgi-bin/hgTracks?db=hg38&position=chr5%3A137959763-137954166
FAM13B	ENSG00000031003.10	ENSG00000031003.10:s:137960166-137960214	-0.0000;0.0000	7.675e-21;7.674e-21	1.000e+00;1.000e+00	0.9992;0.0008	0.9991;0.0009	s|1e1.1o1|1e2.1o1	2	3	0;1	chr5	-	137959763-137960166;137954376-137960166	137954166-137954624;137959616-137959763;137960166-137960214		http://genome.ucsc.edu/cgi-bin/hgTracks?db=hg38&position=chr5%3A137960214-137954166
FAM13B	ENSG00000031003.10	ENSG00000031003.10:s:137985257-137985389	-0.0000;0.0000;0.0000	7.675e-21;6.328e-15;7.674e-21	9.999e-01;9.999e-01;1.000e+00	0.0161;0.9834;0.0005	0.0006;0.9988;0.0006	s|1e1.1o1|1e2.1o1|1e3.1o1	3	4	1;0;1	chr5	-	137968212-137985257;137962469-137985257;137954376-137985257	na-137968212;137954166-137954624;137962405-137962469;137985257-137985389		http://genome.ucsc.edu/cgi-bin/hgTracks?db=hg38&position=chr5%3A137985389-137954166
FAM13B	ENSG00000031003.10	ENSG00000031003.10:s:137988274-137988315	-0.0000;0.0000	6.218e-11;7.680e-21	9.993e-01;9.993e-01	0.9988;0.0012	0.9844;0.0156	s|1e1.1o1|1e2.1o1	2	3	0;1	chr5	-	137987616-137988274;137985389-137988274	137985257-137985389;137987461-137987616;137988274-137988315		http://genome.ucsc.edu/cgi-bin/hgTracks?db=hg38&position=chr5%3A137988315-137985257
FAM13B	ENSG00000031003.10	ENSG00000031003.10:s:138006990-138007147	-0.0000;0.0000;0.0000	8.288e-09;4.723e-09;7.674e-21	9.991e-01;9.994e-01;1.000e+00	0.9935;0.0058;0.0007	0.9897;0.0090;0.0012	s|1e1.1o1|1e2.1o1|1e3.1o1	3	4	0;1;1	chr5	-	137988315-138006990;137962469-138006990;137954376-138006990	137954166-137954624;137962405-137962469;137988274-137988315;138006990-138007147		http://genome.ucsc.edu/cgi-bin/hgTracks?db=hg38&position=chr5%3A138007147-137954166
FAM13B	ENSG00000031003.10	ENSG00000031003.10:s:138018302-138018514	-0.0001;0.0000;0.0000	2.436e-09;7.677e-21;7.674e-21	9.947e-01;9.997e-01;1.000e+00	0.9981;0.0009;0.0009	0.9756;0.0145;0.0079	s|1e1.1o1|1e2.1o1|1e3.1o1	3	4	0;1;1	chr5	-	138011945-138018302;138011149-138018302;138007147-138018302	138006990-138007147;138011008-138011149;138011768-138011945;138018302-138018514		http://genome.ucsc.edu/cgi-bin/hgTracks?db=hg38&position=chr5%3A138018514-138006990
FAM13B	ENSG00000031003.10	ENSG00000031003.10:s:138020763-138021197	0.0333;-0.1076;0.0587;0.0000	7.877e-02;5.636e-01;2.266e-01;7.674e-21	3.917e-01;5.630e-02;2.008e-01;1.000e+00	0.1102;0.7632;0.1319;0.0005	0.1564;0.6430;0.2072;0.0006	s|1e1.1o1|1e2.1o1|1e3.1o1|1e4.1o1	4	5	0;0;0;1	chr5	-	138019977-138021031;138019146-138021031;138018514-138021031;138007147-138021031	138006990-138007147;138018302-138018514;138018955-138019146;138019881-138019977;138020763-138021197		http://genome.ucsc.edu/cgi-bin/hgTracks?db=hg38&position=chr5%3A138021197-138006990
FAM13B	ENSG00000031003.10	ENSG00000031003.10:t:137945902-137945997	0.0000;0.1224;-0.1236	7.674e-21;6.962e-01;7.055e-01	1.000e+00;2.015e-02;1.953e-02	0.0005;0.1212;0.8784	0.0018;0.2478;0.7500	t|1e1.1o1|1e2.1o1|1e3.1o1	3	4	1;0;0	chr5	-	137945997-137952628;137945997-137948955;137945997-137946228	137945902-137945997;137946228-137946395;137948955-137949184;137952628-137952709		http://genome.ucsc.edu/cgi-bin/hgTracks?db=hg38&position=chr5%3A137952709-137945902
FAM13B	ENSG00000031003.10	ENSG00000031003.10:t:137954166-137954624	0.0000;0.0000;0.0000;-0.1220;0.1215	7.674e-21;7.674e-21;7.674e-21;6.419e-01;6.390e-01	1.000e+00;1.000e+00;1.000e+00;4.107e-02;4.161e-02	0.0003;0.0003;0.0003;0.6779;0.3211	0.0005;0.0005;0.0005;0.5399;0.4587	t|1e1.1o1|1e2.1o1|1e3.1o1|1e4.1o1|1e5.1o1	5	6	1;1;1;0;0	chr5	-	137954376-138006990;137954376-137985257;137954376-137960166;137954376-137959616;137954376-137956477	137954166-137954624;137956477-137956542;137959616-137959763;137960166-137960214;137985257-137985389;138006990-138007147		http://genome.ucsc.edu/cgi-bin/hgTracks?db=hg38&position=chr5%3A138007147-137954166
FAM13B	ENSG00000031003.10	ENSG00000031003.10:t:137962405-137962469	0.0000;-0.0000	7.674e-21;4.082e-19	1.000e+00;1.000e+00	0.0046;0.9954	0.0051;0.9949	t|1e1.1o1|1e2.1o1	2	3	1;0	chr5	-	137962469-138006990;137962469-137985257	137962405-137962469;137985257-137985389;138006990-138007147		http://genome.ucsc.edu/cgi-bin/hgTracks?db=hg38&position=chr5%3A138007147-137962405
FAM13B	ENSG00000031003.10	ENSG00000031003.10:t:137985257-137985389	0.0000;-0.0000	7.675e-21;9.054e-13	9.999e-01;9.999e-01	0.0011;0.9989	0.0138;0.9862	t|1e1.1o1|1e2.1o1	2	3	1;0	chr5	-	137985389-137988274;137985389-137987461	137985257-137985389;137987461-137987616;137988274-137988315		http://genome.ucsc.edu/cgi-bin/hgTracks?db=hg38&position=chr5%3A137988315-137985257
FAM13B	ENSG00000031003.10	ENSG00000031003.10:t:138006990-138007147	0.0000;0.0000;-0.0000	7.674e-21;7.674e-21;7.519e-15	1.000e+00;1.000e+00;1.000e+00	0.0006;0.0006;0.9987	0.0008;0.0076;0.9916	t|1e1.1o1|1e2.1o1|1e3.1o1	3	4	1;1;0	chr5	-	138007147-138021031;138007147-138018302;138007147-138011008	138006990-138007147;138011008-138011149;138018302-138018514;138020763-138021197		http://genome.ucsc.edu/cgi-bin/hgTracks?db=hg38&position=chr5%3A138021197-138006990
FAM13B	ENSG00000031003.10	ENSG00000031003.10:t:138011008-138011149	0.0000;-0.0000	7.677e-21;8.669e-12	9.997e-01;9.997e-01	0.0012;0.9988	0.0127;0.9873	t|1e1.1o1|1e2.1o1	2	3	1;0	chr5	-	138011149-138018302;138011149-138011768	138011008-138011149;138011768-138011945;138018302-138018514		http://genome.ucsc.edu/cgi-bin/hgTracks?db=hg38&position=chr5%3A138018514-138011008
FAM13B	ENSG00000031003.10	ENSG00000031003.10:t:138018302-138018514	0.0185;-0.0304;0.0043	2.373e-02;4.178e-02;3.920e-02	5.587e-01;4.656e-01;5.000e-01	0.1209;0.0829;0.7973	0.1528;0.0416;0.7988	t|1e1.1o1|1e2.1o1|1e3.1o1	3	4	0;1;0	chr5	-	138018514-138021031;138018514-138019881;138018514-138018955	138018302-138018514;138018955-138019146;138019881-138019977;138020763-138021197		http://genome.ucsc.edu/cgi-bin/hgTracks?db=hg38&position=chr5%3A138021197-138018302
FAM13B	ENSG00000031003.10	ENSG00000031003.10:t:138018955-138019146	-0.2087;0.2087	9.981e-01;9.981e-01	1.575e-06;1.575e-06	0.9778;0.0222	0.7664;0.2336	t|1e1.1o1|1e2.1o1	2	3	0;0	chr5	-	138019146-138021031;138019146-138019881	138018955-138019146;138019881-138019977;138020763-138021197		http://genome.ucsc.edu/cgi-bin/hgTracks?db=hg38&position=chr5%3A138021197-138018955
FAM13B	ENSG00000031003.10	ENSG00000031003.10:t:138020763-138021197	0.0000;0.0000;0.0000;0.0000;0.0000	7.674e-21;7.674e-21;7.674e-21;7.674e-21;7.674e-21	1.000e+00;1.000e+00;1.000e+00;1.000e+00;1.000e+00	0.0003;0.0003;0.0003;0.0003;0.9988	0.0003;0.0003;0.0003;0.0003;0.9987	t|1e1.1o1|1e2.1o1|1e3.1o1|1e4.1o1|1e5.1o1	5	6	0;0;0;0;0	chr5	-	138021197-138051878;138021197-138038566;138021197-138034001;138021197-138033773;138021197-138032782	138020763-138021197;138032782-138033086;138033773-138033869;138034001-138034073;138038566-138038606;138051878-138051961		http://genome.ucsc.edu/cgi-bin/hgTracks?db=hg38&position=chr5%3A138051961-138020763
SARS1	ENSG00000031698.13	ENSG00000031698.13:s:109213918-109214128	0.0000;0.0309;0.0000;0.0000;0.0000;-0.0068;0.0000;0.0000	7.674e-21;8.410e-09;7.674e-21;7.674e-21;7.674e-21;3.231e-07;7.674e-21;7.674e-21	1.000e+00;5.564e-01;1.000e+00;1.000e+00;1.000e+00;8.174e-01;1.000e+00;1.000e+00	0.0000;0.0929;0.0011;0.0080;0.0000;0.8770;0.0187;0.0018	0.0000;0.1140;0.0027;0.0084;0.0006;0.8576;0.0111;0.0069	s|1e1.1o1|1e2.1o1|1e3.1o2|1e3.2o2|1e4.1o3|1e4.2o3|1e4.3o3|1e5.1o1	8	6	1;0;1;1;1;0;1;1	chr1	+	109214128-109214193;109214128-109214547;109214128-109221083;109214128-109221087;109214128-109223957;109214128-109223978;109214128-109223982;109214128-109228352	109213918-109214128;109214193-109214371;109214547-109215153;109221083-109221203;109223957-109224048;109228352-109228432		http://genome.ucsc.edu/cgi-bin/hgTracks?db=hg38&position=chr1%3A109228432-109213918
SARS1	ENSG00000031698.13	ENSG00000031698.13:s:109229414-109229572	0.0000;0.0000;0.0000	7.674e-21;7.674e-21;7.674e-21	1.000e+00;1.000e+00;1.000e+00	0.9839;0.0009;0.0148	0.9799;0.0011;0.0180	s|1e1.1o1|1e2.1o1|1e3.1o1	3	4	0;1;0	chr1	+	109229572-109230878;109229572-109231631;109229572-109235210	109229414-109229572;109230878-109231021;109231158-109231786;109235210-109235431		http://genome.ucsc.edu/cgi-bin/hgTracks?db=hg38&position=chr1%3A109235431-109229414
SARS1	ENSG00000031698.13	ENSG00000031698.13:s:109235977-109236106	0.0000;0.0000	7.674e-21;7.674e-21	1.000e+00;1.000e+00	0.9960;0.0040	0.9978;0.0022	s|1e1.1o1|1e2.1o1	2	3	0;1	chr1	+	109236106-109236391;109236106-109237244	109235977-109236106;109236231-109236548;109237244-109237373		http://genome.ucsc.edu/cgi-bin/hgTracks?db=hg38&position=chr1%3A109237373-109235977
SARS1	ENSG00000031698.13	ENSG00000031698.13:s:109236231-109236548	0.0000;0.0000;0.0000	7.674e-21;7.674e-21;7.674e-21	1.000e+00;1.000e+00;1.000e+00	0.0127;0.9835;0.0040	0.0047;0.9952;0.0001	s|1e1.1o1|1e2.1o1|1e3.2o2	3	4	0;0;1	chr1	+	109236548-109236805;109236548-109237244;109236548-109237731	109236231-109236548;109236805-109236870;109237244-109237373;109237704-109238182		http://genome.ucsc.edu/cgi-bin/hgTracks?db=hg38&position=chr1%3A109238182-109236231
SARS1	ENSG00000031698.13	ENSG00000031698.13:t:109214547-109215153	-0.0008;0.0008	2.557e-09;2.584e-09	9.723e-01;9.723e-01	0.9992;0.0008	0.9692;0.0308	t|1e1.1o1|1e2.1o1	2	3	0;1	chr1	+	109214128-109214547;109214371-109214547	109213918-109214128;109214193-109214371;109214547-109215153		http://genome.ucsc.edu/cgi-bin/hgTracks?db=hg38&position=chr1%3A109215153-109213918
SARS1	ENSG00000031698.13	ENSG00000031698.13:t:109223957-109224048	0.0000;0.0000;0.0000;0.0000;0.0000	7.674e-21;7.674e-21;7.674e-21;7.674e-21;7.674e-21	1.000e+00;1.000e+00;1.000e+00;1.000e+00;1.000e+00	0.0000;0.9692;0.0060;0.0205;0.0044	0.0007;0.9757;0.0068;0.0125;0.0046	t|1e1.1o1|2e1.1o1|2e2.1o1|3e1.1o1|3e2.1o1	5	3	1;0;1;1;1	chr1	+	109214128-109223957;109214128-109223978;109221203-109223978;109214128-109223982;109221203-109223982	109213918-109214128;109221083-109221203;109223957-109224048		http://genome.ucsc.edu/cgi-bin/hgTracks?db=hg38&position=chr1%3A109224048-109213918
SARS1	ENSG00000031698.13	ENSG00000031698.13:t:109228352-109228432	0.0000;0.0000	7.674e-21;7.674e-21	1.000e+00;1.000e+00	0.0020;0.9980	0.0072;0.9928	t|1e1.1o1|1e2.1o1	2	3	1;0	chr1	+	109214128-109228352;109224048-109228352	109213918-109214128;109223957-109224048;109228352-109228432		http://genome.ucsc.edu/cgi-bin/hgTracks?db=hg38&position=chr1%3A109228432-109213918
SARS1	ENSG00000031698.13	ENSG00000031698.13:t:109231158-109231786	0.0000;0.0000	7.674e-21;7.674e-21	1.000e+00;1.000e+00	0.0011;0.9989	0.0014;0.9986	t|1e1.1o1|1e2.1o1	2	3	1;0	chr1	+	109229572-109231631;109231021-109231631	109229414-109229572;109230878-109231021;109231158-109231786		http://genome.ucsc.edu/cgi-bin/hgTracks?db=hg38&position=chr1%3A109231786-109229414
SARS1	ENSG00000031698.13	ENSG00000031698.13:t:109235210-109235431	0.0000;-0.0000	7.674e-21;7.674e-21	1.000e+00;1.000e+00	0.0177;0.9823	0.0216;0.9784	t|1e1.1o1|1e2.1o1	2	3	0;0	chr1	+	109229572-109235210;109231786-109235210	109229414-109229572;109231158-109231786;109235210-109235431		http://genome.ucsc.edu/cgi-bin/hgTracks?db=hg38&position=chr1%3A109235431-109229414
SARS1	ENSG00000031698.13	ENSG00000031698.13:t:109237244-109237373	0.0000;0.0000;0.0000	7.674e-21;7.674e-21;7.674e-21	1.000e+00;1.000e+00;1.000e+00	0.0031;0.9861;0.0106	0.0020;0.9939;0.0041	t|1e1.1o1|1e2.1o1|1e3.1o1	3	4	1;0;0	chr1	+	109236106-109237244;109236548-109237244;109236870-109237244	109235977-109236106;109236231-109236548;109236805-109236870;109237244-109237373		http://genome.ucsc.edu/cgi-bin/hgTracks?db=hg38&position=chr1%3A109237373-109235977
SARS1	ENSG00000031698.13	ENSG00000031698.13:t:109237704-109238182	0.0000;0.0000;0.0000	7.674e-21;7.674e-21;7.674e-21	1.000e+00;1.000e+00;1.000e+00	0.0001;0.0035;0.9965	0.0037;0.0001;0.9962	t|1e2.1o1|2e1.1o1|2e2.1o1	3	3	1;1;0	chr1	+	109237373-109237704;109236548-109237731;109237373-109237731	109236231-109236548;109237244-109237373;109237704-109238182		http://genome.ucsc.edu/cgi-bin/hgTracks?db=hg38&position=chr1%3A109238182-109236231
EIPR1	ENSG00000032389.12	ENSG00000032389.12:s:3196881-3197017	-0.0000;0.0000	7.716e-21;7.674e-21	1.000e+00;1.000e+00	0.9992;0.0008	0.9910;0.0090	s|1e1.1o2|1e1.2o2	2	2	0;1	chr2	-	3194166-3196881;3194162-3196881	3193999-3194391;3196881-3197017		http://genome.ucsc.edu/cgi-bin/hgTracks?db=hg38&position=chr2%3A3197017-3193999
EIPR1	ENSG00000032389.12	ENSG00000032389.12:s:3214149-3214169	0.0000;0.0000	7.674e-21;7.674e-21	1.000e+00;1.000e+00	0.0006;0.9994	0.0007;0.9993	s|1e1.1o1|1e2.1o1	2	3	0;0	chr2	-	3208957-3214149;3197017-3214149	3196881-3197017;3207804-3208957;3214149-3214169		http://genome.ucsc.edu/cgi-bin/hgTracks?db=hg38&position=chr2%3A3214169-3196881
EIPR1	ENSG00000032389.12	ENSG00000032389.12:s:3338017-3338149	0.0000;0.0012;0.0000;0.0000;-0.0007;-0.0352;0.0000	7.674e-21;2.507e-08;7.674e-21;7.674e-21;1.189e-04;1.293e-02;7.674e-21	1.000e+00;9.588e-01;1.000e+00;1.000e+00;7.755e-01;5.081e-01;1.000e+00	0.0055;0.0064;0.0002;0.0002;0.9107;0.0743;0.0002	0.0077;0.0269;0.0002;0.0043;0.9139;0.0406;0.0040	s|1e1.1o1|1e2.1o1|1e3.1o1|1e4.1o1|1e5.1o1|1e6.1o1|1e7.1o1	7	8	0;0;1;1;0;0;1	chr2	-	3318958-3338017;3274419-3338017;3270479-3338017;3261827-3338017;3257455-3338017;3214248-3338017;3197017-3338017	3196881-3197017;3214186-3214452;3257299-3257559;3261715-3261827;3270390-3270479;3274339-3274419;3318857-3318958;3338017-3338149		http://genome.ucsc.edu/cgi-bin/hgTracks?db=hg38&position=chr2%3A3338149-3196881
EIPR1	ENSG00000032389.12	ENSG00000032389.12:s:3354550-3354633	0.0000;0.0000;-0.0000;0.0000	7.674e-21;7.674e-21;9.957e-19;7.674e-21	1.000e+00;1.000e+00;1.000e+00;1.000e+00	0.0002;0.0023;0.9914;0.0061	0.0065;0.0003;0.9871;0.0055	s|1e1.1o2|1e1.2o2|1e2.1o1|1e3.1o1	4	4	0;1;0;0	chr2	-	3353323-3354550;3353248-3354550;3338149-3354550;3214248-3354550	3214186-3214452;3338017-3338149;3353206-3353323;3354550-3354633		http://genome.ucsc.edu/cgi-bin/hgTracks?db=hg38&position=chr2%3A3354633-3214186
EIPR1	ENSG00000032389.12	ENSG00000032389.12:s:3377648-3377882	-0.0000;-0.0118;0.0000;0.0083;0.0010	7.674e-21;1.189e-07;7.674e-21;5.181e-04;1.444e-08	1.000e+00;7.330e-01;1.000e+00;7.819e-01;9.672e-01	0.0174;0.0480;0.0002;0.9239;0.0095	0.0055;0.0241;0.0040;0.9430;0.0221	s|1e1.1o1|1e2.1o2|1e2.2o2|1e3.1o1|1e4.1o1	5	5	1;1;1;0;0	chr2	-	3369020-3377648;3356363-3377648;3356331-3377648;3354633-3377648;3214169-3377648	na-3369020;3214149-3214169;3354550-3354633;3356000-3356363;3377648-3377882		http://genome.ucsc.edu/cgi-bin/hgTracks?db=hg38&position=chr2%3A3377882-3214149
EIPR1	ENSG00000032389.12	ENSG00000032389.12:t:3196881-3197017	0.0000;-0.0000	7.674e-21;7.674e-21	1.000e+00;1.000e+00	0.0006;0.9994	0.0049;0.9951	t|1e1.1o1|1e2.1o1	2	3	1;0	chr2	-	3197017-3338017;3197017-3214149	3196881-3197017;3214149-3214169;3338017-3338149		http://genome.ucsc.edu/cgi-bin/hgTracks?db=hg38&position=chr2%3A3338149-3196881
EIPR1	ENSG00000032389.12	ENSG00000032389.12:t:3214186-3214452	0.0000;-0.0114;0.0069	7.674e-21;3.614e-03;5.556e-03	1.000e+00;7.102e-01;7.827e-01	0.0074;0.0723;0.9204	0.0073;0.0530;0.9372	t|1e1.1o1|1e2.1o1|1e3.1o1	3	4	0;0;0	chr2	-	3214248-3354550;3214248-3338017;3214248-3257299	3214186-3214452;3257299-3257559;3338017-3338149;3354550-3354633		http://genome.ucsc.edu/cgi-bin/hgTracks?db=hg38&position=chr2%3A3354633-3214186
EIPR1	ENSG00000032389.12	ENSG00000032389.12:t:3257299-3257559	0.0041;0.0000;0.0000;0.0031;-0.0000;0.0000	3.619e-07;7.674e-21;7.674e-21;8.165e-08;7.674e-21;7.674e-21	7.369e-01;1.000e+00;1.000e+00;8.587e-01;1.000e+00;1.000e+00	0.9544;0.0002;0.0002;0.0331;0.0108;0.0008	0.9582;0.0002;0.0002;0.0408;0.0002;0.0002	t|1e1.1o1|1e2.1o1|1e3.1o1|1e4.1o1|1e5.1o1|1e6.1o1	6	7	0;0;0;0;1;0	chr2	-	3257455-3338017;3257455-3318857;3257455-3282470;3257455-3274339;3257455-3270390;3257455-3261715	3257299-3257559;3261715-3261827;3270390-3270479;3274339-3274419;3282470-3282826;3318857-3318958;3338017-3338149		http://genome.ucsc.edu/cgi-bin/hgTracks?db=hg38&position=chr2%3A3338149-3257299
EIPR1	ENSG00000032389.12	ENSG00000032389.12:t:3338017-3338149	0.0000;0.0000	7.674e-21;7.674e-21	1.000e+00;1.000e+00	0.9975;0.0025	0.9993;0.0007	t|1e1.1o1|1e2.1o1	2	3	0;0	chr2	-	3338149-3354550;3338149-3353206	3338017-3338149;3353206-3353323;3354550-3354633		http://genome.ucsc.edu/cgi-bin/hgTracks?db=hg38&position=chr2%3A3354633-3338017
EIPR1	ENSG00000032389.12	ENSG00000032389.12:t:3354550-3354633	0.0024;0.0000;-0.0023	6.409e-08;7.674e-21;5.214e-08	9.241e-01;1.000e+00;9.275e-01	0.9643;0.0003;0.0353	0.9898;0.0004;0.0098	t|1e1.1o1|1e2.1o1|1e3.1o1	3	4	0;0;1	chr2	-	3354633-3377648;3354633-3377323;3354633-3356000	3354550-3354633;3356000-3356363;3377323-3377470;3377648-3377882		http://genome.ucsc.edu/cgi-bin/hgTracks?db=hg38&position=chr2%3A3377882-3354550
ALG1	ENSG00000033011.13	ENSG00000033011.13:s:5073153-5073428	0.0000;0.0000;0.0000	7.674e-21;7.674e-21;7.674e-21	1.000e+00;1.000e+00;1.000e+00	0.0003;0.9994;0.0003	0.0003;0.9994;0.0003	s|1e1.1o3|1e1.2o3|1e1.3o3	3	2	0;0;0	chr16	+	5073256-5075372;5073256-5075388;5073256-5075398	5073153-5073428;5075372-5075536		http://genome.ucsc.edu/cgi-bin/hgTracks?db=hg38&position=chr16%3A5075536-5073153
ALG1	ENSG00000033011.13	ENSG00000033011.13:s:5078757-5078878	-0.0004;0.0004	3.403e-10;4.371e-10	9.871e-01;9.871e-01	0.9854;0.0146	0.9735;0.0265	s|1e1.1o1|1e2.1o1	2	3	0;1	chr16	+	5078878-5079064;5078878-5079748	5078757-5078878;5079064-5079106;5079748-5079807		http://genome.ucsc.edu/cgi-bin/hgTracks?db=hg38&position=chr16%3A5079807-5078757
ALG1	ENSG00000033011.13	ENSG00000033011.13:s:5079748-5079807	0.0135;-0.0135	8.901e-06;8.902e-06	7.019e-01;7.019e-01	0.9498;0.0502	0.9672;0.0328	s|1e1.1o1|1e2.2o2	2	3	0;1	chr16	+	5079807-5080946;5079807-5082559	5079748-5079807;5080946-5081056;5082556-5082673		http://genome.ucsc.edu/cgi-bin/hgTracks?db=hg38&position=chr16%3A5082673-5079748
ALG1	ENSG00000033011.13	ENSG00000033011.13:s:5082556-5082673	0.0000;-0.0205;0.0200	7.674e-21;4.572e-05;4.052e-05	1.000e+00;6.337e-01;6.380e-01	0.0003;0.9740;0.0258	0.0003;0.9483;0.0514	s|1e2.1o1|2e1.1o1|2e2.1o1	3	3	1;0;1	chr16	+	5082620-5084750;5082673-5083682;5082673-5084750	5082556-5082673;5083682-5083757;5084750-5085057		http://genome.ucsc.edu/cgi-bin/hgTracks?db=hg38&position=chr16%3A5085057-5082556
ALG1	ENSG00000033011.13	ENSG00000033011.13:t:5072951-5073028	0.0000;-0.0012;0.0001;0.0000;0.0000	7.674e-21;1.180e-10;7.718e-21;7.674e-21;7.674e-21	1.000e+00;9.598e-01;9.951e-01;1.000e+00;1.000e+00	0.0002;0.9973;0.0002;0.0021;0.0002	0.0002;0.9644;0.0309;0.0029;0.0029	t|1e1.1o1|1e2.1o1|1e3.1o1|1e4.1o2|1e4.2o2	5	5	0;0;0;0;0	chr16	+	5042967-5072951;5072057-5072951;5072213-5072951;5072303-5072951;5072318-5072951	5042095-5042967;5071822-5072057;5072205-5072213;5072248-5072318;5072951-5073028		http://genome.ucsc.edu/cgi-bin/hgTracks?db=hg38&position=chr16%3A5073028-5042095
ALG1	ENSG00000033011.13	ENSG00000033011.13:t:5079748-5079807	0.0004;-0.0477;0.0093	6.709e-10;2.109e-02;1.367e-05	9.866e-01;4.509e-01;7.711e-01	0.0124;0.9861;0.0017	0.0266;0.9288;0.0464	t|1e1.1o1|1e2.1o2|1e2.2o2	3	3	1;0;0	chr16	+	5078878-5079748;5079102-5079748;5079106-5079748	5078757-5078878;5079064-5079106;5079748-5079807		http://genome.ucsc.edu/cgi-bin/hgTracks?db=hg38&position=chr16%3A5079807-5078757
ALG1	ENSG00000033011.13	ENSG00000033011.13:t:5082556-5082673	0.0000;-0.0025;0.0083	7.674e-21;5.971e-10;5.247e-08	1.000e+00;9.191e-01;7.710e-01	0.0070;0.0400;0.9512	0.0073;0.0261;0.9660	t|1e2.1o1|2e1.1o1|2e2.1o1	3	3	1;1;0	chr16	+	5081056-5082556;5079807-5082559;5081056-5082559	5079748-5079807;5080946-5081056;5082556-5082673		http://genome.ucsc.edu/cgi-bin/hgTracks?db=hg38&position=chr16%3A5082673-5079748
ALG1	ENSG00000033011.13	ENSG00000033011.13:t:5084750-5085057	0.0000;0.0124;-0.0128	7.674e-21;4.293e-06;4.919e-06	1.000e+00;7.239e-01;7.185e-01	0.0003;0.0243;0.9754	0.0003;0.0473;0.9525	t|1e1.1o2|1e1.2o2|1e2.1o1	3	3	1;1;0	chr16	+	5082620-5084750;5082673-5084750;5083757-5084750	5082556-5082673;5083682-5083757;5084750-5085057		http://genome.ucsc.edu/cgi-bin/hgTracks?db=hg38&position=chr16%3A5085057-5082556
CHPF2	ENSG00000033100.16	ENSG00000033100.16:s:151235331-151235628	-0.0111;0.0458;-0.0127	2.805e-02;1.397e-01;1.182e-06	5.411e-01;2.947e-01;7.206e-01	0.8398;0.1140;0.0473	0.8258;0.1676;0.0096	s|1e1.1o1|1e2.1o1|2e2.1o1	3	3	0;1;1	chr7	+	151235612-151236408;151235612-151237374;151235628-151237374	151235331-151235628;151236408-151236590;151237374-151238827		http://genome.ucsc.edu/cgi-bin/hgTracks?db=hg38&position=chr7%3A151238827-151235331
CHPF2	ENSG00000033100.16	ENSG00000033100.16:s:151236408-151236590	0.0000;-0.0000	7.674e-21;8.045e-21	1.000e+00;1.000e+00	0.0007;0.9993	0.0011;0.9989	s|1e1.1o1|1e2.1o1	2	3	0;0	chr7	+	151236590-151236956;151236590-151237374	151236408-151236590;151236956-151237172;151237374-151238827		http://genome.ucsc.edu/cgi-bin/hgTracks?db=hg38&position=chr7%3A151238827-151236408
CHPF2	ENSG00000033100.16	ENSG00000033100.16:t:151235048-151235269	0.0000;-0.0000	7.674e-21;7.674e-21	1.000e+00;1.000e+00	0.0017;0.9983	0.0100;0.9900	t|1e1.1o1|1e2.1o1	2	3	0;0	chr7	+	151232814-151235048;151234274-151235048	151232489-151232814;151234086-151234274;151235048-151235269		http://genome.ucsc.edu/cgi-bin/hgTracks?db=hg38&position=chr7%3A151235269-151232489
CHPF2	ENSG00000033100.16	ENSG00000033100.16:t:151237374-151238827	0.0838;-0.0093;-0.0457;0.0000	3.764e-01;7.617e-07;1.543e-01;7.674e-21	1.169e-01;7.726e-01;2.754e-01;1.000e+00	0.1042;0.0466;0.8471;0.0003	0.1958;0.0104;0.7944;0.0004	t|1e1.1o2|1e1.2o2|1e2.1o1|1e3.1o1	4	4	1;1;0;0	chr7	+	151235612-151237374;151235628-151237374;151236590-151237374;151237172-151237374	151235331-151235628;151236408-151236590;151236956-151237172;151237374-151238827		http://genome.ucsc.edu/cgi-bin/hgTracks?db=hg38&position=chr7%3A151238827-151235331
ATP6V0A1	ENSG00000033627.16	ENSG00000033627.16:s:42460848-42461011	0.0000;0.0000;0.0000;0.0000	7.674e-21;7.674e-21;7.674e-21;7.674e-21	1.000e+00;1.000e+00;1.000e+00;1.000e+00	0.0002;0.9955;0.0040;0.0002	0.0002;0.9955;0.0041;0.0002	s|1e4.2o2|2e1.1o1|2e2.1o1|2e3.1o1	4	5	0;0;1;0	chr17	+	42460864-42487347;42461011-42466429;42461011-42468010;42461011-42470090	42460848-42461011;42466429-42466528;42468010-42468107;42470090-42471439;42487155-42487367		http://genome.ucsc.edu/cgi-bin/hgTracks?db=hg38&position=chr17%3A42487367-42460848
ATP6V0A1	ENSG00000033627.16	ENSG00000033627.16:s:42466429-42466528	0.0000;-0.0000;0.0000	7.674e-21;7.674e-21;7.674e-21	1.000e+00;1.000e+00;1.000e+00	0.9851;0.0099;0.0053	0.9867;0.0088;0.0047	s|1e1.1o1|1e2.1o1|2e1.1o1	3	3	0;0;1	chr17	+	42466507-42468010;42466507-42470090;42466528-42468010	42466429-42466528;42468010-42468107;42470090-42471439		http://genome.ucsc.edu/cgi-bin/hgTracks?db=hg38&position=chr17%3A42471439-42466429
ATP6V0A1	ENSG00000033627.16	ENSG00000033627.16:s:42468010-42468107	-0.1996;0.1468;0.0000;0.0012	1.000e+00;9.161e-01;7.674e-21;8.050e-21	7.980e-13;1.952e-08;1.000e+00;9.602e-01	0.9825;0.0138;0.0003;0.0035	0.7819;0.1690;0.0125;0.0384	s|1e1.1o1|1e2.1o3|1e2.2o3|1e2.3o3	4	3	0;1;1;0	chr17	+	42468107-42470090;42468107-42477639;42468107-42477657;42468107-42477660	42468010-42468107;42470090-42471439;42477639-42477742		http://genome.ucsc.edu/cgi-bin/hgTracks?db=hg38&position=chr17%3A42477742-42468010
ATP6V0A1	ENSG00000033627.16	ENSG00000033627.16:s:42478463-42478617	0.0028;-0.0140;-0.0028	8.577e-21;8.026e-04;5.564e-08	9.112e-01;6.687e-01;8.828e-01	0.0101;0.9519;0.0384	0.0326;0.9364;0.0326	s|1e1.1o1|1e2.1o1|2e2.1o1	3	3	0;0;1	chr17	+	42478589-42478927;42478589-42480667;42478617-42480667	42478463-42478617;42478927-42479049;42480263-42480965		http://genome.ucsc.edu/cgi-bin/hgTracks?db=hg38&position=chr17%3A42480965-42478463
ATP6V0A1	ENSG00000033627.16	ENSG00000033627.16:s:42480263-42480965	0.0000;0.0000	7.674e-21;7.674e-21	1.000e+00;1.000e+00	0.0005;0.9995	0.0004;0.9996	s|1e1.1o1|1e2.1o1	2	3	1;0	chr17	+	42480749-42481267;42480749-42483038	42480263-42480965;42481267-42481358;42483038-42483131		http://genome.ucsc.edu/cgi-bin/hgTracks?db=hg38&position=chr17%3A42483131-42480263
ATP6V0A1	ENSG00000033627.16	ENSG00000033627.16:s:42494334-42494589	0.0138;-0.0138	8.228e-07;8.223e-07	7.061e-01;7.061e-01	0.9518;0.0482	0.9915;0.0085	s|1e1.1o1|1e2.1o1	2	3	0;1	chr17	+	42494473-42495034;42494473-42495626	42494334-42494589;42495034-42495188;42495626-42495716		http://genome.ucsc.edu/cgi-bin/hgTracks?db=hg38&position=chr17%3A42495716-42494334
ATP6V0A1	ENSG00000033627.16	ENSG00000033627.16:s:42501197-42501304	0.0000;0.0054;-0.0051	7.674e-21;1.031e-08;7.933e-09	1.000e+00;8.434e-01;8.505e-01	0.0003;0.9576;0.0420	0.0003;0.9724;0.0273	s|1e1.1o1|1e2.1o1|1e3.1o1	3	4	0;0;1	chr17	+	42501304-42502794;42501304-42507520;42501304-42513861	42501197-42501304;42502794-42502868;42507335-42507627;42513442-42513978		http://genome.ucsc.edu/cgi-bin/hgTracks?db=hg38&position=chr17%3A42513978-42501197
ATP6V0A1	ENSG00000033627.16	ENSG00000033627.16:s:42507335-42507627	0.0000;0.0000;0.0000	7.674e-21;7.674e-21;7.674e-21	1.000e+00;1.000e+00;1.000e+00	0.0003;0.0003;0.9993	0.0002;0.0002;0.9995	s|1e1.1o1|1e2.1o1|1e3.1o1	3	4	0;0;0	chr17	+	42507627-42508572;42507627-42510059;42507627-42513861	42507335-42507627;42508572-42508589;42510059-42510183;42513442-42513978		http://genome.ucsc.edu/cgi-bin/hgTracks?db=hg38&position=chr17%3A42513978-42507335
ATP6V0A1	ENSG00000033627.16	ENSG00000033627.16:s:42513442-42513978	0.0018;-0.0005;0.0144	4.336e-04;7.837e-21;9.154e-04	7.292e-01;9.836e-01;6.708e-01	0.8892;0.0322;0.0808	0.8911;0.0072;0.1006	s|1e1.1o1|1e2.1o1|1e3.1o1	3	4	0;1;0	chr17	+	42513978-42514289;42513978-42516772;42513978-42521027	42513442-42513978;42514289-42514460;42516772-42516949;42521027-42522611		http://genome.ucsc.edu/cgi-bin/hgTracks?db=hg38&position=chr17%3A42522611-42513442
ATP6V0A1	ENSG00000033627.16	ENSG00000033627.16:s:42514289-42514460	-0.0143;0.0143	6.990e-03;6.990e-03	6.316e-01;6.316e-01	0.1029;0.8971	0.0823;0.9177	s|1e1.1o1|1e2.1o1	2	3	1;0	chr17	+	42514460-42516772;42514460-42521027	42514289-42514460;42516772-42516949;42521027-42522611		http://genome.ucsc.edu/cgi-bin/hgTracks?db=hg38&position=chr17%3A42522611-42514289
ATP6V0A1	ENSG00000033627.16	ENSG00000033627.16:t:42460848-42461011	-0.0001;0.0001;0.0000	5.164e-13;7.692e-21;7.674e-21	9.977e-01;9.981e-01;1.000e+00	0.9990;0.0005;0.0005	0.9734;0.0262;0.0005	t|1e1.1o1|1e2.1o1|1e3.1o1	3	4	0;0;0	chr17	+	42458963-42460848;42459183-42460848;42460435-42460848	42458844-42458963;42459069-42459183;42460183-42460435;42460848-42461011		http://genome.ucsc.edu/cgi-bin/hgTracks?db=hg38&position=chr17%3A42461011-42458844
ATP6V0A1	ENSG00000033627.16	ENSG00000033627.16:t:42468010-42468107	0.0000;0.0000;0.0000	7.674e-21;7.674e-21;7.674e-21	1.000e+00;1.000e+00;1.000e+00	0.0040;0.9914;0.0053	0.0041;0.9918;0.0047	t|1e1.2o2|1e2.1o2|1e2.2o2	3	3	1;0;1	chr17	+	42461011-42468010;42466507-42468010;42466528-42468010	42460848-42461011;42466429-42466528;42468010-42468107		http://genome.ucsc.edu/cgi-bin/hgTracks?db=hg38&position=chr17%3A42468107-42460848
ATP6V0A1	ENSG00000033627.16	ENSG00000033627.16:t:42470090-42471439	0.0000;-0.0000;0.0000	7.674e-21;7.674e-21;7.676e-21	1.000e+00;1.000e+00;1.000e+00	0.0004;0.0114;0.9882	0.0003;0.0121;0.9876	t|1e1.2o2|1e2.1o2|1e3.1o1	3	4	0;0;0	chr17	+	42461011-42470090;42466507-42470090;42468107-42470090	42460848-42461011;42466429-42466528;42468010-42468107;42470090-42471439		http://genome.ucsc.edu/cgi-bin/hgTracks?db=hg38&position=chr17%3A42471439-42460848
ATP6V0A1	ENSG00000033627.16	ENSG00000033627.16:t:42477639-42477742	0.1586;0.0040;0.0000;0.0032;-0.2228	9.863e-01;1.787e-02;7.674e-21;8.679e-21;9.954e-01	1.405e-08;5.908e-01;1.000e+00;9.024e-01;2.889e-06	0.0157;0.2601;0.0002;0.0037;0.7234	0.1785;0.2623;0.0135;0.0412;0.4964	t|1e1.1o1|1e2.1o1|2e1.1o1|3e1.1o1|3e2.1o1	5	3	1;0;1;0;0	chr17	+	42468107-42477639;42470218-42477639;42468107-42477657;42468107-42477660;42470218-42477660	42468010-42468107;42470090-42471439;42477639-42477742		http://genome.ucsc.edu/cgi-bin/hgTracks?db=hg38&position=chr17%3A42477742-42468010
ATP6V0A1	ENSG00000033627.16	ENSG00000033627.16:t:42480263-42480965	0.0169;-0.0020;-0.0064	5.886e-03;1.929e-08;1.993e-07	6.447e-01;9.012e-01;8.250e-01	0.9175;0.0370;0.0403	0.9496;0.0330;0.0221	t|1e1.1o2|1e1.2o2|1e2.1o1	3	3	0;1;0	chr17	+	42478589-42480667;42478617-42480667;42479049-42480667	42478463-42478617;42478927-42479049;42480263-42480965		http://genome.ucsc.edu/cgi-bin/hgTracks?db=hg38&position=chr17%3A42480965-42478463
ATP6V0A1	ENSG00000033627.16	ENSG00000033627.16:t:42483038-42483131	0.0028;-0.0028	8.247e-07;8.248e-07	9.124e-01;9.124e-01	0.9638;0.0362	0.9858;0.0142	t|1e1.1o1|1e2.1o1	2	3	0;0	chr17	+	42480749-42483038;42481358-42483038	42480263-42480965;42481267-42481358;42483038-42483131		http://genome.ucsc.edu/cgi-bin/hgTracks?db=hg38&position=chr17%3A42483131-42480263
ATP6V0A1	ENSG00000033627.16	ENSG00000033627.16:t:42487155-42487367	0.0000;0.0000	7.674e-21;7.674e-21	1.000e+00;1.000e+00	0.9994;0.0006	0.9996;0.0004	t|1e2.1o1|2e1.1o2	2	3	0;0	chr17	+	42483131-42487155;42460864-42487347	42460848-42461011;42483038-42483131;42487155-42487367		http://genome.ucsc.edu/cgi-bin/hgTracks?db=hg38&position=chr17%3A42487367-42460848
ATP6V0A1	ENSG00000033627.16	ENSG00000033627.16:t:42495626-42495716	-0.0176;0.0176	5.731e-05;5.731e-05	6.613e-01;6.613e-01	0.0515;0.9485	0.0081;0.9919	t|1e1.1o1|1e2.1o1	2	3	1;0	chr17	+	42494473-42495626;42495188-42495626	42494334-42494589;42495034-42495188;42495626-42495716		http://genome.ucsc.edu/cgi-bin/hgTracks?db=hg38&position=chr17%3A42495716-42494334
ATP6V0A1	ENSG00000033627.16	ENSG00000033627.16:t:42507335-42507627	0.0000;0.0000	7.674e-21;7.674e-21	1.000e+00;1.000e+00	0.9995;0.0005	0.9996;0.0004	t|1e1.1o1|1e2.1o1	2	3	0;0	chr17	+	42501304-42507520;42502868-42507520	42501197-42501304;42502794-42502868;42507335-42507627		http://genome.ucsc.edu/cgi-bin/hgTracks?db=hg38&position=chr17%3A42507627-42501197
ATP6V0A1	ENSG00000033627.16	ENSG00000033627.16:t:42513442-42513978	-0.0022;0.0045;0.0000;0.0000	8.443e-21;2.928e-09;7.674e-21;7.674e-21	9.283e-01;8.688e-01;1.000e+00;1.000e+00	0.0365;0.9591;0.0002;0.0030	0.0221;0.9775;0.0002;0.0002	t|1e1.1o1|1e2.1o1|1e3.1o1|1e4.1o1	4	5	1;0;0;0	chr17	+	42501304-42513861;42507627-42513861;42508589-42513861;42510183-42513861	42501197-42501304;42507335-42507627;42508572-42508589;42510059-42510183;42513442-42513978		http://genome.ucsc.edu/cgi-bin/hgTracks?db=hg38&position=chr17%3A42513978-42501197
ATP6V0A1	ENSG00000033627.16	ENSG00000033627.16:t:42516772-42516949	-0.1352;0.1352	6.135e-01;6.135e-01	3.795e-02;3.795e-02	0.2906;0.7094	0.1194;0.8806	t|1e1.1o1|1e2.1o1	2	3	1;1	chr17	+	42513978-42516772;42514460-42516772	42513442-42513978;42514289-42514460;42516772-42516949		http://genome.ucsc.edu/cgi-bin/hgTracks?db=hg38&position=chr17%3A42516949-42513442
ATP6V0A1	ENSG00000033627.16	ENSG00000033627.16:t:42521027-42522611	0.0352;-0.0202;-0.0000;0.0000;-0.0000	7.740e-02;1.844e-02;7.675e-21;7.674e-21;7.674e-21	3.857e-01;5.699e-01;1.000e+00;1.000e+00;1.000e+00	0.0991;0.8707;0.0161;0.0003;0.0066	0.1473;0.8446;0.0069;0.0003;0.0003	t|1e1.1o1|1e2.1o1|1e3.1o1|1e4.1o2|1e4.2o2	5	5	0;0;1;0;0	chr17	+	42513978-42521027;42514460-42521027;42516949-42521027;42520623-42521027;42520661-42521027	42513442-42513978;42514289-42514460;42516772-42516949;42517927-42520661;42521027-42522611		http://genome.ucsc.edu/cgi-bin/hgTracks?db=hg38&position=chr17%3A42522611-42513442
SLC4A7	ENSG00000033867.16	ENSG00000033867.16:s:27379249-27379356	0.0315;-0.0315	3.902e-05;3.902e-05	5.552e-01;5.552e-01	0.0005;0.9995	0.0581;0.9419	s|1e1.1o1|1e2.1o1	2	3	1;0	chr3	-	27379098-27379249;27376845-27379249	27372721-27376845;27379006-27379098;27379249-27379356		http://genome.ucsc.edu/cgi-bin/hgTracks?db=hg38&position=chr3%3A27379356-27372721
SLC4A7	ENSG00000033867.16	ENSG00000033867.16:s:27383153-27383250	0.0000;-0.0078;0.0000	7.675e-21;7.471e-11;7.676e-21	1.000e+00;7.878e-01;9.999e-01	0.0126;0.9666;0.0204	0.0207;0.9535;0.0265	s|1e1.1o1|1e2.1o1|1e3.1o1	3	4	1;0;0	chr3	-	27382039-27383153;27379356-27383153;27376845-27383153	27372721-27376845;27379249-27379356;27381868-27382039;27383153-27383250		http://genome.ucsc.edu/cgi-bin/hgTracks?db=hg38&position=chr3%3A27383250-27372721
SLC4A7	ENSG00000033867.16	ENSG00000033867.16:s:27391736-27391845	0.0000;0.0000	7.674e-21;7.674e-21	1.000e+00;1.000e+00	0.9995;0.0005	0.9995;0.0005	s|1e2.1o1|2e1.1o1	2	3	0;0	chr3	-	27390104-27391740;27390312-27391736	27389931-27390104;27390311-27390312;27391736-27391845		http://genome.ucsc.edu/cgi-bin/hgTracks?db=hg38&position=chr3%3A27391845-27389931
SLC4A7	ENSG00000033867.16	ENSG00000033867.16:s:27403139-27403384	0.0000;-0.0000	7.674e-21;7.705e-21	1.000e+00;1.000e+00	0.0006;0.9994	0.0150;0.9850	s|1e1.1o1|1e2.1o1	2	3	1;0	chr3	-	27401664-27403139;27400869-27403139	27400764-27401044;27401594-27401664;27403139-27403384		http://genome.ucsc.edu/cgi-bin/hgTracks?db=hg38&position=chr3%3A27403384-27400764
SLC4A7	ENSG00000033867.16	ENSG00000033867.16:s:27411642-27411748	-0.0017;0.0017	5.713e-03;5.713e-03	6.485e-01;6.485e-01	0.7550;0.2450	0.7537;0.2463	s|1e1.1o1|1e2.1o1	2	3	0;0	chr3	-	27409530-27411642;27404963-27411642	27404830-27404963;27409356-27409530;27411642-27411748		http://genome.ucsc.edu/cgi-bin/hgTracks?db=hg38&position=chr3%3A27411748-27404830
SLC4A7	ENSG00000033867.16	ENSG00000033867.16:s:27423641-27424502	0.0000;0.0000;0.0001;-0.0000	7.674e-21;7.674e-21;1.110e-16;7.689e-21	1.000e+00;1.000e+00;9.982e-01;9.984e-01	0.0002;0.0002;0.9764;0.0231	0.0012;0.0002;0.9964;0.0023	s|1e2.1o1|2e1.1o1|2e2.1o1|2e3.1o1	4	4	1;0;0;0	chr3	-	27421779-27424087;27422840-27424037;27421779-27424037;27420787-27424037	27420700-27420787;27421622-27421779;27422781-27422840;27423641-27424502		http://genome.ucsc.edu/cgi-bin/hgTracks?db=hg38&position=chr3%3A27424502-27420700
SLC4A7	ENSG00000033867.16	ENSG00000033867.16:s:27433859-27434104	0.0000;0.0000;0.0000;-0.0000;0.0000	7.674e-21;7.674e-21;7.674e-21;1.539e-20;7.674e-21	1.000e+00;1.000e+00;1.000e+00;1.000e+00;1.000e+00	0.0002;0.0064;0.0002;0.9930;0.0002	0.0002;0.0035;0.0002;0.9852;0.0101	s|1e1.1o1|2e2.1o1|3e2.1o1|3e3.1o1|4e3.1o1	5	4	0;0;0;0;1	chr3	-	27433191-27433977;27431669-27433955;27431669-27433916;27424152-27433916;27424152-27433859	27423641-27424502;27431298-27431669;27433167-27433191;27433859-27434104		http://genome.ucsc.edu/cgi-bin/hgTracks?db=hg38&position=chr3%3A27434104-27423641
SLC4A7	ENSG00000033867.16	ENSG00000033867.16:s:27437388-27437526	-0.0369;0.0369	8.914e-04;8.914e-04	5.262e-01;5.262e-01	0.9949;0.0051	0.9393;0.0607	s|1e1.1o1|1e2.1o1	2	3	0;1	chr3	-	27436548-27437388;27434104-27437388	27433859-27434104;27436388-27436548;27437388-27437526		http://genome.ucsc.edu/cgi-bin/hgTracks?db=hg38&position=chr3%3A27437526-27433859
SLC4A7	ENSG00000033867.16	ENSG00000033867.16:s:27448651-27448797	-0.0000;0.0000	8.395e-21;7.674e-21	1.000e+00;1.000e+00	0.9995;0.0005	0.9875;0.0125	s|1e1.1o1|1e2.1o1	2	3	0;1	chr3	-	27437526-27448651;27434104-27448651	27433859-27434104;27437388-27437526;27448651-27448797		http://genome.ucsc.edu/cgi-bin/hgTracks?db=hg38&position=chr3%3A27448797-27433859
SLC4A7	ENSG00000033867.16	ENSG00000033867.16:s:27484067-27484420	0.0004;0.0000;-0.0143;0.0000;0.0000;-0.0038	7.812e-21;7.674e-21;1.640e-02;7.674e-21;7.674e-21;2.585e-03	9.849e-01;1.000e+00;6.132e-01;1.000e+00;1.000e+00;7.402e-01	0.0142;0.0002;0.8452;0.0002;0.0002;0.1368	0.0325;0.0107;0.8231;0.0034;0.0002;0.1255	s|1e1.1o1|1e2.1o1|1e3.1o1|1e4.1o1|2e1.1o1|2e3.1o1	6	5	1;1;0;1;1;0	chr3	-	27483627-27484079;27458991-27484079;27452498-27484079;27448797-27484079;27483627-27484067;27452498-27484067	27448651-27448797;27452417-27452498;27458865-27458991;27483519-27483627;27484067-27484420		http://genome.ucsc.edu/cgi-bin/hgTracks?db=hg38&position=chr3%3A27484420-27448651
SLC4A7	ENSG00000033867.16	ENSG00000033867.16:t:27372721-27376845	0.0001;-0.0044;0.0000	7.897e-21;8.430e-11;7.674e-21	9.766e-01;8.584e-01;1.000e+00	0.0307;0.9690;0.0003	0.0331;0.9559;0.0095	t|1e1.1o1|1e2.1o1|1e3.1o1	3	4	0;0;1	chr3	-	27376845-27383153;27376845-27379249;27376845-27379006	27372721-27376845;27379006-27379098;27379249-27379356;27383153-27383250		http://genome.ucsc.edu/cgi-bin/hgTracks?db=hg38&position=chr3%3A27383250-27372721
SLC4A7	ENSG00000033867.16	ENSG00000033867.16:t:27379249-27379356	0.0000;0.0000	7.674e-21;7.674e-21	1.000e+00;1.000e+00	0.9996;0.0004	0.9989;0.0011	t|1e1.1o1|1e2.1o1	2	3	0;1	chr3	-	27379356-27383153;27379356-27381868	27379249-27379356;27381868-27382039;27383153-27383250		http://genome.ucsc.edu/cgi-bin/hgTracks?db=hg38&position=chr3%3A27383250-27379249
SLC4A7	ENSG00000033867.16	ENSG00000033867.16:t:27389931-27390104	0.0000;0.0000	7.674e-21;7.674e-21	1.000e+00;1.000e+00	0.9995;0.0005	0.9995;0.0005	t|1e1.1o2|1e2.1o1	2	3	0;0	chr3	-	27390104-27391740;27390104-27390311	27389931-27390104;27390311-27390312;27391736-27391845		http://genome.ucsc.edu/cgi-bin/hgTracks?db=hg38&position=chr3%3A27391845-27389931
SLC4A7	ENSG00000033867.16	ENSG00000033867.16:t:27400764-27401044	-0.0024;0.0024	5.082e-10;2.574e-10	9.246e-01;9.246e-01	0.9929;0.0071	0.9622;0.0378	t|1e1.1o1|1e2.1o1	2	3	0;1	chr3	-	27400869-27403139;27400869-27401594	27400764-27401044;27401594-27401664;27403139-27403384		http://genome.ucsc.edu/cgi-bin/hgTracks?db=hg38&position=chr3%3A27403384-27400764
SLC4A7	ENSG00000033867.16	ENSG00000033867.16:t:27404830-27404963	-0.0100;0.0100	3.507e-02;3.507e-02	5.080e-01;5.080e-01	0.3066;0.6934	0.2914;0.7086	t|1e1.1o1|1e2.1o1	2	3	0;0	chr3	-	27404963-27411642;27404963-27409356	27404830-27404963;27409356-27409530;27411642-27411748		http://genome.ucsc.edu/cgi-bin/hgTracks?db=hg38&position=chr3%3A27411748-27404830
SLC4A7	ENSG00000033867.16	ENSG00000033867.16:t:27420700-27420787	-0.0000;0.0000	7.690e-21;1.110e-16	9.983e-01;9.983e-01	0.0227;0.9773	0.0024;0.9976	t|1e1.2o2|1e2.1o1	2	3	0;0	chr3	-	27420787-27424037;27420787-27421622	27420700-27420787;27421622-27421779;27423641-27424502		http://genome.ucsc.edu/cgi-bin/hgTracks?db=hg38&position=chr3%3A27424502-27420700
SLC4A7	ENSG00000033867.16	ENSG00000033867.16:t:27421622-27421779	0.0000;0.0000;0.0000	7.674e-21;7.674e-21;7.674e-21	1.000e+00;1.000e+00;1.000e+00	0.0003;0.9994;0.0003	0.0013;0.9984;0.0003	t|1e1.1o2|1e1.2o2|1e2.1o1	3	3	1;0;0	chr3	-	27421779-27424087;27421779-27424037;27421779-27422781	27421622-27421779;27422781-27422840;27423641-27424502		http://genome.ucsc.edu/cgi-bin/hgTracks?db=hg38&position=chr3%3A27424502-27421622
SLC4A7	ENSG00000033867.16	ENSG00000033867.16:t:27423641-27424502	-0.0000;0.0000;0.0000;0.0000	9.196e-21;7.674e-21;7.674e-21;7.674e-21	1.000e+00;1.000e+00;1.000e+00;1.000e+00	0.9983;0.0002;0.0012;0.0002	0.9872;0.0102;0.0008;0.0008	t|1e1.3o4|1e1.4o4|1e2.2o2|1e3.1o1	4	4	0;1;0;0	chr3	-	27424152-27433916;27424152-27433859;27424152-27431298;27424152-27428268	27423641-27424502;27428268-27428286;27431298-27431669;27433859-27434104		http://genome.ucsc.edu/cgi-bin/hgTracks?db=hg38&position=chr3%3A27434104-27423641
SLC4A7	ENSG00000033867.16	ENSG00000033867.16:t:27433859-27434104	0.0000;0.0519;-0.0611	7.674e-21;2.066e-02;1.056e-01	1.000e+00;4.407e-01;3.128e-01	0.0004;0.0064;0.9932	0.0127;0.0768;0.9087	t|1e1.1o1|1e2.1o1|1e3.1o1	3	4	1;1;0	chr3	-	27434104-27448651;27434104-27437388;27434104-27436388	27433859-27434104;27436388-27436548;27437388-27437526;27448651-27448797		http://genome.ucsc.edu/cgi-bin/hgTracks?db=hg38&position=chr3%3A27448797-27433859
SLC4A7	ENSG00000033867.16	ENSG00000033867.16:t:27448651-27448797	0.0000;-0.0000	7.674e-21;7.674e-21	1.000e+00;1.000e+00	0.0006;0.9994	0.0034;0.9966	t|1e1.1o2|1e2.1o1	2	3	1;0	chr3	-	27448797-27484079;27448797-27452417	27448651-27448797;27452417-27452498;27484067-27484420		http://genome.ucsc.edu/cgi-bin/hgTracks?db=hg38&position=chr3%3A27484420-27448651
SLC4A7	ENSG00000033867.16	ENSG00000033867.16:t:27452417-27452498	0.0140;0.0004;-0.0270;0.0000;0.0000	2.554e-02;2.539e-03;1.013e-03;7.675e-21;7.674e-21	5.810e-01;7.601e-01;5.802e-01;1.000e+00;1.000e+00	0.8046;0.1316;0.0564;0.0079;0.0002	0.8256;0.1271;0.0277;0.0167;0.0003	t|1e1.1o2|1e1.2o2|1e2.1o1|1e3.1o1|1e4.1o1	5	5	0;0;1;1;0	chr3	-	27452498-27484079;27452498-27484067;27452498-27483519;27452498-27458865;27452498-27456651	27452417-27452498;27456651-27456754;27458865-27458991;27483519-27483627;27484067-27484420		http://genome.ucsc.edu/cgi-bin/hgTracks?db=hg38&position=chr3%3A27484420-27452417
ASTE1	ENSG00000034533.11	ENSG00000034533.11:s:131016144-131016339	0.0000;-0.0000	5.721e-07;5.723e-07	9.992e-01;9.992e-01	0.0030;0.9970	0.0048;0.9952	s|1e1.1o1|1e2.1o1	2	3	0;0	chr3	-	131015256-131016144;131014387-131016144	131013875-131014387;131015182-131015256;131016144-131016339		http://genome.ucsc.edu/cgi-bin/hgTracks?db=hg38&position=chr3%3A131016339-131013875
ASTE1	ENSG00000034533.11	ENSG00000034533.11:s:131018505-131018716	-0.0089;0.0089	5.511e-02;5.511e-02	4.671e-01;4.671e-01	0.1222;0.8778	0.1075;0.8925	s|1e1.1o1|1e2.1o1	2	3	0;0	chr3	-	131017049-131018506;131016339-131018506	131016144-131016339;131016990-131017049;131018505-131018716		http://genome.ucsc.edu/cgi-bin/hgTracks?db=hg38&position=chr3%3A131018716-131016144
ASTE1	ENSG00000034533.11	ENSG00000034533.11:s:131026188-131026609	0.0354;0.0273;-0.0820;-0.0000	1.822e-01;1.330e-01;3.554e-01;5.454e-09	2.496e-01;3.122e-01;1.240e-01;1.000e+00	0.6120;0.2719;0.1202;0.0018	0.6737;0.2981;0.0247;0.0014	s|1e1.1o1|2e1.1o1|3e1.1o1|3e2.1o1	4	3	0;1;0;0	chr3	-	131025594-131026507;131025594-131026503;131025594-131026188;131025331-131026188	131025158-131025331;131025474-131025594;131026188-131026609		http://genome.ucsc.edu/cgi-bin/hgTracks?db=hg38&position=chr3%3A131026609-131025158
ASTE1	ENSG00000034533.11	ENSG00000034533.11:t:131013875-131014387	-0.0000;0.0000	5.723e-07;5.721e-07	9.992e-01;9.992e-01	0.9970;0.0030	0.9952;0.0048	t|1e1.1o1|1e2.1o1	2	3	0;0	chr3	-	131014387-131016144;131014387-131015182	131013875-131014387;131015182-131015256;131016144-131016339		http://genome.ucsc.edu/cgi-bin/hgTracks?db=hg38&position=chr3%3A131016339-131013875
ASTE1	ENSG00000034533.11	ENSG00000034533.11:t:131016144-131016339	-0.0267;0.0267	8.229e-02;8.229e-02	3.970e-01;3.970e-01	0.9460;0.0540	0.8978;0.1022	t|1e1.1o1|1e2.1o1	2	3	0;0	chr3	-	131016339-131018506;131016339-131016990	131016144-131016339;131016990-131017049;131018505-131018716		http://genome.ucsc.edu/cgi-bin/hgTracks?db=hg38&position=chr3%3A131018716-131016144
ASTE1	ENSG00000034533.11	ENSG00000034533.11:t:131018505-131018716	0.0000;-0.0000	5.007e-08;4.990e-08	9.997e-01;9.997e-01	0.9960;0.0040	0.9964;0.0036	t|1e2.1o1|2e1.1o1	2	3	0;0	chr3	-	131018716-131024005;131018695-131024398	131018505-131018716;131024005-131024238;131024398-131024450		http://genome.ucsc.edu/cgi-bin/hgTracks?db=hg38&position=chr3%3A131024450-131018505
ASTE1	ENSG00000034533.11	ENSG00000034533.11:t:131025158-131025331	-0.0000;0.0000	1.490e-07;1.494e-07	9.996e-01;9.996e-01	0.0045;0.9955	0.0029;0.9971	t|1e1.3o3|1e2.1o1	2	3	0;0	chr3	-	131025331-131026188;131025331-131025474	131025158-131025331;131025474-131025594;131026188-131026609		http://genome.ucsc.edu/cgi-bin/hgTracks?db=hg38&position=chr3%3A131026609-131025158
[truncated: 94,241 more rows]

## Sheet: CTRL-KD_vs_TRA2B-KD
gene_name	gene_id	lsv_id	mean_dpsi_per_lsv_junction	probability_changing	probability_non_changing	NCIH23_CTRL-KD_mean_psi	NCIH23_TRA2B-KD_mean_psi	lsv_type	num_junctions	num_exons	de_novo_junctions	seqid	strand	junctions_coords	exons_coords	ir_coords	ucsc_lsv_link
[truncated: 96,993 more rows]

[truncated: 1 more sheets: CTRL-KD_vs_TRA2-DKD]
