# Supplementary material for: Incomplete paralog compensation generates selective dependency on TRA2A in cancer
Source: PLoS Genet. 2025 May 14;21(5):e1011685. doi: 10.1371/journal.pgen.1011685 (PMC12077678; doi:10.1371/journal.pgen.1011685)
Supplement: S5 Table — (XLSX) [file pgen.1011685.s011.xlsx]

## Sheet: Key
Sheet	Description
Luc_CTRL-KO_vs_Luc_TRA2A-KO	Voila TSV output from MAJIQ dPSI output comparing TRA2A knockout in Luciferase-expressing cells (Luc_TRA2A-KO) to control knockout in Luciferase-expressing cells (Luc_CTRL-KO) in LN229 cells
Luc_CTRL-KO_vs_Luc_TRA2B-KO	Voila TSV output from MAJIQ dPSI output comparing TRA2B knockout in Luciferase-expressing cells (Luc_TRA2B-KO) to control knockout in Luciferase-expressing cells (Luc_CTRL-KO) in LN229 cells
Luc_CTRL-KO_vs_TRA2B_CTRL-KO	Voila TSV output from MAJIQ dPSI output comparing control knockout in TRA2B-overexpressing cells (TRA2B_CTRL-KO) to control knockout in Luciferase-expressing cells (Luc_CTRL-KO) in LN229 cells
Luc_CTRL-KO_vs_TRA2B_TRA2A-KO	Voila TSV output from MAJIQ dPSI output comparing TRA2A knockout in TRA2B-overexpressing cells (TRA2B_TRA2A-KO) to control knockout in Luciferase-expressing cells (Luc_CTRL-KO) in LN229 cells

## Sheet: Luc_CTRL-KO_vs_Luc_TRA2A-KO
gene_name	gene_id	lsv_id	mean_dpsi_per_lsv_junction	probability_changing	probability_non_changing	LN229-Luc_CTRL-KO_mean_psi	LN229-Luc_TRA2A-KO_mean_psi	lsv_type	num_junctions	num_exons	de_novo_junctions	seqid	strand	junctions_coords	exons_coords	ir_coords	ucsc_lsv_link
NFYA	ENSG00000001167.14	ENSG00000001167.14:s:41072945-41073084	0.0171;-0.0082;0.0004;-0.0008	3.654e-06;1.326e-03;2.122e-10;1.362e-09	6.412e-01;7.542e-01;9.836e-01;9.659e-01	0.0176;0.9285;0.0171;0.0340	0.0539;0.9062;0.0276;0.0128	s|1e1.1o1|1e2.1o2|1e2.2o2|1e3.1o1	4	4	1;0;1;1	chr6	+	41073084-41075212;41073084-41079029;41073084-41079044;41073084-41084046	41072945-41073084;41075212-41075386;41079029-41079164;41084046-41084192		http://genome.ucsc.edu/cgi-bin/hgTracks?db=hg38&position=chr6%3A41084192-41072945
NFYA	ENSG00000001167.14	ENSG00000001167.14:s:41079029-41079164	-0.0578;-0.0029;0.0674	2.054e-01;2.836e-03;2.584e-01	2.248e-01;7.400e-01;1.932e-01	0.5284;0.2151;0.2566	0.4554;0.2043;0.3402	s|1e1.1o2|1e1.2o2|1e2.1o1	3	3	0;1;0	chr6	+	41079164-41080811;41079164-41080814;41079164-41084046	41079029-41079164;41080811-41080897;41084046-41084192		http://genome.ucsc.edu/cgi-bin/hgTracks?db=hg38&position=chr6%3A41084192-41079029
NFYA	ENSG00000001167.14	ENSG00000001167.14:s:41084046-41084192	0.0000;0.0003;-0.0003	6.737e-21;6.420e-10;3.805e-10	1.000e+00;9.861e-01;9.876e-01	0.0005;0.9745;0.0249	0.0004;0.9774;0.0222	s|1e1.1o1|1e2.1o1|1e3.1o1	3	4	1;0;1	chr6	+	41084192-41086606;41084192-41089579;41084192-41090204	41084046-41084192;41086606-na;41089579-41089710;41090204-41090309		http://genome.ucsc.edu/cgi-bin/hgTracks?db=hg38&position=chr6%3A41090309-41084046
NFYA	ENSG00000001167.14	ENSG00000001167.14:s:41090204-41090309	0.0000;-0.0254;0.0259;0.0000	6.737e-21;7.803e-02;7.880e-02;6.737e-21	1.000e+00;4.022e-01;4.004e-01;1.000e+00	0.0004;0.5963;0.4007;0.0034	0.0003;0.5558;0.4394;0.0029	s|1e1.1o1|1e2.1o2|1e2.2o2|1e3.1o1	4	4	1;0;1;1	chr6	+	41090309-41091005;41090309-41091528;41090309-41091546;41090309-41092912	41090204-41090309;41091005-na;41091528-41091694;41092912-41093085		http://genome.ucsc.edu/cgi-bin/hgTracks?db=hg38&position=chr6%3A41093085-41090204
NFYA	ENSG00000001167.14	ENSG00000001167.14:t:41079029-41079164	-0.0124;0.0042;-0.0000;0.0003	2.577e-03;1.010e-03;6.741e-21;6.842e-21	6.656e-01;8.328e-01;9.996e-01;9.879e-01	0.9023;0.0608;0.0187;0.0167	0.8829;0.0774;0.0135;0.0272	t|1e1.1o1|1e2.1o1|1e3.1o1|2e1.1o1	4	4	0;1;1;1	chr6	+	41073084-41079029;41075386-41079029;41076295-41079029;41073084-41079044	na-41076295;41072945-41073084;41075212-41075386;41079029-41079164		http://genome.ucsc.edu/cgi-bin/hgTracks?db=hg38&position=chr6%3A41079164-41072945
NFYA	ENSG00000001167.14	ENSG00000001167.14:t:41084046-41084192	-0.0005;0.0849;-0.0004;-0.0599	4.123e-10;4.013e-01;4.897e-08;2.310e-01	9.796e-01;1.016e-01;8.740e-01;2.011e-01	0.0309;0.2625;0.0363;0.6681	0.0118;0.3600;0.0366;0.5966	t|1e1.1o1|1e2.1o1|1e3.1o2|1e3.2o2	4	4	1;0;1;0	chr6	+	41073084-41084046;41079164-41084046;41080894-41084046;41080897-41084046	41072945-41073084;41079029-41079164;41080811-41080897;41084046-41084192		http://genome.ucsc.edu/cgi-bin/hgTracks?db=hg38&position=chr6%3A41084192-41072945
NFYA	ENSG00000001167.14	ENSG00000001167.14:t:41089579-41089710	0.0000;0.0000	6.737e-21;6.737e-21	1.000e+00;1.000e+00	0.9992;0.0008	0.9994;0.0006	t|1e1.1o1|1e2.1o1	2	3	0;1	chr6	+	41084192-41089579;41087645-41089579	na-41087645;41084046-41084192;41089579-41089710		http://genome.ucsc.edu/cgi-bin/hgTracks?db=hg38&position=chr6%3A41089710-41084046
NFYA	ENSG00000001167.14	ENSG00000001167.14:t:41090204-41090309	-0.0001;0.0001	6.799e-21;1.238e-11	9.933e-01;9.933e-01	0.0231;0.9769	0.0225;0.9775	t|1e1.1o1|1e2.1o1	2	3	1;0	chr6	+	41084192-41090204;41089710-41090204	41084046-41084192;41089579-41089710;41090204-41090309		http://genome.ucsc.edu/cgi-bin/hgTracks?db=hg38&position=chr6%3A41090309-41084046
NFYA	ENSG00000001167.14	ENSG00000001167.14:t:41092912-41093085	0.0000;0.0000	6.737e-21;6.737e-21	1.000e+00;1.000e+00	0.0033;0.9967	0.0030;0.9970	t|1e1.1o1|1e2.1o1	2	3	1;0	chr6	+	41090309-41092912;41091694-41092912	41090204-41090309;41091528-41091694;41092912-41093085		http://genome.ucsc.edu/cgi-bin/hgTracks?db=hg38&position=chr6%3A41093085-41090204
CYP51A1	ENSG00000001630.17	ENSG00000001630.17:s:92117044-92117092	0.0000;0.0000	6.737e-21;6.737e-21	1.000e+00;1.000e+00	0.9996;0.0004	0.9997;0.0003	s|1e1.1o1|1e2.1o1	2	3	0;1	chr7	-	92113843-92117044;92109038-92117044	na-92109038;92112153-92113843;92117044-92117092		http://genome.ucsc.edu/cgi-bin/hgTracks?db=hg38&position=chr7%3A92117092-92109028
CYP51A1	ENSG00000001630.17	ENSG00000001630.17:s:92123120-92123315	0.0000;0.0000;0.0000	6.737e-21;6.737e-21;6.737e-21	1.000e+00;1.000e+00;1.000e+00	0.9870;0.0071;0.0056	0.9937;0.0054;0.0007	s|1e1.1o1|1e2.1o1|1e3.1o1	3	4	0;1;1	chr7	-	92118615-92123120;92117212-92123120;92113843-92123120	92112153-92113843;92117177-92117448;92118520-92118615;92123120-92123315		http://genome.ucsc.edu/cgi-bin/hgTracks?db=hg38&position=chr7%3A92123315-92112153
CYP51A1	ENSG00000001630.17	ENSG00000001630.17:t:92112153-92113843	0.0000;0.0000	6.737e-21;6.737e-21	1.000e+00;1.000e+00	0.0074;0.9926	0.0010;0.9990	t|1e1.1o1|1e2.1o1	2	3	1;0	chr7	-	92113843-92123120;92113843-92117044	92112153-92113843;92117044-92117092;92123120-92123315		http://genome.ucsc.edu/cgi-bin/hgTracks?db=hg38&position=chr7%3A92123315-92112153
CYP51A1	ENSG00000001630.17	ENSG00000001630.17:t:92117177-92117448	0.0000;0.0000	6.737e-21;6.737e-21	1.000e+00;1.000e+00	0.0064;0.9936	0.0047;0.9953	t|1e1.1o1|1e2.1o1	2	3	1;0	chr7	-	92117212-92123120;92117212-92118520	92117177-92117448;92118520-92118615;92123120-92123315		http://genome.ucsc.edu/cgi-bin/hgTracks?db=hg38&position=chr7%3A92123315-92117177
CYP51A1	ENSG00000001630.17	ENSG00000001630.17:t:92131774-92131872	0.0093;-0.0093	1.891e-04;1.891e-04	7.383e-01;7.383e-01	0.1051;0.8949	0.1208;0.8792	t|1e1.1o1|1e2.1o1	2	3	0;0	chr7	-	92131872-92134666;92131872-92134173	92131774-92131872;92134173-92134477;92134666-92134803		http://genome.ucsc.edu/cgi-bin/hgTracks?db=hg38&position=chr7%3A92134803-92131774
BAD	ENSG00000002330.13	ENSG00000002330.13:s:64276761-64277043	-0.0855;0.0855	4.178e-01;4.178e-01	9.603e-02;9.603e-02	0.2017;0.7983	0.0753;0.9247	s|1e1.1o1|1e2.1o1	2	3	1;0	chr11	-	64274217-64276904;64271803-64276904	na-64274217;64271613-64271868;64276761-64277043		http://genome.ucsc.edu/cgi-bin/hgTracks?db=hg38&position=chr11%3A64277043-64271613
BAD	ENSG00000002330.13	ENSG00000002330.13:s:64284182-64284376	-0.0214;0.0000;0.0000;0.0000;-0.0000;0.0000	1.536e-20;6.737e-21;6.737e-21;6.737e-21;2.772e-10;6.737e-21	6.012e-01;1.000e+00;1.000e+00;1.000e+00;9.879e-01;1.000e+00	0.0616;0.0024;0.0054;0.0143;0.9162;0.0006	0.0479;0.0002;0.0072;0.0238;0.9166;0.0017	s|1e1.1o1|1e2.1o1|1e3.1o1|1e4.1o1|1e5.1o1|1e6.1o2	6	7	0;1;1;1;0;0	chr11	-	64277043-64284182;64274222-64284182;64274217-64284182;64272898-64284182;64271803-64284182;64270337-64284182	na-64274217;na-64274222;64269830-64270337;64271613-64271868;64272719-64272898;64276761-64277043;64284182-64284376		http://genome.ucsc.edu/cgi-bin/hgTracks?db=hg38&position=chr11%3A64284376-64269830
BAD	ENSG00000002330.13	ENSG00000002330.13:t:64269830-64270337	0.0000;0.0000;0.0000	6.737e-21;6.737e-21;6.737e-21	1.000e+00;1.000e+00;1.000e+00	0.0008;0.9972;0.0018	0.0020;0.9918;0.0065	t|1e1.1o1|1e2.1o1|2e2.1o1	3	3	0;0;1	chr11	-	64270337-64284182;64270337-64271613;64270334-64271613	64269830-64270337;64271613-64271868;64284182-64284376		http://genome.ucsc.edu/cgi-bin/hgTracks?db=hg38&position=chr11%3A64284376-64269830
BAD	ENSG00000002330.13	ENSG00000002330.13:t:64271613-64271868	-0.0281;0.0000;0.0000	5.096e-13;6.737e-21;6.740e-21	5.565e-01;1.000e+00;9.997e-01	0.9547;0.0182;0.0265	0.9402;0.0249;0.0353	t|1e1.1o1|1e2.1o1|1e3.1o1	3	4	0;0;0	chr11	-	64271803-64284182;64271803-64276904;64271803-64272719	64271613-64271868;64272719-64272898;64276761-64277043;64284182-64284376		http://genome.ucsc.edu/cgi-bin/hgTracks?db=hg38&position=chr11%3A64284376-64271613
ICA1	ENSG00000003147.19	ENSG00000003147.19:s:8141765-8141817	-0.0097;0.0097	2.302e-03;2.302e-03	6.925e-01;6.925e-01	0.9244;0.0756	0.9033;0.0967	s|1e1.1o1|1e2.1o1	2	3	0;1	chr7	-	8139047-8141765;8138881-8141765	8138840-8138881;8138985-8139047;8141765-8141817		http://genome.ucsc.edu/cgi-bin/hgTracks?db=hg38&position=chr7%3A8141817-8138840
ICA1	ENSG00000003147.19	ENSG00000003147.19:s:8143875-8143972	0.0000;-0.0000	6.738e-21;2.094e-14	1.000e+00;1.000e+00	0.0010;0.9990	0.0086;0.9914	s|1e1.1o1|1e2.1o1	2	3	0;0	chr7	-	8142055-8143875;8141817-8143875	8141765-8141817;8141969-8142055;8143875-8143972		http://genome.ucsc.edu/cgi-bin/hgTracks?db=hg38&position=chr7%3A8143972-8141765
ICA1	ENSG00000003147.19	ENSG00000003147.19:s:8158331-8158652	-0.0000;0.0000	7.602e-21;6.737e-21	1.000e+00;1.000e+00	0.9990;0.0010	0.9989;0.0011	s|1e1.1o2|1e2.1o1	2	3	0;0	chr7	-	8157214-8158527;8128142-8158527	8127873-8128142;8156557-8157764;8158331-8158652		http://genome.ucsc.edu/cgi-bin/hgTracks?db=hg38&position=chr7%3A8158652-8127873
ICA1	ENSG00000003147.19	ENSG00000003147.19:s:8228601-8228673	0.0315;0.0000;-0.0285	6.471e-02;6.737e-21;5.750e-02	4.141e-01;1.000e+00;4.355e-01	0.0482;0.0023;0.9499	0.0964;0.0006;0.9030	s|1e1.1o1|1e2.1o1|1e3.1o1	3	4	0;0;0	chr7	-	8227851-8228601;8223559-8228601;8221398-8228601	8221275-8221398;8223488-8223559;8227638-8227851;8228601-8228673		http://genome.ucsc.edu/cgi-bin/hgTracks?db=hg38&position=chr7%3A8228673-8221275
ICA1	ENSG00000003147.19	ENSG00000003147.19:s:8235910-8236005	-0.0209;0.0122;0.0000	3.441e-02;1.834e-02;6.738e-21	5.112e-01;6.028e-01;9.999e-01	0.7702;0.2264;0.0040	0.7378;0.2464;0.0162	s|1e1.1o3|1e1.2o3|1e1.3o3	3	2	0;0;0	chr7	-	8232755-8235910;8232752-8235910;8232733-8235910	8232590-8232755;8235910-8236005		http://genome.ucsc.edu/cgi-bin/hgTracks?db=hg38&position=chr7%3A8236005-8232590
ICA1	ENSG00000003147.19	ENSG00000003147.19:s:8262094-8262273	0.0455;-0.0455;-0.0000	1.702e-01;1.698e-01;6.737e-21	2.606e-01;2.609e-01;1.000e+00	0.7796;0.2193;0.0011	0.8420;0.1569;0.0010	s|1e1.1o2|1e1.2o2|1e2.1o1	3	3	0;1;0	chr7	-	8236005-8262094;8235940-8262094;8128142-8262094	8127873-8128142;8235910-8236005;8262094-8262273		http://genome.ucsc.edu/cgi-bin/hgTracks?db=hg38&position=chr7%3A8262273-8127873
ICA1	ENSG00000003147.19	ENSG00000003147.19:t:8113593-8114044	-0.0000;0.0000	3.061e-12;6.740e-21	9.996e-01;9.996e-01	0.9862;0.0138	0.9837;0.0163	t|1e1.1o1|1e2.1o1	2	3	0;1	chr7	-	8114044-8127873;8114044-8115496	8113593-8114044;8115496-na;8127873-8128142		http://genome.ucsc.edu/cgi-bin/hgTracks?db=hg38&position=chr7%3A8128142-8113593
ICA1	ENSG00000003147.19	ENSG00000003147.19:t:8127873-8128142	0.0000;0.0000;0.0022;-0.0025	6.737e-21;6.737e-21;3.390e-07;5.173e-07	1.000e+00;1.000e+00;9.146e-01;9.038e-01	0.0004;0.0004;0.0144;0.9848	0.0004;0.0004;0.0338;0.9653	t|1e1.1o1|1e2.1o1|1e3.1o2|1e3.2o2	4	4	0;0;0;0	chr7	-	8128142-8262094;8128142-8158527;8128142-8138843;8128142-8138840	8127873-8128142;8138840-8138881;8158331-8158652;8262094-8262273		http://genome.ucsc.edu/cgi-bin/hgTracks?db=hg38&position=chr7%3A8262273-8127873
ICA1	ENSG00000003147.19	ENSG00000003147.19:t:8138840-8138881	0.0071;-0.0071	1.433e-03;1.433e-03	7.340e-01;7.340e-01	0.0794;0.9206	0.0969;0.9031	t|1e1.1o1|1e2.1o1	2	3	1;0	chr7	-	8138881-8141765;8138881-8138985	8138840-8138881;8138985-8139047;8141765-8141817		http://genome.ucsc.edu/cgi-bin/hgTracks?db=hg38&position=chr7%3A8141817-8138840
ICA1	ENSG00000003147.19	ENSG00000003147.19:t:8141765-8141817	-0.0000;0.0000	9.574e-12;6.743e-21	9.994e-01;9.994e-01	0.9970;0.0030	0.9865;0.0135	t|1e1.1o1|1e2.1o1	2	3	0;0	chr7	-	8141817-8143875;8141817-8141969	8141765-8141817;8141969-8142055;8143875-8143972		http://genome.ucsc.edu/cgi-bin/hgTracks?db=hg38&position=chr7%3A8143972-8141765
ICA1	ENSG00000003147.19	ENSG00000003147.19:t:8218479-8218503	-0.0000;0.0000	6.763e-21;6.737e-21	1.000e+00;1.000e+00	0.9990;0.0010	0.9990;0.0010	t|1e1.1o1|1e2.1o1	2	3	0;0	chr7	-	8218503-8221275;8218503-8218604	8218479-8218503;8218604-8218951;8221275-8221398		http://genome.ucsc.edu/cgi-bin/hgTracks?db=hg38&position=chr7%3A8221398-8218479
ICA1	ENSG00000003147.19	ENSG00000003147.19:t:8221275-8221398	0.0227;-0.0218;0.0000	3.839e-03;2.948e-03;6.737e-21	5.781e-01;5.880e-01;1.000e+00	0.9407;0.0582;0.0021	0.9649;0.0321;0.0026	t|1e1.1o1|1e2.1o1|1e3.1o1	3	4	0;0;0	chr7	-	8221398-8228601;8221398-8227638;8221398-8223488	8221275-8221398;8223488-8223559;8227638-8227851;8228601-8228673		http://genome.ucsc.edu/cgi-bin/hgTracks?db=hg38&position=chr7%3A8228673-8221275
ICA1	ENSG00000003147.19	ENSG00000003147.19:t:8235910-8236005	-0.0000;0.0203;0.0034;0.0000;0.0000;0.0000;-0.0393;0.0117	6.737e-21;6.932e-02;1.723e-02;6.737e-21;6.737e-21;6.737e-21;1.083e-01;4.992e-04	1.000e+00;4.286e-01;6.034e-01;1.000e+00;1.000e+00;1.000e+00;3.374e-01;6.716e-01	0.0055;0.6339;0.1473;0.0003;0.0003;0.0003;0.1773;0.0357	0.0027;0.6604;0.1595;0.0003;0.0003;0.0003;0.1214;0.0533	t|1e1.1o1|1e2.1o1|1e3.1o1|1e4.1o2|1e4.2o2|2e1.1o1|2e2.1o1|2e3.1o1	8	5	0;0;0;0;0;0;1;0	chr7	-	8236005-8262440;8236005-8262094;8236005-8262000;8236005-8236810;8236005-8236806;8235940-8262440;8235940-8262094;8235940-8262000	8235910-8236005;8236806-8236894;8262000-8262069;8262094-8262273;8262440-8262687		http://genome.ucsc.edu/cgi-bin/hgTracks?db=hg38&position=chr7%3A8262687-8235910
ALS2	ENSG00000003393.15	ENSG00000003393.15:s:201705139-201705200	0.0011;-0.0011	8.139e-04;8.139e-04	8.276e-01;8.276e-01	0.9210;0.0790	0.9285;0.0715	s|1e1.1o2|1e1.2o2	2	2	0;1	chr2	-	201704603-201705139;201704583-201705139	201704454-201704603;201705139-201705200		http://genome.ucsc.edu/cgi-bin/hgTracks?db=hg38&position=chr2%3A201705200-201704454
ALS2	ENSG00000003393.15	ENSG00000003393.15:s:201715672-201715839	-0.0133;0.0133	1.972e-02;1.972e-02	6.061e-01;6.061e-01	0.1436;0.8564	0.1136;0.8864	s|1e1.1o1|1e2.1o1	2	3	1;0	chr2	-	201715178-201715672;201711108-201715672	na-201715178;201710991-201711108;201715672-201715839		http://genome.ucsc.edu/cgi-bin/hgTracks?db=hg38&position=chr2%3A201715839-201710991
ALS2	ENSG00000003393.15	ENSG00000003393.15:s:201718077-201718210	0.0011;-0.0635;0.0578	8.798e-04;2.510e-01;2.108e-01	8.519e-01;1.899e-01;2.201e-01	0.0655;0.7727;0.1601	0.0762;0.6920;0.2303	s|1e1.1o1|1e2.1o2|1e2.2o2	3	3	0;0;1	chr2	-	201716711-201718077;201715839-201718077;201715836-201718077	201715672-201715839;201716590-201716711;201718077-201718210		http://genome.ucsc.edu/cgi-bin/hgTracks?db=hg38&position=chr2%3A201718210-201715672
ALS2	ENSG00000003393.15	ENSG00000003393.15:s:201721990-201723120	0.0102;-0.0044;0.0032;-0.0013	4.475e-03;2.176e-03;9.918e-03;1.659e-06	6.891e-01;6.775e-01;6.529e-01;9.454e-01	0.0513;0.1034;0.8073;0.0312	0.0735;0.0997;0.8113;0.0158	s|1e1.1o1|1e2.1o1|1e3.1o1|1e4.1o2	4	5	1;0;0;1	chr2	-	201720535-201723043;201720128-201723043;201718210-201723043;201715839-201723043	na-201720535;201715672-201715839;201718077-201718210;201719986-201720128;201721990-201723120		http://genome.ucsc.edu/cgi-bin/hgTracks?db=hg38&position=chr2%3A201723120-201715672
ALS2	ENSG00000003393.15	ENSG00000003393.15:s:201726636-201726866	0.0000;-0.0000	3.331e-16;6.737e-21	1.000e+00;1.000e+00	0.9960;0.0040	0.9988;0.0012	s|1e1.1o1|2e1.1o1	2	2	0;1	chr2	-	201726549-201726664;201726549-201726636	201726484-201726552;201726636-201726866		http://genome.ucsc.edu/cgi-bin/hgTracks?db=hg38&position=chr2%3A201726866-201726484
ALS2	ENSG00000003393.15	ENSG00000003393.15:s:201728512-201728640	-0.0002;0.0002	4.907e-07;4.908e-07	9.898e-01;9.898e-01	0.9932;0.0068	0.9828;0.0172	s|1e1.1o1|1e2.1o1	2	3	0;0	chr2	-	201727775-201728512;201727278-201728512	201727212-201727278;201727705-201727775;201728512-201728640		http://genome.ucsc.edu/cgi-bin/hgTracks?db=hg38&position=chr2%3A201728640-201727212
ALS2	ENSG00000003393.15	ENSG00000003393.15:s:201738538-201738735	-0.0000;0.0000	2.177e-13;6.737e-21	1.000e+00;1.000e+00	0.9983;0.0017	0.9957;0.0043	s|1e1.1o1|2e1.1o1	2	2	0;0	chr2	-	201733438-201738670;201733438-201738538	201733276-201733453;201738538-201738735		http://genome.ucsc.edu/cgi-bin/hgTracks?db=hg38&position=chr2%3A201738735-201733276
ALS2	ENSG00000003393.15	ENSG00000003393.15:s:201746566-201746748	-0.0160;0.0160	2.282e-02;2.282e-02	5.736e-01;5.736e-01	0.0828;0.9172	0.0544;0.9456	s|1e1.1o1|2e1.1o1	2	2	1;0	chr2	-	201744429-201746628;201744429-201746566	201744258-201744429;201746566-201746748		http://genome.ucsc.edu/cgi-bin/hgTracks?db=hg38&position=chr2%3A201746748-201744258
ALS2	ENSG00000003393.15	ENSG00000003393.15:s:201757402-201757759	0.0000;-0.0000	6.737e-21;6.763e-21	1.000e+00;1.000e+00	0.0031;0.9969	0.0069;0.9931	s|1e1.1o1|1e2.1o1	2	3	1;0	chr2	-	201757141-201757402;201754671-201757402	na-201757141;201754503-201754671;201757402-201757759		http://genome.ucsc.edu/cgi-bin/hgTracks?db=hg38&position=chr2%3A201757759-201754503
ALS2	ENSG00000003393.15	ENSG00000003393.15:s:201767229-201767383	0.0216;-0.0000;-0.0300	2.213e-04;6.740e-21;2.374e-03	6.012e-01;9.997e-01;5.424e-01	0.0181;0.0159;0.9642	0.0554;0.0110;0.9351	s|1e1.1o1|1e2.1o1|1e3.1o1	3	4	0;0;0	chr2	-	201765827-201767229;201765603-201767229;201761818-201767229	201759457-201761818;201765383-201765603;201765653-201765827;201767229-201767383		http://genome.ucsc.edu/cgi-bin/hgTracks?db=hg38&position=chr2%3A201767383-201759457
ALS2	ENSG00000003393.15	ENSG00000003393.15:s:201780877-201780956	0.0016;-0.0006;0.0001;0.0017	6.932e-03;5.322e-06;1.519e-07;9.640e-03	7.059e-01;9.758e-01;9.936e-01;6.539e-01	0.0672;0.0211;0.0063;0.9056	0.0709;0.0041;0.0183;0.9075	s|1e1.1o1|1e2.1o1|1e3.1o1|1e4.1o1	4	5	1;0;0;0	chr2	-	201780491-201780877;201780083-201780877;201778487-201780877;201768945-201780877	na-201780491;201768866-201768945;201778441-201778487;201779979-201780083;201780877-201780956		http://genome.ucsc.edu/cgi-bin/hgTracks?db=hg38&position=chr2%3A201780956-201768866
ALS2	ENSG00000003393.15	ENSG00000003393.15:t:201715672-201715839	-0.0002;-0.0460;0.0016;0.0606	6.802e-21;1.662e-01;4.602e-04;2.211e-01	9.931e-01;2.608e-01;8.689e-01;2.108e-01	0.0267;0.7500;0.0703;0.1591	0.0116;0.6851;0.0742;0.2272	t|1e1.1o1|1e2.1o1|1e3.1o1|2e2.1o1	4	4	1;0;1;1	chr2	-	201715839-201723043;201715839-201718077;201715839-201716590;201715836-201718077	201715672-201715839;201716590-201716711;201718077-201718210;201721990-201723120		http://genome.ucsc.edu/cgi-bin/hgTracks?db=hg38&position=chr2%3A201723120-201715672
ALS2	ENSG00000003393.15	ENSG00000003393.15:t:201718077-201718210	0.0146;-0.0146	2.092e-02;2.092e-02	5.675e-01;5.675e-01	0.8315;0.1685	0.8553;0.1447	t|1e1.1o1|1e2.1o1	2	3	0;0	chr2	-	201718210-201723043;201718210-201719986	201718077-201718210;201719986-201720128;201721990-201723120		http://genome.ucsc.edu/cgi-bin/hgTracks?db=hg38&position=chr2%3A201723120-201718077
ALS2	ENSG00000003393.15	ENSG00000003393.15:t:201727212-201727278	0.0001;-0.0001	1.432e-08;1.442e-08	9.956e-01;9.956e-01	0.0060;0.9940	0.0172;0.9828	t|1e1.1o1|1e2.1o1	2	3	0;0	chr2	-	201727278-201728512;201727278-201727705	201727212-201727278;201727705-201727775;201728512-201728640		http://genome.ucsc.edu/cgi-bin/hgTracks?db=hg38&position=chr2%3A201728640-201727212
ALS2	ENSG00000003393.15	ENSG00000003393.15:t:201738538-201738735	-0.1444;0.1226;0.0111	8.006e-01;6.653e-01;9.968e-04	1.029e-02;3.234e-02;7.030e-01	0.9303;0.0451;0.0250	0.7895;0.1615;0.0509	t|1e1.1o2|1e1.2o2|1e2.1o1	3	3	0;1;1	chr2	-	201738735-201741674;201738735-201741571;201738735-201738979	201738538-201738735;201738979-na;201741184-201741854		http://genome.ucsc.edu/cgi-bin/hgTracks?db=hg38&position=chr2%3A201741854-201738538
ALS2	ENSG00000003393.15	ENSG00000003393.15:t:201741184-201741854	0.0000;0.0000	7.168e-21;6.737e-21	1.000e+00;1.000e+00	0.9986;0.0014	0.9989;0.0011	t|1e1.1o1|1e2.1o1	2	3	0;1	chr2	-	201741854-201744258;201741854-201742261	201741184-201741854;201742261-na;201744258-201744429		http://genome.ucsc.edu/cgi-bin/hgTracks?db=hg38&position=chr2%3A201744429-201741184
ALS2	ENSG00000003393.15	ENSG00000003393.15:t:201759457-201761818	-0.0011;0.0000;0.0000;-0.0003	5.183e-09;6.737e-21;6.737e-21;1.628e-10	9.084e-01;1.000e+00;1.000e+00;9.836e-01	0.9653;0.0005;0.0021;0.0320	0.9617;0.0004;0.0117;0.0266	t|1e1.1o1|1e2.1o3|1e2.2o3|1e2.3o3	4	3	0;0;1;1	chr2	-	201761818-201767229;201761818-201765791;201761818-201765752;201761818-201765653	201759457-201761818;201765653-201765827;201767229-201767383		http://genome.ucsc.edu/cgi-bin/hgTracks?db=hg38&position=chr2%3A201767383-201759457
ALS2	ENSG00000003393.15	ENSG00000003393.15:t:201768866-201768945	-0.0051;-0.0005;0.0031	3.044e-04;4.340e-06;8.342e-05	7.854e-01;9.765e-01;8.847e-01	0.9723;0.0233;0.0020	0.9559;0.0085;0.0360	t|1e1.1o1|1e2.1o1|1e3.1o1	3	4	0;0;0	chr2	-	201768945-201780877;201768945-201779979;201768945-201778441	201768866-201768945;201778441-201778487;201779979-201780083;201780877-201780956		http://genome.ucsc.edu/cgi-bin/hgTracks?db=hg38&position=chr2%3A201780956-201768866
RBM5	ENSG00000003756.17	ENSG00000003756.17:s:50090370-50090451	0.0000;-0.0000;0.0000	6.737e-21;2.561e-19;6.744e-21	1.000e+00;9.992e-01;9.992e-01	0.0003;0.9879;0.0119	0.0003;0.9737;0.0261	s|1e1.1o1|1e2.1o1|1e3.1o1	3	4	1;0;1	chr3	+	50090451-50090697;50090451-50092043;50090451-50093720	50090370-50090451;50090697-50090871;50092043-50092208;50093718-50094330		http://genome.ucsc.edu/cgi-bin/hgTracks?db=hg38&position=chr3%3A50094330-50090370
RBM5	ENSG00000003756.17	ENSG00000003756.17:s:50092043-50092208	0.0000;0.0000	6.737e-21;6.737e-21	1.000e+00;1.000e+00	0.0015;0.9985	0.0014;0.9986	s|1e1.1o1|1e2.1o1	2	3	0;0	chr3	+	50092208-50092979;50092208-50093720	50092043-50092208;50092979-50093042;50093718-50094330		http://genome.ucsc.edu/cgi-bin/hgTracks?db=hg38&position=chr3%3A50094330-50092043
RBM5	ENSG00000003756.17	ENSG00000003756.17:s:50093718-50094330	0.0000;0.0000;0.0000	6.737e-21;6.737e-21;6.737e-21	1.000e+00;1.000e+00;1.000e+00	0.0113;0.0009;0.9879	0.0062;0.0008;0.9927	s|1e2.1o1|2e1.1o1|2e2.1o1	3	3	0;1;0	chr3	+	50093783-50099982;50093875-50099384;50093875-50099982	50093718-50094330;50099384-na;50099982-50100172		http://genome.ucsc.edu/cgi-bin/hgTracks?db=hg38&position=chr3%3A50100172-50093718
RBM5	ENSG00000003756.17	ENSG00000003756.17:s:50099982-50100172	0.0000;0.0029;-0.0026	6.737e-21;1.965e-05;2.015e-05	1.000e+00;8.775e-01;8.851e-01	0.0013;0.9165;0.0832	0.0003;0.9240;0.0757	s|1e1.1o2|1e1.2o2|1e2.1o1	3	3	1;0;0	chr3	+	50100051-50100300;50100051-50100532;50100051-50103083	50099982-50100172;50100300-50102225;50102337-50103166		http://genome.ucsc.edu/cgi-bin/hgTracks?db=hg38&position=chr3%3A50103166-50099982
RBM5	ENSG00000003756.17	ENSG00000003756.17:s:50102337-50103166	-0.0204;0.0204	1.250e-02;1.250e-02	5.704e-01;5.704e-01	0.8224;0.1776	0.7938;0.2062	s|1e1.1o1|1e2.1o1	2	3	0;0	chr3	+	50103166-50104248;50103166-50105077	50102337-50103166;50104248-50104308;50104577-50105142		http://genome.ucsc.edu/cgi-bin/hgTracks?db=hg38&position=chr3%3A50105142-50102337
RBM5	ENSG00000003756.17	ENSG00000003756.17:s:50104577-50105142	0.0061;0.0000;-0.0070	1.048e-06;6.737e-21;5.058e-10	7.704e-01;1.000e+00;7.126e-01	0.9369;0.0113;0.0501	0.9467;0.0074;0.0454	s|1e1.1o2|1e1.2o2|1e2.1o1	3	3	0;1;1	chr3	+	50105142-50105549;50105142-50105627;50105142-50106767	50104577-50105142;50105549-50105709;50106740-50106864		http://genome.ucsc.edu/cgi-bin/hgTracks?db=hg38&position=chr3%3A50106864-50104577
RBM5	ENSG00000003756.17	ENSG00000003756.17:s:50106740-50106864	0.0000;-0.0000	6.737e-21;6.737e-21	1.000e+00;1.000e+00	0.0048;0.9952	0.0111;0.9889	s|1e1.1o1|1e2.1o1	2	3	0;0	chr3	+	50106864-50107018;50106864-50107482	50106740-50106864;50107018-50107087;50107481-50107569		http://genome.ucsc.edu/cgi-bin/hgTracks?db=hg38&position=chr3%3A50107569-50106740
RBM5	ENSG00000003756.17	ENSG00000003756.17:s:50107481-50107569	-0.0000;0.0000	6.737e-21;6.737e-21	1.000e+00;1.000e+00	0.9982;0.0018	0.9869;0.0131	s|1e1.1o1|1e2.1o1	2	3	0;1	chr3	+	50107569-50108070;50107569-50109603	50107481-50107569;50108070-50108147;50109603-50109823		http://genome.ucsc.edu/cgi-bin/hgTracks?db=hg38&position=chr3%3A50109823-50107481
RBM5	ENSG00000003756.17	ENSG00000003756.17:s:50108070-50108147	0.0000;0.0000	6.737e-21;6.737e-21	1.000e+00;1.000e+00	0.9990;0.0010	0.9986;0.0014	s|1e1.1o1|1e2.1o1	2	3	0;1	chr3	+	50108147-50108232;50108147-50109603	50108070-50108147;50108232-50108305;50109603-50109823		http://genome.ucsc.edu/cgi-bin/hgTracks?db=hg38&position=chr3%3A50109823-50108070
RBM5	ENSG00000003756.17	ENSG00000003756.17:s:50109603-50109823	-0.0047;0.0139;0.0000;0.0000	4.905e-05;3.376e-06;6.737e-21;6.737e-21	8.326e-01;6.434e-01;1.000e+00;1.000e+00	0.8906;0.0966;0.0065;0.0068	0.8773;0.1105;0.0023;0.0099	s|1e1.1o1|1e2.1o2|1e2.2o2|1e3.2o2	4	4	0;0;1;1	chr3	+	50109688-50110379;50109688-50110679;50109688-50110682;50109688-50113383	50109603-50109823;50110379-50110463;50110679-50110892;50112614-50113544		http://genome.ucsc.edu/cgi-bin/hgTracks?db=hg38&position=chr3%3A50113544-50109603
RBM5	ENSG00000003756.17	ENSG00000003756.17:s:50110379-50110463	0.0013;-0.0013;0.0000	6.209e-12;7.406e-21;6.737e-21	9.304e-01;9.338e-01;1.000e+00	0.9634;0.0364;0.0002	0.9648;0.0350;0.0002	s|1e1.1o2|1e1.2o2|1e2.2o2	3	3	0;1;1	chr3	+	50110463-50110679;50110463-50110682;50110463-50113383	50110379-50110463;50110679-50110892;50112614-50113544		http://genome.ucsc.edu/cgi-bin/hgTracks?db=hg38&position=chr3%3A50113544-50110379
RBM5	ENSG00000003756.17	ENSG00000003756.17:s:50112614-50113544	0.0000;0.0000	6.737e-21;6.737e-21	1.000e+00;1.000e+00	0.9931;0.0069	0.9956;0.0044	s|1e1.1o1|1e2.1o1	2	3	0;1	chr3	+	50113544-50113950;50113544-50115428	50112614-50113544;50113950-50114099;50115352-50115607		http://genome.ucsc.edu/cgi-bin/hgTracks?db=hg38&position=chr3%3A50115607-50112614
RBM5	ENSG00000003756.17	ENSG00000003756.17:t:50090370-50090451	-0.0000;0.0000;0.0000	6.737e-21;6.737e-21;6.737e-21	1.000e+00;1.000e+00;1.000e+00	0.9938;0.0059;0.0004	0.9938;0.0058;0.0004	t|1e1.1o2|1e1.2o2|1e2.1o1	3	3	0;0;0	chr3	+	50089029-50090382;50089057-50090382;50090094-50090382	50088919-50089057;50089881-50090094;50090370-50090451		http://genome.ucsc.edu/cgi-bin/hgTracks?db=hg38&position=chr3%3A50090451-50088919
RBM5	ENSG00000003756.17	ENSG00000003756.17:t:50092043-50092208	0.0000;0.0000	6.737e-21;6.737e-21	1.000e+00;1.000e+00	0.9996;0.0004	0.9981;0.0019	t|1e1.1o1|1e2.1o1	2	3	0;1	chr3	+	50090451-50092043;50090871-50092043	50090370-50090451;50090697-50090871;50092043-50092208		http://genome.ucsc.edu/cgi-bin/hgTracks?db=hg38&position=chr3%3A50092208-50090370
RBM5	ENSG00000003756.17	ENSG00000003756.17:t:50093718-50094330	0.0000;-0.0000;0.0000	6.737e-21;6.737e-21;6.737e-21	1.000e+00;1.000e+00;1.000e+00	0.0084;0.9897;0.0014	0.0192;0.9802;0.0004	t|1e1.1o1|1e2.1o1|1e3.1o1	3	4	1;0;0	chr3	+	50090451-50093720;50092208-50093720;50093042-50093720	50090370-50090451;50092043-50092208;50092979-50093042;50093718-50094330		http://genome.ucsc.edu/cgi-bin/hgTracks?db=hg38&position=chr3%3A50094330-50090370
RBM5	ENSG00000003756.17	ENSG00000003756.17:t:50102337-50103166	-0.0024;0.0024;0.0000	1.124e-04;1.190e-04;6.737e-21	6.859e-01;6.845e-01;1.000e+00	0.1001;0.8995;0.0004	0.0920;0.9077;0.0003	t|1e1.1o1|1e2.1o2|1e2.2o2	3	3	0;0;1	chr3	+	50100051-50103083;50100605-50103083;50102225-50103083	50099982-50100172;50100300-50102225;50102337-50103166		http://genome.ucsc.edu/cgi-bin/hgTracks?db=hg38&position=chr3%3A50103166-50099982
RBM5	ENSG00000003756.17	ENSG00000003756.17:t:50104577-50105142	0.0133;-0.0133	1.865e-02;1.865e-02	6.202e-01;6.202e-01	0.1568;0.8432	0.1885;0.8115	t|1e1.1o1|1e2.1o1	2	3	0;0	chr3	+	50103166-50105077;50104308-50105077	50102337-50103166;50104248-50104308;50104577-50105142		http://genome.ucsc.edu/cgi-bin/hgTracks?db=hg38&position=chr3%3A50105142-50102337
RBM5	ENSG00000003756.17	ENSG00000003756.17:t:50106740-50106864	-0.0047;0.0047	1.144e-07;1.144e-07	7.621e-01;7.621e-01	0.0571;0.9429	0.0530;0.9470	t|1e1.1o1|1e2.1o1	2	3	1;0	chr3	+	50105142-50106767;50105709-50106767	50104577-50105142;50105549-50105709;50106740-50106864		http://genome.ucsc.edu/cgi-bin/hgTracks?db=hg38&position=chr3%3A50106864-50104577
RBM5	ENSG00000003756.17	ENSG00000003756.17:t:50107481-50107569	-0.0000;0.0000	6.737e-21;6.737e-21	1.000e+00;1.000e+00	0.9939;0.0061	0.9841;0.0159	t|1e1.1o1|1e2.1o1	2	3	0;0	chr3	+	50106864-50107482;50107087-50107482	50106740-50106864;50107018-50107087;50107481-50107569		http://genome.ucsc.edu/cgi-bin/hgTracks?db=hg38&position=chr3%3A50107569-50106740
RBM5	ENSG00000003756.17	ENSG00000003756.17:t:50109603-50109823	0.0000;0.0000;0.0000	6.737e-21;6.737e-21;6.737e-21	1.000e+00;1.000e+00;1.000e+00	0.0011;0.0007;0.9982	0.0086;0.0011;0.9905	t|1e1.1o1|1e2.1o1|1e3.1o1	3	4	1;1;0	chr3	+	50107569-50109603;50108147-50109603;50108304-50109603	50107481-50107569;50108070-50108147;50108232-50108305;50109603-50109823		http://genome.ucsc.edu/cgi-bin/hgTracks?db=hg38&position=chr3%3A50109823-50107481
RBM5	ENSG00000003756.17	ENSG00000003756.17:t:50110679-50110892	0.0117;-0.0093;0.0000;-0.0003	4.961e-04;4.320e-05;6.737e-21;6.875e-21	6.982e-01;6.945e-01;1.000e+00;9.853e-01	0.1010;0.8574;0.0066;0.0322	0.1207;0.8473;0.0025;0.0310	t|1e1.1o1|1e2.1o1|2e1.1o1|2e2.1o1	4	3	0;0;1;1	chr3	+	50109688-50110679;50110463-50110679;50109688-50110682;50110463-50110682	50109603-50109823;50110379-50110463;50110679-50110892		http://genome.ucsc.edu/cgi-bin/hgTracks?db=hg38&position=chr3%3A50110892-50109603
RBM5	ENSG00000003756.17	ENSG00000003756.17:t:50112614-50113544	0.0000;0.0000;0.0000;-0.0000;-0.0000	6.737e-21;6.737e-21;6.737e-21;1.116e-19;6.737e-21	1.000e+00;1.000e+00;1.000e+00;9.990e-01;1.000e+00	0.0002;0.0093;0.0002;0.9736;0.0159	0.0002;0.0136;0.0002;0.9715;0.0146	t|1e4.1o1|2e1.1o1|2e2.1o1|2e3.1o2|2e3.2o2	5	5	0;1;1;0;1	chr3	+	50112128-50113124;50109688-50113383;50110463-50113383;50110770-50113383;50110776-50113383	50109603-50109823;50110379-50110463;50110679-50110892;50112064-50112128;50112614-50113544		http://genome.ucsc.edu/cgi-bin/hgTracks?db=hg38&position=chr3%3A50113544-50109603
RBM5	ENSG00000003756.17	ENSG00000003756.17:t:50115352-50115607	0.0000;0.0000	6.737e-21;6.737e-21	1.000e+00;1.000e+00	0.0052;0.9948	0.0034;0.9966	t|1e1.1o1|1e2.1o1	2	3	1;0	chr3	+	50113544-50115428;50114251-50115428	50112614-50113544;50114251-50114251;50115352-50115607		http://genome.ucsc.edu/cgi-bin/hgTracks?db=hg38&position=chr3%3A50115607-50112614
RBM5	ENSG00000003756.17	ENSG00000003756.17:t:50117055-50117175	0.0000;0.0000;0.0000	6.737e-21;6.737e-21;6.737e-21	1.000e+00;1.000e+00;1.000e+00	0.0031;0.9954;0.0015	0.0006;0.9993;0.0001	t|1e1.1o1|2e1.1o1|2e2.1o1	3	3	1;0;0	chr3	+	50115980-50117055;50115980-50117074;50116717-50117074	50115906-50116231;50116545-50116717;50117055-50117175		http://genome.ucsc.edu/cgi-bin/hgTracks?db=hg38&position=chr3%3A50117175-50115906
ARF5	ENSG00000004059.11	ENSG00000004059.11:s:127588386-127588945	0.0000;0.0000;0.0000;0.0000	6.737e-21;6.737e-21;6.737e-21;6.737e-21	1.000e+00;1.000e+00;1.000e+00;1.000e+00	0.9906;0.0003;0.0055;0.0035	0.9942;0.0001;0.0035;0.0028	s|1e1.1o1|1e2.1o1|2e1.1o1|3e1.1o1	4	3	0;1;0;1	chr7	+	127588565-127589083;127588565-127589485;127588800-127589083;127588945-127589083	127588386-127588945;127589045-127589163;127589485-127589831		http://genome.ucsc.edu/cgi-bin/hgTracks?db=hg38&position=chr7%3A127589831-127588386
ARF5	ENSG00000004059.11	ENSG00000004059.11:s:127589045-127589163	0.0000;0.0000	6.737e-21;6.737e-21	1.000e+00;1.000e+00	0.9954;0.0046	0.9927;0.0073	s|1e1.1o1|1e2.1o1	2	3	0;1	chr7	+	127589163-127589485;127589163-127590066	127589045-127589163;127589485-127589831;127590066-127590137		http://genome.ucsc.edu/cgi-bin/hgTracks?db=hg38&position=chr7%3A127590137-127589045
ARF5	ENSG00000004059.11	ENSG00000004059.11:s:127590066-127590137	0.0000;0.0000	6.737e-21;6.737e-21	1.000e+00;1.000e+00	0.9962;0.0038	0.9971;0.0029	s|1e1.1o2|1e1.2o2	2	2	0;0	chr7	+	127590137-127590963;127590137-127590969	127590066-127590137;127590963-127591112		http://genome.ucsc.edu/cgi-bin/hgTracks?db=hg38&position=chr7%3A127591112-127590066
ARF5	ENSG00000004059.11	ENSG00000004059.11:t:127589045-127589163	0.0000;0.0000;0.0000;0.0000	6.737e-21;6.737e-21;6.737e-21;6.737e-21	1.000e+00;1.000e+00;1.000e+00;1.000e+00	0.0041;0.9865;0.0054;0.0035	0.0016;0.9922;0.0035;0.0028	t|1e1.1o1|1e2.1o3|1e2.2o3|1e2.3o3	4	3	1;0;0;1	chr7	+	127585664-127589083;127588565-127589083;127588800-127589083;127588945-127589083	na-127585664;127588386-127588945;127589045-127589163		http://genome.ucsc.edu/cgi-bin/hgTracks?db=hg38&position=chr7%3A127589163-127585654
ARF5	ENSG00000004059.11	ENSG00000004059.11:t:127589485-127589831	0.0000;0.0000	6.737e-21;6.737e-21	1.000e+00;1.000e+00	0.0004;0.9996	0.0001;0.9999	t|1e1.1o3|1e2.1o1	2	3	1;0	chr7	+	127588565-127589485;127589163-127589485	127588386-127588945;127589045-127589163;127589485-127589831		http://genome.ucsc.edu/cgi-bin/hgTracks?db=hg38&position=chr7%3A127589831-127588386
ARF5	ENSG00000004059.11	ENSG00000004059.11:t:127590066-127590137	0.0000;0.0000	6.737e-21;6.737e-21	1.000e+00;1.000e+00	0.0044;0.9956	0.0074;0.9926	t|1e1.1o1|1e2.1o1	2	3	1;0	chr7	+	127589163-127590066;127589594-127590066	127589045-127589163;127589485-127589831;127590066-127590137		http://genome.ucsc.edu/cgi-bin/hgTracks?db=hg38&position=chr7%3A127590137-127589045
SARM1	ENSG00000004139.14	ENSG00000004139.14:s:28381203-28381821	-0.0000;0.0000	1.506e-09;1.850e-09	9.995e-01;9.995e-01	0.0102;0.9898	0.0048;0.9952	s|1e1.1o1|1e2.1o1	2	3	1;0	chr17	+	28381821-28384095;28381821-28384357	28381203-28381821;28384095-28384233;28384357-28384569		http://genome.ucsc.edu/cgi-bin/hgTracks?db=hg38&position=chr17%3A28384569-28381203
SARM1	ENSG00000004139.14	ENSG00000004139.14:s:28385040-28385275	-0.0000;0.0006;-0.0007	6.737e-21;3.540e-06;5.062e-06	1.000e+00;9.725e-01;9.666e-01	0.0019;0.0069;0.9914	0.0013;0.0268;0.9719	s|1e1.1o1|1e2.1o2|1e2.2o2	3	3	0;0;0	chr17	+	28385275-28386608;28385275-28388123;28385275-28388174	28385040-28385275;28386608-28386681;28387998-28388276		http://genome.ucsc.edu/cgi-bin/hgTracks?db=hg38&position=chr17%3A28388276-28385040
SARM1	ENSG00000004139.14	ENSG00000004139.14:s:28387998-28388276	0.0264;-0.0264	5.253e-02;5.253e-02	4.507e-01;4.507e-01	0.9177;0.0823	0.9618;0.0382	s|1e1.1o2|1e1.2o2	2	2	0;0	chr17	+	28388276-28388350;28388276-28388360	28387998-28388276;28388350-28388539		http://genome.ucsc.edu/cgi-bin/hgTracks?db=hg38&position=chr17%3A28388539-28387998
SARM1	ENSG00000004139.14	ENSG00000004139.14:s:28395905-28396026	0.0389;-0.0389	1.030e-01;1.030e-01	3.436e-01;3.436e-01	0.0853;0.9147	0.1354;0.8646	s|1e1.1o1|2e1.1o1	2	2	1;0	chr17	+	28396019-28396157;28396026-28396157	28395905-28396026;28396157-28396820		http://genome.ucsc.edu/cgi-bin/hgTracks?db=hg38&position=chr17%3A28396820-28395905
SARM1	ENSG00000004139.14	ENSG00000004139.14:t:28381203-28381821	-0.0000;0.0000	6.737e-21;9.678e-13	1.000e+00;1.000e+00	0.0021;0.9979	0.0015;0.9985	t|1e1.1o1|1e2.1o1	2	3	0;0	chr17	+	28365165-28381203;28372502-28381203	28365116-28365165;28371694-28372502;28381203-28381821		http://genome.ucsc.edu/cgi-bin/hgTracks?db=hg38&position=chr17%3A28381821-28365116
SARM1	ENSG00000004139.14	ENSG00000004139.14:t:28384357-28384569	0.0001;-0.0001	1.264e-07;1.260e-07	9.958e-01;9.958e-01	0.9858;0.0142	0.9952;0.0048	t|1e1.1o1|1e2.1o1	2	3	0;1	chr17	+	28381821-28384357;28384233-28384357	28381203-28381821;28384095-28384233;28384357-28384569		http://genome.ucsc.edu/cgi-bin/hgTracks?db=hg38&position=chr17%3A28384569-28381203
SARM1	ENSG00000004139.14	ENSG00000004139.14:t:28387998-28388276	0.0003;0.0487;-0.0680;-0.0000	5.397e-07;1.890e-01;2.874e-01;6.737e-21	9.849e-01;2.417e-01;1.670e-01;1.000e+00	0.0054;0.8322;0.1619;0.0012	0.0248;0.9022;0.0771;0.0009	t|1e1.1o1|2e1.1o1|2e2.1o1|2e3.1o1	4	4	0;0;0;0	chr17	+	28385275-28388123;28385275-28388174;28385466-28388174;28386681-28388174	28385040-28385275;28385431-28385466;28386608-28386681;28387998-28388276		http://genome.ucsc.edu/cgi-bin/hgTracks?db=hg38&position=chr17%3A28388276-28385040
FKBP4	ENSG00000004478.8	ENSG00000004478.8:s:2794970-2795244	0.0000;0.0049;-0.0045	6.737e-21;8.878e-21;8.641e-21	1.000e+00;8.173e-01;8.412e-01	0.0004;0.9540;0.0459	0.0022;0.9610;0.0373	s|1e1.1o1|1e2.1o1|1e3.1o1	3	4	0;0;1	chr12	+	2795244-2796265;2795244-2797138;2795244-2797729	2794970-2795244;2795657-2796368;2797138-2797282;2797729-2797871		http://genome.ucsc.edu/cgi-bin/hgTracks?db=hg38&position=chr12%3A2797871-2794970
FKBP4	ENSG00000004478.8	ENSG00000004478.8:s:2797138-2797282	0.0000;0.0000	6.737e-21;6.737e-21	1.000e+00;1.000e+00	0.0040;0.9960	0.0023;0.9977	s|1e2.2o2|2e1.1o1	2	3	1;0	chr12	+	2797159-2798727;2797282-2797729	2797138-2797282;2797729-2797871;2798706-2798826		http://genome.ucsc.edu/cgi-bin/hgTracks?db=hg38&position=chr12%3A2798826-2797138
FKBP4	ENSG00000004478.8	ENSG00000004478.8:s:2799088-2799244	0.0000;0.0000	6.737e-21;6.737e-21	1.000e+00;1.000e+00	0.0002;0.9998	0.0001;0.9999	s|1e1.1o2|1e1.2o2	2	2	1;0	chr12	+	2799244-2799601;2799244-2799850	2799088-2799244;2799601-2799940		http://genome.ucsc.edu/cgi-bin/hgTracks?db=hg38&position=chr12%3A2799940-2799088
FKBP4	ENSG00000004478.8	ENSG00000004478.8:s:2800039-2800122	0.0000;0.0000	6.737e-21;6.737e-21	1.000e+00;1.000e+00	0.9933;0.0067	0.9962;0.0038	s|1e1.1o1|1e2.1o1	2	3	0;1	chr12	+	2800122-2800392;2800122-2801117	2800039-2800122;2800392-2800577;2801117-2801356		http://genome.ucsc.edu/cgi-bin/hgTracks?db=hg38&position=chr12%3A2801356-2800039
FKBP4	ENSG00000004478.8	ENSG00000004478.8:s:2801117-2801356	0.0000;0.0000	6.737e-21;6.737e-21	1.000e+00;1.000e+00	0.0001;0.9999	0.0007;0.9993	s|1e1.1o1|1e2.1o1	2	3	0;0	chr12	+	2801356-2801613;2801356-2803151	2801117-2801356;2801613-2801803;2803151-2803240		http://genome.ucsc.edu/cgi-bin/hgTracks?db=hg38&position=chr12%3A2803240-2801117
FKBP4	ENSG00000004478.8	ENSG00000004478.8:t:2797138-2797282	0.0000;0.0000;0.0000	6.737e-21;6.737e-21;6.737e-21	1.000e+00;1.000e+00;1.000e+00	0.9848;0.0064;0.0092	0.9851;0.0041;0.0107	t|1e1.1o1|1e2.1o1|1e3.1o1	3	4	0;0;0	chr12	+	2795244-2797138;2796368-2797138;2796964-2797138	2794970-2795244;2795657-2796368;2796681-2796964;2797138-2797282		http://genome.ucsc.edu/cgi-bin/hgTracks?db=hg38&position=chr12%3A2797282-2794970
FKBP4	ENSG00000004478.8	ENSG00000004478.8:t:2797729-2797871	-0.0019;0.0019	7.629e-21;7.573e-21	9.148e-01;9.148e-01	0.0431;0.9569	0.0375;0.9625	t|1e1.1o1|1e2.2o2	2	3	1;0	chr12	+	2795244-2797729;2797282-2797729	2794970-2795244;2797138-2797282;2797729-2797871		http://genome.ucsc.edu/cgi-bin/hgTracks?db=hg38&position=chr12%3A2797871-2794970
FKBP4	ENSG00000004478.8	ENSG00000004478.8:t:2798706-2798826	0.0000;0.0000	6.737e-21;6.737e-21	1.000e+00;1.000e+00	0.9952;0.0048	0.9974;0.0026	t|1e2.1o1|2e1.1o2	2	3	0;1	chr12	+	2797871-2798706;2797159-2798727	2797138-2797282;2797729-2797871;2798706-2798826		http://genome.ucsc.edu/cgi-bin/hgTracks?db=hg38&position=chr12%3A2798826-2797138
FKBP4	ENSG00000004478.8	ENSG00000004478.8:t:2801117-2801356	0.0000;0.0000	6.737e-21;6.737e-21	1.000e+00;1.000e+00	0.0050;0.9950	0.0030;0.9970	t|1e1.1o1|1e2.1o1	2	3	1;0	chr12	+	2800122-2801117;2800577-2801117	2800039-2800122;2800392-2800577;2801117-2801356		http://genome.ucsc.edu/cgi-bin/hgTracks?db=hg38&position=chr12%3A2801356-2800039
VPS50	ENSG00000004766.17	ENSG00000004766.17:s:93239866-93239950	-0.0000;-0.0044;0.0439;-0.0011;-0.0000	6.737e-21;5.660e-04;8.534e-02;5.078e-06;9.087e-10	1.000e+00;8.264e-01;3.640e-01;9.554e-01;9.992e-01	0.0065;0.0390;0.9162;0.0273;0.0132	0.0005;0.0258;0.9661;0.0084;0.0005	s|1e1.1o1|1e2.1o1|1e3.1o1|2e3.1o1|2e4.1o2	5	5	0;0;0;0;0	chr7	+	93239934-93240716;93239934-93246102;93239934-93252653;93239950-93252653;93239950-93253860	93239866-93239950;93240716-93240818;93246102-93246129;93252653-93252775;93253860-93253931		http://genome.ucsc.edu/cgi-bin/hgTracks?db=hg38&position=chr7%3A93253931-93239866
VPS50	ENSG00000004766.17	ENSG00000004766.17:s:93258357-93258392	-0.0000;0.0000	6.738e-21;5.191e-12	1.000e+00;1.000e+00	0.0075;0.9925	0.0038;0.9962	s|1e1.1o1|1e2.1o1	2	3	1;0	chr7	+	93258392-93258825;93258392-93259550	93258357-93258392;93258825-93258881;93259415-93259572		http://genome.ucsc.edu/cgi-bin/hgTracks?db=hg38&position=chr7%3A93259572-93258357
VPS50	ENSG00000004766.17	ENSG00000004766.17:s:93259614-93259632	-0.0273;0.0273	4.630e-02;4.630e-02	4.611e-01;4.611e-01	0.1203;0.8797	0.0749;0.9251	s|1e1.1o1|1e2.1o1	2	3	1;0	chr7	+	93259632-93260717;93259632-93271220	93259614-93259632;93260717-na;93271066-93271262		http://genome.ucsc.edu/cgi-bin/hgTracks?db=hg38&position=chr7%3A93271262-93259614
VPS50	ENSG00000004766.17	ENSG00000004766.17:s:93272635-93273488	0.0023;-0.0023	5.023e-03;5.023e-03	7.308e-01;7.308e-01	0.0812;0.9188	0.0897;0.9103	s|1e1.1o1|1e2.1o1	2	3	1;0	chr7	+	93272733-93275394;93272733-93276165	93272635-93273488;93275394-na;93275842-93276428		http://genome.ucsc.edu/cgi-bin/hgTracks?db=hg38&position=chr7%3A93276428-93272635
VPS50	ENSG00000004766.17	ENSG00000004766.17:s:93296742-93296959	0.0000;-0.0000	1.267e-14;6.737e-21	1.000e+00;1.000e+00	0.9982;0.0018	0.9985;0.0015	s|1e1.1o1|2e1.1o1	2	2	0;0	chr7	+	93296836-93297145;93296959-93297145	93296742-93296959;93297145-93297243		http://genome.ucsc.edu/cgi-bin/hgTracks?db=hg38&position=chr7%3A93297243-93296742
VPS50	ENSG00000004766.17	ENSG00000004766.17:s:93297145-93297243	-0.0000;0.0442;-0.0442	6.737e-21;1.527e-01;1.522e-01	1.000e+00;2.812e-01;2.820e-01	0.0011;0.8057;0.1932	0.0010;0.8680;0.1310	s|1e1.1o1|1e2.1o1|1e3.1o1	3	4	1;0;1	chr7	+	93297243-93300009;93297243-93303460;93297243-93308824	93297145-93297243;93300009-93300256;93303460-93303550;93308824-93308942		http://genome.ucsc.edu/cgi-bin/hgTracks?db=hg38&position=chr7%3A93308942-93297145
VPS50	ENSG00000004766.17	ENSG00000004766.17:s:93311166-93311272	0.0018;-0.0018;0.0000	8.441e-03;8.394e-03;6.737e-21	6.851e-01;6.843e-01;1.000e+00	0.1278;0.8712;0.0010	0.1407;0.8585;0.0008	s|1e1.1o1|1e2.1o1|1e3.1o1	3	4	0;0;0	chr7	+	93311272-93320376;93311272-93323611;93311272-93340598	93311166-93311272;93320376-93321170;93323250-93323732;93340598-93340870		http://genome.ucsc.edu/cgi-bin/hgTracks?db=hg38&position=chr7%3A93340870-93311166
VPS50	ENSG00000004766.17	ENSG00000004766.17:s:93334117-93334197	0.0000;-0.0000	6.737e-21;2.626e-18	1.000e+00;1.000e+00	0.0013;0.9987	0.0014;0.9986	s|1e1.1o1|1e2.1o1	2	3	1;0	chr7	+	93334197-93340598;93334197-93341427	93334117-93334197;93340598-93340870;93341427-93341575		http://genome.ucsc.edu/cgi-bin/hgTracks?db=hg38&position=chr7%3A93341575-93334117
VPS50	ENSG00000004766.17	ENSG00000004766.17:t:93252653-93252775	0.0417;-0.0011;-0.0000;-0.0173	7.120e-02;4.750e-06;6.737e-21;3.074e-03	3.874e-01;9.548e-01;1.000e+00;6.262e-01	0.9176;0.0275;0.0008;0.0557	0.9646;0.0084;0.0006;0.0260	t|1e1.1o2|1e1.2o2|1e2.1o1|1e3.1o1	4	4	0;0;0;0	chr7	+	93239934-93252653;93239950-93252653;93240818-93252653;93246129-93252653	93239866-93239950;93240716-93240818;93246102-93246129;93252653-93252775		http://genome.ucsc.edu/cgi-bin/hgTracks?db=hg38&position=chr7%3A93252775-93239866
VPS50	ENSG00000004766.17	ENSG00000004766.17:t:93253860-93253931	-0.0000;0.0000;0.0000	6.738e-21;8.189e-12;6.738e-21	9.999e-01;9.998e-01;9.999e-01	0.0118;0.9873;0.0009	0.0009;0.9883;0.0109	t|1e1.2o2|1e2.1o1|2e2.1o1	3	3	0;0;0	chr7	+	93239950-93253860;93252775-93253860;93252775-93253863	93239866-93239950;93252653-93252775;93253860-93253931		http://genome.ucsc.edu/cgi-bin/hgTracks?db=hg38&position=chr7%3A93253931-93239866
VPS50	ENSG00000004766.17	ENSG00000004766.17:t:93259415-93259572	0.0000;-0.0000	1.837e-10;1.506e-10	9.996e-01;9.996e-01	0.9884;0.0116	0.9965;0.0035	t|1e1.1o1|1e2.1o1	2	3	0;1	chr7	+	93258392-93259550;93258881-93259550	93258357-93258392;93258825-93258881;93259415-93259572		http://genome.ucsc.edu/cgi-bin/hgTracks?db=hg38&position=chr7%3A93259572-93258357
VPS50	ENSG00000004766.17	ENSG00000004766.17:t:93271066-93271262	0.0289;-0.0289	5.575e-02;5.575e-02	4.369e-01;4.369e-01	0.8838;0.1162	0.9258;0.0742	t|1e1.1o1|1e2.1o1	2	3	0;1	chr7	+	93259632-93271220;93261813-93271220	na-93261813;93259614-93259632;93271066-93271262		http://genome.ucsc.edu/cgi-bin/hgTracks?db=hg38&position=chr7%3A93271262-93259614
VPS50	ENSG00000004766.17	ENSG00000004766.17:t:93296742-93296959	0.0006;-0.0006	4.697e-05;4.697e-05	9.703e-01;9.703e-01	0.9811;0.0189	0.9827;0.0173	t|1e1.1o1|1e2.1o1	2	3	0;0	chr7	+	93294636-93296742;93295431-93296742	93294545-93294636;93295415-93295431;93296742-93296959		http://genome.ucsc.edu/cgi-bin/hgTracks?db=hg38&position=chr7%3A93296959-93294545
VPS50	ENSG00000004766.17	ENSG00000004766.17:t:93303460-93303550	0.0000;-0.0000	1.817e-13;6.737e-21	1.000e+00;1.000e+00	0.9980;0.0020	0.9983;0.0017	t|1e1.1o1|1e2.1o1	2	3	0;1	chr7	+	93297243-93303460;93300256-93303460	93297145-93297243;93300009-93300256;93303460-93303550		http://genome.ucsc.edu/cgi-bin/hgTracks?db=hg38&position=chr7%3A93303550-93297145
VPS50	ENSG00000004766.17	ENSG00000004766.17:t:93308824-93308942	-0.0316;0.0316	9.807e-02;9.807e-02	3.618e-01;3.618e-01	0.1837;0.8163	0.1397;0.8603	t|1e1.1o1|1e2.1o1	2	3	1;0	chr7	+	93297243-93308824;93306004-93308824	93297145-93297243;93305828-93306004;93308824-93308942		http://genome.ucsc.edu/cgi-bin/hgTracks?db=hg38&position=chr7%3A93308942-93297145
VPS50	ENSG00000004766.17	ENSG00000004766.17:t:93323250-93323732	0.0000;-0.0000	6.090e-13;6.737e-21	1.000e+00;1.000e+00	0.9953;0.0047	0.9956;0.0044	t|1e1.1o1|1e2.1o1	2	3	0;0	chr7	+	93311272-93323611;93321170-93323611	93311166-93311272;93320376-93321170;93323250-93323732		http://genome.ucsc.edu/cgi-bin/hgTracks?db=hg38&position=chr7%3A93323732-93311166
VPS50	ENSG00000004766.17	ENSG00000004766.17:t:93334117-93334197	0.0000;-0.0000	8.191e-16;6.737e-21	1.000e+00;1.000e+00	0.9984;0.0016	0.9984;0.0016	t|1e1.1o1|1e2.1o1	2	3	0;0	chr7	+	93323732-93334117;93333925-93334117	93323250-93323732;93333899-93333925;93334117-93334197		http://genome.ucsc.edu/cgi-bin/hgTracks?db=hg38&position=chr7%3A93334197-93323250
VPS50	ENSG00000004766.17	ENSG00000004766.17:t:93341427-93341575	-0.0000;0.0000	5.718e-14;6.737e-21	1.000e+00;1.000e+00	0.9964;0.0036	0.9955;0.0045	t|1e1.1o1|1e2.1o1	2	3	0;0	chr7	+	93334197-93341427;93340870-93341427	93334117-93334197;93340598-93340870;93341427-93341575		http://genome.ucsc.edu/cgi-bin/hgTracks?db=hg38&position=chr7%3A93341575-93334117
VPS50	ENSG00000004766.17	ENSG00000004766.17:t:93349875-93350033	-0.0107;0.0000;0.0158	8.755e-03;6.751e-21;2.354e-03	6.743e-01;9.985e-01;6.285e-01	0.9443;0.0159;0.0388	0.9245;0.0166;0.0611	t|1e1.1o1|1e2.1o1|2e1.1o1	3	3	0;1;0	chr7	+	93348807-93349875;93349422-93349875;93348807-93349879	na-93349422;93348711-93348807;93349875-93350033		http://genome.ucsc.edu/cgi-bin/hgTracks?db=hg38&position=chr7%3A93350033-93348711
UPF1	ENSG00000005007.13	ENSG00000005007.13:s:18831959-18832440	0.0000;0.0000	6.737e-21;6.737e-21	1.000e+00;1.000e+00	0.9984;0.0016	0.9961;0.0039	s|1e1.1o1|1e2.1o1	2	3	0;1	chr19	+	18832440-18845980;18832440-18847744	18831959-18832440;18845980-18846119;18847744-18847833		http://genome.ucsc.edu/cgi-bin/hgTracks?db=hg38&position=chr19%3A18847833-18831959
UPF1	ENSG00000005007.13	ENSG00000005007.13:s:18850075-18850242	-0.0000;0.0000	6.737e-21;6.737e-21	1.000e+00;1.000e+00	0.9981;0.0019	0.9901;0.0099	s|1e1.1o1|1e2.1o1	2	3	0;1	chr19	+	18850242-18850688;18850242-18852135	18850075-18850242;18850688-18850868;18852135-18852296		http://genome.ucsc.edu/cgi-bin/hgTracks?db=hg38&position=chr19%3A18852296-18850075
UPF1	ENSG00000005007.13	ENSG00000005007.13:s:18850688-18850868	0.0000;0.0000	6.737e-21;6.737e-21	1.000e+00;1.000e+00	0.0063;0.9937	0.0014;0.9986	s|1e1.1o1|1e2.1o1	2	3	0;0	chr19	+	18850868-18851050;18850868-18852135	18850688-18850868;18851050-18851129;18852135-18852296		http://genome.ucsc.edu/cgi-bin/hgTracks?db=hg38&position=chr19%3A18852296-18850688
UPF1	ENSG00000005007.13	ENSG00000005007.13:s:18852987-18853104	-0.0307;0.0307	4.255e-02;4.255e-02	4.598e-01;4.598e-01	0.8362;0.1638	0.7913;0.2087	s|1e1.1o1|2e1.1o1	2	2	0;0	chr19	+	18853071-18853252;18853104-18853252	18852987-18853104;18853252-18853361		http://genome.ucsc.edu/cgi-bin/hgTracks?db=hg38&position=chr19%3A18853361-18852987
UPF1	ENSG00000005007.13	ENSG00000005007.13:s:18853252-18853361	0.0000;0.0000	6.737e-21;6.737e-21	1.000e+00;1.000e+00	0.9989;0.0011	0.9905;0.0095	s|1e1.2o2|2e1.1o2	2	2	0;1	chr19	+	18853350-18854601;18853361-18854594	18853252-18853361;18854594-18854709		http://genome.ucsc.edu/cgi-bin/hgTracks?db=hg38&position=chr19%3A18854709-18853252
UPF1	ENSG00000005007.13	ENSG00000005007.13:s:18856186-18856300	0.0000;0.0000	6.737e-21;6.737e-21	1.000e+00;1.000e+00	0.9977;0.0023	0.9981;0.0019	s|1e1.1o1|1e2.1o1	2	3	0;1	chr19	+	18856300-18856877;18856300-18857320	18856186-18856300;18856877-18857020;18857320-18857533		http://genome.ucsc.edu/cgi-bin/hgTracks?db=hg38&position=chr19%3A18857533-18856186
UPF1	ENSG00000005007.13	ENSG00000005007.13:s:18859383-18860438	0.0000;0.0000;0.0000	6.737e-21;6.737e-21;6.737e-21	1.000e+00;1.000e+00;1.000e+00	0.0013;0.9960;0.0025	0.0002;0.9939;0.0060	s|1e1.1o2|1e1.2o2|1e2.1o1	3	3	1;0;1	chr19	+	18860438-18860627;18860438-18860826;18860438-18862010	18859383-18860438;18860627-18860982;18862010-18862152		http://genome.ucsc.edu/cgi-bin/hgTracks?db=hg38&position=chr19%3A18862152-18859383
UPF1	ENSG00000005007.13	ENSG00000005007.13:s:18860627-18860982	0.0000;0.0000	6.737e-21;6.737e-21	1.000e+00;1.000e+00	0.0079;0.9921	0.0007;0.9993	s|1e1.1o1|1e2.1o1	2	3	1;0	chr19	+	18860982-18861718;18860982-18862010	18860627-18860982;18861718-18861877;18862010-18862152		http://genome.ucsc.edu/cgi-bin/hgTracks?db=hg38&position=chr19%3A18862152-18860627
UPF1	ENSG00000005007.13	ENSG00000005007.13:s:18862933-18863612	0.0000;0.0000	6.737e-21;6.737e-21	1.000e+00;1.000e+00	0.9930;0.0070	0.9941;0.0059	s|1e1.1o1|1e2.1o1	2	3	0;1	chr19	+	18863612-18864170;18863612-18865289	18862933-18863612;18864170-18864251;18865289-18865450		http://genome.ucsc.edu/cgi-bin/hgTracks?db=hg38&position=chr19%3A18865450-18862933
UPF1	ENSG00000005007.13	ENSG00000005007.13:s:18865561-18865778	0.0000;0.0000	6.737e-21;6.737e-21	1.000e+00;1.000e+00	0.9990;0.0010	0.9985;0.0015	s|1e1.1o2|1e1.2o2	2	2	0;1	chr19	+	18865778-18866044;18865778-18866049	18865561-18865778;18866044-18866166		http://genome.ucsc.edu/cgi-bin/hgTracks?db=hg38&position=chr19%3A18866166-18865561
UPF1	ENSG00000005007.13	ENSG00000005007.13:t:18845980-18846119	0.0000;0.0000	6.737e-21;6.737e-21	1.000e+00;1.000e+00	0.9997;0.0003	0.9997;0.0003	t|1e1.1o1|1e2.1o1	2	3	0;0	chr19	+	18832440-18845980;18833283-18845980	18831959-18832440;18833130-18833283;18845980-18846119		http://genome.ucsc.edu/cgi-bin/hgTracks?db=hg38&position=chr19%3A18846119-18831959
UPF1	ENSG00000005007.13	ENSG00000005007.13:t:18847744-18847833	0.0000;0.0000	6.737e-21;6.737e-21	1.000e+00;1.000e+00	0.0021;0.9979	0.0047;0.9953	t|1e1.1o1|1e2.1o1	2	3	1;0	chr19	+	18832440-18847744;18846119-18847744	18831959-18832440;18845980-18846119;18847744-18847833		http://genome.ucsc.edu/cgi-bin/hgTracks?db=hg38&position=chr19%3A18847833-18831959
UPF1	ENSG00000005007.13	ENSG00000005007.13:t:18850075-18850242	0.0000;0.0000;0.0000;0.0000;0.0000;0.0000;0.0000	6.737e-21;6.737e-21;6.737e-21;6.737e-21;6.737e-21;6.737e-21;6.737e-21	1.000e+00;1.000e+00;1.000e+00;1.000e+00;1.000e+00;1.000e+00;1.000e+00	0.9992;0.0001;0.0001;0.0001;0.0001;0.0001;0.0001	0.9995;0.0001;0.0001;0.0001;0.0001;0.0001;0.0001	t|1e1.1o1|1e2.1o1|1e3.1o2|1e3.2o2|1e4.1o2|1e4.2o2|1e5.1o1	7	6	0;0;0;0;0;0;0	chr19	+	18847833-18850075;18848434-18850075;18849031-18850075;18849076-18850075;18849181-18850075;18849446-18850075;18849985-18850075	18847744-18847833;18848133-18848434;18849008-18849076;18849082-18849446;18849813-18849985;18850075-18850242		http://genome.ucsc.edu/cgi-bin/hgTracks?db=hg38&position=chr19%3A18850242-18847744
UPF1	ENSG00000005007.13	ENSG00000005007.13:t:18852135-18852296	0.0000;-0.0000;0.0000	6.737e-21;6.737e-21;6.737e-21	1.000e+00;1.000e+00;1.000e+00	0.0019;0.9877;0.0108	0.0092;0.9819;0.0084	t|1e1.1o1|1e2.1o1|1e3.1o1	3	4	1;0;0	chr19	+	18850242-18852135;18850868-18852135;18851129-18852135	18850075-18850242;18850688-18850868;18851050-18851129;18852135-18852296		http://genome.ucsc.edu/cgi-bin/hgTracks?db=hg38&position=chr19%3A18852296-18850075
UPF1	ENSG00000005007.13	ENSG00000005007.13:t:18857320-18857533	0.0000;0.0000	6.737e-21;6.737e-21	1.000e+00;1.000e+00	0.0018;0.9982	0.0015;0.9985	t|1e1.1o1|1e2.1o1	2	3	1;0	chr19	+	18856300-18857320;18857020-18857320	18856186-18856300;18856877-18857020;18857320-18857533		http://genome.ucsc.edu/cgi-bin/hgTracks?db=hg38&position=chr19%3A18857533-18856186
UPF1	ENSG00000005007.13	ENSG00000005007.13:t:18862010-18862152	0.0000;0.0000;0.0000	6.737e-21;6.737e-21;6.737e-21	1.000e+00;1.000e+00;1.000e+00	0.0026;0.9957;0.0014	0.0060;0.9931;0.0006	t|1e1.1o1|1e2.1o1|1e3.1o1	3	4	1;0;1	chr19	+	18860438-18862010;18860982-18862010;18861877-18862010	18859383-18860438;18860627-18860982;18861718-18861877;18862010-18862152		http://genome.ucsc.edu/cgi-bin/hgTracks?db=hg38&position=chr19%3A18862152-18859383
UPF1	ENSG00000005007.13	ENSG00000005007.13:t:18865289-18865450	0.0000;0.0000	6.737e-21;6.737e-21	1.000e+00;1.000e+00	0.0064;0.9936	0.0048;0.9952	t|1e1.1o1|1e2.1o1	2	3	1;0	chr19	+	18863612-18865289;18864251-18865289	18862933-18863612;18864170-18864251;18865289-18865450		http://genome.ucsc.edu/cgi-bin/hgTracks?db=hg38&position=chr19%3A18865450-18862933
SKAP2	ENSG00000005020.13	ENSG00000005020.13:s:26670091-26670192	0.0094;-0.0020;-0.0069	1.272e-02;6.040e-06;1.440e-04	6.660e-01;9.037e-01;7.697e-01	0.9250;0.0344;0.0427	0.9398;0.0274;0.0310	s|1e1.1o3|1e1.2o3|1e1.3o3	3	2	0;1;1	chr7	-	26669656-26670091;26669104-26670091;26669099-26670091	26667068-26669656;26670091-26670192		http://genome.ucsc.edu/cgi-bin/hgTracks?db=hg38&position=chr7%3A26670192-26667068
SKAP2	ENSG00000005020.13	ENSG00000005020.13:s:26844029-26844137	0.0000;0.0000;0.0000	6.737e-21;6.737e-21;6.737e-21	1.000e+00;1.000e+00;1.000e+00	0.0060;0.9936;0.0004	0.0003;0.9993;0.0003	s|1e1.1o1|1e2.1o1|1e3.1o1	3	4	0;0;1	chr7	-	26746686-26844030;26739964-26844030;26727006-26844030	26726682-26727006;26739887-26739964;26746567-26746686;26844029-26844137		http://genome.ucsc.edu/cgi-bin/hgTracks?db=hg38&position=chr7%3A26844137-26726682
SKAP2	ENSG00000005020.13	ENSG00000005020.13:s:26854137-26854162	0.0000;-0.0000	6.737e-21;6.737e-21	1.000e+00;1.000e+00	0.0021;0.9979	0.0095;0.9905	s|1e1.1o1|1e2.1o1	2	3	0;0	chr7	-	26848068-26854137;26844137-26854137	26844029-26844137;26847996-26848068;26854137-26854162		http://genome.ucsc.edu/cgi-bin/hgTracks?db=hg38&position=chr7%3A26854162-26844029
SKAP2	ENSG00000005020.13	ENSG00000005020.13:t:26726682-26727006	0.0000;0.0000	6.737e-21;6.737e-21	1.000e+00;1.000e+00	0.0008;0.9992	0.0006;0.9994	t|1e1.1o1|1e2.1o1	2	3	1;0	chr7	-	26727006-26844030;26727006-26738795	26726682-26727006;26738795-26738878;26844029-26844137		http://genome.ucsc.edu/cgi-bin/hgTracks?db=hg38&position=chr7%3A26844137-26726682
SKAP2	ENSG00000005020.13	ENSG00000005020.13:t:26739887-26739964	0.0000;0.0000	6.737e-21;6.737e-21	1.000e+00;1.000e+00	0.9993;0.0007	0.9995;0.0005	t|1e1.1o1|1e2.1o1	2	3	0;0	chr7	-	26739964-26844030;26739964-26742342	26739887-26739964;26742342-26742475;26844029-26844137		http://genome.ucsc.edu/cgi-bin/hgTracks?db=hg38&position=chr7%3A26844137-26739887
SKAP2	ENSG00000005020.13	ENSG00000005020.13:t:26844029-26844137	-0.0000;0.0000	6.737e-21;6.737e-21	1.000e+00;1.000e+00	0.9980;0.0020	0.9937;0.0063	t|1e1.1o1|1e2.1o1	2	3	0;0	chr7	-	26844137-26854137;26844137-26847996	26844029-26844137;26847996-26848068;26854137-26854162		http://genome.ucsc.edu/cgi-bin/hgTracks?db=hg38&position=chr7%3A26854162-26844029
SKAP2	ENSG00000005020.13	ENSG00000005020.13:t:26854785-26854890	0.0000;0.0000;0.0000;-0.0000;0.0000;0.0000;0.0000	6.737e-21;6.737e-21;6.738e-21;2.555e-15;6.737e-21;6.737e-21;6.737e-21	1.000e+00;1.000e+00;1.000e+00;9.999e-01;1.000e+00;1.000e+00;1.000e+00	0.0003;0.0003;0.0020;0.9968;0.0003;0.0003;0.0003	0.0002;0.0002;0.0148;0.9841;0.0002;0.0002;0.0002	t|1e1.1o1|1e2.1o2|1e2.2o2|1e3.1o1|1e4.1o1|1e5.1o1|1e6.1o1	7	7	0;0;1;0;0;0;0	chr7	-	26854890-26893839;26854890-26864842;26854890-26864827;26854890-26864363;26854890-26857920;26854890-26857451;26854890-26855118	26854785-26854890;26855118-26855151;26857451-26857678;26857920-26858159;26864363-26864590;26864827-26865113;26893839-26893973		http://genome.ucsc.edu/cgi-bin/hgTracks?db=hg38&position=chr7%3A26893973-26854785
DHX33	ENSG00000005100.13	ENSG00000005100.13:s:5450203-5450406	0.0011;-0.0011	9.587e-09;9.500e-09	9.531e-01;9.531e-01	0.9680;0.0320	0.9775;0.0225	s|1e1.1o1|1e2.1o1	2	3	0;1	chr17	-	5448895-5450203;5444513-5450203	5440917-5444513;5448809-5448895;5450203-5450406		http://genome.ucsc.edu/cgi-bin/hgTracks?db=hg38&position=chr17%3A5450406-5440917
DHX33	ENSG00000005100.13	ENSG00000005100.13:s:5453580-5453668	-0.0004;0.0004	8.276e-11;7.557e-21	9.178e-01;9.178e-01	0.9635;0.0365	0.9599;0.0401	s|1e1.1o1|1e2.1o1	2	3	0;1	chr17	-	5450934-5453580;5450406-5453580	5450203-5450406;5450807-5450934;5453580-5453668		http://genome.ucsc.edu/cgi-bin/hgTracks?db=hg38&position=chr17%3A5453668-5450203
DHX33	ENSG00000005100.13	ENSG00000005100.13:s:5455997-5456182	0.0021;-0.0014;0.0000	5.303e-08;1.145e-08;6.737e-21	9.112e-01;9.393e-01;1.000e+00	0.9614;0.0353;0.0026	0.9795;0.0202;0.0004	s|1e1.1o1|1e2.1o1|1e3.1o1	3	4	0;0;1	chr17	-	5455271-5455997;5453980-5455997;5453668-5455997	5453580-5453668;5453821-5453980;5455160-5455271;5455997-5456182		http://genome.ucsc.edu/cgi-bin/hgTracks?db=hg38&position=chr17%3A5456182-5453580
DHX33	ENSG00000005100.13	ENSG00000005100.13:s:5468571-5468982	-0.0000;0.0025;0.0021;-0.0000	6.737e-21;5.628e-03;5.671e-03;6.737e-21	1.000e+00;6.821e-01;7.052e-01;1.000e+00	0.0045;0.8017;0.1855;0.0069	0.0031;0.8053;0.1913;0.0004	s|1e1.1o1|1e2.1o1|1e3.1o1|1e4.1o1	4	5	1;0;0;0	chr17	-	5468441-5468571;5463689-5468571;5462546-5468571;5456182-5468571	na-5468441;5455997-5456182;5462319-5462546;5463529-5463689;5468571-5468982		http://genome.ucsc.edu/cgi-bin/hgTracks?db=hg38&position=chr17%3A5468982-5455997
DHX33	ENSG00000005100.13	ENSG00000005100.13:t:5440917-5444513	-0.0003;0.0003	6.843e-21;8.902e-12	9.888e-01;9.888e-01	0.0288;0.9712	0.0171;0.9829	t|1e1.1o1|1e2.1o1	2	3	1;0	chr17	-	5444513-5450203;5444513-5448809	5440917-5444513;5448809-5448895;5450203-5450406		http://genome.ucsc.edu/cgi-bin/hgTracks?db=hg38&position=chr17%3A5450406-5440917
DHX33	ENSG00000005100.13	ENSG00000005100.13:t:5450203-5450406	0.0058;-0.0058	5.689e-06;5.689e-06	7.157e-01;7.157e-01	0.0463;0.9537	0.0541;0.9459	t|1e1.1o1|1e2.1o1	2	3	1;0	chr17	-	5450406-5453580;5450406-5450807	5450203-5450406;5450807-5450934;5453580-5453668		http://genome.ucsc.edu/cgi-bin/hgTracks?db=hg38&position=chr17%3A5453668-5450203
DHX33	ENSG00000005100.13	ENSG00000005100.13:t:5453580-5453668	0.0000;0.0000	6.737e-21;6.737e-21	1.000e+00;1.000e+00	0.0027;0.9973	0.0004;0.9996	t|1e1.1o1|1e2.1o1	2	3	1;0	chr17	-	5453668-5455997;5453668-5453821	5453580-5453668;5453821-5453980;5455997-5456182		http://genome.ucsc.edu/cgi-bin/hgTracks?db=hg38&position=chr17%3A5456182-5453580
DHX33	ENSG00000005100.13	ENSG00000005100.13:t:5453821-5453980	-0.0063;0.0063	6.534e-06;6.534e-06	8.028e-01;8.028e-01	0.0423;0.9577	0.0189;0.9811	t|1e1.1o1|1e2.1o1	2	3	0;0	chr17	-	5453980-5455997;5453980-5455160	5453821-5453980;5455160-5455271;5455997-5456182		http://genome.ucsc.edu/cgi-bin/hgTracks?db=hg38&position=chr17%3A5456182-5453821
DHX33	ENSG00000005100.13	ENSG00000005100.13:t:5455997-5456182	-0.0000;0.0000;0.0000	6.737e-21;6.737e-21;6.737e-21	1.000e+00;1.000e+00;1.000e+00	0.0061;0.9917;0.0024	0.0004;0.9979;0.0017	t|1e1.1o1|1e2.1o1|1e3.1o1	3	4	0;0;1	chr17	-	5456182-5468571;5456182-5460939;5456182-5456343	5455997-5456182;5456343-na;5460939-5461363;5468571-5468982		http://genome.ucsc.edu/cgi-bin/hgTracks?db=hg38&position=chr17%3A5468982-5455997
DHX33	ENSG00000005100.13	ENSG00000005100.13:t:5462319-5462546	0.0111;-0.0111	1.177e-02;1.177e-02	6.357e-01;6.357e-01	0.1762;0.8238	0.1935;0.8065	t|1e1.1o1|1e2.1o1	2	3	0;0	chr17	-	5462546-5468571;5462546-5463529	5462319-5462546;5463529-5463689;5468571-5468982		http://genome.ucsc.edu/cgi-bin/hgTracks?db=hg38&position=chr17%3A5468982-5462319
CIAPIN1	ENSG00000005194.15	ENSG00000005194.15:s:57432487-57432560	0.0000;0.0000;0.0000;0.0000	6.737e-21;6.739e-21;6.737e-21;6.737e-21	1.000e+00;9.998e-01;1.000e+00;1.000e+00	0.0040;0.9726;0.0138;0.0093	0.0008;0.9759;0.0199;0.0035	s|1e1.1o1|1e2.1o1|1e3.1o1|1e4.1o1	4	5	0;0;0;0	chr16	-	57431470-57432487;57431266-57432487;57430339-57432487;57429280-57432487	57428187-57429280;57430258-57430646;57431151-57431266;57431317-57431470;57432487-57432560		http://genome.ucsc.edu/cgi-bin/hgTracks?db=hg38&position=chr16%3A57432560-57428187
CIAPIN1	ENSG00000005194.15	ENSG00000005194.15:s:57433648-57434212	0.0000;0.0000	6.737e-21;6.737e-21	1.000e+00;1.000e+00	0.9982;0.0018	0.9945;0.0055	s|1e1.1o1|1e2.1o1	2	3	0;0	chr16	-	57432560-57434044;57431266-57434044	57431151-57431266;57432487-57432560;57433648-57434212		http://genome.ucsc.edu/cgi-bin/hgTracks?db=hg38&position=chr16%3A57434212-57431151
CIAPIN1	ENSG00000005194.15	ENSG00000005194.15:s:57436656-57436732	0.0000;0.0000;0.0000	6.737e-21;6.737e-21;6.737e-21	1.000e+00;1.000e+00;1.000e+00	0.0002;0.9942;0.0056	0.0002;0.9930;0.0068	s|1e1.1o1|1e2.1o2|1e2.2o2	3	3	1;0;1	chr16	-	57435326-57436656;57434212-57436656;57434125-57436656	57433648-57434212;57435180-57435326;57436656-57436732		http://genome.ucsc.edu/cgi-bin/hgTracks?db=hg38&position=chr16%3A57436732-57433648
CIAPIN1	ENSG00000005194.15	ENSG00000005194.15:s:57439182-57439334	0.0000;0.0000;0.0000	6.737e-21;6.737e-21;6.737e-21	1.000e+00;1.000e+00;1.000e+00	0.0002;0.9855;0.0143	0.0002;0.9835;0.0163	s|1e2.1o2|2e1.1o1|2e2.1o2	3	3	0;0;0	chr16	-	57434212-57439186;57436732-57439182;57434212-57439182	57433648-57434212;57436656-57436732;57439182-57439334		http://genome.ucsc.edu/cgi-bin/hgTracks?db=hg38&position=chr16%3A57439334-57433648
CIAPIN1	ENSG00000005194.15	ENSG00000005194.15:s:57447342-57447420	0.0000;-0.0040;-0.0000;0.0122	6.737e-21;3.177e-03;6.737e-21;4.925e-03	1.000e+00;7.380e-01;1.000e+00;6.389e-01	0.0003;0.8841;0.0158;0.1006	0.0012;0.8692;0.0054;0.1255	s|1e1.1o3|1e1.2o3|1e1.3o3|1e2.2o2	4	3	0;0;0;0	chr16	-	57441010-57447342;57440983-57447342;57440959-57447342;57439295-57447342	57439182-57439334;57440953-57441403;57447342-57447420		http://genome.ucsc.edu/cgi-bin/hgTracks?db=hg38&position=chr16%3A57447420-57439182
CIAPIN1	ENSG00000005194.15	ENSG00000005194.15:t:57428187-57429280	0.0000;0.0000	6.737e-21;6.737e-21	1.000e+00;1.000e+00	0.0065;0.9935	0.0027;0.9973	t|1e1.1o1|1e2.1o1	2	3	0;0	chr16	-	57429280-57432487;57429280-57430258	57428187-57429280;57430258-57430646;57432487-57432560		http://genome.ucsc.edu/cgi-bin/hgTracks?db=hg38&position=chr16%3A57432560-57428187
CIAPIN1	ENSG00000005194.15	ENSG00000005194.15:t:57430258-57430646	0.0000;-0.0000	6.737e-21;6.737e-21	1.000e+00;1.000e+00	0.0114;0.9886	0.0158;0.9842	t|1e1.1o1|1e2.1o1	2	3	0;0	chr16	-	57430339-57432487;57430339-57431151	57430258-57430646;57431151-57431266;57432487-57432560		http://genome.ucsc.edu/cgi-bin/hgTracks?db=hg38&position=chr16%3A57432560-57430258
CIAPIN1	ENSG00000005194.15	ENSG00000005194.15:t:57431151-57431266	0.0000;0.0000	6.737e-21;6.737e-21	1.000e+00;1.000e+00	0.0019;0.9981	0.0067;0.9933	t|1e1.1o1|1e2.1o1	2	3	0;0	chr16	-	57431266-57434044;57431266-57432487	57431151-57431266;57432487-57432560;57433648-57434212		http://genome.ucsc.edu/cgi-bin/hgTracks?db=hg38&position=chr16%3A57434212-57431151
CIAPIN1	ENSG00000005194.15	ENSG00000005194.15:t:57432487-57432560	0.0000;0.0000	6.737e-21;6.737e-21	1.000e+00;1.000e+00	0.0004;0.9996	0.0003;0.9997	t|1e1.1o1|1e2.1o1	2	3	0;0	chr16	-	57432560-57440953;57432560-57434044	57432487-57432560;57433648-57434212;57440953-57441403		http://genome.ucsc.edu/cgi-bin/hgTracks?db=hg38&position=chr16%3A57441403-57432487
CIAPIN1	ENSG00000005194.15	ENSG00000005194.15:t:57433648-57434212	0.0000;0.0000;-0.0000;0.0000;0.0000	6.737e-21;6.737e-21;6.737e-21;6.737e-21;6.737e-21	1.000e+00;1.000e+00;1.000e+00;1.000e+00;1.000e+00	0.0001;0.0132;0.9803;0.0001;0.0055	0.0001;0.0156;0.9772;0.0001;0.0066	t|1e1.1o2|1e1.2o2|1e2.1o1|1e3.1o1|2e2.1o1	5	4	0;0;0;1;1	chr16	-	57434212-57439186;57434212-57439182;57434212-57436656;57434212-57435180;57434125-57436656	57433648-57434212;57435180-57435326;57436656-57436732;57439182-57439334		http://genome.ucsc.edu/cgi-bin/hgTracks?db=hg38&position=chr16%3A57439334-57433648
CIAPIN1	ENSG00000005194.15	ENSG00000005194.15:t:57439182-57439334	-0.0036;0.0138;-0.0028	9.517e-05;3.351e-10;2.192e-05	7.023e-01;6.260e-01;7.161e-01	0.7496;0.0469;0.2024	0.7430;0.0561;0.2017	t|1e2.1o1|2e1.1o1|2e2.1o1	3	3	0;0;0	chr16	-	57439334-57440772;57439295-57447342;57439295-57440772	57439182-57439334;57440772-57440933;57447342-57447420		http://genome.ucsc.edu/cgi-bin/hgTracks?db=hg38&position=chr16%3A57447420-57439182
FAM214B	ENSG00000005238.19	ENSG00000005238.19:s:35105941-35106009	-0.0013;-0.0000;0.0000	7.401e-09;6.740e-21;6.737e-21	9.361e-01;9.997e-01;1.000e+00	0.9730;0.0166;0.0101	0.9641;0.0209;0.0148	s|1e1.1o2|1e1.2o2|1e2.1o1	3	3	0;1;1	chr9	-	35105857-35105941;35105836-35105941;35105374-35105941	35104112-35105374;35105682-35105857;35105941-35106009		http://genome.ucsc.edu/cgi-bin/hgTracks?db=hg38&position=chr9%3A35106009-35104112
FAM214B	ENSG00000005238.19	ENSG00000005238.19:s:35106252-35106410	-0.0004;0.0004	5.736e-11;6.883e-21	9.834e-01;9.834e-01	0.9824;0.0176	0.9681;0.0319	s|1e1.1o1|1e2.1o2	2	3	0;1	chr9	-	35106009-35106252;35105857-35106252	35105682-35105857;35105941-35106009;35106252-35106410		http://genome.ucsc.edu/cgi-bin/hgTracks?db=hg38&position=chr9%3A35106410-35105682
FAM214B	ENSG00000005238.19	ENSG00000005238.19:s:35108594-35108737	-0.0000;0.0000	6.758e-21;6.737e-21	1.000e+00;1.000e+00	0.9932;0.0068	0.9869;0.0131	s|1e1.1o1|1e2.1o1	2	3	0;1	chr9	-	35108349-35108594;35107568-35108594	35107381-35107568;35108128-35108349;35108594-35108737		http://genome.ucsc.edu/cgi-bin/hgTracks?db=hg38&position=chr9%3A35108737-35107381
FAM214B	ENSG00000005238.19	ENSG00000005238.19:s:35115671-35115896	0.0125;-0.0005;0.0000;-0.0077	1.869e-02;3.053e-08;6.737e-21;1.386e-02	5.832e-01;9.792e-01;1.000e+00;6.164e-01	0.1305;0.0270;0.0032;0.8363	0.1446;0.0177;0.0049;0.8309	s|1e2.1o1|2e2.1o1|3e1.1o1|3e2.1o1	4	3	0;1;1;0	chr9	-	35108737-35115805;35108737-35115793;35114001-35115671;35108737-35115671	na-35114001;35108594-35108737;35115671-35115896		http://genome.ucsc.edu/cgi-bin/hgTracks?db=hg38&position=chr9%3A35115896-35108594
FAM214B	ENSG00000005238.19	ENSG00000005238.19:t:35104112-35105374	0.0000;-0.0000	6.737e-21;2.168e-17	1.000e+00;1.000e+00	0.0106;0.9894	0.0157;0.9843	t|1e1.1o1|1e2.1o1	2	3	1;0	chr9	-	35105374-35105941;35105374-35105682	35104112-35105374;35105682-35105857;35105941-35106009		http://genome.ucsc.edu/cgi-bin/hgTracks?db=hg38&position=chr9%3A35106009-35104112
FAM214B	ENSG00000005238.19	ENSG00000005238.19:t:35105682-35105857	0.0004;-0.0151;-0.0000	6.875e-21;1.910e-05;6.740e-21	9.843e-01;6.484e-01;9.997e-01	0.0169;0.9665;0.0164	0.0308;0.9485;0.0208	t|1e1.1o1|1e2.1o1|2e2.1o1	3	3	1;0;1	chr9	-	35105857-35106252;35105857-35105941;35105836-35105941	35105682-35105857;35105941-35106009;35106252-35106410		http://genome.ucsc.edu/cgi-bin/hgTracks?db=hg38&position=chr9%3A35106410-35105682
FAM214B	ENSG00000005238.19	ENSG00000005238.19:t:35107381-35107568	0.0354;0.0280;-0.0686	1.296e-01;1.750e-01;3.234e-01	3.132e-01;2.423e-01;1.264e-01	0.0624;0.5374;0.3966	0.1152;0.5891;0.2899	t|1e1.1o1|1e2.1o1|1e3.1o1	3	4	1;0;1	chr9	-	35107568-35108594;35107568-35108128;35107568-35107683	35107381-35107568;35107683-na;35108128-35108349;35108594-35108737		http://genome.ucsc.edu/cgi-bin/hgTracks?db=hg38&position=chr9%3A35108737-35107381
FAM214B	ENSG00000005238.19	ENSG00000005238.19:t:35108594-35108737	0.0000;0.0000;0.0097;-0.0000;-0.0103;-0.0000;-0.0000;0.0105;0.0000;0.0000	6.737e-21;6.737e-21;6.736e-03;6.748e-21;2.065e-02;6.737e-21;6.737e-21;1.112e-02;6.737e-21;6.737e-21	1.000e+00;1.000e+00;6.345e-01;9.988e-01;5.726e-01;1.000e+00;1.000e+00;6.328e-01;1.000e+00;1.000e+00	0.0032;0.0002;0.0990;0.0209;0.6491;0.0070;0.0061;0.2040;0.0059;0.0033	0.0065;0.0028;0.1091;0.0132;0.6356;0.0048;0.0015;0.2167;0.0015;0.0001	t|1e1.1o2|1e1.2o2|1e2.1o3|1e2.2o3|1e2.3o3|1e3.1o1|1e4.1o4|1e4.2o4|1e4.3o4|1e4.4o4	10	5	0;1;0;1;0;0;1;0;1;1	chr9	-	35108737-35116262;35108737-35115959;35108737-35115805;35108737-35115793;35108737-35115671;35108737-35112330;35108737-35111567;35108737-35111269;35108737-35111119;35108737-35110738	35108594-35108737;35110738-35111588;35112330-35112392;35115671-35115896;35115959-35116341		http://genome.ucsc.edu/cgi-bin/hgTracks?db=hg38&position=chr9%3A35116341-35108594
GCFC2	ENSG00000005436.14	ENSG00000005436.14:s:75670138-75670284	0.0000;-0.0000	1.624e-11;6.738e-21	9.999e-01;9.999e-01	0.9926;0.0074	0.9945;0.0055	s|1e1.1o1|1e2.1o1	2	3	0;0	chr2	-	75666053-75670138;75664783-75670138	75662705-75664783;75665929-75666053;75670138-75670284		http://genome.ucsc.edu/cgi-bin/hgTracks?db=hg38&position=chr2%3A75670284-75662705
GCFC2	ENSG00000005436.14	ENSG00000005436.14:s:75687827-75687977	-0.0155;0.0155	4.896e-02;4.896e-02	4.815e-01;4.815e-01	0.8403;0.1597	0.8203;0.1797	s|1e1.1o1|1e2.1o1	2	3	0;0	chr2	-	75680314-75687827;75673520-75687827	75673444-75673520;75680193-75680314;75687827-75687977		http://genome.ucsc.edu/cgi-bin/hgTracks?db=hg38&position=chr2%3A75687977-75673444
GCFC2	ENSG00000005436.14	ENSG00000005436.14:s:75689969-75690081	-0.0000;0.0000	3.889e-10;1.517e-10	9.992e-01;9.992e-01	0.9918;0.0082	0.9849;0.0151	s|1e1.1o1|1e2.1o1	2	3	0;1	chr2	-	75689225-75689969;75687977-75689969	75687827-75687977;75689026-75689225;75689969-75690081		http://genome.ucsc.edu/cgi-bin/hgTracks?db=hg38&position=chr2%3A75690081-75687827
GCFC2	ENSG00000005436.14	ENSG00000005436.14:s:75690488-75690719	0.0014;-0.0014	3.313e-05;3.313e-05	9.365e-01;9.365e-01	0.9719;0.0281	0.9823;0.0177	s|1e1.1o1|2e1.1o1	2	2	0;1	chr2	-	75690081-75690638;75690081-75690594	75689969-75690081;75690488-75690719		http://genome.ucsc.edu/cgi-bin/hgTracks?db=hg38&position=chr2%3A75690719-75689969
GCFC2	ENSG00000005436.14	ENSG00000005436.14:s:75694241-75694479	0.0206;-0.0206	6.025e-02;6.025e-02	4.489e-01;4.489e-01	0.7505;0.2495	0.7790;0.2210	s|1e1.1o1|1e2.1o1	2	3	0;0	chr2	-	75692100-75694241;75690719-75694241	75690488-75690719;75691977-75692100;75694241-75694479		http://genome.ucsc.edu/cgi-bin/hgTracks?db=hg38&position=chr2%3A75694479-75690488
GCFC2	ENSG00000005436.14	ENSG00000005436.14:s:75701190-75701372	-0.0000;0.0000	9.634e-11;6.738e-21	9.999e-01;9.999e-01	0.9975;0.0025	0.9919;0.0081	s|1e1.1o1|1e2.1o1	2	3	0;0	chr2	-	75696315-75701190;75694427-75701190	75694241-75694479;75696200-75696315;75701190-75701372		http://genome.ucsc.edu/cgi-bin/hgTracks?db=hg38&position=chr2%3A75701372-75694241
GCFC2	ENSG00000005436.14	ENSG00000005436.14:s:75706523-75706651	-0.0103;0.0129;-0.0004	1.710e-02;2.476e-02;1.411e-09	6.282e-01;5.535e-01;9.478e-01	0.1807;0.7889;0.0350	0.1659;0.8024;0.0327	s|1e1.1o2|1e1.2o2|1e2.1o1	3	3	1;0;0	chr2	-	75702447-75706523;75702423-75706523;75701287-75706523	75701190-75701372;75701796-75702447;75706523-75706651		http://genome.ucsc.edu/cgi-bin/hgTracks?db=hg38&position=chr2%3A75706651-75701190
GCFC2	ENSG00000005436.14	ENSG00000005436.14:s:75710444-75710985	0.0000;-0.0000	2.826e-13;6.739e-21	9.998e-01;9.998e-01	0.9846;0.0154	0.9873;0.0127	s|1e1.1o1|2e1.1o1	2	2	0;0	chr2	-	75706651-75710591;75706651-75710444	75706523-75706651;75710444-75710985		http://genome.ucsc.edu/cgi-bin/hgTracks?db=hg38&position=chr2%3A75710985-75706523
GCFC2	ENSG00000005436.14	ENSG00000005436.14:t:75662705-75664783	-0.0002;0.0002	1.584e-06;1.584e-06	9.927e-01;9.927e-01	0.0133;0.9867	0.0061;0.9939	t|1e1.1o1|1e2.1o1	2	3	0;0	chr2	-	75664783-75670138;75664783-75665929	75662705-75664783;75665929-75666053;75670138-75670284		http://genome.ucsc.edu/cgi-bin/hgTracks?db=hg38&position=chr2%3A75670284-75662705
GCFC2	ENSG00000005436.14	ENSG00000005436.14:t:75673444-75673520	0.0696;-0.0696	3.277e-01;3.277e-01	1.432e-01;1.432e-01	0.1505;0.8495	0.2306;0.7694	t|1e1.1o1|1e2.1o1	2	3	0;0	chr2	-	75673520-75687827;75673520-75680193	75673444-75673520;75680193-75680314;75687827-75687977		http://genome.ucsc.edu/cgi-bin/hgTracks?db=hg38&position=chr2%3A75687977-75673444
GCFC2	ENSG00000005436.14	ENSG00000005436.14:t:75687827-75687977	-0.0000;0.0000	9.143e-09;9.396e-09	9.989e-01;9.989e-01	0.0102;0.9898	0.0140;0.9860	t|1e1.1o1|1e2.1o1	2	3	1;0	chr2	-	75687977-75689969;75687977-75689026	75687827-75687977;75689026-75689225;75689969-75690081		http://genome.ucsc.edu/cgi-bin/hgTracks?db=hg38&position=chr2%3A75690081-75687827
GCFC2	ENSG00000005436.14	ENSG00000005436.14:t:75690488-75690719	-0.0057;0.0057	3.689e-02;3.689e-02	5.208e-01;5.208e-01	0.2245;0.7755	0.2127;0.7873	t|1e1.1o1|1e2.1o1	2	3	0;0	chr2	-	75690719-75694241;75690719-75691977	75690488-75690719;75691977-75692100;75694241-75694479		http://genome.ucsc.edu/cgi-bin/hgTracks?db=hg38&position=chr2%3A75694479-75690488
GCFC2	ENSG00000005436.14	ENSG00000005436.14:t:75694241-75694479	0.0000;-0.0000	6.738e-21;1.513e-11	9.999e-01;9.999e-01	0.0021;0.9979	0.0076;0.9924	t|1e1.1o1|1e2.1o1	2	3	0;0	chr2	-	75694427-75701190;75694427-75696200	75694241-75694479;75696200-75696315;75701190-75701372		http://genome.ucsc.edu/cgi-bin/hgTracks?db=hg38&position=chr2%3A75701372-75694241
GCFC2	ENSG00000005436.14	ENSG00000005436.14:t:75701190-75701372	-0.0034;-0.0005;0.0131	1.714e-02;1.291e-06;3.117e-02	6.328e-01;9.803e-01;5.395e-01	0.0883;0.0264;0.8860	0.0863;0.0069;0.9077	t|1e1.1o1|1e2.1o2|1e2.2o2	3	3	0;0;0	chr2	-	75701287-75706523;75701287-75702313;75701287-75702199	75701190-75701372;75701796-75702447;75706523-75706651		http://genome.ucsc.edu/cgi-bin/hgTracks?db=hg38&position=chr2%3A75706651-75701190
IBTK	ENSG00000005700.15	ENSG00000005700.15:s:82181879-82182028	-0.0316;-0.0000;0.0000;0.0368	3.703e-02;6.737e-21;6.737e-21;4.487e-02	4.675e-01;1.000e+00;1.000e+00;4.393e-01	0.1637;0.0102;0.0003;0.8242	0.1196;0.0091;0.0003;0.8697	s|1e1.1o2|1e1.2o2|1e2.1o1|1e3.1o1	4	4	1;1;0;0	chr6	-	82176026-82181879;82176001-82181879;82175002-82181879;82173438-82181879	82173367-82173578;82174898-82175002;82175904-82176026;82181879-82182028		http://genome.ucsc.edu/cgi-bin/hgTracks?db=hg38&position=chr6%3A82182028-82173367
IBTK	ENSG00000005700.15	ENSG00000005700.15:s:82191073-82191216	0.0000;0.0000	6.737e-21;6.737e-21	1.000e+00;1.000e+00	0.0033;0.9967	0.0007;0.9993	s|1e1.1o1|1e2.1o1	2	3	1;0	chr6	-	82189891-82191073;82182028-82191073	na-82189891;82181879-82182028;82191073-82191216		http://genome.ucsc.edu/cgi-bin/hgTracks?db=hg38&position=chr6%3A82191216-82181879
IBTK	ENSG00000005700.15	ENSG00000005700.15:s:82191331-82191879	-0.0071;0.0000;0.0000;-0.0001	2.595e-07;6.737e-21;6.737e-21;6.763e-21	7.593e-01;1.000e+00;1.000e+00;9.972e-01	0.9654;0.0058;0.0040;0.0233	0.9511;0.0121;0.0141;0.0190	s|1e1.1o3|1e1.2o3|1e1.3o3|1e2.1o1	4	3	0;1;1;1	chr6	-	82191216-82191787;82191208-82191787;82191179-82191787;82182028-82191787	82181879-82182028;82191073-82191216;82191331-82191879		http://genome.ucsc.edu/cgi-bin/hgTracks?db=hg38&position=chr6%3A82191879-82181879
IBTK	ENSG00000005700.15	ENSG00000005700.15:s:82196298-82196446	-0.0107;0.0107	3.892e-07;3.887e-07	7.050e-01;7.050e-01	0.9629;0.0371	0.9508;0.0492	s|1e1.1o2|1e1.2o2	2	2	0;0	chr6	-	82194642-82196298;82194595-82196298	82194479-82194642;82196298-82196446		http://genome.ucsc.edu/cgi-bin/hgTracks?db=hg38&position=chr6%3A82196446-82194479
IBTK	ENSG00000005700.15	ENSG00000005700.15:s:82200587-82200708	0.0000;0.0000	6.737e-21;6.737e-21	1.000e+00;1.000e+00	0.9978;0.0022	0.9944;0.0056	s|1e1.1o1|1e2.1o2	2	3	0;1	chr6	-	82200253-82200587;82196446-82200587	82196298-82196446;82200130-82200253;82200587-82200708		http://genome.ucsc.edu/cgi-bin/hgTracks?db=hg38&position=chr6%3A82200708-82196298
IBTK	ENSG00000005700.15	ENSG00000005700.15:s:82212707-82212793	-0.0020;0.0020	4.448e-08;4.445e-08	8.911e-01;8.911e-01	0.9706;0.0294	0.9639;0.0361	s|1e1.1o1|1e2.1o1	2	3	0;1	chr6	-	82211572-82212707;82211404-82212707	82211367-82211404;82211490-82211572;82212707-82212793		http://genome.ucsc.edu/cgi-bin/hgTracks?db=hg38&position=chr6%3A82212793-82211367
IBTK	ENSG00000005700.15	ENSG00000005700.15:s:82216076-82216250	-0.0000;0.0000	1.464e-20;6.737e-21	1.000e+00;1.000e+00	0.9946;0.0054	0.9930;0.0070	s|1e1.1o1|1e2.1o1	2	3	0;0	chr6	-	82214829-82216076;82212793-82216076	82212707-82212793;82214227-82214829;82216076-82216250		http://genome.ucsc.edu/cgi-bin/hgTracks?db=hg38&position=chr6%3A82216250-82212707
IBTK	ENSG00000005700.15	ENSG00000005700.15:s:82217960-82218137	0.0026;-0.0026	6.450e-05;6.450e-05	7.440e-01;7.440e-01	0.9436;0.0564	0.9488;0.0512	s|1e1.1o2|1e1.2o2	2	2	0;1	chr6	-	82216250-82217960;82216189-82217960	82216076-82216250;82217960-82218137		http://genome.ucsc.edu/cgi-bin/hgTracks?db=hg38&position=chr6%3A82218137-82216076
IBTK	ENSG00000005700.15	ENSG00000005700.15:s:82227164-82227302	0.0000;-0.0000	6.791e-21;6.737e-21	1.000e+00;1.000e+00	0.9969;0.0031	0.9904;0.0096	s|1e1.1o1|2e1.1o1	2	2	0;0	chr6	-	82225647-82227192;82225647-82227164	82225477-82225647;82227164-82227302		http://genome.ucsc.edu/cgi-bin/hgTracks?db=hg38&position=chr6%3A82227302-82225477
IBTK	ENSG00000005700.15	ENSG00000005700.15:s:82247562-82247754	0.0001;-0.0037;0.0000	1.586e-10;1.226e-05;1.542e-10	9.971e-01;8.269e-01;9.979e-01	0.0138;0.9725;0.0129	0.0207;0.9611;0.0179	s|1e1.1o1|1e2.1o2|1e3.1o1	3	4	1;0;1	chr6	-	82245871-82247562;82240843-82247562;82234255-82247562	82234159-82234255;82240166-82240843;82245803-82245871;82247562-82247754		http://genome.ucsc.edu/cgi-bin/hgTracks?db=hg38&position=chr6%3A82247754-82234159
IBTK	ENSG00000005700.15	ENSG00000005700.15:t:82173367-82173578	0.0230;-0.0222;0.0000	4.151e-02;3.607e-02;6.737e-21	4.886e-01;5.044e-01;1.000e+00	0.8138;0.1839;0.0014	0.8518;0.1479;0.0003	t|1e1.1o1|1e2.1o1|1e3.1o1	3	4	0;1;0	chr6	-	82173438-82181879;82173438-82175904;82173438-82174898	82173367-82173578;82174898-82175002;82175904-82176026;82181879-82182028		http://genome.ucsc.edu/cgi-bin/hgTracks?db=hg38&position=chr6%3A82182028-82173367
IBTK	ENSG00000005700.15	ENSG00000005700.15:t:82181879-82182028	-0.0001;0.0001;0.0000	6.764e-21;4.550e-13;6.737e-21	9.971e-01;9.966e-01;1.000e+00	0.0235;0.9760;0.0005	0.0183;0.9800;0.0017	t|1e1.1o1|1e2.1o1|1e3.1o1	3	4	1;0;1	chr6	-	82182028-82191787;82182028-82191073;82182028-82183285	82181879-82182028;82183285-na;82191073-82191216;82191331-82191879		http://genome.ucsc.edu/cgi-bin/hgTracks?db=hg38&position=chr6%3A82191879-82181879
IBTK	ENSG00000005700.15	ENSG00000005700.15:t:82196298-82196446	0.0000;-0.0017;0.0000;0.0040	6.737e-21;1.261e-03;6.740e-21;3.884e-06	1.000e+00;8.797e-01;9.997e-01;6.984e-01	0.0016;0.9363;0.0156;0.0451	0.0058;0.9258;0.0142;0.0505	t|1e1.1o1|1e2.1o2|1e2.2o2|2e2.1o2	4	3	1;0;1;0	chr6	-	82196446-82200587;82196446-82200141;82196446-82200130;82196401-82200141	82196298-82196446;82200130-82200253;82200587-82200708		http://genome.ucsc.edu/cgi-bin/hgTracks?db=hg38&position=chr6%3A82200708-82196298
IBTK	ENSG00000005700.15	ENSG00000005700.15:t:82211367-82211404	0.0009;-0.0009	6.023e-09;6.350e-09	9.219e-01;9.219e-01	0.0308;0.9692	0.0354;0.9646	t|1e1.1o1|1e2.1o1	2	3	1;0	chr6	-	82211404-82212707;82211404-82211490	82211367-82211404;82211490-82211572;82212707-82212793		http://genome.ucsc.edu/cgi-bin/hgTracks?db=hg38&position=chr6%3A82212793-82211367
IBTK	ENSG00000005700.15	ENSG00000005700.15:t:82212707-82212793	0.0000;-0.0001;-0.0002	6.737e-21;3.711e-10;1.761e-08	1.000e+00;9.889e-01;9.452e-01	0.0049;0.0267;0.9683	0.0061;0.0232;0.9701	t|1e1.1o1|1e2.1o2|1e2.2o2	3	3	0;1;0	chr6	-	82212793-82216076;82212793-82214231;82212793-82214227	82212707-82212793;82214227-82214829;82216076-82216250		http://genome.ucsc.edu/cgi-bin/hgTracks?db=hg38&position=chr6%3A82216250-82212707
IBTK	ENSG00000005700.15	ENSG00000005700.15:t:82234159-82234255	-0.0000;0.0000	1.511e-10;1.131e-10	9.990e-01;9.990e-01	0.0150;0.9850	0.0170;0.9830	t|1e1.1o1|1e2.2o2	2	3	1;0	chr6	-	82234255-82247562;82234255-82240166	82234159-82234255;82240166-82240843;82247562-82247754		http://genome.ucsc.edu/cgi-bin/hgTracks?db=hg38&position=chr6%3A82247754-82234159
IBTK	ENSG00000005700.15	ENSG00000005700.15:t:82240166-82240843	-0.0014;0.0014	3.898e-05;3.898e-05	9.368e-01;9.368e-01	0.9829;0.0171	0.9734;0.0266	t|1e1.1o1|1e2.1o1	2	3	0;1	chr6	-	82240843-82247562;82240843-82245803	82240166-82240843;82245803-82245871;82247562-82247754		http://genome.ucsc.edu/cgi-bin/hgTracks?db=hg38&position=chr6%3A82247754-82240166
MYCBP2	ENSG00000005810.18	ENSG00000005810.18:s:77065992-77066088	0.0000;0.0000	6.737e-21;6.738e-21	1.000e+00;1.000e+00	0.0011;0.9989	0.0010;0.9990	s|1e1.1o1|1e2.1o1	2	3	1;0	chr13	-	77065723-77065992;77064734-77065992	77064615-77064734;77065629-77065723;77065992-77066088		http://genome.ucsc.edu/cgi-bin/hgTracks?db=hg38&position=chr13%3A77066088-77064615
MYCBP2	ENSG00000005810.18	ENSG00000005810.18:s:77068565-77068831	0.0003;-0.0003	1.531e-07;1.529e-07	9.885e-01;9.885e-01	0.9803;0.0197	0.9885;0.0115	s|1e1.1o2|1e1.2o2	2	2	0;1	chr13	-	77067864-77068565;77067704-77068565	77067581-77067864;77068565-77068831		http://genome.ucsc.edu/cgi-bin/hgTracks?db=hg38&position=chr13%3A77068831-77067581
MYCBP2	ENSG00000005810.18	ENSG00000005810.18:s:77076751-77076849	-0.1434;0.1434	7.697e-01;7.697e-01	1.807e-02;1.807e-02	0.5912;0.4088	0.4343;0.5657	s|1e1.1o1|2e1.1o1	2	2	0;0	chr13	-	77070711-77076760;77070711-77076751	77070631-77070711;77076751-77076849		http://genome.ucsc.edu/cgi-bin/hgTracks?db=hg38&position=chr13%3A77076849-77070631
MYCBP2	ENSG00000005810.18	ENSG00000005810.18:s:77095358-77095602	0.0074;0.0000;-0.0128	7.414e-04;6.738e-21;2.072e-03	7.638e-01;9.999e-01;6.759e-01	0.0222;0.0012;0.9765	0.0406;0.0072;0.9496	s|1e2.1o1|2e1.1o1|2e2.1o1	3	3	0;1;0	chr13	-	77093332-77095531;77094768-77095358;77093332-77095358	77093165-77093332;77094655-77094768;77095358-77095602		http://genome.ucsc.edu/cgi-bin/hgTracks?db=hg38&position=chr13%3A77095602-77093165
MYCBP2	ENSG00000005810.18	ENSG00000005810.18:s:77118340-77118519	0.0051;-0.0051	7.642e-03;7.642e-03	6.661e-01;6.661e-01	0.0446;0.9554	0.0535;0.9465	s|1e1.1o1|1e2.1o1	2	3	0;0	chr13	-	77103310-77118340;77099013-77118340	77098068-77099013;77103209-77103310;77118340-77118519		http://genome.ucsc.edu/cgi-bin/hgTracks?db=hg38&position=chr13%3A77118519-77098068
MYCBP2	ENSG00000005810.18	ENSG00000005810.18:s:77121225-77121495	0.0384;0.0142;-0.0575	1.141e-01;4.877e-02;2.678e-01	3.323e-01;4.795e-01;1.780e-01	0.0717;0.2471;0.6869	0.1248;0.2709;0.6035	s|1e1.1o2|1e1.2o2|1e2.1o1	3	3	0;1;0	chr13	-	77118519-77121373;77118495-77121373;77099013-77121373	77098068-77099013;77118340-77118519;77121225-77121495		http://genome.ucsc.edu/cgi-bin/hgTracks?db=hg38&position=chr13%3A77121495-77098068
MYCBP2	ENSG00000005810.18	ENSG00000005810.18:s:77139196-77139336	0.0336;0.0250;-0.0300;-0.0344	1.071e-01;9.545e-02;4.042e-02;8.364e-02	3.450e-01;3.722e-01;4.644e-01;3.810e-01	0.1583;0.6538;0.0725;0.1082	0.2113;0.6928;0.0388;0.0578	s|1e1.1o1|1e2.1o2|1e2.2o2|1e3.1o1	4	4	0;0;1;1	chr13	-	77129230-77139196;77126542-77139196;77126485-77139196;77125468-77139196	77125336-77125468;77126318-77126542;77129156-77129230;77139196-77139336		http://genome.ucsc.edu/cgi-bin/hgTracks?db=hg38&position=chr13%3A77139336-77125336
MYCBP2	ENSG00000005810.18	ENSG00000005810.18:s:77157937-77158109	-0.0000;0.0000	3.002e-10;4.232e-10	9.999e-01;9.999e-01	0.0067;0.9933	0.0017;0.9983	s|1e1.1o1|1e2.1o1	2	3	1;0	chr13	-	77156724-77157937;77156202-77157937	na-77156724;77156058-77156202;77157937-77158109		http://genome.ucsc.edu/cgi-bin/hgTracks?db=hg38&position=chr13%3A77158109-77156058
MYCBP2	ENSG00000005810.18	ENSG00000005810.18:s:77185871-77186063	-0.0229;0.0229	8.721e-03;8.721e-03	5.659e-01;5.659e-01	0.9787;0.0213	0.9334;0.0666	s|1e1.1o2|1e1.2o2	2	2	0;1	chr13	-	77185377-77185871;77185371-77185871	77185103-77185377;77185871-77186063		http://genome.ucsc.edu/cgi-bin/hgTracks?db=hg38&position=chr13%3A77186063-77185103
MYCBP2	ENSG00000005810.18	ENSG00000005810.18:s:77233156-77233263	-0.0038;0.0038	1.015e-03;1.015e-03	8.522e-01;8.522e-01	0.0342;0.9658	0.0127;0.9873	s|1e1.1o1|1e2.1o1	2	3	1;0	chr13	-	77227157-77233156;77225554-77233156	77225435-77225554;77227042-77227157;77233156-77233263		http://genome.ucsc.edu/cgi-bin/hgTracks?db=hg38&position=chr13%3A77233263-77225435
MYCBP2	ENSG00000005810.18	ENSG00000005810.18:s:77243059-77243160	0.0171;-0.0171	6.667e-02;6.667e-02	4.334e-01;4.334e-01	0.7158;0.2842	0.7435;0.2565	s|1e1.1o1|1e2.1o1	2	3	0;1	chr13	-	77233263-77243059;77225554-77243059	77225435-77225554;77233156-77233263;77243059-77243160		http://genome.ucsc.edu/cgi-bin/hgTracks?db=hg38&position=chr13%3A77243160-77225435
MYCBP2	ENSG00000005810.18	ENSG00000005810.18:s:77262053-77262129	-0.0000;0.0000	6.737e-21;5.521e-12	1.000e+00;1.000e+00	0.0024;0.9976	0.0015;0.9985	s|1e1.1o2|1e1.2o2	2	2	1;0	chr13	-	77261634-77262053;77261375-77262053	77261171-77261634;77262053-77262129		http://genome.ucsc.edu/cgi-bin/hgTracks?db=hg38&position=chr13%3A77262129-77261171
MYCBP2	ENSG00000005810.18	ENSG00000005810.18:s:77267841-77267937	-0.0016;0.0016	2.338e-04;2.338e-04	9.360e-01;9.360e-01	0.0235;0.9765	0.0086;0.9914	s|1e1.1o1|1e2.1o1	2	3	1;0	chr13	-	77265969-77267841;77264002-77267841	na-77265969;77263929-77264002;77267841-77267937		http://genome.ucsc.edu/cgi-bin/hgTracks?db=hg38&position=chr13%3A77267937-77263929
MYCBP2	ENSG00000005810.18	ENSG00000005810.18:s:77273472-77273668	-0.0001;0.0001	2.480e-06;2.480e-06	9.943e-01;9.943e-01	0.0076;0.9924	0.0065;0.9935	s|1e1.1o1|1e2.1o1	2	3	0;0	chr13	-	77272399-77273472;77270538-77273472	77270296-77270538;77272323-77272399;77273472-77273668		http://genome.ucsc.edu/cgi-bin/hgTracks?db=hg38&position=chr13%3A77273668-77270296
MYCBP2	ENSG00000005810.18	ENSG00000005810.18:t:77064615-77064734	0.0000;0.0000	6.738e-21;6.737e-21	1.000e+00;1.000e+00	0.9989;0.0011	0.9990;0.0010	t|1e1.1o1|1e2.1o1	2	3	0;1	chr13	-	77064734-77065992;77064734-77065629	77064615-77064734;77065629-77065723;77065992-77066088		http://genome.ucsc.edu/cgi-bin/hgTracks?db=hg38&position=chr13%3A77066088-77064615
MYCBP2	ENSG00000005810.18	ENSG00000005810.18:t:77093165-77093332	0.0070;-0.0060;-0.0029	5.119e-04;4.901e-03;1.361e-04	7.753e-01;7.057e-01;8.432e-01	0.0212;0.9418;0.0352	0.0401;0.9351;0.0240	t|1e1.1o2|1e1.2o2|1e2.1o1	3	3	0;0;1	chr13	-	77093332-77095531;77093332-77095358;77093332-77094655	77093165-77093332;77094655-77094768;77095358-77095602		http://genome.ucsc.edu/cgi-bin/hgTracks?db=hg38&position=chr13%3A77095602-77093165
MYCBP2	ENSG00000005810.18	ENSG00000005810.18:t:77098068-77099013	-0.1536;0.1381;0.0015	7.993e-01;7.360e-01;2.729e-06	1.507e-02;2.360e-02;9.302e-01	0.6968;0.2818;0.0188	0.5220;0.4404;0.0333	t|1e1.1o1|1e2.1o1|1e3.1o1	3	4	0;0;0	chr13	-	77099013-77121373;77099013-77118340;77099013-77103209	77098068-77099013;77103209-77103310;77118340-77118519;77121225-77121495		http://genome.ucsc.edu/cgi-bin/hgTracks?db=hg38&position=chr13%3A77121495-77098068
MYCBP2	ENSG00000005810.18	ENSG00000005810.18:t:77125336-77125468	-0.0167;0.0167	2.612e-02;2.612e-02	5.654e-01;5.654e-01	0.0864;0.9136	0.0565;0.9435	t|1e1.1o1|1e2.1o1	2	3	1;0	chr13	-	77125468-77139196;77125468-77126318	77125336-77125468;77126318-77126542;77139196-77139336		http://genome.ucsc.edu/cgi-bin/hgTracks?db=hg38&position=chr13%3A77139336-77125336
MYCBP2	ENSG00000005810.18	ENSG00000005810.18:t:77126318-77126542	0.0174;0.0087;-0.0319	8.112e-02;5.273e-02;6.130e-02	4.003e-01;4.807e-01;4.208e-01	0.7050;0.2052;0.0809	0.7468;0.2174;0.0416	t|1e1.1o1|1e2.1o1|2e1.1o1	3	3	0;0;1	chr13	-	77126542-77139196;77126542-77129156;77126485-77139196	77126318-77126542;77129156-77129230;77139196-77139336		http://genome.ucsc.edu/cgi-bin/hgTracks?db=hg38&position=chr13%3A77139336-77126318
MYCBP2	ENSG00000005810.18	ENSG00000005810.18:t:77157937-77158109	0.0002;-0.0002	2.656e-06;2.656e-06	9.883e-01;9.883e-01	0.9826;0.0174	0.9870;0.0130	t|1e1.1o1|1e2.1o1	2	3	0;1	chr13	-	77158109-77161906;77158109-77160143	77157937-77158109;77160143-na;77161906-77161955		http://genome.ucsc.edu/cgi-bin/hgTracks?db=hg38&position=chr13%3A77161955-77157937
MYCBP2	ENSG00000005810.18	ENSG00000005810.18:t:77225435-77225554	-0.0264;0.0372;-0.0011	9.985e-02;1.498e-01;4.619e-05	3.624e-01;2.867e-01;9.557e-01	0.2722;0.7032;0.0220	0.2298;0.7643;0.0069	t|1e1.1o1|1e2.1o1|1e3.1o1	3	4	1;0;1	chr13	-	77225554-77243059;77225554-77233156;77225554-77227042	77225435-77225554;77227042-77227157;77233156-77233263;77243059-77243160		http://genome.ucsc.edu/cgi-bin/hgTracks?db=hg38&position=chr13%3A77243160-77225435
MYCBP2	ENSG00000005810.18	ENSG00000005810.18:t:77270296-77270538	-0.0000;0.0000	1.953e-08;1.921e-08	9.996e-01;9.996e-01	0.9962;0.0038	0.9934;0.0066	t|1e1.1o1|1e2.1o1	2	3	0;0	chr13	-	77270538-77273472;77270538-77272323	77270296-77270538;77272323-77272399;77273472-77273668		http://genome.ucsc.edu/cgi-bin/hgTracks?db=hg38&position=chr13%3A77273668-77270296
MYCBP2	ENSG00000005810.18	ENSG00000005810.18:t:77288161-77288376	-0.0020;0.0020	1.431e-04;1.431e-04	9.180e-01;9.180e-01	0.9951;0.0049	0.9657;0.0343	t|1e1.1o1|1e2.1o1	2	3	0;1	chr13	-	77288376-77296599;77288376-77290725	77288161-77288376;77290725-na;77296599-77296674		http://genome.ucsc.edu/cgi-bin/hgTracks?db=hg38&position=chr13%3A77296674-77288161
PDK2	ENSG00000005882.12	ENSG00000005882.12:s:50097513-50097796	0.0000;-0.0000	6.737e-21;6.737e-21	1.000e+00;1.000e+00	0.9954;0.0046	0.9991;0.0009	s|1e1.1o1|1e2.1o1	2	3	0;1	chr17	+	50097564-50105371;50097564-50105885	50097513-50097796;50105279-50105442;50105885-50106368		http://genome.ucsc.edu/cgi-bin/hgTracks?db=hg38&position=chr17%3A50106368-50097513
PDK2	ENSG00000005882.12	ENSG00000005882.12:s:50107076-50107153	-0.0020;0.0018;0.0000	1.104e-06;8.233e-07;6.737e-21	9.217e-01;9.292e-01;1.000e+00	0.9963;0.0029;0.0008	0.9648;0.0345;0.0007	s|1e1.1o2|1e1.2o2|1e2.1o1	3	3	0;1;1	chr17	+	50107153-50108156;50107153-50108159;50107153-50108319	50107076-50107153;50108001-50108245;50108319-50108417		http://genome.ucsc.edu/cgi-bin/hgTracks?db=hg38&position=chr17%3A50108417-50107076
PDK2	ENSG00000005882.12	ENSG00000005882.12:s:50109287-50109400	0.0000;0.0000	6.737e-21;6.737e-21	1.000e+00;1.000e+00	0.9974;0.0026	0.9978;0.0022	s|1e1.1o3|1e2.1o1	2	3	0;1	chr17	+	50109400-50109957;50109400-50119534	50109287-50109400;50109957-50112152;50119534-na		http://genome.ucsc.edu/cgi-bin/hgTracks?db=hg38&position=chr17%3A50119544-50109287
PDK2	ENSG00000005882.12	ENSG00000005882.12:t:50097423-50097449	-0.0011;0.0015;-0.0000;0.0020;0.0000;-0.0504;0.0000;0.0311	7.609e-07;3.283e-07;6.737e-21;3.708e-05;6.737e-21;1.538e-01;6.737e-21;6.937e-03	8.875e-01;9.378e-01;1.000e+00;8.729e-01;1.000e+00;2.752e-01;1.000e+00;5.287e-01	0.0347;0.0088;0.0023;0.0314;0.0003;0.8981;0.0003;0.0235	0.0345;0.0347;0.0003;0.0374;0.0003;0.8282;0.0003;0.0648	t|1e1.1o1|1e2.1o1|1e3.1o2|1e3.2o2|1e4.1o1|1e5.1o1|1e6.1o1|1e7.1o1	8	8	1;1;0;1;0;0;0;0	chr17	+	50090226-50097423;50094578-50097423;50094898-50097423;50094923-50097423;50095380-50097423;50095553-50097423;50095810-50097423;50096286-50097423	na-50090226;na-50094578;50094737-50094923;50095285-50095380;50095387-50095553;50095695-50095810;50096132-50096286;50097423-50097449		http://genome.ucsc.edu/cgi-bin/hgTracks?db=hg38&position=chr17%3A50097449-50090216
PDK2	ENSG00000005882.12	ENSG00000005882.12:t:50105279-50105442	0.0000;0.0000	6.737e-21;6.737e-21	1.000e+00;1.000e+00	0.9990;0.0010	0.9991;0.0009	t|1e1.1o1|1e2.1o1	2	3	0;0	chr17	+	50097564-50105371;50104393-50105371	50097513-50097796;50104324-50104393;50105279-50105442		http://genome.ucsc.edu/cgi-bin/hgTracks?db=hg38&position=chr17%3A50105442-50097513
PDK2	ENSG00000005882.12	ENSG00000005882.12:t:50105885-50106368	-0.0000;0.0000	6.737e-21;6.737e-21	1.000e+00;1.000e+00	0.0046;0.9954	0.0008;0.9992	t|1e1.1o1|1e2.1o1	2	3	1;0	chr17	+	50097564-50105885;50105442-50105885	50097513-50097796;50105279-50105442;50105885-50106368		http://genome.ucsc.edu/cgi-bin/hgTracks?db=hg38&position=chr17%3A50106368-50097513
PDK2	ENSG00000005882.12	ENSG00000005882.12:t:50108319-50108417	0.0000;0.0000	6.737e-21;8.210e-20	1.000e+00;1.000e+00	0.0012;0.9988	0.0012;0.9988	t|1e1.1o1|1e2.1o1	2	3	1;0	chr17	+	50107153-50108319;50108232-50108319	50107076-50107153;50108001-50108245;50108319-50108417		http://genome.ucsc.edu/cgi-bin/hgTracks?db=hg38&position=chr17%3A50108417-50107076
ZFX	ENSG00000005889.15	ENSG00000005889.15:s:24149629-24149794	-0.0000;-0.0328;-0.0189;0.0724;-0.0000	6.737e-21;1.673e-01;1.430e-02;3.547e-01;6.737e-21	1.000e+00;2.649e-01;5.847e-01;1.206e-01;1.000e+00	0.0011;0.4007;0.0562;0.5388;0.0011	0.0010;0.3434;0.0110;0.6449;0.0010	s|1e1.1o1|1e2.1o1|1e3.1o1|1e4.1o1|1e5.1o1	5	6	0;0;0;0;0	chrX	+	24149794-24150506;24149794-24151691;24149794-24152720;24149794-24172715;24149794-24207326	24149629-24149794;24150506-24150819;24151691-24151800;24152720-24152830;24172715-24172914;24207326-24207475		http://genome.ucsc.edu/cgi-bin/hgTracks?db=hg38&position=chrX%3A24207475-24149629
ZFX	ENSG00000005889.15	ENSG00000005889.15:s:24152720-24152830	0.0001;0.0262;-0.0250	9.136e-03;9.231e-02;1.016e-01	6.403e-01;3.768e-01;3.616e-01	0.0564;0.1498;0.7971	0.0506;0.1900;0.7582	s|1e1.1o1|1e2.1o1|1e3.1o1	3	4	1;0;0	chrX	+	24152830-24159499;24152830-24161715;24152830-24172715	24152720-24152830;24159499-24159802;24161715-24161842;24172715-24172914		http://genome.ucsc.edu/cgi-bin/hgTracks?db=hg38&position=chrX%3A24172914-24152720
ZFX	ENSG00000005889.15	ENSG00000005889.15:s:24172715-24172914	0.0063;-0.0649;-0.0001;0.0456	2.732e-02;2.165e-01;7.615e-09;1.737e-01	5.620e-01;2.193e-01;9.971e-01;2.571e-01	0.2614;0.1452;0.0161;0.5695	0.2809;0.0700;0.0127;0.6382	s|1e1.1o1|1e2.1o1|1e3.2o2|1e4.1o1	4	5	0;0;1;0	chrX	+	24172800-24173607;24172800-24175389;24172800-24177714;24172800-24179183	24172715-24172914;24173607-24173723;24175389-24175443;24177684-24177866;24179183-24179770		http://genome.ucsc.edu/cgi-bin/hgTracks?db=hg38&position=chrX%3A24179770-24172715
ZFX	ENSG00000005889.15	ENSG00000005889.15:s:24173607-24173723	-0.0238;0.0238	1.805e-01;1.805e-01	2.174e-01;2.174e-01	0.4641;0.5359	0.4084;0.5916	s|1e1.1o1|1e2.1o1	2	3	1;0	chrX	+	24173723-24175389;24173723-24179183	24173607-24173723;24175389-24175443;24179183-24179770		http://genome.ucsc.edu/cgi-bin/hgTracks?db=hg38&position=chrX%3A24179770-24173607
ZFX	ENSG00000005889.15	ENSG00000005889.15:s:24175389-24175443	0.0363;-0.0121;0.0365;-0.0541	1.982e-01;4.913e-02;1.572e-01;2.743e-01	2.262e-01;4.844e-01;2.742e-01;1.486e-01	0.1153;0.0845;0.0500;0.7360	0.1717;0.0578;0.1092;0.6461	s|1e1.1o1|1e2.1o2|1e2.2o2|1e3.1o1	4	4	1;0;1;1	chrX	+	24175443-24176460;24175443-24177684;24175443-24177714;24175443-24179183	24175389-24175443;24176460-24176667;24177684-24177866;24179183-24179770		http://genome.ucsc.edu/cgi-bin/hgTracks?db=hg38&position=chrX%3A24179770-24175389
ZFX	ENSG00000005889.15	ENSG00000005889.15:s:24179183-24179770	0.0000;0.0000	6.739e-21;6.737e-21	1.000e+00;1.000e+00	0.9988;0.0012	0.9990;0.0010	s|1e1.1o1|1e2.1o1	2	3	0;0	chrX	+	24179770-24207326;24179770-24207712	24179183-24179770;24207326-24207475;24207712-24207859		http://genome.ucsc.edu/cgi-bin/hgTracks?db=hg38&position=chrX%3A24207859-24179183
ZFX	ENSG00000005889.15	ENSG00000005889.15:s:24207712-24207859	0.0000;0.0000;-0.0000	1.034e-14;6.737e-21;6.737e-21	1.000e+00;1.000e+00;1.000e+00	0.9886;0.0007;0.0107	0.9900;0.0006;0.0094	s|1e1.1o1|1e2.2o2|2e1.1o1	3	3	0;0;1	chrX	+	24207855-24208218;24207855-24208900;24207859-24208218	24207712-24207859;24208218-24208370;24208546-24209099		http://genome.ucsc.edu/cgi-bin/hgTracks?db=hg38&position=chrX%3A24209099-24207712
ZFX	ENSG00000005889.15	ENSG00000005889.15:s:24208218-24208370	-0.0000;0.0009;-0.0000	1.535e-10;2.803e-07;3.118e-10	9.992e-01;9.621e-01;9.988e-01	0.0145;0.9702;0.0151	0.0058;0.9899;0.0043	s|1e1.1o2|1e1.2o2|1e2.1o1	3	3	1;0;1	chrX	+	24208370-24208546;24208370-24208900;24208370-24210193	24208218-24208370;24208546-24209099;24210193-24216255		http://genome.ucsc.edu/cgi-bin/hgTracks?db=hg38&position=chrX%3A24216255-24208218
ZFX	ENSG00000005889.15	ENSG00000005889.15:t:24151691-24151800	-0.0364;-0.0771;0.1294;0.0074;-0.0000	1.608e-01;3.693e-01;6.703e-01;7.473e-03;2.335e-07	2.719e-01;1.073e-01;3.340e-02;7.070e-01;9.996e-01	0.1474;0.7760;0.0599;0.0218;0.0021	0.0833;0.6551;0.2119;0.0469;0.0019	t|1e1.1o1|1e2.1o1|1e3.2o2|1e4.1o1|1e5.1o1	5	6	1;0;1;1;1	chrX	+	24149253-24151691;24149794-24151691;24150167-24151691;24151260-24151691;24151481-24151691	na-24151260;24149173-24149253;24149629-24149794;24149854-24150167;24151426-24151481;24151691-24151800		http://genome.ucsc.edu/cgi-bin/hgTracks?db=hg38&position=chrX%3A24151800-24149173
ZFX	ENSG00000005889.15	ENSG00000005889.15:t:24152720-24152830	-0.0389;0.0000;0.0406	1.027e-01;1.920e-08;1.109e-01	3.490e-01;9.998e-01;3.364e-01	0.0743;0.0025;0.9233	0.0179;0.0026;0.9795	t|1e1.1o1|1e2.1o1|1e3.1o1	3	4	0;0;0	chrX	+	24149794-24152720;24151481-24152720;24151800-24152720	24149629-24149794;24151426-24151481;24151691-24151800;24152720-24152830		http://genome.ucsc.edu/cgi-bin/hgTracks?db=hg38&position=chrX%3A24152830-24149629
ZFX	ENSG00000005889.15	ENSG00000005889.15:t:24172715-24172914	0.0032;0.0121;-0.0901;0.0451	1.061e-05;4.848e-02;4.399e-01;1.573e-01	8.824e-01;4.855e-01;9.154e-02;2.717e-01	0.0079;0.3305;0.5211;0.1375	0.0362;0.3549;0.4072;0.2025	t|1e1.1o1|1e2.1o1|1e3.1o1|1e4.1o1	4	5	1;0;0;0	chrX	+	24149253-24172715;24149794-24172715;24152830-24172715;24161842-24172715	24149173-24149253;24149629-24149794;24152720-24152830;24161715-24161842;24172715-24172914		http://genome.ucsc.edu/cgi-bin/hgTracks?db=hg38&position=chrX%3A24172914-24149173
ZFX	ENSG00000005889.15	ENSG00000005889.15:t:24175389-24175443	-0.0849;0.0849	4.070e-01;4.070e-01	8.446e-02;8.446e-02	0.6144;0.3856	0.4772;0.5228	t|1e1.1o1|1e2.1o1	2	3	0;1	chrX	+	24172800-24175389;24173723-24175389	24172715-24172914;24173607-24173723;24175389-24175443		http://genome.ucsc.edu/cgi-bin/hgTracks?db=hg38&position=chrX%3A24175443-24172715
ZFX	ENSG00000005889.15	ENSG00000005889.15:t:24179183-24179770	0.0072;-0.0051;-0.0382;-0.0028;0.0407	2.463e-02;9.220e-03;1.044e-01;3.991e-04;1.092e-01	5.723e-01;6.477e-01;3.422e-01;7.629e-01;3.283e-01	0.6268;0.1224;0.1636;0.0406;0.0478	0.6464;0.1111;0.1045;0.0394;0.1027	t|1e1.1o1|1e2.1o1|1e3.1o1|1e4.1o1|1e5.1o1	5	6	0;0;1;1;0	chrX	+	24172800-24179183;24173723-24179183;24175443-24179183;24176667-24179183;24177866-24179183	24172715-24172914;24173607-24173723;24175389-24175443;24176460-24176667;24177684-24177866;24179183-24179770		http://genome.ucsc.edu/cgi-bin/hgTracks?db=hg38&position=chrX%3A24179770-24172715
ZFX	ENSG00000005889.15	ENSG00000005889.15:t:24207326-24207475	0.0000;0.0000;0.0000	6.737e-21;6.737e-21;6.741e-21	1.000e+00;1.000e+00;1.000e+00	0.0008;0.0008;0.9984	0.0007;0.0007;0.9987	t|1e1.1o1|1e2.1o2|1e3.1o1	3	4	0;0;0	chrX	+	24149794-24207326;24150130-24207326;24179770-24207326	24149629-24149794;24149854-24150167;24179183-24179770;24207326-24207475		http://genome.ucsc.edu/cgi-bin/hgTracks?db=hg38&position=chrX%3A24207475-24149629
ZFX	ENSG00000005889.15	ENSG00000005889.15:t:24207712-24207859	0.0000;0.0000	6.737e-21;6.737e-21	1.000e+00;1.000e+00	0.0010;0.9990	0.0009;0.9991	t|1e1.1o1|1e2.1o1	2	3	0;0	chrX	+	24179770-24207712;24207475-24207712	24179183-24179770;24207326-24207475;24207712-24207859		http://genome.ucsc.edu/cgi-bin/hgTracks?db=hg38&position=chrX%3A24207859-24179183
ZFX	ENSG00000005889.15	ENSG00000005889.15:t:24208546-24209099	-0.0000;0.0000;0.0000	3.082e-10;6.737e-21;4.176e-10	9.991e-01;1.000e+00;9.989e-01	0.0146;0.0008;0.9846	0.0059;0.0006;0.9935	t|1e2.1o1|2e1.1o2|2e2.1o1	3	3	1;0;0	chrX	+	24208370-24208546;24207855-24208900;24208370-24208900	24207712-24207859;24208218-24208370;24208546-24209099		http://genome.ucsc.edu/cgi-bin/hgTracks?db=hg38&position=chrX%3A24209099-24207712
ZFX	ENSG00000005889.15	ENSG00000005889.15:t:24210193-24216255	-0.0000;0.0000;0.0000	6.741e-21;1.071e-11;6.737e-21	9.996e-01;9.994e-01;1.000e+00	0.0144;0.9849;0.0007	0.0045;0.9948;0.0006	t|1e1.1o1|1e2.1o2|1e2.2o2	3	3	1;0;1	chrX	+	24208370-24210193;24209040-24210193;24209099-24210193	24208218-24208370;24208546-24209099;24210193-24216255		http://genome.ucsc.edu/cgi-bin/hgTracks?db=hg38&position=chrX%3A24216255-24208218
CRLF1	ENSG00000006016.11	ENSG00000006016.11:s:18589413-18589683	0.1385;-0.1385	6.183e-01;6.183e-01	3.326e-02;3.326e-02	0.1471;0.8529	0.3236;0.6764	s|1e1.1o1|2e1.1o1	2	2	1;1	chr19	-	18589077-18589479;18589077-18589413	18588995-18589077;18589413-18589683		http://genome.ucsc.edu/cgi-bin/hgTracks?db=hg38&position=chr19%3A18589683-18588995
CRLF1	ENSG00000006016.11	ENSG00000006016.11:s:18594065-18594134	0.0620;-0.0620	2.734e-01;2.734e-01	1.745e-01;1.745e-01	0.0718;0.9282	0.1574;0.8426	s|1e1.1o2|1e1.2o2	2	2	1;0	chr19	-	18593872-18594065;18593579-18594065	18593237-18593872;18594065-18594134		http://genome.ucsc.edu/cgi-bin/hgTracks?db=hg38&position=chr19%3A18594134-18593237
CRLF1	ENSG00000006016.11	ENSG00000006016.11:s:18594247-18594435	-0.0432;0.0427;0.0000	2.120e-01;2.096e-01;3.406e-08	2.129e-01;2.152e-01;9.998e-01	0.3948;0.6030;0.0022	0.3361;0.6610;0.0028	s|1e1.1o2|1e1.2o2|1e2.1o1	3	3	1;0;0	chr19	-	18594112-18594247;18594107-18594247;18583612-18594247	18583570-18583612;18594065-18594134;18594247-18594435		http://genome.ucsc.edu/cgi-bin/hgTracks?db=hg38&position=chr19%3A18594435-18583570
CRLF1	ENSG00000006016.11	ENSG00000006016.11:s:18596622-18596790	-0.1082;0.1082	5.510e-01;5.510e-01	5.804e-02;5.804e-02	0.2321;0.7679	0.0959;0.9041	s|1e1.1o1|2e1.1o1	2	2	0;0	chr19	-	18594434-18596664;18594434-18596622	18594247-18594435;18596622-18596790		http://genome.ucsc.edu/cgi-bin/hgTracks?db=hg38&position=chr19%3A18596790-18594247
CRLF1	ENSG00000006016.11	ENSG00000006016.11:t:18572220-18573403	0.0000;0.0000	6.738e-21;6.737e-21	1.000e+00;1.000e+00	0.9988;0.0012	0.9991;0.0009	t|1e2.1o1|2e1.1o1	2	3	1;0	chr19	-	18573403-18573662;18573007-18583570	18572220-18573403;18573662-18573748;18583570-18583612		http://genome.ucsc.edu/cgi-bin/hgTracks?db=hg38&position=chr19%3A18583612-18572220
CRLF1	ENSG00000006016.11	ENSG00000006016.11:t:18599565-18599846	-0.0009;0.0009	2.039e-04;2.039e-04	9.595e-01;9.595e-01	0.0181;0.9819	0.0059;0.9941	t|1e1.1o1|1e2.1o1	2	3	0;0	chr19	-	18599846-18607375;18599846-18606542	18599565-18599846;18606542-18606799;18607375-18607741		http://genome.ucsc.edu/cgi-bin/hgTracks?db=hg38&position=chr19%3A18607741-18599565
TMEM132A	ENSG00000006118.14	ENSG00000006118.14:s:60924463-60924733	-0.0000;-0.0000;0.0000;-0.0202;0.0069;0.0000	6.737e-21;6.737e-21;6.737e-21;1.163e-08;2.234e-04;6.737e-21	1.000e+00;1.000e+00;1.000e+00;6.033e-01;7.876e-01;1.000e+00	0.0162;0.0180;0.0007;0.0586;0.9071;0.0001	0.0131;0.0076;0.0054;0.0430;0.9307;0.0001	s|1e3.2o3|2e1.1o2|2e1.2o2|2e2.1o1|2e3.2o3|2e3.3o3	6	4	0;0;1;0;0;0	chr11	+	60924543-60927204;60924733-60925208;60924733-60925935;60924733-60926579;60924733-60927204;60924733-60927359	60924463-60924733;60925208-60926084;60926579-60926721;60926832-60927418		http://genome.ucsc.edu/cgi-bin/hgTracks?db=hg38&position=chr11%3A60927418-60924463
TMEM132A	ENSG00000006118.14	ENSG00000006118.14:s:60930510-60930659	0.0047;-0.0084;0.0000	8.373e-03;1.425e-02;6.737e-21	6.788e-01;6.422e-01;1.000e+00	0.4568;0.5430;0.0002	0.4606;0.5329;0.0067	s|1e1.1o2|1e1.2o2|1e2.1o1	3	3	0;0;1	chr11	+	60930659-60931686;60930659-60931689;60930659-60933542	60930510-60930659;60931686-60931884;60933542-60933744		http://genome.ucsc.edu/cgi-bin/hgTracks?db=hg38&position=chr11%3A60933744-60930510
TMEM132A	ENSG00000006118.14	ENSG00000006118.14:s:60931686-60931884	-0.0027;0.0027	1.067e-09;1.020e-09	7.348e-01;7.348e-01	0.9499;0.0501	0.9472;0.0528	s|1e1.1o1|1e2.1o1	2	3	0;0	chr11	+	60931884-60931984;60931884-60933542	60931686-60931884;60931984-60932127;60933542-60933744		http://genome.ucsc.edu/cgi-bin/hgTracks?db=hg38&position=chr11%3A60933744-60931686
TMEM132A	ENSG00000006118.14	ENSG00000006118.14:s:60933542-60933744	0.0000;0.0000;0.0000	6.737e-21;6.737e-21;6.737e-21	1.000e+00;1.000e+00;1.000e+00	0.0060;0.0002;0.9939	0.0103;0.0002;0.9896	s|1e1.1o1|1e2.1o2|1e2.2o2	3	3	1;1;0	chr11	+	60933744-60933971;60933744-60934372;60933744-60934488	60933542-60933744;60933971-60934205;60934338-60934617		http://genome.ucsc.edu/cgi-bin/hgTracks?db=hg38&position=chr11%3A60934617-60933542
TMEM132A	ENSG00000006118.14	ENSG00000006118.14:s:60934643-60934764	0.0000;0.0000	6.737e-21;6.737e-21	1.000e+00;1.000e+00	0.0065;0.9935	0.0088;0.9912	s|1e1.1o2|1e1.2o2	2	2	1;0	chr11	+	60934764-60935235;60934764-60935252	60934643-60934764;60935235-60935443		http://genome.ucsc.edu/cgi-bin/hgTracks?db=hg38&position=chr11%3A60935443-60934643
TMEM132A	ENSG00000006118.14	ENSG00000006118.14:t:60926579-60926721	0.0037;-0.0037	4.941e-02;4.941e-02	4.862e-01;4.862e-01	0.9124;0.0876	0.9177;0.0823	t|1e1.2o2|1e2.1o1	2	3	0;0	chr11	+	60924733-60926579;60926084-60926579	60924463-60924733;60925208-60926084;60926579-60926721		http://genome.ucsc.edu/cgi-bin/hgTracks?db=hg38&position=chr11%3A60926721-60924463
TMEM132A	ENSG00000006118.14	ENSG00000006118.14:t:60926832-60927418	0.0000;-0.0000;0.0003;0.0000;0.0000	6.737e-21;6.737e-21;6.893e-21;6.737e-21;6.737e-21	1.000e+00;1.000e+00;9.846e-01;1.000e+00;1.000e+00	0.0073;0.0173;0.9635;0.0103;0.0001	0.0039;0.0136;0.9728;0.0090;0.0001	t|1e2.1o1|2e1.1o2|2e1.2o2|2e2.1o1|3e1.2o2	5	3	1;0;0;1;0	chr11	+	60926721-60926832;60924543-60927204;60924733-60927204;60926721-60927204;60924733-60927359	60924463-60924733;60926579-60926721;60926832-60927418		http://genome.ucsc.edu/cgi-bin/hgTracks?db=hg38&position=chr11%3A60927418-60924463
TMEM132A	ENSG00000006118.14	ENSG00000006118.14:t:60933542-60933744	0.0000;0.0028;-0.0110	6.737e-21;1.011e-20;6.107e-09	1.000e+00;7.507e-01;6.761e-01	0.0002;0.0464;0.9534	0.0065;0.0483;0.9460	t|1e1.1o1|1e2.1o1|1e3.1o1	3	4	1;0;0	chr11	+	60930659-60933542;60931884-60933542;60932127-60933542	60930510-60930659;60931686-60931884;60931984-60932127;60933542-60933744		http://genome.ucsc.edu/cgi-bin/hgTracks?db=hg38&position=chr11%3A60933744-60930510
TMEM132A	ENSG00000006118.14	ENSG00000006118.14:t:60934338-60934617	0.0000;0.0000;0.0000	6.737e-21;6.737e-21;6.737e-21	1.000e+00;1.000e+00;1.000e+00	0.0002;0.9997;0.0002	0.0002;0.9967;0.0032	t|1e1.1o1|2e1.1o1|2e2.1o1	3	3	1;0;0	chr11	+	60933744-60934372;60933744-60934488;60934205-60934488	60933542-60933744;60933971-60934205;60934338-60934617		http://genome.ucsc.edu/cgi-bin/hgTracks?db=hg38&position=chr11%3A60934617-60933542
AP2B1	ENSG00000006125.18	ENSG00000006125.18:s:35586899-35587428	0.0000;0.0000;0.0000	6.737e-21;6.737e-21;6.737e-21	1.000e+00;1.000e+00;1.000e+00	0.0090;0.9908;0.0002	0.0026;0.9949;0.0023	s|1e1.1o1|1e2.1o1|1e3.1o1	3	4	1;0;1	chr17	+	35587428-35591358;35587428-35594008;35587428-35598230	35586899-35587428;35591358-35591490;35594008-35594067;35598230-35598335		http://genome.ucsc.edu/cgi-bin/hgTracks?db=hg38&position=chr17%3A35598335-35586899
AP2B1	ENSG00000006125.18	ENSG00000006125.18:s:35587452-35587663	-0.0000;0.0333;-0.0139;-0.0198	6.737e-21;1.211e-01;5.196e-03;6.577e-02	1.000e+00;3.267e-01;6.504e-01;4.362e-01	0.0009;0.6781;0.0474;0.2693	0.0004;0.7316;0.0341;0.2355	s|1e1.1o1|1e2.1o1|2e2.1o1|3e2.1o1	4	3	0;0;1;0	chr17	+	35587597-35588625;35587597-35594008;35587635-35594008;35587663-35594008	35587452-35587663;35588625-35588733;35594008-35594067		http://genome.ucsc.edu/cgi-bin/hgTracks?db=hg38&position=chr17%3A35594067-35587452
AP2B1	ENSG00000006125.18	ENSG00000006125.18:s:35594008-35594067	0.0000;0.0000;0.0000	6.737e-21;6.737e-21;6.737e-21	1.000e+00;1.000e+00;1.000e+00	0.0030;0.0035;0.9931	0.0006;0.0024;0.9968	s|1e1.1o1|1e2.1o1|1e3.1o1	3	4	1;1;0	chr17	+	35594067-35596208;35594067-35596538;35594067-35598230	35594008-35594067;35596208-na;35596538-na;35598230-35598335		http://genome.ucsc.edu/cgi-bin/hgTracks?db=hg38&position=chr17%3A35598335-35594008
AP2B1	ENSG00000006125.18	ENSG00000006125.18:s:35598230-35598335	0.0000;0.0000;0.0000	6.737e-21;6.737e-21;6.737e-21	1.000e+00;1.000e+00;1.000e+00	0.0081;0.0012;0.9905	0.0100;0.0035;0.9858	s|1e1.1o1|1e2.1o1|1e3.1o1	3	4	0;0;0	chr17	+	35598335-35600937;35598335-35600986;35598335-35605705	35598230-35598335;35600937-35600985;35600986-35601071;35605705-35605840		http://genome.ucsc.edu/cgi-bin/hgTracks?db=hg38&position=chr17%3A35605840-35598230
AP2B1	ENSG00000006125.18	ENSG00000006125.18:s:35605705-35605840	0.0000;0.0000	6.737e-21;6.737e-21	1.000e+00;1.000e+00	0.9981;0.0019	0.9991;0.0009	s|1e1.1o1|1e2.1o1	2	3	0;0	chr17	+	35605840-35608142;35605840-35608256	35605705-35605840;35608142-35608165;35608256-35608387		http://genome.ucsc.edu/cgi-bin/hgTracks?db=hg38&position=chr17%3A35608387-35605705
AP2B1	ENSG00000006125.18	ENSG00000006125.18:s:35624397-35624587	0.0000;0.0000;0.0000	6.737e-21;6.737e-21;6.737e-21	1.000e+00;1.000e+00;1.000e+00	0.0026;0.9972;0.0002	0.0035;0.9964;0.0001	s|1e1.1o1|1e2.1o1|1e3.1o1	3	4	1;0;0	chr17	+	35624587-35625227;35624587-35626621;35624587-35627631	35624397-35624587;35625227-35625344;35626621-35626842;35627631-35627726		http://genome.ucsc.edu/cgi-bin/hgTracks?db=hg38&position=chr17%3A35627726-35624397
AP2B1	ENSG00000006125.18	ENSG00000006125.18:s:35641877-35641975	0.0000;0.0000;0.0000	6.737e-21;6.737e-21;6.737e-21	1.000e+00;1.000e+00;1.000e+00	0.0015;0.9978;0.0006	0.0008;0.9978;0.0011	s|1e1.1o1|1e2.1o2|1e2.2o2	3	3	1;0;0	chr17	+	35641975-35642462;35641975-35650530;35641975-35650603	35641877-35641975;35642462-na;35650530-35650789		http://genome.ucsc.edu/cgi-bin/hgTracks?db=hg38&position=chr17%3A35650789-35641877
AP2B1	ENSG00000006125.18	ENSG00000006125.18:s:35650530-35650789	0.0000;0.0000	6.737e-21;6.737e-21	1.000e+00;1.000e+00	0.0012;0.9988	0.0002;0.9998	s|1e1.1o1|1e2.1o1	2	3	0;0	chr17	+	35650789-35650914;35650789-35657599	35650530-35650789;35650914-35651005;35657599-35657791		http://genome.ucsc.edu/cgi-bin/hgTracks?db=hg38&position=chr17%3A35657791-35650530
AP2B1	ENSG00000006125.18	ENSG00000006125.18:s:35657599-35657791	-0.0000;0.0000;-0.0000;0.0000;-0.0086;0.0311	6.737e-21;6.737e-21;6.743e-21;6.737e-21;4.751e-03;4.355e-02	1.000e+00;1.000e+00;9.993e-01;1.000e+00;6.345e-01;4.603e-01	0.0176;0.0001;0.0310;0.0025;0.4641;0.4856	0.0067;0.0001;0.0189;0.0001;0.4501;0.5240	s|1e5.2o2|2e1.1o1|2e2.1o1|2e3.1o1|2e4.1o1|2e5.1o2	6	6	1;1;0;1;0;0	chr17	+	35657675-35671860;35657791-35658400;35657791-35659764;35657791-35670027;35657791-35670857;35657791-35671754	35657599-35657791;35658400-35658582;35659764-35660120;35670027-35670113;35670857-35670898;35671754-35671900		http://genome.ucsc.edu/cgi-bin/hgTracks?db=hg38&position=chr17%3A35671900-35657599
AP2B1	ENSG00000006125.18	ENSG00000006125.18:s:35682695-35682824	0.0000;0.0000;0.0000;-0.0009	6.737e-21;6.737e-21;6.748e-21;6.141e-16	1.000e+00;1.000e+00;9.988e-01;9.158e-01	0.0033;0.0040;0.0290;0.9631	0.0053;0.0026;0.0339;0.9584	s|1e1.1o1|1e2.1o2|1e2.2o2|1e3.1o1	4	4	1;1;1;0	chr17	+	35682824-35694265;35682824-35707907;35682824-35707914;35682824-35709224	35682695-35682824;35694265-35694386;35707907-35708009;35709224-35709308		http://genome.ucsc.edu/cgi-bin/hgTracks?db=hg38&position=chr17%3A35709308-35682695
AP2B1	ENSG00000006125.18	ENSG00000006125.18:s:35709224-35709308	0.0000;0.0000	6.737e-21;6.737e-21	1.000e+00;1.000e+00	0.9992;0.0008	0.9971;0.0029	s|1e1.1o1|1e2.1o1	2	3	0;1	chr17	+	35709308-35710234;35709308-35717195	35709224-35709308;35710234-35710320;35717195-35717349		http://genome.ucsc.edu/cgi-bin/hgTracks?db=hg38&position=chr17%3A35717349-35709224
AP2B1	ENSG00000006125.18	ENSG00000006125.18:s:35710234-35710320	0.0000;0.0000	6.737e-21;6.737e-21	1.000e+00;1.000e+00	0.9975;0.0025	0.9990;0.0010	s|1e1.1o1|1e2.1o1	2	3	0;1	chr17	+	35710320-35717195;35710320-35723625	35710234-35710320;35717195-35717349;35723625-35726413		http://genome.ucsc.edu/cgi-bin/hgTracks?db=hg38&position=chr17%3A35726413-35710234
AP2B1	ENSG00000006125.18	ENSG00000006125.18:s:35717195-35717349	0.0000;0.0000	6.737e-21;6.737e-21	1.000e+00;1.000e+00	0.0094;0.9906	0.0099;0.9901	s|1e1.1o1|1e2.1o1	2	3	1;0	chr17	+	35717349-35719854;35717349-35723625	35717195-35717349;35719854-35719997;35723625-35726413		http://genome.ucsc.edu/cgi-bin/hgTracks?db=hg38&position=chr17%3A35726413-35717195
AP2B1	ENSG00000006125.18	ENSG00000006125.18:t:35594008-35594067	0.0000;-0.0565;0.0409;0.0000;0.0107;0.0000;0.0000;0.0000	6.737e-21;1.602e-01;1.179e-01;6.737e-21;1.135e-20;6.737e-21;6.737e-21;6.737e-21	1.000e+00;2.628e-01;3.133e-01;1.000e+00;6.987e-01;1.000e+00;1.000e+00;1.000e+00	0.0006;0.8489;0.0990;0.0069;0.0380;0.0006;0.0001;0.0043	0.0010;0.7864;0.1508;0.0068;0.0493;0.0020;0.0007;0.0015	t|1e1.1o1|1e2.1o1|1e3.1o3|1e3.2o3|1e3.3o3|1e4.1o1|1e5.1o1|1e6.1o1	8	7	0;0;0;1;0;0;0;1	chr17	+	35578121-35594008;35587428-35594008;35587597-35594008;35587635-35594008;35587663-35594008;35587893-35594008;35588733-35594008;35591490-35594008	35578046-35578121;35586899-35587428;35587452-35587663;35587738-35587893;35588625-35588733;35591358-35591490;35594008-35594067		http://genome.ucsc.edu/cgi-bin/hgTracks?db=hg38&position=chr17%3A35594067-35578046
AP2B1	ENSG00000006125.18	ENSG00000006125.18:t:35598230-35598335	0.0000;-0.0000;0.0000	6.737e-21;6.737e-21;6.737e-21	1.000e+00;1.000e+00;1.000e+00	0.0002;0.9932;0.0067	0.0016;0.9818;0.0170	t|1e1.1o1|1e2.1o1|1e3.1o1	3	4	1;0;1	chr17	+	35587428-35598230;35594067-35598230;35597152-35598230	na-35597152;35586899-35587428;35594008-35594067;35598230-35598335		http://genome.ucsc.edu/cgi-bin/hgTracks?db=hg38&position=chr17%3A35598335-35586899
AP2B1	ENSG00000006125.18	ENSG00000006125.18:t:35605705-35605840	0.0000;0.0000;0.0000	6.737e-21;6.737e-21;6.737e-21	1.000e+00;1.000e+00;1.000e+00	0.9941;0.0038;0.0020	0.9900;0.0053;0.0046	t|1e1.1o1|1e2.1o1|1e3.1o1	3	4	0;1;0	chr17	+	35598335-35605705;35600952-35605705;35601071-35605705	35598230-35598335;35600937-35600985;35600986-35601071;35605705-35605840		http://genome.ucsc.edu/cgi-bin/hgTracks?db=hg38&position=chr17%3A35605840-35598230
AP2B1	ENSG00000006125.18	ENSG00000006125.18:t:35608142-35608165	0.0000;0.0000;0.0000	6.737e-21;6.737e-21;6.737e-21	1.000e+00;1.000e+00;1.000e+00	0.0002;0.9997;0.0002	0.0001;0.9998;0.0001	t|1e1.1o1|1e2.1o1|1e3.1o1	3	4	0;0;0	chr17	+	35601071-35608142;35605840-35608142;35608055-35608142	35600986-35601071;35605705-35605840;35607837-35608055;35608142-35608165		http://genome.ucsc.edu/cgi-bin/hgTracks?db=hg38&position=chr17%3A35608165-35600986
AP2B1	ENSG00000006125.18	ENSG00000006125.18:t:35624397-35624587	0.0000;0.0000	6.737e-21;6.737e-21	1.000e+00;1.000e+00	0.9998;0.0002	0.9998;0.0002	t|1e1.1o1|1e2.1o1	2	3	0;0	chr17	+	35608387-35624397;35621363-35624397	35608256-35608387;35621275-35621363;35624397-35624587		http://genome.ucsc.edu/cgi-bin/hgTracks?db=hg38&position=chr17%3A35624587-35608256
AP2B1	ENSG00000006125.18	ENSG00000006125.18:t:35626621-35626842	0.0000;0.0000;0.0000	6.737e-21;6.737e-21;6.737e-21	1.000e+00;1.000e+00;1.000e+00	0.9968;0.0025;0.0006	0.9981;0.0012;0.0005	t|1e1.1o1|1e2.1o1|1e3.1o1	3	4	0;1;1	chr17	+	35624587-35626621;35625344-35626621;35625904-35626621	na-35625904;35624397-35624587;35625227-35625344;35626621-35626842		http://genome.ucsc.edu/cgi-bin/hgTracks?db=hg38&position=chr17%3A35626842-35624397
AP2B1	ENSG00000006125.18	ENSG00000006125.18:t:35627631-35627726	0.0000;0.0000	6.737e-21;6.737e-21	1.000e+00;1.000e+00	0.0002;0.9998	0.0002;0.9998	t|1e1.1o1|1e2.1o1	2	3	0;0	chr17	+	35624587-35627631;35627505-35627631	35624397-35624587;35627385-35627505;35627631-35627726		http://genome.ucsc.edu/cgi-bin/hgTracks?db=hg38&position=chr17%3A35627726-35624397
AP2B1	ENSG00000006125.18	ENSG00000006125.18:t:35657599-35657791	0.0000;0.0000	6.737e-21;6.737e-21	1.000e+00;1.000e+00	0.9997;0.0003	0.9998;0.0002	t|1e1.1o1|1e2.1o1	2	3	0;0	chr17	+	35650789-35657599;35651005-35657599	35650530-35650789;35650914-35651005;35657599-35657791		http://genome.ucsc.edu/cgi-bin/hgTracks?db=hg38&position=chr17%3A35657791-35650530
AP2B1	ENSG00000006125.18	ENSG00000006125.18:t:35659764-35660120	-0.0004;0.0001;0.0001	4.201e-04;1.167e-04;1.167e-04	9.593e-01;9.861e-01;9.861e-01	0.9893;0.0053;0.0053	0.9861;0.0069;0.0069	t|1e1.2o2|1e2.1o2|1e2.2o2	3	3	0;1;1	chr17	+	35657791-35659764;35658578-35659764;35658582-35659764	35657599-35657791;35658400-35658582;35659764-35660120		http://genome.ucsc.edu/cgi-bin/hgTracks?db=hg38&position=chr17%3A35660120-35657599
AP2B1	ENSG00000006125.18	ENSG00000006125.18:t:35670857-35670898	-0.0000;0.0000	6.872e-21;6.737e-21	1.000e+00;1.000e+00	0.9959;0.0041	0.9805;0.0195	t|1e1.2o2|1e2.1o1	2	3	0;1	chr17	+	35657791-35670857;35670113-35670857	35657599-35657791;35670027-35670113;35670857-35670898		http://genome.ucsc.edu/cgi-bin/hgTracks?db=hg38&position=chr17%3A35670898-35657599
AP2B1	ENSG00000006125.18	ENSG00000006125.18:t:35671754-35671900	0.0232;-0.0146;-0.0000	4.629e-02;1.200e-02;6.737e-21	4.692e-01;5.714e-01;1.000e+00	0.4611;0.5171;0.0168	0.4969;0.4949;0.0065	t|1e1.2o2|1e2.1o1|2e1.1o2	3	3	0;0;1	chr17	+	35657791-35671754;35670898-35671754;35657675-35671860	35657599-35657791;35670857-35670898;35671754-35671900		http://genome.ucsc.edu/cgi-bin/hgTracks?db=hg38&position=chr17%3A35671900-35657599
AP2B1	ENSG00000006125.18	ENSG00000006125.18:t:35709224-35709308	0.0037;0.0000;-0.0021	3.331e-16;6.737e-21;7.667e-21	8.570e-01;1.000e+00;9.117e-01	0.9544;0.0017;0.0438	0.9640;0.0021;0.0336	t|1e1.1o1|1e2.1o1|1e3.1o1	3	4	0;1;1	chr17	+	35682824-35709224;35694386-35709224;35708009-35709224	35682695-35682824;35694265-35694386;35707907-35708009;35709224-35709308		http://genome.ucsc.edu/cgi-bin/hgTracks?db=hg38&position=chr17%3A35709308-35682695
AP2B1	ENSG00000006125.18	ENSG00000006125.18:t:35717195-35717349	0.0000;0.0000	6.737e-21;6.737e-21	1.000e+00;1.000e+00	0.0008;0.9992	0.0025;0.9975	t|1e1.1o1|1e2.1o1	2	3	1;0	chr17	+	35709308-35717195;35710320-35717195	35709224-35709308;35710234-35710320;35717195-35717349		http://genome.ucsc.edu/cgi-bin/hgTracks?db=hg38&position=chr17%3A35717349-35709224
AP2B1	ENSG00000006125.18	ENSG00000006125.18:t:35723625-35726413	0.0000;0.0000;0.0000	6.737e-21;6.737e-21;6.737e-21	1.000e+00;1.000e+00;1.000e+00	0.0027;0.9901;0.0068	0.0010;0.9885;0.0101	t|1e1.1o1|1e2.1o1|1e3.1o1	3	4	1;0;1	chr17	+	35710320-35723625;35717349-35723625;35719997-35723625	35710234-35710320;35717195-35717349;35719854-35719997;35723625-35726413		http://genome.ucsc.edu/cgi-bin/hgTracks?db=hg38&position=chr17%3A35726413-35710234
TNFRSF12A	ENSG00000006327.14	ENSG00000006327.14:s:3020359-3020759	0.0000;0.0000;0.0000;-0.0170;0.0000;0.0039;0.0000;0.0000;0.0000;0.0000	6.737e-21;6.737e-21;6.737e-21;9.627e-06;6.737e-21;1.625e-07;6.737e-21;6.737e-21;6.737e-21;6.737e-21	1.000e+00;1.000e+00;1.000e+00;6.417e-01;1.000e+00;8.620e-01;1.000e+00;1.000e+00;1.000e+00;1.000e+00	0.0005;0.0036;0.0034;0.8725;0.0033;0.1174;0.0000;0.0000;0.0000;0.0000	0.0003;0.0030;0.0027;0.8511;0.0048;0.1371;0.0003;0.0007;0.0000;0.0003	s|1e1.1o4|1e1.3o4|1e1.4o4|1e2.1o2|1e2.2o2|1e3.1o2|1e4.1o2|1e5.1o1|2e1.2o4|3e3.1o2	10	6	1;0;0;0;1;0;1;1;1;0	chr16	+	3020491-3020998;3020491-3021160;3020491-3021189;3020491-3021215;3020491-3021240;3020491-3021555;3020491-3021771;3020491-3025708;3020687-3021022;3020759-3021555	3020359-3020759;3020998-3021207;3021215-3021319;3021555-3021693;3021771-3022383;3025708-na		http://genome.ucsc.edu/cgi-bin/hgTracks?db=hg38&position=chr16%3A3025718-3020359
TNFRSF12A	ENSG00000006327.14	ENSG00000006327.14:t:3021215-3021319	0.0000;0.0000;0.0000	6.737e-21;6.737e-21;6.737e-21	1.000e+00;1.000e+00;1.000e+00	0.0000;0.9961;0.0038	0.0000;0.9944;0.0056	t|1e1.1o1|1e2.1o3|2e2.1o3	3	3	0;0;1	chr16	+	3018536-3021215;3020491-3021215;3020491-3021240	3018445-3018536;3020359-3020759;3021215-3021319		http://genome.ucsc.edu/cgi-bin/hgTracks?db=hg38&position=chr16%3A3021319-3018445
TNFRSF12A	ENSG00000006327.14	ENSG00000006327.14:t:3021555-3021693	0.0215;0.0000;-0.0189;0.0000	1.452e-20;6.737e-21;2.796e-19;6.737e-21	6.025e-01;1.000e+00;6.237e-01;1.000e+00	0.0997;0.0000;0.8995;0.0006	0.1197;0.0003;0.8795;0.0006	t|1e1.1o3|1e1.3o3|1e2.1o1|2e2.1o1	4	3	0;0;0;1	chr16	+	3020491-3021555;3020759-3021555;3021319-3021555;3021319-3021564	3020359-3020759;3021215-3021319;3021555-3021693		http://genome.ucsc.edu/cgi-bin/hgTracks?db=hg38&position=chr16%3A3021693-3020359
TNFRSF12A	ENSG00000006327.14	ENSG00000006327.14:t:3021771-3022383	0.0000;0.0000;0.0000;0.0000	6.737e-21;6.737e-21;6.737e-21;6.737e-21	1.000e+00;1.000e+00;1.000e+00;1.000e+00	0.0000;0.9987;0.0004;0.0009	0.0004;0.9980;0.0006;0.0009	t|1e1.1o3|1e2.1o2|1e2.2o2|2e2.1o2	4	3	1;0;1;1	chr16	+	3020491-3021771;3021689-3021771;3021693-3021771;3021689-3021780	3020359-3020759;3021555-3021693;3021771-3022383		http://genome.ucsc.edu/cgi-bin/hgTracks?db=hg38&position=chr16%3A3022383-3020359
RALA	ENSG00000006451.8	ENSG00000006451.8:s:39623565-39623825	0.0276;0.0000;0.0000;0.0000;-0.0003;-0.0053;0.0003	7.836e-07;6.737e-21;6.737e-21;6.737e-21;5.090e-06;6.134e-03;6.865e-21	5.615e-01;1.000e+00;1.000e+00;1.000e+00;9.867e-01;7.929e-01;9.854e-01	0.0444;0.0077;0.0059;0.0006;0.0784;0.8335;0.0274	0.0652;0.0098;0.0017;0.0013;0.0673;0.8133;0.0391	s|1e1.1o2|1e1.2o2|1e2.1o1|1e3.1o2|1e3.2o2|1e4.1o1|1e5.1o1	7	6	1;1;1;1;1;0;0	chr7	+	39623825-39624331;39623825-39624351;39623825-39657151;39623825-39665191;39623825-39665226;39623825-39686631;39623825-39696685	39623565-39623825;39623886-39624427;39657151-na;39665191-39665290;39686631-39686781;39696685-39696859		http://genome.ucsc.edu/cgi-bin/hgTracks?db=hg38&position=chr7%3A39696859-39623565
RALA	ENSG00000006451.8	ENSG00000006451.8:s:39686631-39686781	0.0000;0.0000	6.737e-21;6.737e-21	1.000e+00;1.000e+00	0.9966;0.0034	0.9975;0.0025	s|1e1.1o1|1e2.1o1	2	3	0;1	chr7	+	39686781-39690382;39686781-39696685	39686631-39686781;39690382-39690590;39696685-39696859		http://genome.ucsc.edu/cgi-bin/hgTracks?db=hg38&position=chr7%3A39696859-39686631
RALA	ENSG00000006451.8	ENSG00000006451.8:s:39690382-39690590	0.0000;0.0000;0.0000	6.737e-21;6.737e-21;6.737e-21	1.000e+00;1.000e+00;1.000e+00	0.0073;0.9888;0.0036	0.0051;0.9902;0.0047	s|1e1.1o1|1e2.1o1|1e3.1o1	3	4	1;0;1	chr7	+	39690590-39695588;39690590-39696685;39690590-39706123	39690382-39690590;39695588-39695681;39696685-39696859;39706123-39708120		http://genome.ucsc.edu/cgi-bin/hgTracks?db=hg38&position=chr7%3A39708120-39690382
RALA	ENSG00000006451.8	ENSG00000006451.8:s:39696685-39696859	0.0000;0.0000	6.737e-21;6.737e-21	1.000e+00;1.000e+00	0.0060;0.9940	0.0096;0.9904	s|1e1.1o1|1e2.1o1	2	3	0;0	chr7	+	39696859-39697408;39696859-39706123	39696685-39696859;39697408-39697510;39706123-39708120		http://genome.ucsc.edu/cgi-bin/hgTracks?db=hg38&position=chr7%3A39708120-39696685
RALA	ENSG00000006451.8	ENSG00000006451.8:t:39686631-39686781	0.0003;0.0013;-0.0002;0.0000	8.897e-06;6.586e-09;8.049e-08;6.737e-21	9.432e-01;8.861e-01;9.662e-01;1.000e+00	0.8748;0.0590;0.0665;0.0001	0.8692;0.0609;0.0696;0.0001	t|1e1.1o1|1e2.1o1|1e3.1o1|1e4.1o1	4	5	0;0;1;1	chr7	+	39623825-39686631;39624427-39686631;39665290-39686631;39666500-39686631	na-39666500;39623565-39623825;39623886-39624427;39665191-39665290;39686631-39686781		http://genome.ucsc.edu/cgi-bin/hgTracks?db=hg38&position=chr7%3A39686781-39623565
RALA	ENSG00000006451.8	ENSG00000006451.8:t:39696685-39696859	0.0000;0.0000;-0.0000;0.0000	6.737e-21;6.737e-21;6.773e-21;6.737e-21	1.000e+00;1.000e+00;9.960e-01;1.000e+00	0.0230;0.0022;0.9657;0.0094	0.0319;0.0015;0.9623;0.0044	t|1e1.1o1|1e2.1o1|1e3.1o1|1e4.1o1	4	5	0;1;0;1	chr7	+	39623825-39696685;39686781-39696685;39690590-39696685;39695681-39696685	39623565-39623825;39686631-39686781;39690382-39690590;39695588-39695681;39696685-39696859		http://genome.ucsc.edu/cgi-bin/hgTracks?db=hg38&position=chr7%3A39696859-39623565
RALA	ENSG00000006451.8	ENSG00000006451.8:t:39706123-39708120	0.0000;0.0000;0.0000;0.0000	6.737e-21;6.737e-21;6.737e-21;6.737e-21	1.000e+00;1.000e+00;1.000e+00;1.000e+00	0.0046;0.9917;0.0038;0.0001	0.0061;0.9856;0.0082;0.0001	t|1e1.1o1|1e2.1o1|1e3.1o1|1e4.1o1	4	5	1;0;0;0	chr7	+	39690590-39706123;39696859-39706123;39697510-39706123;39701019-39706123	39690382-39690590;39696685-39696859;39697408-39697510;39700880-39701019;39706123-39708120		http://genome.ucsc.edu/cgi-bin/hgTracks?db=hg38&position=chr7%3A39708120-39690382
VPS41	ENSG00000006715.16	ENSG00000006715.16:s:38726909-38727186	0.0043;-0.0000;-0.0000	3.908e-09;6.737e-21;6.739e-21	8.524e-01;1.000e+00;9.998e-01	0.9574;0.0201;0.0220	0.9761;0.0061;0.0181	s|1e1.1o3|1e1.2o3|1e1.3o3	3	2	0;1;1	chr7	-	38726326-38726909;38726079-38726909;38723234-38726909	38722974-38726326;38726909-38727186		http://genome.ucsc.edu/cgi-bin/hgTracks?db=hg38&position=chr7%3A38727186-38722974
VPS41	ENSG00000006715.16	ENSG00000006715.16:s:38728542-38728586	-0.0000;0.0000	6.742e-21;6.742e-21	9.995e-01;9.995e-01	0.0299;0.9701	0.0280;0.9720	s|1e1.1o1|1e2.1o1	2	3	0;0	chr7	-	38728434-38728542;38726988-38728542	38726909-38727186;38728341-38728434;38728542-38728586		http://genome.ucsc.edu/cgi-bin/hgTracks?db=hg38&position=chr7%3A38728586-38726909
VPS41	ENSG00000006715.16	ENSG00000006715.16:s:38741981-38742121	0.0000;0.0000	6.737e-21;6.737e-21	1.000e+00;1.000e+00	0.9996;0.0004	0.9996;0.0004	s|1e2.1o1|2e1.1o1	2	3	0;0	chr7	-	38728791-38741985;38741351-38741981	38728692-38728791;38741284-38741351;38741981-38742121		http://genome.ucsc.edu/cgi-bin/hgTracks?db=hg38&position=chr7%3A38742121-38728692
VPS41	ENSG00000006715.16	ENSG00000006715.16:s:38752176-38752313	-0.0000;0.0000	6.737e-21;6.737e-21	1.000e+00;1.000e+00	0.0146;0.9854	0.0054;0.9946	s|1e1.1o1|1e2.1o1	2	3	1;0	chr7	-	38752066-38752176;38745613-38752176	38745559-38745998;38751776-38752066;38752176-38752313		http://genome.ucsc.edu/cgi-bin/hgTracks?db=hg38&position=chr7%3A38752313-38745559
VPS41	ENSG00000006715.16	ENSG00000006715.16:s:38754702-38754752	0.0000;0.0000;0.0000	6.737e-21;6.737e-21;6.737e-21	1.000e+00;1.000e+00;1.000e+00	0.0093;0.0019;0.9889	0.0002;0.0024;0.9974	s|1e1.1o1|1e2.1o1|1e3.1o1	3	4	1;1;0	chr7	-	38753805-38754702;38753067-38754702;38752313-38754702	na-38753805;38752176-38752313;38752995-38753067;38754702-38754752		http://genome.ucsc.edu/cgi-bin/hgTracks?db=hg38&position=chr7%3A38754752-38752176
VPS41	ENSG00000006715.16	ENSG00000006715.16:s:38771198-38771254	0.0235;-0.0235	1.567e-03;1.567e-03	5.837e-01;5.837e-01	0.0473;0.9527	0.0755;0.9245	s|1e1.1o1|1e2.1o1	2	3	1;0	chr7	-	38769316-38771198;38767598-38771198	38767537-38767598;38769149-38769316;38771198-38771254		http://genome.ucsc.edu/cgi-bin/hgTracks?db=hg38&position=chr7%3A38771254-38767537
VPS41	ENSG00000006715.16	ENSG00000006715.16:s:38796745-38796864	0.0000;-0.0000	6.738e-21;6.799e-21	9.999e-01;9.999e-01	0.0119;0.9881	0.0250;0.9750	s|1e1.1o1|1e2.1o1	2	3	0;0	chr7	-	38796526-38796745;38795611-38796745	38795465-38795611;38796415-38796526;38796745-38796864		http://genome.ucsc.edu/cgi-bin/hgTracks?db=hg38&position=chr7%3A38796864-38795465
VPS41	ENSG00000006715.16	ENSG00000006715.16:s:38817803-38817882	0.0000;0.0000	6.737e-21;6.737e-21	1.000e+00;1.000e+00	0.0013;0.9987	0.0003;0.9997	s|1e1.1o1|1e2.1o1	2	3	1;0	chr7	-	38806366-38817817;38796864-38817817	na-38806366;38796745-38796864;38817803-38817882		http://genome.ucsc.edu/cgi-bin/hgTracks?db=hg38&position=chr7%3A38817882-38796745
VPS41	ENSG00000006715.16	ENSG00000006715.16:s:38862545-38862622	0.0000;0.0000	6.737e-21;6.737e-21	1.000e+00;1.000e+00	0.9918;0.0082	0.9882;0.0118	s|1e1.1o1|1e2.1o1	2	3	0;0	chr7	-	38830328-38862545;38821265-38862545	38821203-38821265;38830254-38830328;38862545-38862622		http://genome.ucsc.edu/cgi-bin/hgTracks?db=hg38&position=chr7%3A38862622-38821203
VPS41	ENSG00000006715.16	ENSG00000006715.16:s:38869146-38869253	0.0000;0.0000	6.737e-21;6.737e-21	1.000e+00;1.000e+00	0.0005;0.9995	0.0004;0.9996	s|1e1.1o1|1e2.1o1	2	3	1;0	chr7	-	38864356-38869146;38862622-38869146	38862545-38862622;38864301-38864356;38869146-38869253		http://genome.ucsc.edu/cgi-bin/hgTracks?db=hg38&position=chr7%3A38869253-38862545
VPS41	ENSG00000006715.16	ENSG00000006715.16:s:38909154-38909191	-0.0168;0.0168	1.916e-02;1.916e-02	5.872e-01;5.872e-01	0.9420;0.0580	0.9145;0.0855	s|1e1.1o1|1e2.1o1	2	3	0;0	chr7	-	38898129-38909154;38869253-38909154	38869146-38869253;38898091-38898129;38909154-38909191		http://genome.ucsc.edu/cgi-bin/hgTracks?db=hg38&position=chr7%3A38909191-38869146
VPS41	ENSG00000006715.16	ENSG00000006715.16:t:38726909-38727186	0.0015;-0.0015	3.990e-13;7.348e-21	9.396e-01;9.396e-01	0.9601;0.0399	0.9717;0.0283	t|1e1.1o1|1e2.1o1	2	3	0;0	chr7	-	38726988-38728542;38726988-38728341	38726909-38727186;38728341-38728434;38728542-38728586		http://genome.ucsc.edu/cgi-bin/hgTracks?db=hg38&position=chr7%3A38728586-38726909
VPS41	ENSG00000006715.16	ENSG00000006715.16:t:38745559-38745998	-0.0000;0.0000;0.0000	6.737e-21;6.737e-21;6.737e-21	1.000e+00;1.000e+00;1.000e+00	0.9934;0.0024;0.0039	0.9910;0.0036;0.0046	t|1e1.1o1|1e2.1o1|1e3.1o1	3	4	0;1;1	chr7	-	38745613-38752176;38745613-38751776;38745613-38747119	38745559-38745998;38747119-na;38751776-38752066;38752176-38752313		http://genome.ucsc.edu/cgi-bin/hgTracks?db=hg38&position=chr7%3A38752313-38745559
VPS41	ENSG00000006715.16	ENSG00000006715.16:t:38752176-38752313	0.0000;-0.0000	6.737e-21;6.737e-21	1.000e+00;1.000e+00	0.9859;0.0141	0.9935;0.0065	t|1e1.1o1|1e2.1o1	2	3	0;1	chr7	-	38752313-38754702;38752313-38752995	38752176-38752313;38752995-38753067;38754702-38754752		http://genome.ucsc.edu/cgi-bin/hgTracks?db=hg38&position=chr7%3A38754752-38752176
VPS41	ENSG00000006715.16	ENSG00000006715.16:t:38767537-38767598	-0.0142;-0.0003;0.0000	1.114e-04;9.040e-09;6.737e-21	6.302e-01;8.120e-01;1.000e+00	0.9522;0.0415;0.0062	0.9400;0.0436;0.0171	t|1e1.1o1|1e2.1o2|1e2.2o2	3	3	0;1;1	chr7	-	38767598-38771198;38767598-38769180;38767598-38769149	38767537-38767598;38769149-38769316;38771198-38771254		http://genome.ucsc.edu/cgi-bin/hgTracks?db=hg38&position=chr7%3A38771254-38767537
VPS41	ENSG00000006715.16	ENSG00000006715.16:t:38774115-38774244	0.0000;0.0000	6.737e-21;6.737e-21	1.000e+00;1.000e+00	0.9995;0.0005	0.9996;0.0004	t|1e1.1o1|1e2.1o1	2	3	0;0	chr7	-	38774244-38776679;38774244-38775189	38774115-38774244;38775189-38775672;38776679-38776776		http://genome.ucsc.edu/cgi-bin/hgTracks?db=hg38&position=chr7%3A38776776-38774115
VPS41	ENSG00000006715.16	ENSG00000006715.16:t:38795465-38795611	0.0000;-0.0000;0.0000	6.737e-21;6.737e-21;6.737e-21	1.000e+00;1.000e+00;1.000e+00	0.0003;0.9880;0.0117	0.0002;0.9818;0.0180	t|1e1.1o1|1e2.1o1|1e3.1o1	3	4	0;0;0	chr7	-	38795611-38796932;38795611-38796745;38795611-38796415	38795465-38795611;38796415-38796526;38796745-38796864;38796932-38797041		http://genome.ucsc.edu/cgi-bin/hgTracks?db=hg38&position=chr7%3A38797041-38795465
VPS41	ENSG00000006715.16	ENSG00000006715.16:t:38817803-38817882	0.0000;0.0000	6.737e-21;6.737e-21	1.000e+00;1.000e+00	0.9963;0.0037	0.9916;0.0084	t|1e1.1o1|1e2.1o1	2	3	0;1	chr7	-	38817882-38821203;38817882-38818058	38817803-38817882;38818058-na;38821203-38821265		http://genome.ucsc.edu/cgi-bin/hgTracks?db=hg38&position=chr7%3A38821265-38817803
VPS41	ENSG00000006715.16	ENSG00000006715.16:t:38821203-38821265	0.0000;-0.0000	6.737e-21;6.737e-21	1.000e+00;1.000e+00	0.0081;0.9919	0.0117;0.9883	t|1e1.1o1|1e2.1o1	2	3	0;0	chr7	-	38821265-38862545;38821265-38830254	38821203-38821265;38830254-38830328;38862545-38862622		http://genome.ucsc.edu/cgi-bin/hgTracks?db=hg38&position=chr7%3A38862622-38821203
VPS41	ENSG00000006715.16	ENSG00000006715.16:t:38830254-38830328	0.0000;0.0000	6.737e-21;6.737e-21	1.000e+00;1.000e+00	0.9986;0.0014	0.9996;0.0004	t|1e1.1o1|1e2.1o1	2	3	0;0	chr7	-	38830328-38862545;38830328-38831216	38830254-38830328;38831216-38831346;38862545-38862622		http://genome.ucsc.edu/cgi-bin/hgTracks?db=hg38&position=chr7%3A38862622-38830254
VPS41	ENSG00000006715.16	ENSG00000006715.16:t:38862545-38862622	0.0000;0.0000	6.737e-21;6.737e-21	1.000e+00;1.000e+00	0.9995;0.0005	0.9996;0.0004	t|1e1.1o1|1e2.1o1	2	3	0;1	chr7	-	38862622-38869146;38862622-38864301	38862545-38862622;38864301-38864356;38869146-38869253		http://genome.ucsc.edu/cgi-bin/hgTracks?db=hg38&position=chr7%3A38869253-38862545
VPS41	ENSG00000006715.16	ENSG00000006715.16:t:38869146-38869253	0.0040;-0.0040	5.135e-10;8.718e-10	8.403e-01;8.403e-01	0.0328;0.9672	0.0433;0.9567	t|1e1.1o1|1e2.1o1	2	3	0;0	chr7	-	38869253-38909154;38869253-38898091	38869146-38869253;38898091-38898129;38909154-38909191		http://genome.ucsc.edu/cgi-bin/hgTracks?db=hg38&position=chr7%3A38909191-38869146
VPS41	ENSG00000006715.16	ENSG00000006715.16:t:38898091-38898129	0.0000;0.0000;0.0000	6.737e-21;6.737e-21;6.086e-20	1.000e+00;1.000e+00;1.000e+00	0.0008;0.0008;0.9983	0.0008;0.0008;0.9985	t|1e1.1o1|1e2.1o1|1e3.1o1	3	4	0;0;0	chr7	-	38898129-38932278;38898129-38929472;38898129-38909154	38898091-38898129;38909154-38909191;38929472-38929560;38932278-38932394		http://genome.ucsc.edu/cgi-bin/hgTracks?db=hg38&position=chr7%3A38932394-38898091
SCIN	ENSG00000006747.15	ENSG00000006747.15:s:12570577-12570985	-0.0000;-0.0000;0.0000	3.449e-06;3.449e-06;1.437e-05	9.977e-01;9.977e-01;9.921e-01	0.0042;0.0042;0.9917	0.0038;0.0038;0.9924	s|1e1.1o1|1e2.1o1|1e3.1o1	3	4	0;0;0	chr7	+	12570985-12571545;12570985-12577542;12570985-12578064	12570577-12570985;12571545-12571625;12577542-12577759;12578064-12578218		http://genome.ucsc.edu/cgi-bin/hgTracks?db=hg38&position=chr7%3A12578218-12570577
SCIN	ENSG00000006747.15	ENSG00000006747.15:s:12640347-12640517	0.0094;-0.0094	1.916e-01;1.916e-01	2.142e-01;2.142e-01	0.8044;0.1956	0.7983;0.2017	s|1e1.1o1|1e2.1o1	2	3	0;0	chr7	+	12640517-12644138;12640517-12644584	12640347-12640517;12644138-12644315;12644584-12644705		http://genome.ucsc.edu/cgi-bin/hgTracks?db=hg38&position=chr7%3A12644705-12640347
SCIN	ENSG00000006747.15	ENSG00000006747.15:t:12578064-12578218	0.0000;-0.0000;-0.0000	1.437e-05;3.449e-06;3.449e-06	9.921e-01;9.977e-01;9.977e-01	0.9917;0.0042;0.0042	0.9924;0.0038;0.0038	t|1e1.1o1|1e2.1o1|1e3.1o1	3	4	0;0;0	chr7	+	12570985-12578064;12571625-12578064;12577759-12578064	12570577-12570985;12571545-12571625;12577542-12577759;12578064-12578218		http://genome.ucsc.edu/cgi-bin/hgTracks?db=hg38&position=chr7%3A12578218-12570577
SCIN	ENSG00000006747.15	ENSG00000006747.15:t:12604514-12604663	-0.0000;0.0000;0.0000;0.0000	1.676e-04;2.102e-05;2.102e-05;2.102e-05	9.703e-01;9.949e-01;9.949e-01;9.949e-01	0.9885;0.0038;0.0038;0.0038	0.9877;0.0041;0.0041;0.0041	t|1e1.1o1|1e2.1o1|1e3.1o1|1e4.1o1	4	5	0;0;0;0	chr7	+	12581221-12604514;12589573-12604514;12595801-12604514;12596426-12604514	12581060-12581221;12589429-12589573;12595549-12595801;12596270-12596426;12604514-12604663		http://genome.ucsc.edu/cgi-bin/hgTracks?db=hg38&position=chr7%3A12604663-12581060
SCIN	ENSG00000006747.15	ENSG00000006747.15:t:12622801-12622893	-0.0001;0.0001	1.708e-04;1.708e-04	9.772e-01;9.772e-01	0.9915;0.0085	0.9907;0.0093	t|1e1.1o1|1e2.1o1	2	3	0;0	chr7	+	12604663-12622801;12611144-12622801	12604514-12604663;12611031-12611144;12622801-12622893		http://genome.ucsc.edu/cgi-bin/hgTracks?db=hg38&position=chr7%3A12622893-12604514
SCIN	ENSG00000006747.15	ENSG00000006747.15:t:12644584-12644705	0.1040;-0.1040	4.901e-01;4.901e-01	5.694e-02;5.694e-02	0.1138;0.8862	0.2680;0.7320	t|1e1.1o1|1e2.1o1	2	3	0;0	chr7	+	12640517-12644584;12644315-12644584	12640347-12640517;12644138-12644315;12644584-12644705		http://genome.ucsc.edu/cgi-bin/hgTracks?db=hg38&position=chr7%3A12644705-12640347
MARK4	ENSG00000007047.15	ENSG00000007047.15:s:45251271-45251639	0.0241;-0.0237;-0.0000	6.468e-02;6.396e-02;6.737e-21	4.308e-01;4.334e-01;1.000e+00	0.8848;0.1134;0.0018	0.9218;0.0769;0.0014	s|1e1.1o1|1e2.1o1|1e3.1o1	3	4	0;1;0	chr19	+	45251639-45258989;45251639-45263113;45251639-45271472	45251271-45251639;45258893-45259189;45262991-45263166;45271472-45271708		http://genome.ucsc.edu/cgi-bin/hgTracks?db=hg38&position=chr19%3A45271708-45251271
MARK4	ENSG00000007047.15	ENSG00000007047.15:s:45258893-45259189	-0.0149;0.0149	1.509e-03;1.509e-03	6.589e-01;6.589e-01	0.0513;0.9487	0.0118;0.9882	s|1e1.1o1|1e2.1o1	2	3	1;0	chr19	+	45259189-45259465;45259189-45263113	45258893-45259189;45259465-na;45262991-45263166		http://genome.ucsc.edu/cgi-bin/hgTracks?db=hg38&position=chr19%3A45263166-45258893
MARK4	ENSG00000007047.15	ENSG00000007047.15:s:45271472-45271708	-0.0000;0.0001;-0.0033;0.0000;-0.0000	6.737e-21;7.971e-10;8.242e-06;6.740e-21;6.737e-21	1.000e+00;9.975e-01;8.527e-01;9.997e-01;1.000e+00	0.0045;0.0136;0.9697;0.0024;0.0069	0.0038;0.0192;0.9591;0.0116;0.0005	s|1e2.3o3|2e1.1o1|2e2.1o3|2e2.2o3|2e3.1o1	5	4	0;1;0;1;0	chr19	+	45271614-45277981;45271708-45277457;45271708-45277923;45271708-45277926;45271708-45280374	45271472-45271708;45277457-na;45277923-45278042;45280145-45280483		http://genome.ucsc.edu/cgi-bin/hgTracks?db=hg38&position=chr19%3A45280483-45271472
MARK4	ENSG00000007047.15	ENSG00000007047.15:s:45277923-45278042	0.0000;0.0000	6.737e-21;6.737e-21	1.000e+00;1.000e+00	0.9990;0.0010	0.9991;0.0009	s|1e1.1o1|1e2.1o1	2	3	0;1	chr19	+	45278042-45278516;45278042-45280374	45277923-45278042;45278516-45278615;45280145-45280483		http://genome.ucsc.edu/cgi-bin/hgTracks?db=hg38&position=chr19%3A45280483-45277923
MARK4	ENSG00000007047.15	ENSG00000007047.15:s:45280575-45280734	0.0000;-0.0000	6.737e-21;6.739e-21	1.000e+00;1.000e+00	0.0008;0.9992	0.0010;0.9990	s|1e2.2o3|2e1.1o1	2	3	0;0	chr19	+	45280656-45297885;45280734-45287447	45280575-45280734;45287447-45288552;45297676-45297954		http://genome.ucsc.edu/cgi-bin/hgTracks?db=hg38&position=chr19%3A45297954-45280575
MARK4	ENSG00000007047.15	ENSG00000007047.15:s:45287447-45288552	0.0000;-0.0000	6.737e-21;2.651e-16	1.000e+00;1.000e+00	0.0010;0.9990	0.0104;0.9896	s|1e1.1o1|1e2.1o1	2	3	1;0	chr19	+	45287664-45291088;45287664-45294349	45287447-45288552;45291088-45291197;45294349-45294452		http://genome.ucsc.edu/cgi-bin/hgTracks?db=hg38&position=chr19%3A45294452-45287447
MARK4	ENSG00000007047.15	ENSG00000007047.15:s:45294349-45294452	0.0000;0.0000	6.737e-21;6.737e-21	1.000e+00;1.000e+00	0.0009;0.9991	0.0009;0.9991	s|1e2.1o1|2e1.1o3	2	3	0;0	chr19	+	45294380-45298143;45294452-45297676	45294349-45294452;45297676-45297954;45298143-45298222		http://genome.ucsc.edu/cgi-bin/hgTracks?db=hg38&position=chr19%3A45298222-45294349
MARK4	ENSG00000007047.15	ENSG00000007047.15:s:45297676-45297954	0.0000;-0.0000	6.737e-21;1.405e-17	1.000e+00;1.000e+00	0.0014;0.9986	0.0051;0.9949	s|2e1.1o1|2e2.1o1	2	3	0;0	chr19	+	45297954-45298143;45297954-45299811	45297676-45297954;45298143-45298222;45299811-45299855		http://genome.ucsc.edu/cgi-bin/hgTracks?db=hg38&position=chr19%3A45299855-45297676
MARK4	ENSG00000007047.15	ENSG00000007047.15:t:45090107-45090345	-0.0119;0.0119	1.264e-01;1.264e-01	3.191e-01;3.191e-01	0.8341;0.1659	0.8010;0.1990	t|1e1.1o1|1e2.1o1	2	3	1;1	chr19	+	45087881-45090107;45088088-45090107	na-45087881;45087971-45088088;45090107-45090345		http://genome.ucsc.edu/cgi-bin/hgTracks?db=hg38&position=chr19%3A45090345-45087871
MARK4	ENSG00000007047.15	ENSG00000007047.15:t:45258893-45259189	-0.0000;0.0000	7.500e-10;1.054e-09	1.000e+00;1.000e+00	0.0031;0.9969	0.0022;0.9978	t|1e1.1o1|1e2.1o1	2	3	0;0	chr19	+	45079377-45258989;45251639-45258989	45079288-45079377;45251271-45251639;45258893-45259189		http://genome.ucsc.edu/cgi-bin/hgTracks?db=hg38&position=chr19%3A45259189-45079288
MARK4	ENSG00000007047.15	ENSG00000007047.15:t:45262991-45263166	-0.0193;0.0193	1.490e-02;1.490e-02	5.614e-01;5.614e-01	0.0706;0.9294	0.0447;0.9553	t|1e1.1o1|1e2.1o1	2	3	1;0	chr19	+	45251639-45263113;45259189-45263113	45251271-45251639;45258893-45259189;45262991-45263166		http://genome.ucsc.edu/cgi-bin/hgTracks?db=hg38&position=chr19%3A45263166-45251271
MARK4	ENSG00000007047.15	ENSG00000007047.15:t:45271472-45271708	0.0000;0.0000	6.737e-21;6.737e-21	1.000e+00;1.000e+00	0.0011;0.9989	0.0008;0.9992	t|1e1.1o1|1e2.1o1	2	3	0;0	chr19	+	45251639-45271472;45266281-45271472	45251271-45251639;45266225-45266281;45271472-45271708		http://genome.ucsc.edu/cgi-bin/hgTracks?db=hg38&position=chr19%3A45271708-45251271
MARK4	ENSG00000007047.15	ENSG00000007047.15:t:45280145-45280483	-0.0000;0.0000;0.0000;0.0002	6.737e-21;6.737e-21;6.759e-21;4.460e-09	1.000e+00;1.000e+00;9.975e-01;9.853e-01	0.0071;0.0005;0.0171;0.9767	0.0005;0.0004;0.0219;0.9767	t|1e1.2o2|1e2.1o1|1e3.1o2|1e3.2o2	4	4	0;1;1;0	chr19	+	45271708-45280374;45278042-45280374;45278555-45280374;45278615-45280374	45271472-45271708;45277923-45278042;45278516-45278615;45280145-45280483		http://genome.ucsc.edu/cgi-bin/hgTracks?db=hg38&position=chr19%3A45280483-45271472
MARK4	ENSG00000007047.15	ENSG00000007047.15:t:45294349-45294452	0.0000;-0.0000	7.763e-21;6.737e-21	1.000e+00;1.000e+00	0.9970;0.0030	0.9972;0.0028	t|1e1.1o1|1e2.1o1	2	3	0;1	chr19	+	45287664-45294349;45291197-45294349	45287447-45288552;45291088-45291197;45294349-45294452		http://genome.ucsc.edu/cgi-bin/hgTracks?db=hg38&position=chr19%3A45294452-45287447
MARK4	ENSG00000007047.15	ENSG00000007047.15:t:45297676-45297954	0.0000;0.0000	6.737e-21;6.737e-21	1.000e+00;1.000e+00	0.9991;0.0009	0.9991;0.0009	t|1e2.2o2|2e1.1o2	2	3	0;0	chr19	+	45294452-45297676;45280656-45297885	45280575-45280734;45294349-45294452;45297676-45297954		http://genome.ucsc.edu/cgi-bin/hgTracks?db=hg38&position=chr19%3A45297954-45280575
MARK4	ENSG00000007047.15	ENSG00000007047.15:t:45299811-45299855	0.0000;-0.0000	2.678e-10;1.519e-10	9.991e-01;9.991e-01	0.9857;0.0143	0.9827;0.0173	t|1e1.2o2|1e2.1o1	2	3	0;0	chr19	+	45297954-45299811;45298222-45299811	45297676-45297954;45298143-45298222;45299811-45299855		http://genome.ucsc.edu/cgi-bin/hgTracks?db=hg38&position=chr19%3A45299855-45297676
PAFAH1B1	ENSG00000007168.13	ENSG00000007168.13:s:2593654-2594006	0.0000;0.0000;0.0000;0.0000	6.737e-21;6.737e-21;6.737e-21;6.737e-21	1.000e+00;1.000e+00;1.000e+00;1.000e+00	0.0002;0.0116;0.9814;0.0067	0.0047;0.0075;0.9816;0.0056	s|1e1.1o1|1e2.1o1|1e3.1o1|1e4.2o2	4	5	0;0;0;1	chr17	+	2594006-2613658;2594006-2635383;2594006-2638099;2594006-2665372	2593654-2594006;2613658-2613862;2635383-2635510;2638099-2638648;2665348-2665456		http://genome.ucsc.edu/cgi-bin/hgTracks?db=hg38&position=chr17%3A2665456-2593654
PAFAH1B1	ENSG00000007168.13	ENSG00000007168.13:s:2638099-2638648	0.0000;0.0000;0.0000;-0.0200;0.0020;0.0000	6.737e-21;6.737e-21;6.737e-21;1.018e-05;1.142e-04;6.737e-21	1.000e+00;1.000e+00;1.000e+00;6.056e-01;9.208e-01;1.000e+00	0.0032;0.0122;0.0007;0.9099;0.0598;0.0149	0.0109;0.0097;0.0012;0.8910;0.0786;0.0072	s|1e1.1o1|1e2.1o1|1e3.1o2|1e3.2o2|1e4.1o1|1e5.1o1	6	6	1;1;1;0;0;0	chr17	+	2638320-2642633;2638320-2662781;2638320-2665348;2638320-2665372;2638320-2666016;2638320-2666992	2638099-2638648;2642633-na;2662781-2662834;2665348-2665456;2666016-2666090;2666992-2667198		http://genome.ucsc.edu/cgi-bin/hgTracks?db=hg38&position=chr17%3A2667198-2638099
PAFAH1B1	ENSG00000007168.13	ENSG00000007168.13:s:2670163-2670374	0.0000;0.0000;0.0000	6.737e-21;6.737e-21;6.737e-21	1.000e+00;1.000e+00;1.000e+00	0.0090;0.0020;0.9886	0.0058;0.0021;0.9920	s|1e1.1o2|1e1.2o2|1e2.1o1	3	3	1;1;0	chr17	+	2670331-2671391;2670331-2671394;2670331-2672655	2670163-2670374;2671391-2671496;2672655-2672926		http://genome.ucsc.edu/cgi-bin/hgTracks?db=hg38&position=chr17%3A2672926-2670163
PAFAH1B1	ENSG00000007168.13	ENSG00000007168.13:s:2672655-2672926	0.0000;0.0000	6.737e-21;6.737e-21	1.000e+00;1.000e+00	0.9998;0.0002	0.9998;0.0002	s|1e2.1o1|2e1.1o1	2	3	0;1	chr17	+	2672757-2674060;2672926-2673079	2672655-2672926;2673079-na;2673665-2674288		http://genome.ucsc.edu/cgi-bin/hgTracks?db=hg38&position=chr17%3A2674288-2672655
PAFAH1B1	ENSG00000007168.13	ENSG00000007168.13:s:2673665-2674288	0.0000;0.0000;0.0000;0.0000	6.737e-21;6.737e-21;6.737e-21;6.737e-21	1.000e+00;1.000e+00;1.000e+00;1.000e+00	0.0012;0.0001;0.9907;0.0079	0.0024;0.0001;0.9947;0.0027	s|1e1.3o3|1e3.1o1|2e1.3o3|2e2.3o3	4	4	1;0;0;0	chr17	+	2674096-2676505;2674096-2683588;2674288-2676505;2674288-2680164	2673665-2674288;2676314-2676606;2679466-2680406;2683588-2683685		http://genome.ucsc.edu/cgi-bin/hgTracks?db=hg38&position=chr17%3A2683685-2673665
PAFAH1B1	ENSG00000007168.13	ENSG00000007168.13:s:2676314-2676606	0.0000;0.0000	6.737e-21;6.737e-21	1.000e+00;1.000e+00	0.0071;0.9929	0.0059;0.9941	s|1e1.1o1|1e2.3o3	2	3	1;0	chr17	+	2676606-2677516;2676606-2680164	2676314-2676606;2677516-2677639;2679466-2680406		http://genome.ucsc.edu/cgi-bin/hgTracks?db=hg38&position=chr17%3A2680406-2676314
PAFAH1B1	ENSG00000007168.13	ENSG00000007168.13:t:2638099-2638648	-0.0006;0.0069;0.0000;0.0000	7.163e-21;5.210e-08;6.737e-21;6.737e-21	9.559e-01;7.111e-01;1.000e+00;1.000e+00	0.0370;0.9483;0.0059;0.0073	0.0332;0.9552;0.0031;0.0095	t|1e1.1o1|1e2.1o1|1e3.1o1|1e4.1o1	4	5	0;0;0;0	chr17	+	2593330-2638099;2594006-2638099;2613862-2638099;2635510-2638099	2593210-2593330;2593654-2594006;2613658-2613862;2635383-2635510;2638099-2638648		http://genome.ucsc.edu/cgi-bin/hgTracks?db=hg38&position=chr17%3A2638648-2593210
PAFAH1B1	ENSG00000007168.13	ENSG00000007168.13:t:2665348-2665456	0.0000;0.0000;0.0000;0.0000	6.737e-21;6.737e-21;6.737e-21;6.737e-21	1.000e+00;1.000e+00;1.000e+00;1.000e+00	0.0008;0.0050;0.9798;0.0136	0.0013;0.0046;0.9833;0.0105	t|1e2.1o1|2e1.1o1|2e2.1o1|2e3.1o1	4	4	1;1;0;1	chr17	+	2638320-2665348;2594006-2665372;2638320-2665372;2662834-2665372	2593654-2594006;2638099-2638648;2662781-2662834;2665348-2665456		http://genome.ucsc.edu/cgi-bin/hgTracks?db=hg38&position=chr17%3A2665456-2593654
PAFAH1B1	ENSG00000007168.13	ENSG00000007168.13:t:2666016-2666090	0.0040;-0.0040	1.615e-04;1.615e-04	8.573e-01;8.573e-01	0.0566;0.9434	0.0801;0.9199	t|1e1.1o1|1e2.1o1	2	3	0;0	chr17	+	2638320-2666016;2665456-2666016	2638099-2638648;2665348-2665456;2666016-2666090		http://genome.ucsc.edu/cgi-bin/hgTracks?db=hg38&position=chr17%3A2666090-2638099
PAFAH1B1	ENSG00000007168.13	ENSG00000007168.13:t:2666992-2667198	0.0000;0.0000	6.737e-21;6.737e-21	1.000e+00;1.000e+00	0.0147;0.9853	0.0074;0.9926	t|1e1.1o1|1e2.1o1	2	3	0;0	chr17	+	2638320-2666992;2666090-2666992	2638099-2638648;2666016-2666090;2666992-2667198		http://genome.ucsc.edu/cgi-bin/hgTracks?db=hg38&position=chr17%3A2667198-2638099
PAFAH1B1	ENSG00000007168.13	ENSG00000007168.13:t:2670163-2670374	0.0000;0.0000;0.0000	6.737e-21;6.737e-21;6.737e-21	1.000e+00;1.000e+00;1.000e+00	0.9986;0.0007;0.0007	0.9993;0.0001;0.0006	t|1e1.1o1|1e2.1o1|2e1.1o1	3	3	0;0;0	chr17	+	2667198-2670163;2667500-2670163;2667198-2670275	2666992-2667198;2667294-2667500;2670163-2670374		http://genome.ucsc.edu/cgi-bin/hgTracks?db=hg38&position=chr17%3A2670374-2666992
PAFAH1B1	ENSG00000007168.13	ENSG00000007168.13:t:2672655-2672926	0.0000;0.0000;0.0000	6.737e-21;6.737e-21;6.737e-21	1.000e+00;1.000e+00;1.000e+00	0.9881;0.0109;0.0010	0.9917;0.0081;0.0001	t|1e1.1o1|1e2.1o2|1e2.2o2	3	3	0;1;1	chr17	+	2670331-2672655;2671491-2672655;2671496-2672655	2670163-2670374;2671391-2671496;2672655-2672926		http://genome.ucsc.edu/cgi-bin/hgTracks?db=hg38&position=chr17%3A2672926-2670163
PAFAH1B1	ENSG00000007168.13	ENSG00000007168.13:t:2676314-2676606	0.0000;0.0000;0.0000;0.0000	6.737e-21;6.737e-21;6.737e-21;6.737e-21	1.000e+00;1.000e+00;1.000e+00;1.000e+00	0.0001;0.0012;0.0012;0.9971	0.0001;0.0005;0.0024;0.9972	t|1e1.1o1|2e3.1o1|3e2.1o2|3e2.2o2	4	4	0;1;1;0	chr17	+	2609568-2676314;2674946-2676351;2674096-2676505;2674288-2676505	na-2674946;2609539-2609568;2673665-2674288;2676314-2676606		http://genome.ucsc.edu/cgi-bin/hgTracks?db=hg38&position=chr17%3A2676606-2609539
PAFAH1B1	ENSG00000007168.13	ENSG00000007168.13:t:2679466-2680406	0.0000;0.0000;0.0000;0.0000;0.0000	6.737e-21;6.737e-21;6.737e-21;6.743e-21;6.737e-21	1.000e+00;1.000e+00;1.000e+00;9.993e-01;1.000e+00	0.0114;0.0078;0.0066;0.9695;0.0049	0.0037;0.0043;0.0022;0.9835;0.0061	t|1e4.1o1|2e5.1o1|3e1.2o2|3e2.1o1|3e3.1o1	5	6	1;1;0;0;1	chr17	+	2679353-2679466;2679458-2679483;2674288-2680164;2676606-2680164;2677639-2680164	na-2679353;na-2679458;2673665-2674288;2676314-2676606;2677516-2677639;2679466-2680406		http://genome.ucsc.edu/cgi-bin/hgTracks?db=hg38&position=chr17%3A2680406-2673665
PAFAH1B1	ENSG00000007168.13	ENSG00000007168.13:t:2681511-2682348	0.0000;0.0000;0.0000;0.0000	6.737e-21;6.737e-21;6.737e-21;6.737e-21	1.000e+00;1.000e+00;1.000e+00;1.000e+00	0.0002;0.0058;0.9899;0.0044	0.0001;0.0001;0.9967;0.0031	t|1e2.1o1|2e1.1o3|2e1.2o3|2e1.3o3	4	3	0;1;0;1	chr17	+	2681130-2681511;2680181-2681729;2680320-2681729;2680406-2681729	2679466-2680406;2680844-2681130;2681511-2682348		http://genome.ucsc.edu/cgi-bin/hgTracks?db=hg38&position=chr17%3A2682348-2679466
KIAA0100	ENSG00000007202.15	ENSG00000007202.15:s:28615664-28615798	0.0000;0.0000;0.0000;0.0000	6.737e-21;6.737e-21;6.737e-21;6.737e-21	1.000e+00;1.000e+00;1.000e+00;1.000e+00	0.9984;0.0001;0.0013;0.0001	0.9971;0.0001;0.0023;0.0005	s|1e1.1o2|1e1.2o2|1e2.1o1|1e3.1o1	4	4	0;1;1;1	chr17	-	28615246-28615664;28614675-28615664;28613688-28615664;28613685-28615664	na-28613685;na-28613688;28614446-28615246;28615664-28615798		http://genome.ucsc.edu/cgi-bin/hgTracks?db=hg38&position=chr17%3A28615798-28613675
KIAA0100	ENSG00000007202.15	ENSG00000007202.15:s:28616096-28616197	0.0000;0.0000	6.737e-21;6.737e-21	1.000e+00;1.000e+00	0.9872;0.0128	0.9857;0.0143	s|1e1.1o1|1e2.1o2	2	3	0;1	chr17	-	28615798-28616096;28615246-28616096	28614446-28615246;28615664-28615798;28616096-28616197		http://genome.ucsc.edu/cgi-bin/hgTracks?db=hg38&position=chr17%3A28616197-28614446
KIAA0100	ENSG00000007202.15	ENSG00000007202.15:s:28617228-28617318	0.0000;0.0000;0.0000	6.737e-21;6.737e-21;6.737e-21	1.000e+00;1.000e+00;1.000e+00	0.9932;0.0042;0.0018	0.9894;0.0070;0.0042	s|1e1.1o2|1e2.1o2|2e1.2o2	3	3	0;0;0	chr17	-	28616999-28617232;28616753-28617232;28616995-28617228	28616618-28616753;28616889-28616999;28617228-28617318		http://genome.ucsc.edu/cgi-bin/hgTracks?db=hg38&position=chr17%3A28617318-28616618
KIAA0100	ENSG00000007202.15	ENSG00000007202.15:s:28617749-28618231	-0.0004;0.0004	9.967e-04;9.967e-04	9.391e-01;9.391e-01	0.9884;0.0116	0.9857;0.0143	s|1e1.1o1|1e2.1o2	2	3	1;1	chr17	-	28617318-28617749;28616753-28617749	28616618-28616753;28617228-28617318;28617749-28618231		http://genome.ucsc.edu/cgi-bin/hgTracks?db=hg38&position=chr17%3A28618231-28616618
KIAA0100	ENSG00000007202.15	ENSG00000007202.15:s:28618718-28618971	0.0000;0.0000;0.0000;0.0000;0.0000	6.737e-21;6.737e-21;6.737e-21;6.737e-21;6.737e-21	1.000e+00;1.000e+00;1.000e+00;1.000e+00;1.000e+00	0.0001;0.0034;0.0011;0.9949;0.0001	0.0001;0.0039;0.0001;0.9944;0.0012	s|1e2.1o1|2e1.1o2|2e1.2o2|2e2.1o1|2e3.2o2	5	4	1;1;1;0;1	chr17	-	28617318-28618908;28618231-28618791;28617978-28618791;28617318-28618791;28616703-28618791	28616618-28616753;28617228-28617318;28617749-28618231;28618718-28618971		http://genome.ucsc.edu/cgi-bin/hgTracks?db=hg38&position=chr17%3A28618971-28616618
KIAA0100	ENSG00000007202.15	ENSG00000007202.15:s:28619860-28620060	0.0000;0.0000	6.737e-21;6.737e-21	1.000e+00;1.000e+00	0.9908;0.0092	0.9919;0.0081	s|1e1.1o2|1e1.2o2	2	2	0;1	chr17	-	28619775-28619860;28619766-28619860	28619654-28619775;28619860-28620060		http://genome.ucsc.edu/cgi-bin/hgTracks?db=hg38&position=chr17%3A28620060-28619654
KIAA0100	ENSG00000007202.15	ENSG00000007202.15:s:28620988-28621170	0.0006;0.0000;-0.0000	5.873e-14;6.737e-21;6.742e-21	9.622e-01;1.000e+00;9.995e-01	0.9634;0.0088;0.0273	0.9639;0.0064;0.0299	s|1e1.1o2|1e1.2o2|1e2.1o1	3	3	0;1;1	chr17	-	28620630-28620988;28620573-28620988;28620015-28620988	28619860-28620060;28620509-28620630;28620988-28621170		http://genome.ucsc.edu/cgi-bin/hgTracks?db=hg38&position=chr17%3A28621170-28619860
KIAA0100	ENSG00000007202.15	ENSG00000007202.15:s:28628265-28628559	0.0000;0.0000	6.737e-21;6.737e-21	1.000e+00;1.000e+00	0.9997;0.0003	0.9997;0.0003	s|1e1.1o1|1e2.1o1	2	3	0;1	chr17	-	28624390-28628265;28623966-28628265	28623760-28623966;28624233-28624390;28628265-28628559		http://genome.ucsc.edu/cgi-bin/hgTracks?db=hg38&position=chr17%3A28628559-28623760
KIAA0100	ENSG00000007202.15	ENSG00000007202.15:s:28631479-28631681	0.0000;-0.0000;-0.0000	6.737e-21;4.925e-20;6.737e-21	1.000e+00;9.981e-01;1.000e+00	0.0059;0.9715;0.0224	0.0079;0.9710;0.0213	s|1e1.1o1|2e1.1o1|2e2.1o1	3	3	1;0;1	chr17	-	28628559-28631632;28628559-28631479;28624390-28631479	28624233-28624390;28628265-28628559;28631479-28631681		http://genome.ucsc.edu/cgi-bin/hgTracks?db=hg38&position=chr17%3A28631681-28624233
KIAA0100	ENSG00000007202.15	ENSG00000007202.15:s:28631820-28631919	-0.0001;0.0001	1.531e-10;8.715e-21	8.312e-01;8.312e-01	0.9596;0.0404	0.9566;0.0434	s|1e1.1o2|1e1.2o2	2	2	0;1	chr17	-	28631681-28631820;28631678-28631820	28631479-28631681;28631820-28631919		http://genome.ucsc.edu/cgi-bin/hgTracks?db=hg38&position=chr17%3A28631919-28631479
KIAA0100	ENSG00000007202.15	ENSG00000007202.15:s:28633283-28633476	0.0000;-0.0000;0.0000	6.737e-21;6.740e-21;6.737e-21	1.000e+00;9.999e-01;1.000e+00	0.0124;0.9832;0.0043	0.0215;0.9746;0.0043	s|1e1.1o3|1e1.2o3|1e1.3o3	3	2	1;0;1	chr17	-	28633166-28633283;28633162-28633283;28633104-28633283	28632942-28633166;28633283-28633476		http://genome.ucsc.edu/cgi-bin/hgTracks?db=hg38&position=chr17%3A28633476-28632942
KIAA0100	ENSG00000007202.15	ENSG00000007202.15:s:28633549-28633653	0.0000;0.0000;0.0000	6.737e-21;6.737e-21;6.737e-21	1.000e+00;1.000e+00;1.000e+00	0.9916;0.0049;0.0034	0.9962;0.0035;0.0002	s|1e1.1o2|1e1.2o2|1e2.1o1	3	3	0;0;1	chr17	-	28633401-28633549;28633329-28633549;28632239-28633549	28632049-28632239;28633283-28633476;28633549-28633653		http://genome.ucsc.edu/cgi-bin/hgTracks?db=hg38&position=chr17%3A28633653-28632049
KIAA0100	ENSG00000007202.15	ENSG00000007202.15:s:28633895-28634086	0.0000;0.0000	6.737e-21;6.737e-21	1.000e+00;1.000e+00	0.9989;0.0011	0.9942;0.0058	s|1e1.1o1|1e2.1o2	2	3	0;1	chr17	-	28633751-28633895;28633401-28633895	28633283-28633476;28633686-28633751;28633895-28634086		http://genome.ucsc.edu/cgi-bin/hgTracks?db=hg38&position=chr17%3A28634086-28633283
KIAA0100	ENSG00000007202.15	ENSG00000007202.15:s:28634517-28635609	0.0000;-0.0000;0.0000	6.737e-21;6.737e-21;6.737e-21	1.000e+00;1.000e+00;1.000e+00	0.9792;0.0189;0.0016	0.9847;0.0141;0.0007	s|1e1.1o1|1e2.1o1|1e3.1o1	3	4	0;1;1	chr17	-	28634086-28634517;28633751-28634517;28632239-28634517	28632049-28632239;28633686-28633751;28633895-28634086;28634517-28635609		http://genome.ucsc.edu/cgi-bin/hgTracks?db=hg38&position=chr17%3A28635609-28632049
KIAA0100	ENSG00000007202.15	ENSG00000007202.15:s:28636965-28637170	-0.0000;0.0000	6.743e-21;6.742e-21	9.994e-01;9.994e-01	0.0260;0.9740	0.0099;0.9901	s|1e1.1o1|1e2.1o1	2	3	1;0	chr17	-	28636164-28636965;28635609-28636965	28634517-28635609;28636114-28636164;28636965-28637170		http://genome.ucsc.edu/cgi-bin/hgTracks?db=hg38&position=chr17%3A28637170-28634517
KIAA0100	ENSG00000007202.15	ENSG00000007202.15:s:28637836-28638094	-0.0111;0.0111	2.580e-08;2.579e-08	7.138e-01;7.138e-01	0.9776;0.0224	0.9521;0.0479	s|1e1.1o1|1e2.1o1	2	3	0;1	chr17	-	28637170-28637836;28635609-28637836	28634517-28635609;28636965-28637170;28637836-28638094		http://genome.ucsc.edu/cgi-bin/hgTracks?db=hg38&position=chr17%3A28638094-28634517
KIAA0100	ENSG00000007202.15	ENSG00000007202.15:s:28639061-28639460	0.0000;0.0000	6.737e-21;6.737e-21	1.000e+00;1.000e+00	0.9959;0.0041	0.9951;0.0049	s|1e1.1o1|1e2.1o2	2	3	0;1	chr17	-	28638642-28639315;28638094-28639315	28637836-28638094;28638524-28638642;28639061-28639460		http://genome.ucsc.edu/cgi-bin/hgTracks?db=hg38&position=chr17%3A28639460-28637836
KIAA0100	ENSG00000007202.15	ENSG00000007202.15:s:28639561-28639642	0.0000;0.0000	6.737e-21;6.737e-21	1.000e+00;1.000e+00	0.9919;0.0081	0.9965;0.0035	s|1e1.1o1|2e1.1o1	2	2	0;1	chr17	-	28639460-28639575;28639460-28639561	28639061-28639460;28639561-28639642		http://genome.ucsc.edu/cgi-bin/hgTracks?db=hg38&position=chr17%3A28639642-28639061
KIAA0100	ENSG00000007202.15	ENSG00000007202.15:s:28642275-28642481	-0.0000;0.0000;0.0000	6.936e-21;6.737e-21;6.737e-21	9.998e-01;1.000e+00;1.000e+00	0.9834;0.0071;0.0089	0.9718;0.0098;0.0193	s|1e1.1o2|1e1.2o2|1e2.1o3	3	3	0;1;1	chr17	-	28642078-28642275;28642075-28642275;28640683-28642275	28640397-28640683;28642063-28642078;28642275-28642481		http://genome.ucsc.edu/cgi-bin/hgTracks?db=hg38&position=chr17%3A28642481-28640397
KIAA0100	ENSG00000007202.15	ENSG00000007202.15:s:28642869-28642987	0.0000;0.0000;0.0000	6.737e-21;6.737e-21;6.737e-21	1.000e+00;1.000e+00;1.000e+00	0.9914;0.0083;0.0003	0.9952;0.0045;0.0002	s|1e1.1o1|1e2.1o2|1e3.1o3	3	4	0;1;1	chr17	-	28642335-28642869;28642078-28642869;28640683-28642869	28640397-28640683;28642063-28642078;28642275-28642481;28642869-28642987		http://genome.ucsc.edu/cgi-bin/hgTracks?db=hg38&position=chr17%3A28642987-28640397
KIAA0100	ENSG00000007202.15	ENSG00000007202.15:s:28643610-28643975	-0.0254;0.0096;-0.0000	1.951e-05;1.641e-07;6.737e-21	5.713e-01;7.386e-01;1.000e+00	0.9706;0.0184;0.0102	0.9439;0.0450;0.0093	s|1e1.1o2|1e1.2o2|1e2.1o1	3	3	0;1;1	chr17	-	28643311-28643610;28643226-28643610;28642987-28643610	28642869-28642987;28643102-28643311;28643610-28643975		http://genome.ucsc.edu/cgi-bin/hgTracks?db=hg38&position=chr17%3A28643975-28642869
KIAA0100	ENSG00000007202.15	ENSG00000007202.15:s:28644058-28644201	0.0000;0.0000;0.0000;0.0000	6.737e-21;6.737e-21;6.737e-21;6.737e-21	1.000e+00;1.000e+00;1.000e+00;1.000e+00	0.0091;0.0002;0.9885;0.0019	0.0062;0.0002;0.9929;0.0007	s|1e1.2o2|2e1.1o2|2e1.2o2|2e2.1o2	4	3	1;1;0;0	chr17	-	28643659-28644061;28643975-28644058;28643659-28644058;28643311-28644058	28643102-28643311;28643610-28643975;28644058-28644201		http://genome.ucsc.edu/cgi-bin/hgTracks?db=hg38&position=chr17%3A28644201-28643102
KIAA0100	ENSG00000007202.15	ENSG00000007202.15:t:28614446-28615246	0.0000;0.0000;0.0000	6.737e-21;6.737e-21;6.737e-21	1.000e+00;1.000e+00;1.000e+00	0.0119;0.9879;0.0002	0.0116;0.9883;0.0001	t|1e1.1o1|1e2.1o1|2e2.1o1	3	3	1;0;1	chr17	-	28615246-28616096;28615246-28615664;28614675-28615664	28614446-28615246;28615664-28615798;28616096-28616197		http://genome.ucsc.edu/cgi-bin/hgTracks?db=hg38&position=chr17%3A28616197-28614446
KIAA0100	ENSG00000007202.15	ENSG00000007202.15:t:28616618-28616753	0.0000;0.0000;-0.0000;0.0000;0.0000	6.737e-21;6.737e-21;6.737e-21;6.737e-21;6.737e-21	1.000e+00;1.000e+00;1.000e+00;1.000e+00;1.000e+00	0.0001;0.0045;0.9935;0.0001;0.0018	0.0001;0.0072;0.9841;0.0013;0.0074	t|1e2.1o1|1e3.1o2|1e4.1o1|2e1.2o2|2e4.1o1	5	5	1;0;0;1;1	chr17	-	28616753-28617749;28616753-28617232;28616753-28616889;28616703-28618791;28616703-28616889	28616618-28616753;28616889-28616999;28617228-28617318;28617749-28618231;28618718-28618971		http://genome.ucsc.edu/cgi-bin/hgTracks?db=hg38&position=chr17%3A28618971-28616618
KIAA0100	ENSG00000007202.15	ENSG00000007202.15:t:28617228-28617318	0.0000;0.0000;-0.0000	6.737e-21;6.737e-21;6.737e-21	1.000e+00;1.000e+00;1.000e+00	0.0002;0.9777;0.0221	0.0001;0.9846;0.0152	t|1e1.1o2|1e1.2o2|1e2.1o1	3	3	1;0;1	chr17	-	28617318-28618908;28617318-28618791;28617318-28617749	28617228-28617318;28617749-28618231;28618718-28618971		http://genome.ucsc.edu/cgi-bin/hgTracks?db=hg38&position=chr17%3A28618971-28617228
KIAA0100	ENSG00000007202.15	ENSG00000007202.15:t:28619860-28620060	-0.0000;0.0000	6.737e-21;6.737e-21	1.000e+00;1.000e+00	0.0237;0.9763	0.0259;0.9741	t|1e1.1o1|1e2.1o1	2	3	1;0	chr17	-	28620015-28620988;28620015-28620509	28619860-28620060;28620509-28620630;28620988-28621170		http://genome.ucsc.edu/cgi-bin/hgTracks?db=hg38&position=chr17%3A28621170-28619860
KIAA0100	ENSG00000007202.15	ENSG00000007202.15:t:28621399-28621498	0.0000;0.0000	6.737e-21;6.737e-21	1.000e+00;1.000e+00	0.9898;0.0102	0.9922;0.0078	t|1e1.1o1|1e2.1o1	2	3	0;1	chr17	-	28621498-28623760;28621498-28623205	28621399-28621498;28623205-na;28623760-28623966		http://genome.ucsc.edu/cgi-bin/hgTracks?db=hg38&position=chr17%3A28623966-28621399
KIAA0100	ENSG00000007202.15	ENSG00000007202.15:t:28623760-28623966	0.0000;0.0000	6.737e-21;6.737e-21	1.000e+00;1.000e+00	0.0003;0.9997	0.0003;0.9997	t|1e1.1o1|1e2.1o1	2	3	1;0	chr17	-	28623966-28628265;28623966-28624233	28623760-28623966;28624233-28624390;28628265-28628559		http://genome.ucsc.edu/cgi-bin/hgTracks?db=hg38&position=chr17%3A28628559-28623760
KIAA0100	ENSG00000007202.15	ENSG00000007202.15:t:28624233-28624390	0.0000;-0.0000	6.737e-21;6.737e-21	1.000e+00;1.000e+00	0.0184;0.9816	0.0170;0.9830	t|1e1.2o2|1e2.1o1	2	3	1;0	chr17	-	28624390-28631479;28624390-28628265	28624233-28624390;28628265-28628559;28631479-28631681		http://genome.ucsc.edu/cgi-bin/hgTracks?db=hg38&position=chr17%3A28631681-28624233
KIAA0100	ENSG00000007202.15	ENSG00000007202.15:t:28632049-28632239	0.0000;0.0000;0.0000;0.0000	6.737e-21;6.737e-21;6.737e-21;6.737e-21	1.000e+00;1.000e+00;1.000e+00;1.000e+00	0.0019;0.0039;0.0084;0.9860	0.0009;0.0002;0.0069;0.9922	t|1e1.1o1|1e2.1o1|1e3.1o2|1e3.2o2	4	4	1;1;1;0	chr17	-	28632239-28634517;28632239-28633549;28632239-28632948;28632239-28632942	28632049-28632239;28632942-28633166;28633549-28633653;28634517-28635609		http://genome.ucsc.edu/cgi-bin/hgTracks?db=hg38&position=chr17%3A28635609-28632049
KIAA0100	ENSG00000007202.15	ENSG00000007202.15:t:28633283-28633476	0.0000;0.0000;0.0000	6.737e-21;6.737e-21;6.737e-21	1.000e+00;1.000e+00;1.000e+00	0.0010;0.9942;0.0049	0.0055;0.9907;0.0035	t|1e1.1o1|1e2.1o1|2e2.1o1	3	3	1;0;0	chr17	-	28633401-28633895;28633401-28633549;28633329-28633549	28633283-28633476;28633549-28633653;28633895-28634086		http://genome.ucsc.edu/cgi-bin/hgTracks?db=hg38&position=chr17%3A28634086-28633283
KIAA0100	ENSG00000007202.15	ENSG00000007202.15:t:28633686-28633751	-0.0000;0.0000	6.737e-21;6.737e-21	1.000e+00;1.000e+00	0.0199;0.9801	0.0157;0.9843	t|1e1.1o1|1e2.1o1	2	3	1;0	chr17	-	28633751-28634517;28633751-28633895	28633686-28633751;28633895-28634086;28634517-28635609		http://genome.ucsc.edu/cgi-bin/hgTracks?db=hg38&position=chr17%3A28635609-28633686
KIAA0100	ENSG00000007202.15	ENSG00000007202.15:t:28634517-28635609	0.0145;-0.0181;0.0000;-0.0001	4.251e-09;1.274e-04;6.737e-21;6.788e-21	6.694e-01;6.265e-01;1.000e+00;9.946e-01	0.0211;0.9519;0.0002;0.0255	0.0483;0.9323;0.0043;0.0127	t|1e1.1o1|1e2.1o1|1e3.1o1|1e4.1o1	4	5	1;0;1;1	chr17	-	28635609-28637836;28635609-28636965;28635609-28636517;28635609-28636114	28634517-28635609;28636114-28636164;28636517-na;28636965-28637170;28637836-28638094		http://genome.ucsc.edu/cgi-bin/hgTracks?db=hg38&position=chr17%3A28638094-28634517
KIAA0100	ENSG00000007202.15	ENSG00000007202.15:t:28637836-28638094	0.0000;0.0000;0.0000	6.737e-21;6.737e-21;6.737e-21	1.000e+00;1.000e+00;1.000e+00	0.0042;0.9839;0.0118	0.0052;0.9873;0.0078	t|1e1.1o1|1e2.1o1|2e2.1o1	3	3	1;0;1	chr17	-	28638094-28639315;28638094-28638252;28638089-28638252	28637836-28638094;28638252-28638415;28639061-28639460		http://genome.ucsc.edu/cgi-bin/hgTracks?db=hg38&position=chr17%3A28639460-28637836
KIAA0100	ENSG00000007202.15	ENSG00000007202.15:t:28640397-28640683	0.0000;0.0000;-0.0000;0.0000;0.0000	6.737e-21;6.737e-21;6.738e-21;6.737e-21;6.737e-21	1.000e+00;1.000e+00;1.000e+00;1.000e+00;1.000e+00	0.0002;0.0079;0.9882;0.0002;0.0037	0.0001;0.0171;0.9743;0.0061;0.0034	t|1e1.1o1|1e2.1o1|1e3.1o1|2e3.1o1|3e3.1o1	5	4	1;1;0;1;0	chr17	-	28640683-28642869;28640683-28642275;28640683-28641889;28640630-28641889;28640627-28641889	28640397-28640683;28641889-28642047;28642275-28642481;28642869-28642987		http://genome.ucsc.edu/cgi-bin/hgTracks?db=hg38&position=chr17%3A28642987-28640397
KIAA0100	ENSG00000007202.15	ENSG00000007202.15:t:28642063-28642078	0.0000;0.0000;0.0000	6.737e-21;6.737e-21;6.737e-21	1.000e+00;1.000e+00;1.000e+00	0.0080;0.9838;0.0071	0.0047;0.9858;0.0100	t|1e1.1o1|1e2.1o1|2e2.1o1	3	3	1;0;1	chr17	-	28642078-28642869;28642078-28642275;28642075-28642275	28642063-28642078;28642275-28642481;28642869-28642987		http://genome.ucsc.edu/cgi-bin/hgTracks?db=hg38&position=chr17%3A28642987-28642063
KIAA0100	ENSG00000007202.15	ENSG00000007202.15:t:28642869-28642987	-0.0000;0.0001;-0.0000	6.737e-21;2.152e-13;6.737e-21	1.000e+00;9.964e-01;1.000e+00	0.0111;0.9733;0.0136	0.0102;0.9775;0.0129	t|1e1.1o1|1e2.1o2|1e2.2o2	3	3	1;0;1	chr17	-	28642987-28643610;28642987-28643164;28642987-28643102	28642869-28642987;28643102-28643311;28643610-28643975		http://genome.ucsc.edu/cgi-bin/hgTracks?db=hg38&position=chr17%3A28643975-28642869
KIAA0100	ENSG00000007202.15	ENSG00000007202.15:t:28643102-28643311	0.0000;-0.0112;0.0102	6.737e-21;2.953e-07;2.515e-07	1.000e+00;7.133e-01;7.281e-01	0.0028;0.9784;0.0186	0.0010;0.9536;0.0453	t|1e1.2o2|1e2.1o1|2e2.1o1	3	3	0;0;1	chr17	-	28643311-28644058;28643311-28643610;28643226-28643610	28643102-28643311;28643610-28643975;28644058-28644201		http://genome.ucsc.edu/cgi-bin/hgTracks?db=hg38&position=chr17%3A28644201-28643102
KIAA0100	ENSG00000007202.15	ENSG00000007202.15:t:28644058-28644201	0.0000;0.0000;0.0000;0.0000	6.737e-21;6.737e-21;6.737e-21;6.737e-21	1.000e+00;1.000e+00;1.000e+00;1.000e+00	0.0052;0.0002;0.0002;0.9945	0.0052;0.0010;0.0001;0.9936	t|1e3.1o1|2e1.1o1|2e2.1o1|2e3.1o1	4	4	1;1;0;0	chr17	-	28644201-28644989;28644187-28655287;28644187-28645425;28644187-28644989	28644058-28644201;28644989-28645158;28645425-28645454;28655287-na		http://genome.ucsc.edu/cgi-bin/hgTracks?db=hg38&position=chr17%3A28655297-28644058
TRAPPC6A	ENSG00000007255.10	ENSG00000007255.10:s:45164725-45164970	-0.0023;0.0436;-0.0042	1.489e-05;3.524e-02;4.466e-06	8.753e-01;4.401e-01;8.528e-01	0.0380;0.9219;0.0419	0.0246;0.9745;0.0009	s|1e1.1o2|1e1.2o2|1e2.1o1	3	3	1;0;1	chr19	-	45164284-45164853;45164247-45164853;45164009-45164853	45163916-45164009;45164164-45164284;45164725-45164970		http://genome.ucsc.edu/cgi-bin/hgTracks?db=hg38&position=chr19%3A45164970-45163916
TRAPPC6A	ENSG00000007255.10	ENSG00000007255.10:s:45178093-45178237	-0.0382;-0.0678;0.1096;0.0057	1.291e-01;2.800e-01;5.740e-01;4.318e-03	3.123e-01;1.635e-01;5.334e-02;7.142e-01	0.3241;0.1684;0.3920;0.1094	0.2722;0.0902;0.5156;0.1214	s|1e1.1o1|1e2.1o1|2e1.1o1|2e2.1o1	4	3	0;0;0;0	chr19	-	45165194-45178135;45164970-45178135;45165194-45178093;45164970-45178093	45164725-45164970;45165127-45165194;45178093-45178237		http://genome.ucsc.edu/cgi-bin/hgTracks?db=hg38&position=chr19%3A45178237-45164725
TRAPPC6A	ENSG00000007255.10	ENSG00000007255.10:t:45163916-45164009	-0.0048;0.0048	8.434e-06;8.434e-06	8.372e-01;8.372e-01	0.0411;0.9589	0.0014;0.9986	t|1e1.1o1|1e2.1o1	2	3	1;0	chr19	-	45164009-45164853;45164009-45164164	45163916-45164009;45164164-45164284;45164725-45164970		http://genome.ucsc.edu/cgi-bin/hgTracks?db=hg38&position=chr19%3A45164970-45163916
TRAPPC6A	ENSG00000007255.10	ENSG00000007255.10:t:45164725-45164970	-0.0478;0.0142;0.0208	1.688e-01;1.007e-02;4.737e-02	2.545e-01;6.245e-01;4.738e-01	0.1590;0.0997;0.7410	0.0951;0.1284;0.7744	t|1e1.1o2|1e1.2o2|1e2.1o1	3	3	0;0;0	chr19	-	45164970-45178135;45164970-45178093;45164970-45165127	45164725-45164970;45165127-45165194;45178093-45178237		http://genome.ucsc.edu/cgi-bin/hgTracks?db=hg38&position=chr19%3A45178237-45164725
ST7L	ENSG00000007341.19	ENSG00000007341.19:s:112540779-112540872	-0.0028;0.0028	2.518e-03;2.518e-03	8.723e-01;8.723e-01	0.0229;0.9771	0.0082;0.9918	s|1e1.1o1|1e2.1o1	2	3	0;0	chr1	-	112539275-112540779;112526111-112540779	112523514-112526111;112539159-112539275;112540779-112540872		http://genome.ucsc.edu/cgi-bin/hgTracks?db=hg38&position=chr1%3A112540872-112523514
ST7L	ENSG00000007341.19	ENSG00000007341.19:s:112541790-112542090	-0.1441;0.1441	6.462e-01;6.462e-01	2.946e-02;2.946e-02	0.5369;0.4631	0.3632;0.6368	s|1e1.1o1|1e2.1o1	2	3	0;0	chr1	-	112540872-112541951;112526111-112541951	112523514-112526111;112540779-112540872;112541790-112542090		http://genome.ucsc.edu/cgi-bin/hgTracks?db=hg38&position=chr1%3A112542090-112523514
ST7L	ENSG00000007341.19	ENSG00000007341.19:s:112555868-112556018	-0.0002;-0.0035;0.0006	5.055e-02;5.339e-02;4.142e-04	4.806e-01;4.734e-01;8.542e-01	0.6996;0.2677;0.0279	0.6974;0.2652;0.0316	s|1e1.1o1|1e2.1o1|1e3.1o1	3	4	0;0;0	chr1	-	112550693-112555868;112542090-112555868;112526111-112555868	112523514-112526111;112541790-112542090;112550601-112550693;112555868-112556018		http://genome.ucsc.edu/cgi-bin/hgTracks?db=hg38&position=chr1%3A112556018-112523514
ST7L	ENSG00000007341.19	ENSG00000007341.19:s:112576986-112577088	-0.0026;-0.0018;-0.0000;0.0214;-0.0001;-0.0093	3.801e-02;2.936e-04;6.737e-21;1.100e-01;2.164e-07;2.912e-02	5.220e-01;9.011e-01;1.000e+00;3.463e-01;9.968e-01;5.575e-01	0.1955;0.0273;0.0009;0.6268;0.0126;0.1390	0.1916;0.0207;0.0007;0.6602;0.0050;0.1231	s|1e1.1o1|1e2.1o1|1e3.1o1|1e4.1o1|1e5.1o1|1e6.1o1	6	7	1;1;0;0;0;1	chr1	-	112575233-112576986;112572446-112576986;112571351-112576986;112556018-112576986;112550693-112576986;112542090-112576986	na-112572446;112541790-112542090;112550601-112550693;112555868-112556018;112571275-112571351;112575114-112575233;112576986-112577088		http://genome.ucsc.edu/cgi-bin/hgTracks?db=hg38&position=chr1%3A112577088-112541790
ST7L	ENSG00000007341.19	ENSG00000007341.19:s:112581992-112582106	0.0112;-0.0112	1.936e-03;1.936e-03	6.641e-01;6.641e-01	0.0412;0.9588	0.0578;0.9422	s|1e1.1o1|1e2.1o1	2	3	1;0	chr1	-	112579376-112581992;112578417-112581992	112578345-112578417;112579307-112579376;112581992-112582106		http://genome.ucsc.edu/cgi-bin/hgTracks?db=hg38&position=chr1%3A112582106-112578345
ST7L	ENSG00000007341.19	ENSG00000007341.19:s:112582375-112582472	0.0006;-0.0005;-0.0000	9.380e-06;6.602e-06;6.737e-21	9.565e-01;9.635e-01;1.000e+00	0.9767;0.0219;0.0014	0.9795;0.0196;0.0009	s|1e1.1o1|1e2.1o1|1e3.1o1	3	4	0;0;0	chr1	-	112582106-112582375;112578417-112582375;112556018-112582375	112555868-112556018;112578345-112578417;112581992-112582106;112582375-112582472		http://genome.ucsc.edu/cgi-bin/hgTracks?db=hg38&position=chr1%3A112582472-112555868
ST7L	ENSG00000007341.19	ENSG00000007341.19:s:112591482-112591603	-0.0730;0.0663;0.0014	3.517e-01;3.098e-01;1.594e-04	1.311e-01;1.513e-01;9.015e-01	0.8420;0.1361;0.0196	0.7516;0.2187;0.0258	s|1e1.1o1|1e2.1o1|1e3.1o1	3	4	0;0;0	chr1	-	112584126-112591525;112582472-112591525;112578417-112591525	112578345-112578417;112582375-112582472;112583972-112584126;112591482-112591603		http://genome.ucsc.edu/cgi-bin/hgTracks?db=hg38&position=chr1%3A112591603-112578345
ST7L	ENSG00000007341.19	ENSG00000007341.19:s:112597971-112598086	-0.0418;-0.0001;0.0610;-0.0003	1.303e-01;1.300e-08;2.299e-01;4.512e-06	3.095e-01;9.978e-01;1.940e-01;9.365e-01	0.9219;0.0138;0.0372;0.0273	0.8616;0.0008;0.1121;0.0235	s|1e1.1o1|1e2.1o1|1e3.1o1|1e4.1o1	4	5	0;1;1;1	chr1	-	112591603-112597971;112584126-112597971;112582472-112597971;112578417-112597971	112578345-112578417;112582375-112582472;112583972-112584126;112591482-112591603;112597971-112598086		http://genome.ucsc.edu/cgi-bin/hgTracks?db=hg38&position=chr1%3A112598086-112578345
ST7L	ENSG00000007341.19	ENSG00000007341.19:s:112600794-112600848	0.0000;-0.0000	1.443e-15;6.737e-21	1.000e+00;1.000e+00	0.9983;0.0017	0.9987;0.0013	s|1e1.1o1|1e2.1o1	2	3	0;0	chr1	-	112598086-112600794;112584126-112600794	112583972-112584126;112597971-112598086;112600794-112600848		http://genome.ucsc.edu/cgi-bin/hgTracks?db=hg38&position=chr1%3A112600848-112583972
ST7L	ENSG00000007341.19	ENSG00000007341.19:s:112610841-112611003	-0.0000;-0.0362;-0.0020;0.0603;0.0000;0.0000	6.738e-21;1.152e-01;1.582e-07;2.454e-01;6.738e-21;6.737e-21	1.000e+00;3.315e-01;9.222e-01;1.928e-01;9.999e-01;1.000e+00	0.0133;0.3985;0.0346;0.5304;0.0149;0.0079	0.0084;0.3504;0.0108;0.6069;0.0153;0.0127	s|1e1.1o1|1e2.1o1|1e3.1o1|1e4.1o1|1e5.1o1|1e6.1o1	6	7	0;0;1;0;0;1	chr1	-	112610690-112610841;112607597-112610841;112603047-112610841;112600848-112610841;112598086-112610841;112591603-112610841	112591482-112591603;112597971-112598086;112600794-112600848;112602695-112603047;112607104-112607597;112610455-112610690;112610841-112611003		http://genome.ucsc.edu/cgi-bin/hgTracks?db=hg38&position=chr1%3A112611003-112591482
ST7L	ENSG00000007341.19	ENSG00000007341.19:s:112616813-112617286	0.0210;-0.0210	8.964e-05;8.964e-05	6.017e-01;6.017e-01	0.0380;0.9620	0.0581;0.9419	s|1e1.1o1|1e2.1o1	2	3	1;0	chr1	-	112614023-112616813;112611003-112616813	112610841-112611003;112613919-112614023;112616813-112617286		http://genome.ucsc.edu/cgi-bin/hgTracks?db=hg38&position=chr1%3A112617286-112610841
ST7L	ENSG00000007341.19	ENSG00000007341.19:s:112618784-112619189	-0.0000;0.0002;-0.0295;0.0185;0.0005;0.0000	6.737e-21;6.880e-21;5.126e-02;2.018e-02;2.390e-04;6.737e-21	1.000e+00;9.840e-01;4.446e-01;5.713e-01;9.257e-01;1.000e+00	0.0070;0.0258;0.8260;0.0594;0.0732;0.0029	0.0065;0.0305;0.7860;0.1012;0.0769;0.0002	s|1e2.1o2|2e1.1o1|2e2.1o2|2e2.2o2|2e3.1o1|3e2.1o2	6	4	1;1;0;0;0;0	chr1	-	112616895-112618927;112618369-112618909;112616895-112618909;112616844-112618909;112611003-112618909;112616895-112618784	112610841-112611003;112616813-112617286;112618247-112618369;112618784-112619189		http://genome.ucsc.edu/cgi-bin/hgTracks?db=hg38&position=chr1%3A112619189-112610841
ST7L	ENSG00000007341.19	ENSG00000007341.19:t:112523514-112526111	-0.0011;0.0395;-0.0840;-0.0000;0.0146	9.567e-04;2.121e-01;4.138e-01;1.950e-09;6.411e-03	8.143e-01;2.097e-01;9.412e-02;1.000e+00;6.474e-01	0.0327;0.4843;0.4853;0.0015;0.0015	0.0344;0.5399;0.3717;0.0012;0.0502	t|1e1.1o1|1e2.1o1|1e3.1o1|1e4.1o1|1e5.1o1	5	6	0;0;0;0;0	chr1	-	112526111-112555868;112526111-112541951;112526111-112540779;112526111-112539159;112526111-112526886	112523514-112526111;112526886-112526952;112539159-112539275;112540779-112540872;112541790-112542090;112555868-112556018		http://genome.ucsc.edu/cgi-bin/hgTracks?db=hg38&position=chr1%3A112556018-112523514
ST7L	ENSG00000007341.19	ENSG00000007341.19:t:112541790-112542090	0.0035;0.0055;-0.0085;-0.0000	4.463e-02;4.677e-02;6.683e-02;6.737e-21	4.973e-01;4.926e-01;4.365e-01;1.000e+00	0.1528;0.2565;0.5790;0.0015	0.1556;0.2740;0.5758;0.0014	t|1e1.1o1|1e2.1o1|1e3.1o1|1e4.1o1	4	5	1;0;0;1	chr1	-	112542090-112576986;112542090-112555868;112542090-112550601;112542090-112545627	112541790-112542090;112545627-na;112550601-112550693;112555868-112556018;112576986-112577088		http://genome.ucsc.edu/cgi-bin/hgTracks?db=hg38&position=chr1%3A112577088-112541790
ST7L	ENSG00000007341.19	ENSG00000007341.19:t:112550601-112550693	-0.0011;0.0011	1.522e-04;1.522e-04	9.460e-01;9.460e-01	0.0218;0.9782	0.0115;0.9885	t|1e1.1o1|1e2.1o1	2	3	0;0	chr1	-	112550693-112576986;112550693-112555868	112550601-112550693;112555868-112556018;112576986-112577088		http://genome.ucsc.edu/cgi-bin/hgTracks?db=hg38&position=chr1%3A112577088-112550601
ST7L	ENSG00000007341.19	ENSG00000007341.19:t:112555868-112556018	-0.0000;-0.0103;0.0287;-0.0000;-0.0018	7.500e-09;3.463e-02;6.966e-02;7.500e-09;2.390e-04	9.999e-01;5.424e-01;4.119e-01;9.999e-01;9.263e-01	0.0017;0.9187;0.0476;0.0017;0.0266	0.0012;0.9058;0.0906;0.0012;0.0012	t|1e1.1o1|1e2.1o1|1e3.1o1|1e4.1o1|1e5.1o1	5	6	0;0;1;0;1	chr1	-	112556018-112582375;112556018-112576986;112556018-112575114;112556018-112571275;112556018-112569833	112555868-112556018;112569833-na;112571275-112571351;112575114-112575233;112576986-112577088;112582375-112582472		http://genome.ucsc.edu/cgi-bin/hgTracks?db=hg38&position=chr1%3A112582472-112555868
ST7L	ENSG00000007341.19	ENSG00000007341.19:t:112578345-112578417	-0.0009;-0.0000;-0.0002;-0.0106;0.0132	6.601e-06;1.671e-07;5.837e-07;2.594e-02;2.403e-03	9.413e-01;9.889e-01;9.792e-01;5.662e-01;6.378e-01	0.0285;0.0161;0.0198;0.8871;0.0433	0.0216;0.0165;0.0205;0.8754;0.0661	t|1e1.1o1|1e2.1o1|1e3.1o1|1e4.1o1|1e5.1o1	5	6	1;0;0;0;1	chr1	-	112578417-112597971;112578417-112591525;112578417-112582375;112578417-112581992;112578417-112579307	112578345-112578417;112579307-112579376;112581992-112582106;112582375-112582472;112591482-112591603;112597971-112598086		http://genome.ucsc.edu/cgi-bin/hgTracks?db=hg38&position=chr1%3A112598086-112578345
ST7L	ENSG00000007341.19	ENSG00000007341.19:t:112582375-112582472	0.0369;0.0013;-0.0413	1.201e-01;2.602e-02;1.831e-01	3.156e-01;5.701e-01;2.489e-01	0.0517;0.1448;0.8027	0.1065;0.1531;0.7406	t|1e1.1o1|1e2.1o1|1e3.1o1	3	4	1;0;0	chr1	-	112582472-112597971;112582472-112591525;112582472-112583972	112582375-112582472;112583972-112584126;112591482-112591603;112597971-112598086		http://genome.ucsc.edu/cgi-bin/hgTracks?db=hg38&position=chr1%3A112598086-112582375
ST7L	ENSG00000007341.19	ENSG00000007341.19:t:112583972-112584126	0.0000;-0.0009;0.0011	6.737e-21;2.639e-05;3.910e-05	1.000e+00;9.623e-01;9.536e-01	0.0019;0.0212;0.9770	0.0020;0.0020;0.9960	t|1e1.1o1|1e2.1o1|1e3.1o1	3	4	0;1;0	chr1	-	112584126-112600794;112584126-112597971;112584126-112591525	112583972-112584126;112591482-112591603;112597971-112598086;112600794-112600848		http://genome.ucsc.edu/cgi-bin/hgTracks?db=hg38&position=chr1%3A112600848-112583972
ST7L	ENSG00000007341.19	ENSG00000007341.19:t:112591482-112591603	0.0005;-0.0005	3.778e-06;3.778e-06	9.496e-01;9.496e-01	0.0211;0.9789	0.0292;0.9708	t|1e1.1o1|1e2.1o1	2	3	1;0	chr1	-	112591603-112610841;112591603-112597971	112591482-112591603;112597971-112598086;112610841-112611003		http://genome.ucsc.edu/cgi-bin/hgTracks?db=hg38&position=chr1%3A112611003-112591482
ST7L	ENSG00000007341.19	ENSG00000007341.19:t:112597971-112598086	-0.0006;0.0006	6.898e-06;6.899e-06	9.211e-01;9.211e-01	0.0283;0.9717	0.0242;0.9758	t|1e1.1o1|1e2.1o1	2	3	0;0	chr1	-	112598086-112610841;112598086-112600794	112597971-112598086;112600794-112600848;112610841-112611003		http://genome.ucsc.edu/cgi-bin/hgTracks?db=hg38&position=chr1%3A112611003-112597971
ST7L	ENSG00000007341.19	ENSG00000007341.19:t:112600794-112600848	-0.0001;0.0001	2.466e-07;2.465e-07	9.662e-01;9.662e-01	0.9744;0.0256	0.9739;0.0261	t|1e1.1o1|1e2.1o1	2	3	0;1	chr1	-	112600848-112610841;112600848-112602695	112600794-112600848;112602695-112603047;112610841-112611003		http://genome.ucsc.edu/cgi-bin/hgTracks?db=hg38&position=chr1%3A112611003-112600794
ST7L	ENSG00000007341.19	ENSG00000007341.19:t:112610841-112611003	0.0020;-0.0010;0.0000	2.216e-04;1.384e-04;6.737e-21	8.710e-01;9.313e-01;1.000e+00	0.0592;0.9348;0.0062	0.0720;0.9233;0.0061	t|1e1.2o3|1e2.1o1|1e3.1o1	3	4	0;0;1	chr1	-	112611003-112618909;112611003-112616813;112611003-112613919	112610841-112611003;112613919-112614023;112616813-112617286;112618784-112619189		http://genome.ucsc.edu/cgi-bin/hgTracks?db=hg38&position=chr1%3A112619189-112610841
ST7L	ENSG00000007341.19	ENSG00000007341.19:t:112616813-112617286	0.0000;-0.0000;0.0000;-0.0000;-0.0315;0.0000;0.0113;0.0000;0.0218	6.737e-21;6.737e-21;6.737e-21;6.737e-21;6.571e-02;6.737e-21;1.695e-03;6.737e-21;2.044e-02	1.000e+00;1.000e+00;1.000e+00;1.000e+00;4.131e-01;1.000e+00;6.672e-01;1.000e+00;5.480e-01	0.0029;0.0065;0.0054;0.0070;0.8569;0.0029;0.0510;0.0002;0.0619	0.0051;0.0001;0.0001;0.0067;0.8194;0.0001;0.0674;0.0001;0.1057	t|1e1.1o1|1e2.1o3|1e2.3o3|1e3.1o3|1e3.2o3|1e3.3o3|1e4.1o1|1e5.1o1|2e3.2o3	9	6	0;0;0;1;0;0;0;0;0	chr1	-	112616895-112619910;112616895-112619644;112616895-112619197;112616895-112618927;112616895-112618909;112616895-112618784;112616895-112618247;112616895-112618007;112616844-112618909	112616813-112617286;112618007-112618217;112618247-112618369;112618784-112619189;112619197-112619796;112619910-112620825		http://genome.ucsc.edu/cgi-bin/hgTracks?db=hg38&position=chr1%3A112620825-112616813
TEAD3	ENSG00000007866.21	ENSG00000007866.21:s:35476302-35476435	-0.0001;0.0001	5.434e-07;5.432e-07	9.935e-01;9.935e-01	0.9931;0.0069	0.9837;0.0163	s|1e1.1o2|1e1.2o2	2	2	0;1	chr6	-	35476092-35476302;35476087-35476302	35475919-35476092;35476302-35476435		http://genome.ucsc.edu/cgi-bin/hgTracks?db=hg38&position=chr6%3A35476435-35475919
TEAD3	ENSG00000007866.21	ENSG00000007866.21:s:35484560-35484624	0.0000;-0.0000	1.771e-10;6.738e-21	9.999e-01;9.999e-01	0.9935;0.0065	0.9980;0.0020	s|1e1.1o1|1e2.1o1	2	3	0;0	chr6	-	35480374-35484560;35480122-35484560	35480060-35480122;35480312-35480374;35484560-35484624		http://genome.ucsc.edu/cgi-bin/hgTracks?db=hg38&position=chr6%3A35484624-35480060
TEAD3	ENSG00000007866.21	ENSG00000007866.21:s:35486461-35486711	0.0077;-0.0085;0.0000	2.707e-03;3.149e-03;6.737e-21	7.609e-01;7.445e-01;1.000e+00	0.0088;0.9899;0.0013	0.0445;0.9541;0.0014	s|1e1.1o1|2e1.1o1|2e2.1o1	3	3	1;0;0	chr6	-	35484624-35486466;35484624-35486461;35479316-35486461	35479305-35479316;35484560-35484624;35486461-35486711		http://genome.ucsc.edu/cgi-bin/hgTracks?db=hg38&position=chr6%3A35486711-35479305
TEAD3	ENSG00000007866.21	ENSG00000007866.21:t:35479305-35479316	-0.0000;0.0029;-0.0025	6.737e-21;1.901e-04;1.458e-04	1.000e+00;8.888e-01;9.016e-01	0.0014;0.9666;0.0319	0.0010;0.9835;0.0156	t|1e1.2o2|1e2.1o1|1e3.1o1	3	4	0;0;0	chr6	-	35479316-35486461;35479316-35480312;35479316-35480060	35479305-35479316;35480060-35480122;35480312-35480374;35486461-35486711		http://genome.ucsc.edu/cgi-bin/hgTracks?db=hg38&position=chr6%3A35486711-35479305
MYLIP	ENSG00000007944.15	ENSG00000007944.15:s:16129086-16129409	-0.0109;0.0110;0.0000	2.665e-03;2.516e-03;6.737e-21	6.527e-01;6.490e-01;1.000e+00	0.9502;0.0492;0.0005	0.9369;0.0624;0.0007	s|1e1.1o1|1e2.1o1|1e3.1o1	3	4	0;0;1	chr6	+	16129409-16130557;16129409-16141625;16129409-16144897	16129086-16129409;16130557-16130747;16141625-16141810;16144897-16145317		http://genome.ucsc.edu/cgi-bin/hgTracks?db=hg38&position=chr6%3A16145317-16129086
MYLIP	ENSG00000007944.15	ENSG00000007944.15:s:16143020-16143217	0.0018;0.0000;-0.0007	3.515e-03;6.737e-21;3.834e-03	6.803e-01;1.000e+00;6.795e-01	0.9001;0.0042;0.0967	0.8993;0.0032;0.0958	s|1e1.1o2|1e1.2o2|1e2.1o1	3	3	0;1;1	chr6	+	16143217-16143699;16143217-16143704;16143217-16144897	16143020-16143217;16143699-16143863;16144897-16145317		http://genome.ucsc.edu/cgi-bin/hgTracks?db=hg38&position=chr6%3A16145317-16143020
MYLIP	ENSG00000007944.15	ENSG00000007944.15:s:16144897-16145317	-0.0437;-0.0008;0.0521	1.692e-01;6.551e-06;2.095e-01	2.645e-01;9.335e-01;2.228e-01	0.8039;0.0300;0.1645	0.7412;0.0209;0.2365	s|1e1.1o1|1e2.1o1|1e3.1o1	3	4	0;1;1	chr6	+	16145317-16146662;16145317-16150575;16145317-16150874	16144897-16145317;16146662-16148248;16150575-na;16150874-na		http://genome.ucsc.edu/cgi-bin/hgTracks?db=hg38&position=chr6%3A16150884-16144897
MYLIP	ENSG00000007944.15	ENSG00000007944.15:t:16141625-16141810	0.0095;-0.0094;0.0000	1.734e-03;1.850e-03;6.737e-21	6.613e-01;6.652e-01;1.000e+00	0.0497;0.9497;0.0005	0.0584;0.9409;0.0007	t|1e1.1o1|1e2.1o1|1e3.1o1	3	4	0;0;1	chr6	+	16129409-16141625;16130747-16141625;16141231-16141625	na-16141231;16129086-16129409;16130557-16130747;16141625-16141810		http://genome.ucsc.edu/cgi-bin/hgTracks?db=hg38&position=chr6%3A16141810-16129086
MYLIP	ENSG00000007944.15	ENSG00000007944.15:t:16144897-16145317	0.0000;-0.0008;0.0008	6.737e-21;1.696e-03;1.624e-03	1.000e+00;7.210e-01;7.172e-01	0.0006;0.0953;0.9041	0.0007;0.0897;0.9095	t|1e1.1o1|1e2.1o1|1e3.1o1	3	4	1;1;0	chr6	+	16129409-16144897;16143217-16144897;16143863-16144897	16129086-16129409;16143020-16143217;16143699-16143863;16144897-16145317		http://genome.ucsc.edu/cgi-bin/hgTracks?db=hg38&position=chr6%3A16145317-16129086
SYN1	ENSG00000008056.14	ENSG00000008056.14:s:47574688-47574775	-0.0006;0.0006	1.523e-03;1.523e-03	9.244e-01;9.244e-01	0.9881;0.0119	0.9836;0.0164	s|1e1.1o1|1e2.2o2	2	3	0;0	chrX	-	47574590-47574688;47572961-47574688	47571901-47572999;47574002-47574590;47574688-47574775		http://genome.ucsc.edu/cgi-bin/hgTracks?db=hg38&position=chrX%3A47574775-47571901
CDK11A	ENSG00000008128.23	ENSG00000008128.23:s:1704223-1704344	-0.0177;0.0177	4.159e-02;4.159e-02	5.055e-01;5.055e-01	0.5722;0.4278	0.5438;0.4562	s|1e1.1o1|1e2.1o2	2	3	0;0	chr1	-	1704146-1704223;1703995-1704223	1703824-1703995;1704039-1704146;1704223-1704344		http://genome.ucsc.edu/cgi-bin/hgTracks?db=hg38&position=chr1%3A1704344-1703824
CDK11A	ENSG00000008128.23	ENSG00000008128.23:s:1704772-1705048	0.1139;-0.1139	6.128e-01;6.128e-01	4.138e-02;4.138e-02	0.8498;0.1502	0.9963;0.0037	s|1e1.1o1|2e1.1o1	2	2	0;1	chr1	-	1704655-1704904;1704655-1704772	1704608-1704760;1704772-1705048		http://genome.ucsc.edu/cgi-bin/hgTracks?db=hg38&position=chr1%3A1705048-1704608
CDK11A	ENSG00000008128.23	ENSG00000008128.23:s:1705642-1705732	0.0000;-0.0000	6.737e-21;6.737e-21	1.000e+00;1.000e+00	0.0015;0.9985	0.0039;0.9961	s|1e1.1o2|1e1.2o2	2	2	1;0	chr1	-	1705048-1705642;1705025-1705642	1704772-1705048;1705642-1705732		http://genome.ucsc.edu/cgi-bin/hgTracks?db=hg38&position=chr1%3A1705732-1704772
CDK11A	ENSG00000008128.23	ENSG00000008128.23:s:1708180-1708245	-0.0000;0.0001;0.0000;0.0000	6.753e-21;3.220e-15;6.737e-21;6.737e-21	9.983e-01;9.964e-01;1.000e+00;1.000e+00	0.0249;0.9732;0.0002;0.0019	0.0082;0.9721;0.0160;0.0027	s|1e1.1o3|1e1.2o3|1e1.3o3|1e2.1o1	4	3	0;0;1;1	chr1	-	1707599-1708180;1707584-1708180;1707578-1708180;1705732-1708180	1705642-1705732;1707409-1707599;1708180-1708245		http://genome.ucsc.edu/cgi-bin/hgTracks?db=hg38&position=chr1%3A1708245-1705642
CDK11A	ENSG00000008128.23	ENSG00000008128.23:s:1709479-1709640	0.0097;0.0000;0.0000;-0.0038	2.690e-03;6.737e-21;6.737e-21;2.955e-03	6.732e-01;1.000e+00;1.000e+00;7.872e-01	0.8554;0.0105;0.0108;0.1242	0.8659;0.0120;0.0036;0.1146	s|1e1.1o3|1e1.2o3|1e1.3o3|2e1.1o3	4	2	0;1;1;0	chr1	-	1709133-1709518;1709127-1709518;1709086-1709518;1709133-1709479	1709038-1709133;1709479-1709640		http://genome.ucsc.edu/cgi-bin/hgTracks?db=hg38&position=chr1%3A1709640-1709038
CDK11A	ENSG00000008128.23	ENSG00000008128.23:s:1712264-1712427	0.0000;0.0000	6.737e-21;6.737e-21	1.000e+00;1.000e+00	0.0071;0.9929	0.0098;0.9902	s|1e1.1o1|1e2.1o1	2	3	1;0	chr1	-	1709912-1712264;1709640-1712264	1709479-1709640;1709831-1709912;1712264-1712427		http://genome.ucsc.edu/cgi-bin/hgTracks?db=hg38&position=chr1%3A1712427-1709479
CDK11A	ENSG00000008128.23	ENSG00000008128.23:s:1716346-1716478	0.0000;0.0000;0.0129;-0.0268;0.0106;0.0000	6.737e-21;6.737e-21;2.402e-03;3.035e-02;1.802e-06;6.737e-21	1.000e+00;1.000e+00;6.611e-01;4.972e-01;7.105e-01;1.000e+00	0.0008;0.0001;0.2289;0.6853;0.0843;0.0040	0.0015;0.0001;0.2524;0.6419;0.0997;0.0050	s|1e1.1o1|1e2.1o1|1e3.1o2|1e3.2o2|1e4.1o1|1e5.1o1	6	6	1;1;0;0;1;1	chr1	-	1716241-1716346;1715833-1716346;1712427-1716346;1712400-1716346;1709640-1716346;1708245-1716346	na-1715833;na-1716241;1708180-1708245;1709479-1709640;1712264-1712427;1716346-1716478		http://genome.ucsc.edu/cgi-bin/hgTracks?db=hg38&position=chr1%3A1716478-1708180
CDK11A	ENSG00000008128.23	ENSG00000008128.23:s:1719166-1719455	0.0000;-0.0412;0.0000;0.0000;0.0000;0.0344;0.0000	6.737e-21;9.963e-02;6.737e-21;6.744e-21;6.737e-21;6.398e-02;6.737e-21	1.000e+00;3.443e-01;1.000e+00;9.992e-01;1.000e+00;4.109e-01;1.000e+00	0.0001;0.4652;0.0012;0.0181;0.0001;0.5156;0.0021	0.0001;0.4050;0.0011;0.0236;0.0001;0.5686;0.0021	s|1e1.1o1|1e2.1o1|1e3.2o2|1e4.1o1|2e1.1o1|2e2.1o1|2e3.2o2	7	5	1;0;1;1;1;0;1	chr1	-	1716811-1719358;1716478-1719358;1712400-1719358;1709640-1719358;1716811-1719328;1716478-1719328;1712400-1719328	1709479-1709640;1712264-1712427;1716346-1716478;1716689-1716811;1719166-1719455		http://genome.ucsc.edu/cgi-bin/hgTracks?db=hg38&position=chr1%3A1719455-1709479
CDK11A	ENSG00000008128.23	ENSG00000008128.23:s:1722708-1722832	0.0075;-0.0075	5.568e-03;5.568e-03	7.321e-01;7.321e-01	0.1126;0.8874	0.1271;0.8729	s|1e1.1o1|1e2.1o1	2	3	0;0	chr1	-	1722634-1722708;1721711-1722708	1721596-1721879;1722466-1722634;1722708-1722832		http://genome.ucsc.edu/cgi-bin/hgTracks?db=hg38&position=chr1%3A1722832-1721596
CDK11A	ENSG00000008128.23	ENSG00000008128.23:s:1724258-1724357	0.0072;-0.0072	2.034e-05;2.034e-05	7.708e-01;7.708e-01	0.0249;0.9751	0.0442;0.9558	s|1e1.1o1|1e2.1o1	2	3	1;0	chr1	-	1723485-1724258;1722831-1724258	na-1723485;1722708-1722832;1724258-1724357		http://genome.ucsc.edu/cgi-bin/hgTracks?db=hg38&position=chr1%3A1724357-1722708
CDK11A	ENSG00000008128.23	ENSG00000008128.23:t:1703824-1703995	0.0072;-0.0072	1.684e-02;1.684e-02	6.312e-01;6.312e-01	0.4281;0.5719	0.4423;0.5577	t|1e1.1o1|2e2.1o1	2	3	0;0	chr1	-	1703995-1704223;1703940-1704039	1703824-1703995;1704039-1704146;1704223-1704344		http://genome.ucsc.edu/cgi-bin/hgTracks?db=hg38&position=chr1%3A1704344-1703824
CDK11A	ENSG00000008128.23	ENSG00000008128.23:t:1705642-1705732	0.0000;0.0025;-0.0034	6.737e-21;1.461e-03;1.511e-03	1.000e+00;6.721e-01;6.737e-01	0.0017;0.2518;0.7462	0.0024;0.2545;0.7427	t|1e1.1o1|1e2.1o2|1e2.2o2	3	3	1;0;0	chr1	-	1705732-1708180;1705732-1707525;1705732-1707409	1705642-1705732;1707409-1707599;1708180-1708245		http://genome.ucsc.edu/cgi-bin/hgTracks?db=hg38&position=chr1%3A1708245-1705642
CDK11A	ENSG00000008128.23	ENSG00000008128.23:t:1708180-1708245	0.0000;-0.0176;0.0172	6.738e-21;3.556e-02;2.806e-02	9.999e-01;5.244e-01;5.399e-01	0.0111;0.8374;0.1513	0.0144;0.8039;0.1846	t|1e1.1o1|1e2.1o2|1e2.2o2	3	3	1;0;1	chr1	-	1708245-1716346;1708245-1708794;1708245-1708768	1708180-1708245;1708768-1708952;1716346-1716478		http://genome.ucsc.edu/cgi-bin/hgTracks?db=hg38&position=chr1%3A1716478-1708180
CDK11A	ENSG00000008128.23	ENSG00000008128.23:t:1709479-1709640	0.0000;0.0004;-0.0005;0.0000	6.737e-21;1.419e-07;9.027e-07;6.737e-21	1.000e+00;9.769e-01;9.705e-01;1.000e+00	0.0097;0.0637;0.9270;0.0007	0.0114;0.0669;0.9190;0.0020	t|1e1.1o2|1e2.1o1|1e3.1o1|1e4.1o1	4	5	1;1;0;1	chr1	-	1709640-1719358;1709640-1716346;1709640-1712264;1709640-1709831	1709479-1709640;1709831-1709912;1712264-1712427;1716346-1716478;1719166-1719455		http://genome.ucsc.edu/cgi-bin/hgTracks?db=hg38&position=chr1%3A1719455-1709479
CDK11A	ENSG00000008128.23	ENSG00000008128.23:t:1712264-1712427	0.0178;0.0000;0.0000;-0.0167	9.688e-03;6.737e-21;6.737e-21;1.042e-02	5.983e-01;1.000e+00;1.000e+00;6.066e-01	0.2486;0.0010;0.0017;0.7485	0.2814;0.0009;0.0017;0.7155	t|1e2.1o1|2e1.1o2|2e1.2o2|2e2.1o1	4	3	0;1;1;0	chr1	-	1712427-1716346;1712400-1719358;1712400-1719328;1712400-1716346	1712264-1712427;1716346-1716478;1719166-1719455		http://genome.ucsc.edu/cgi-bin/hgTracks?db=hg38&position=chr1%3A1719455-1712264
CDK11A	ENSG00000008128.23	ENSG00000008128.23:t:1716346-1716478	-0.0401;0.0378;0.0000	8.796e-02;7.690e-02;6.737e-21	3.641e-01;3.843e-01;1.000e+00	0.4716;0.5237;0.0046	0.4135;0.5781;0.0075	t|1e1.1o2|1e1.2o2|1e2.1o1	3	3	0;0;1	chr1	-	1716478-1719358;1716478-1719328;1716478-1716689	1716346-1716478;1716689-1716811;1719166-1719455		http://genome.ucsc.edu/cgi-bin/hgTracks?db=hg38&position=chr1%3A1719455-1716346
CDK11A	ENSG00000008128.23	ENSG00000008128.23:t:1721596-1721879	-0.0031;0.0031	2.270e-03;2.270e-03	6.791e-01;6.791e-01	0.8626;0.1374	0.8572;0.1428	t|1e1.1o1|1e2.1o1	2	3	0;0	chr1	-	1721711-1722708;1721711-1722588	1721596-1721879;1722466-1722634;1722708-1722832		http://genome.ucsc.edu/cgi-bin/hgTracks?db=hg38&position=chr1%3A1722832-1721596
CDK11A	ENSG00000008128.23	ENSG00000008128.23:t:1722708-1722832	0.1265;-0.0274;-0.0867	7.159e-01;3.396e-02;3.867e-01	2.307e-02;4.871e-01;1.175e-01	0.7280;0.1307;0.1387	0.8608;0.0908;0.0481	t|1e1.1o1|1e2.1o2|1e2.2o2	3	3	0;0;0	chr1	-	1722831-1724258;1722831-1723949;1722831-1723800	1722708-1722832;1723800-1724032;1724258-1724357		http://genome.ucsc.edu/cgi-bin/hgTracks?db=hg38&position=chr1%3A1724357-1722708
ST3GAL1	ENSG00000008513.16	ENSG00000008513.16:s:133463414-133463459	0.0000;0.0035;-0.0080	6.737e-21;7.288e-04;1.297e-03	1.000e+00;8.063e-01;7.216e-01	0.0007;0.9331;0.0662	0.0050;0.9416;0.0532	s|1e1.1o2|1e1.2o2|1e2.1o2	3	3	1;0;1	chr8	-	133462029-133463414;133461994-133463414;133459937-133463414	133454848-133459937;133461875-133462029;133463414-133463459		http://genome.ucsc.edu/cgi-bin/hgTracks?db=hg38&position=chr8%3A133463459-133454848
ST3GAL1	ENSG00000008513.16	ENSG00000008513.16:s:133465642-133466090	0.0000;-0.0000	6.742e-21;1.798e-13	9.994e-01;9.994e-01	0.0070;0.9930	0.0176;0.9824	s|1e1.1o2|1e1.2o2	2	2	1;0	chr8	-	133465093-133465894;133464957-133465894	133464778-133465093;133465642-133466090		http://genome.ucsc.edu/cgi-bin/hgTracks?db=hg38&position=chr8%3A133466090-133464778
ST3GAL1	ENSG00000008513.16	ENSG00000008513.16:s:133475719-133475934	-0.0000;0.0000	6.737e-21;4.441e-16	1.000e+00;1.000e+00	0.0039;0.9961	0.0009;0.9991	s|1e1.1o1|1e2.1o1	2	3	1;0	chr8	-	133474328-133475719;133466090-133475719	133465642-133466090;133474145-133474328;133475719-133475934		http://genome.ucsc.edu/cgi-bin/hgTracks?db=hg38&position=chr8%3A133475934-133465642
ST3GAL1	ENSG00000008513.16	ENSG00000008513.16:s:133499135-133499189	-0.0000;0.0000;0.0002;-0.0000	6.738e-21;6.737e-21;3.352e-09;6.738e-21	9.999e-01;1.000e+00;9.889e-01;1.000e+00	0.0112;0.0006;0.9765;0.0116	0.0078;0.0004;0.9798;0.0108	s|1e1.1o1|1e2.1o1|1e3.2o2|1e4.1o1	4	5	1;1;0;0	chr8	-	133488439-133499135;133477788-133499135;133476600-133499135;133466090-133499135	na-133477788;133465642-133466090;133476143-133476603;133488082-133488439;133499135-133499189		http://genome.ucsc.edu/cgi-bin/hgTracks?db=hg38&position=chr8%3A133499189-133465642
ST3GAL1	ENSG00000008513.16	ENSG00000008513.16:s:133545500-133545926	-0.0017;0.0318;0.0038;-0.0288;-0.0010;0.0000;-0.0001	3.100e-06;3.022e-03;3.315e-04;5.205e-02;6.970e-08;6.737e-21;1.580e-10	7.547e-01;5.339e-01;8.639e-01;4.453e-01;9.548e-01;1.000e+00;9.957e-01	0.0457;0.0262;0.0003;0.8720;0.0342;0.0003;0.0233	0.0436;0.0621;0.0128;0.8318;0.0240;0.0003;0.0136	s|1e2.1o1|1e3.1o1|1e4.1o1|1e5.1o1|1e6.2o2|2e1.1o1|3e5.1o1	7	7	0;1;1;0;0;0;1	chr8	-	133539729-133545774;133507321-133545774;133504989-133545774;133499189-133545774;133476600-133545774;133544089-133545758;133499189-133545500	na-133504989;133476143-133476603;133499135-133499189;133507199-133507321;133539637-133539729;133544058-133544089;133545500-133545926		http://genome.ucsc.edu/cgi-bin/hgTracks?db=hg38&position=chr8%3A133545926-133476143
ST3GAL1	ENSG00000008513.16	ENSG00000008513.16:s:133570110-133570379	0.0288;-0.0288	1.376e-01;1.376e-01	2.991e-01;2.991e-01	0.8364;0.1636	0.8969;0.1031	s|1e1.1o1|1e2.1o1	2	3	1;0	chr8	-	133567320-133570110;133545926-133570110	133545500-133545926;133566982-133567320;133570110-133570379		http://genome.ucsc.edu/cgi-bin/hgTracks?db=hg38&position=chr8%3A133570379-133545500
ST3GAL1	ENSG00000008513.16	ENSG00000008513.16:s:133571693-133571940	0.0435;-0.0054;-0.0000;0.0000;-0.0061;-0.0000;-0.0000	5.200e-03;1.287e-05;6.738e-21;6.737e-21;4.265e-03;6.738e-21;6.737e-21	4.875e-01;8.171e-01;1.000e+00;1.000e+00;7.201e-01;9.999e-01;1.000e+00	0.0238;0.0432;0.0108;0.0064;0.8894;0.0154;0.0100	0.0702;0.0297;0.0002;0.0063;0.8748;0.0152;0.0002	s|1e1.1o1|1e2.1o1|1e3.1o1|1e4.1o1|1e5.1o1|1e6.1o1|1e7.2o2	7	8	0;1;1;1;0;1;1	chr8	-	133567320-133571693;133562678-133571693;133560507-133571693;133548446-133571693;133545926-133571693;133499189-133571693;133476600-133571693	na-133560507;133476143-133476603;133499135-133499189;133545500-133545926;133548344-133548446;133562324-133562678;133566982-133567320;133571693-133571940		http://genome.ucsc.edu/cgi-bin/hgTracks?db=hg38&position=chr8%3A133571940-133476143
ST3GAL1	ENSG00000008513.16	ENSG00000008513.16:t:133454848-133459937	-0.0105;0.0105	2.157e-03;2.157e-03	6.878e-01;6.878e-01	0.0671;0.9329	0.0525;0.9475	t|1e1.1o1|1e2.1o1	2	3	1;0	chr8	-	133459937-133463414;133459937-133461875	133454848-133459937;133461875-133462029;133463414-133463459		http://genome.ucsc.edu/cgi-bin/hgTracks?db=hg38&position=chr8%3A133463459-133454848
ST3GAL1	ENSG00000008513.16	ENSG00000008513.16:t:133463414-133463459	-0.0000;0.0000	6.737e-21;6.737e-21	1.000e+00;1.000e+00	0.9990;0.0010	0.9977;0.0023	t|1e1.1o1|1e2.1o1	2	3	0;1	chr8	-	133463459-133464778;133463459-133463848	133463414-133463459;133463848-na;133464778-133465093		http://genome.ucsc.edu/cgi-bin/hgTracks?db=hg38&position=chr8%3A133465093-133463414
ST3GAL1	ENSG00000008513.16	ENSG00000008513.16:t:133465642-133466090	-0.0000;0.0000;-0.0000	6.741e-21;9.338e-10;6.737e-21	9.996e-01;9.976e-01;1.000e+00	0.0143;0.9818;0.0034	0.0106;0.9831;0.0061	t|1e1.1o1|1e2.1o1|1e3.1o1	3	4	0;0;1	chr8	-	133466090-133499135;133466090-133475719;133466090-133474145	133465642-133466090;133474145-133474328;133475719-133475934;133499135-133499189		http://genome.ucsc.edu/cgi-bin/hgTracks?db=hg38&position=chr8%3A133499189-133465642
ST3GAL1	ENSG00000008513.16	ENSG00000008513.16:t:133476143-133476603	0.0000;-0.0000;-0.0021;0.0000;0.0086;0.0000;0.0000;0.0000;0.0000	6.737e-21;6.737e-21;2.333e-07;6.737e-21;5.008e-05;6.737e-21;6.737e-21;6.737e-21;6.737e-21	1.000e+00;1.000e+00;9.132e-01;1.000e+00;6.963e-01;1.000e+00;1.000e+00;1.000e+00;1.000e+00	0.0002;0.0111;0.0385;0.0002;0.9503;0.0002;0.0002;0.0002;0.0002	0.0002;0.0002;0.0241;0.0002;0.9625;0.0002;0.0002;0.0121;0.0002	t|1e3.1o1|2e1.1o1|2e2.1o3|2e4.1o1|2e5.1o1|2e6.1o1|2e7.1o1|2e8.1o1|2e9.1o1	9	10	0;1;0;1;0;1;0;1;1	chr8	-	133476603-133544058;133476600-133571693;133476600-133545774;133476600-133539637;133476600-133499135;133476600-133498024;133476600-133489538;133476600-133483843;133476600-133482106	133476143-133476603;133482106-na;133483843-na;133489538-133489700;133498024-na;133499135-133499189;133539637-133539729;133544058-133544089;133545500-133545926;133571693-133571940		http://genome.ucsc.edu/cgi-bin/hgTracks?db=hg38&position=chr8%3A133571940-133476143
ST3GAL1	ENSG00000008513.16	ENSG00000008513.16:t:133499135-133499189	0.0000;-0.0094;-0.0001;0.0116;0.0056;0.0000	6.753e-21;1.065e-02;3.221e-10;2.014e-04;7.991e-05;6.737e-21	9.982e-01;6.658e-01;9.951e-01;6.633e-01;7.379e-01;1.000e+00	0.0149;0.8852;0.0239;0.0397;0.0359;0.0003	0.0205;0.8639;0.0142;0.0532;0.0450;0.0022	t|1e1.1o1|1e2.1o3|1e2.3o3|1e3.1o1|1e4.1o1|1e5.1o1	6	6	1;0;1;0;0;0	chr8	-	133499189-133571693;133499189-133545774;133499189-133545500;133499189-133539637;133499189-133507199;133499189-133499361	133499135-133499189;133499361-133499421;133507199-133507321;133539637-133539729;133545500-133545926;133571693-133571940		http://genome.ucsc.edu/cgi-bin/hgTracks?db=hg38&position=chr8%3A133571940-133499135
ST3GAL1	ENSG00000008513.16	ENSG00000008513.16:t:133545500-133545926	0.0115;-0.0002;0.0000;-0.0001	1.246e-04;1.659e-09;6.737e-21;6.617e-10	7.002e-01;9.924e-01;1.000e+00;9.945e-01	0.9514;0.0229;0.0006;0.0228	0.9747;0.0155;0.0036;0.0047	t|1e1.1o1|1e2.1o1|1e3.1o1|1e4.1o1	4	5	0;0;1;1	chr8	-	133545926-133571693;133545926-133570110;133545926-133562324;133545926-133548344	133545500-133545926;133548344-133548446;133562324-133562678;133570110-133570379;133571693-133571940		http://genome.ucsc.edu/cgi-bin/hgTracks?db=hg38&position=chr8%3A133571940-133545500
ST3GAL1	ENSG00000008513.16	ENSG00000008513.16:t:133566982-133567320	0.1536;-0.1536	7.011e-01;7.011e-01	2.319e-02;2.319e-02	0.1688;0.8312	0.3562;0.6438	t|1e1.1o1|1e2.1o1	2	3	0;1	chr8	-	133567320-133571693;133567320-133570110	133566982-133567320;133570110-133570379;133571693-133571940		http://genome.ucsc.edu/cgi-bin/hgTracks?db=hg38&position=chr8%3A133571940-133566982
HEATR5B	ENSG00000008869.12	ENSG00000008869.12:s:36988646-36988859	0.0000;0.0001;-0.0001	6.737e-21;1.177e-09;6.432e-10	1.000e+00;9.965e-01;9.971e-01	0.0008;0.9813;0.0179	0.0007;0.9943;0.0050	s|1e1.1o1|1e2.1o1|1e3.1o1	3	4	1;0;0	chr2	-	36986516-36988646;36981794-36988646;36968601-36988646	na-36986516;36968383-36968601;36980895-36981794;36988646-36988859		http://genome.ucsc.edu/cgi-bin/hgTracks?db=hg38&position=chr2%3A36988859-36968383
HEATR5B	ENSG00000008869.12	ENSG00000008869.12:s:37000586-37000813	0.0000;0.0007;-0.0185;-0.0039;0.0183	6.737e-21;3.759e-07;6.590e-02;6.405e-03;5.285e-02	1.000e+00;9.618e-01;4.397e-01;7.361e-01;4.662e-01	0.0006;0.0202;0.6745;0.0776;0.2222	0.0005;0.0304;0.6502;0.0686;0.2532	s|1e1.1o1|1e2.1o1|1e3.1o2|1e3.2o2|1e4.1o1	5	5	1;1;0;1;1	chr2	-	36998224-37000586;36993535-37000586;36990799-37000586;36990796-37000586;36988859-37000586	na-36993535;na-36998224;36988646-36988859;36990648-36990799;37000586-37000813		http://genome.ucsc.edu/cgi-bin/hgTracks?db=hg38&position=chr2%3A37000813-36988646
HEATR5B	ENSG00000008869.12	ENSG00000008869.12:s:37003542-37003686	-0.0114;0.0114	3.314e-04;3.313e-04	6.950e-01;6.950e-01	0.9709;0.0291	0.9505;0.0495	s|1e1.1o1|1e2.1o1	2	3	0;1	chr2	-	37002572-37003542;37000813-37003542	37000586-37000813;37002306-37002572;37003542-37003686		http://genome.ucsc.edu/cgi-bin/hgTracks?db=hg38&position=chr2%3A37003686-37000586
HEATR5B	ENSG00000008869.12	ENSG00000008869.12:s:37007050-37007304	0.0000;0.0021;-0.0019	6.737e-21;1.432e-05;1.081e-05	1.000e+00;8.587e-01;8.708e-01	0.0010;0.9630;0.0360	0.0008;0.9741;0.0251	s|1e1.1o1|1e2.1o2|1e2.2o2	3	3	1;0;1	chr2	-	37006771-37007050;37005759-37007050;37005728-37007050	na-37006771;37005632-37005759;37007050-37007304		http://genome.ucsc.edu/cgi-bin/hgTracks?db=hg38&position=chr2%3A37007304-37005632
HEATR5B	ENSG00000008869.12	ENSG00000008869.12:s:37008168-37008848	-0.0000;0.0000	6.738e-21;5.140e-12	1.000e+00;1.000e+00	0.0068;0.9932	0.0065;0.9935	s|1e1.1o1|1e2.1o1	2	3	1;0	chr2	-	37008046-37008611;37007304-37008611	37007050-37007304;37007856-37008046;37008168-37008848		http://genome.ucsc.edu/cgi-bin/hgTracks?db=hg38&position=chr2%3A37008848-37007050
HEATR5B	ENSG00000008869.12	ENSG00000008869.12:s:37027923-37028174	0.0000;-0.0000	4.713e-09;4.600e-09	9.978e-01;9.978e-01	0.9835;0.0165	0.9926;0.0074	s|1e1.1o1|1e2.1o1	2	3	0;1	chr2	-	37020836-37027923;37019877-37027923	37019809-37019877;37020655-37020836;37027923-37028174		http://genome.ucsc.edu/cgi-bin/hgTracks?db=hg38&position=chr2%3A37028174-37019809
HEATR5B	ENSG00000008869.12	ENSG00000008869.12:s:37041024-37041292	-0.0026;0.0026	1.065e-05;1.064e-05	8.995e-01;8.995e-01	0.9856;0.0144	0.9691;0.0309	s|1e1.1o2|1e1.2o2	2	2	0;1	chr2	-	37040518-37041133;37040412-37041133	37040329-37040518;37041024-37041292		http://genome.ucsc.edu/cgi-bin/hgTracks?db=hg38&position=chr2%3A37041292-37040329
HEATR5B	ENSG00000008869.12	ENSG00000008869.12:s:37058884-37058987	-0.0009;0.0009	3.694e-06;3.693e-06	9.608e-01;9.608e-01	0.9896;0.0104	0.9706;0.0294	s|1e1.1o1|2e1.1o1	2	2	0;1	chr2	-	37058560-37058888;37058560-37058884	37058451-37058560;37058884-37058987		http://genome.ucsc.edu/cgi-bin/hgTracks?db=hg38&position=chr2%3A37058987-37058451
HEATR5B	ENSG00000008869.12	ENSG00000008869.12:s:37060581-37060733	-0.0135;-0.0009;0.0184	2.629e-02;1.049e-04;4.338e-02	5.537e-01;9.597e-01;4.986e-01	0.0689;0.0220;0.9135	0.0488;0.0153;0.9338	s|1e2.1o1|2e1.1o1|2e2.1o1	3	3	1;1;0	chr2	-	37058987-37060615;37060125-37060581;37058987-37060581	37058884-37058987;37060054-37060125;37060581-37060733		http://genome.ucsc.edu/cgi-bin/hgTracks?db=hg38&position=chr2%3A37060733-37058884
HEATR5B	ENSG00000008869.12	ENSG00000008869.12:s:37072110-37072281	-0.0000;0.0000	2.508e-15;6.737e-21	1.000e+00;1.000e+00	0.9983;0.0017	0.9960;0.0040	s|1e1.1o1|1e2.1o1	2	3	0;1	chr2	-	37070387-37072110;37068930-37072110	37068681-37068930;37070230-37070387;37072110-37072281		http://genome.ucsc.edu/cgi-bin/hgTracks?db=hg38&position=chr2%3A37072281-37068681
HEATR5B	ENSG00000008869.12	ENSG00000008869.12:s:37075485-37076164	-0.0166;0.0001;0.0040	4.289e-03;4.084e-07;2.371e-04	6.325e-01;9.909e-01;8.589e-01	0.9878;0.0107;0.0016	0.9448;0.0181;0.0361	s|1e1.1o1|1e2.1o1|1e3.1o1	3	4	0;1;1	chr2	-	37072281-37075485;37070387-37075485;37068930-37075485	37068681-37068930;37070230-37070387;37072110-37072281;37075485-37076164		http://genome.ucsc.edu/cgi-bin/hgTracks?db=hg38&position=chr2%3A37076164-37068681
HEATR5B	ENSG00000008869.12	ENSG00000008869.12:s:37076911-37077019	-0.0004;0.0004	1.276e-03;1.276e-03	8.215e-01;8.215e-01	0.0233;0.9767	0.0270;0.9730	s|1e1.1o1|2e1.1o1	2	2	1;0	chr2	-	37075634-37076947;37075634-37076911	37075485-37076164;37076911-37077019		http://genome.ucsc.edu/cgi-bin/hgTracks?db=hg38&position=chr2%3A37077019-37075485
HEATR5B	ENSG00000008869.12	ENSG00000008869.12:s:37083289-37083436	0.0063;0.0218;-0.0685	8.739e-04;8.958e-03;2.123e-01	7.972e-01;5.776e-01;2.202e-01	0.0119;0.0016;0.9864	0.0393;0.0575;0.9022	s|1e1.1o1|1e2.1o1|1e3.1o1	3	4	1;1;0	chr2	-	37082383-37083289;37081755-37083289;37079331-37083289	37079120-37079331;37081601-37081755;37081998-37082383;37083289-37083436		http://genome.ucsc.edu/cgi-bin/hgTracks?db=hg38&position=chr2%3A37083436-37079120
HEATR5B	ENSG00000008869.12	ENSG00000008869.12:t:36988646-36988859	0.0488;-0.0488	1.952e-01;1.952e-01	2.370e-01;2.370e-01	0.2216;0.7784	0.2873;0.7127	t|1e1.1o1|1e2.1o1	2	3	1;0	chr2	-	36988859-37000586;36988859-36990648	36988646-36988859;36990648-36990799;37000586-37000813		http://genome.ucsc.edu/cgi-bin/hgTracks?db=hg38&position=chr2%3A37000813-36988646
HEATR5B	ENSG00000008869.12	ENSG00000008869.12:t:37000586-37000813	0.0162;-0.0162	1.642e-03;1.642e-03	6.345e-01;6.345e-01	0.0300;0.9700	0.0555;0.9445	t|1e1.1o1|1e2.1o1	2	3	1;0	chr2	-	37000813-37003542;37000813-37002306	37000586-37000813;37002306-37002572;37003542-37003686		http://genome.ucsc.edu/cgi-bin/hgTracks?db=hg38&position=chr2%3A37003686-37000586
HEATR5B	ENSG00000008869.12	ENSG00000008869.12:t:37005632-37005759	0.0021;0.0000;-0.0019	1.432e-05;6.737e-21;1.081e-05	8.587e-01;1.000e+00;8.708e-01	0.9630;0.0010;0.0360	0.9741;0.0008;0.0251	t|1e1.1o1|1e2.1o1|2e1.1o1	3	3	0;1;1	chr2	-	37005759-37007050;37005759-37006243;37005728-37007050	37005632-37005759;37006243-na;37007050-37007304		http://genome.ucsc.edu/cgi-bin/hgTracks?db=hg38&position=chr2%3A37007304-37005632
HEATR5B	ENSG00000008869.12	ENSG00000008869.12:t:37007050-37007304	-0.0000;0.0000;0.0000	1.580e-10;6.742e-21;6.737e-21	9.992e-01;9.994e-01;1.000e+00	0.9920;0.0070;0.0010	0.9853;0.0139;0.0009	t|1e1.1o1|1e2.1o2|1e2.2o2	3	3	0;1;1	chr2	-	37007304-37008611;37007304-37007886;37007304-37007856	37007050-37007304;37007856-37008046;37008168-37008848		http://genome.ucsc.edu/cgi-bin/hgTracks?db=hg38&position=chr2%3A37008848-37007050
HEATR5B	ENSG00000008869.12	ENSG00000008869.12:t:37019809-37019877	-0.0002;0.0002	1.297e-07;1.302e-07	9.916e-01;9.916e-01	0.0203;0.9797	0.0072;0.9928	t|1e1.1o1|1e2.1o1	2	3	1;0	chr2	-	37019877-37027923;37019877-37020655	37019809-37019877;37020655-37020836;37027923-37028174		http://genome.ucsc.edu/cgi-bin/hgTracks?db=hg38&position=chr2%3A37028174-37019809
HEATR5B	ENSG00000008869.12	ENSG00000008869.12:t:37049653-37049843	0.0000;-0.0000	6.384e-08;6.349e-08	9.979e-01;9.979e-01	0.9892;0.0108	0.9936;0.0064	t|1e1.1o1|1e2.1o1	2	3	0;1	chr2	-	37049843-37053502;37049843-37052432	37049653-37049843;37052432-na;37053502-37053607		http://genome.ucsc.edu/cgi-bin/hgTracks?db=hg38&position=chr2%3A37053607-37049653
HEATR5B	ENSG00000008869.12	ENSG00000008869.12:t:37058884-37058987	-0.0150;0.0010;0.0004	3.054e-02;9.644e-03;1.934e-07	5.361e-01;6.581e-01;9.845e-01	0.0703;0.9280;0.0017	0.0483;0.9267;0.0240	t|1e1.1o2|1e1.2o2|1e2.1o1	3	3	1;0;1	chr2	-	37058987-37060615;37058987-37060581;37058987-37060054	37058884-37058987;37060054-37060125;37060581-37060733		http://genome.ucsc.edu/cgi-bin/hgTracks?db=hg38&position=chr2%3A37060733-37058884
HEATR5B	ENSG00000008869.12	ENSG00000008869.12:t:37068681-37068930	0.0001;-0.0000;-0.0002	2.412e-09;6.737e-21;3.852e-09	9.948e-01;1.000e+00;9.923e-01	0.0011;0.0011;0.9978	0.0200;0.0028;0.9763	t|1e1.1o1|1e2.1o1|1e3.1o1	3	4	1;1;0	chr2	-	37068930-37075485;37068930-37072110;37068930-37070230	37068681-37068930;37070230-37070387;37072110-37072281;37075485-37076164		http://genome.ucsc.edu/cgi-bin/hgTracks?db=hg38&position=chr2%3A37076164-37068681
HEATR5B	ENSG00000008869.12	ENSG00000008869.12:t:37070230-37070387	0.0000;-0.0000	6.741e-21;5.314e-11	9.996e-01;9.996e-01	0.0083;0.9917	0.0122;0.9878	t|1e1.1o1|1e2.1o1	2	3	1;0	chr2	-	37070387-37075485;37070387-37072110	37070230-37070387;37072110-37072281;37075485-37076164		http://genome.ucsc.edu/cgi-bin/hgTracks?db=hg38&position=chr2%3A37076164-37070230
HEATR5B	ENSG00000008869.12	ENSG00000008869.12:t:37079120-37079331	-0.0108;-0.0003;0.0071	1.839e-03;1.904e-06;3.355e-04	6.667e-01;9.864e-01;7.721e-01	0.9639;0.0194;0.0153	0.9419;0.0108;0.0443	t|1e1.1o1|1e2.1o1|1e3.1o1	3	4	0;1;1	chr2	-	37079331-37083289;37079331-37081998;37079331-37081601	37079120-37079331;37081601-37081755;37081998-37082383;37083289-37083436		http://genome.ucsc.edu/cgi-bin/hgTracks?db=hg38&position=chr2%3A37083436-37079120
RPS20	ENSG00000008988.9	ENSG00000008988.9:s:56074060-56074159	0.0000;0.0000	6.737e-21;6.737e-21	1.000e+00;1.000e+00	0.9985;0.0015	0.9976;0.0024	s|1e1.1o1|1e2.1o1	2	3	0;0	chr8	-	56073768-56074060;56073272-56074060	56072947-56073272;56073316-56073768;56074060-56074159		http://genome.ucsc.edu/cgi-bin/hgTracks?db=hg38&position=chr8%3A56074159-56072947
RPS20	ENSG00000008988.9	ENSG00000008988.9:s:56074381-56074581	0.0000;0.0000;0.0000	6.737e-21;6.737e-21;6.737e-21	1.000e+00;1.000e+00;1.000e+00	0.9992;0.0007;0.0000	0.9997;0.0002;0.0001	s|1e1.1o2|1e1.2o2|1e2.1o1	3	3	0;0;0	chr8	-	56074159-56074381;56074150-56074381;56073768-56074381	56073316-56073768;56074060-56074159;56074381-56074581		http://genome.ucsc.edu/cgi-bin/hgTracks?db=hg38&position=chr8%3A56074581-56073316
RPS20	ENSG00000008988.9	ENSG00000008988.9:t:56072947-56073272	0.0000;0.0000;0.0000	6.737e-21;6.737e-21;6.737e-21	1.000e+00;1.000e+00;1.000e+00	0.0020;0.9974;0.0005	0.0030;0.9968;0.0002	t|1e1.1o1|1e2.1o2|1e2.2o2	3	3	0;0;1	chr8	-	56073272-56074060;56073272-56073695;56073272-56073548	56072947-56073272;56073316-56073768;56074060-56074159		http://genome.ucsc.edu/cgi-bin/hgTracks?db=hg38&position=chr8%3A56074159-56072947
RPS20	ENSG00000008988.9	ENSG00000008988.9:t:56073316-56073768	0.0000;0.0000	6.737e-21;6.737e-21	1.000e+00;1.000e+00	0.0000;1.0000	0.0001;0.9999	t|1e1.1o1|1e2.1o1	2	3	0;0	chr8	-	56073768-56074381;56073768-56074060	56073316-56073768;56074060-56074159;56074381-56074581		http://genome.ucsc.edu/cgi-bin/hgTracks?db=hg38&position=chr8%3A56074581-56073316
RPS20	ENSG00000008988.9	ENSG00000008988.9:t:56074060-56074159	0.0000;0.0000;0.0000	6.737e-21;6.737e-21;6.737e-21	1.000e+00;1.000e+00;1.000e+00	0.9730;0.0264;0.0007	0.9731;0.0267;0.0002	t|1e1.1o1|1e2.1o1|2e1.1o1	3	3	0;0;0	chr8	-	56074159-56074381;56074159-56074254;56074150-56074381	56074060-56074159;56074254-56074356;56074381-56074581		http://genome.ucsc.edu/cgi-bin/hgTracks?db=hg38&position=chr8%3A56074581-56074060
TENM1	ENSG00000009694.13	ENSG00000009694.13:s:124481732-124481964	-0.0002;0.0002	5.904e-06;5.905e-06	9.920e-01;9.920e-01	0.0103;0.9897	0.0043;0.9957	s|1e1.1o1|1e2.1o1	2	3	1;0	chrX	-	124470823-124481732;124453491-124481732	124453337-124453491;124470725-124470823;124481732-124481964		http://genome.ucsc.edu/cgi-bin/hgTracks?db=hg38&position=chrX%3A124481964-124453337
TENM1	ENSG00000009694.13	ENSG00000009694.13:s:124497016-124497265	0.0281;-0.0226;-0.0054	1.557e-01;9.976e-02;1.259e-01	2.732e-01;3.652e-01;3.129e-01	0.1747;0.1246;0.6779	0.2311;0.0849;0.6855	s|1e1.1o1|1e2.1o1|1e3.1o1	3	4	0;1;0	chrX	-	124487229-124497016;124484085-124497016;124481964-124497016	124481732-124481964;124483966-124484085;124487209-124487229;124497016-124497265		http://genome.ucsc.edu/cgi-bin/hgTracks?db=hg38&position=chrX%3A124497265-124481732
TENM1	ENSG00000009694.13	ENSG00000009694.13:s:124565375-124565560	0.1323;-0.1323	6.039e-01;6.039e-01	3.635e-02;3.635e-02	0.5350;0.4650	0.6979;0.3021	s|1e1.1o1|1e2.1o1	2	3	0;1	chrX	-	124563772-124565375;124561817-124565375	124561671-124561817;124563749-124563772;124565375-124565560		http://genome.ucsc.edu/cgi-bin/hgTracks?db=hg38&position=chrX%3A124565560-124561671
TENM1	ENSG00000009694.13	ENSG00000009694.13:s:124963537-124963817	0.0101;-0.0101	3.212e-02;3.212e-02	5.460e-01;5.460e-01	0.0672;0.9328	0.0810;0.9190	s|1e1.1o1|1e2.1o1	2	3	1;0	chrX	-	124909491-124963537;124896241-124963537	na-124909491;124895981-124896241;124963537-124963817		http://genome.ucsc.edu/cgi-bin/hgTracks?db=hg38&position=chrX%3A124963817-124895981
TENM1	ENSG00000009694.13	ENSG00000009694.13:t:124453337-124453491	0.0002;-0.0002	4.562e-06;4.562e-06	9.924e-01;9.924e-01	0.9896;0.0104	0.9957;0.0043	t|1e1.1o1|1e2.1o1	2	3	0;1	chrX	-	124453491-124481732;124453491-124470725	124453337-124453491;124470725-124470823;124481732-124481964		http://genome.ucsc.edu/cgi-bin/hgTracks?db=hg38&position=chrX%3A124481964-124453337
TENM1	ENSG00000009694.13	ENSG00000009694.13:t:124481732-124481964	0.0131;0.0305;-0.0470	1.172e-01;1.396e-01;2.398e-01	3.288e-01;3.001e-01;1.918e-01	0.5868;0.0969;0.3048	0.6113;0.1545;0.2330	t|1e1.1o1|1e2.1o1|1e3.1o1	3	4	0;0;1	chrX	-	124481964-124497016;124481964-124487209;124481964-124483966	124481732-124481964;124483966-124484085;124487209-124487229;124497016-124497265		http://genome.ucsc.edu/cgi-bin/hgTracks?db=hg38&position=chrX%3A124497265-124481732
TENM1	ENSG00000009694.13	ENSG00000009694.13:t:124561671-124561817	-0.1286;-0.0026;0.1367	6.025e-01;1.683e-03;6.251e-01	3.913e-02;8.083e-01;3.359e-02	0.3963;0.0292;0.5658	0.2486;0.0215;0.7316	t|1e1.1o1|1e2.1o1|1e3.1o1	3	4	1;1;0	chrX	-	124561817-124565375;124561817-124563849;124561817-124563749	124561671-124561817;124563749-124563772;124563849-na;124565375-124565560		http://genome.ucsc.edu/cgi-bin/hgTracks?db=hg38&position=chrX%3A124565560-124561671
TENM1	ENSG00000009694.13	ENSG00000009694.13:t:124736957-124737197	0.0029;-0.0029	9.968e-02;9.968e-02	3.638e-01;3.638e-01	0.4332;0.5668	0.4503;0.5497	t|1e1.1o1|1e2.1o1	2	3	0;1	chrX	-	124737197-124894296;124737197-124868941	124736957-124737197;124868941-na;124894296-124894352		http://genome.ucsc.edu/cgi-bin/hgTracks?db=hg38&position=chrX%3A124894352-124736957
FAM76A	ENSG00000009780.15	ENSG00000009780.15:s:27727472-27727536	0.0141;-0.0141	6.329e-03;6.329e-03	6.342e-01;6.342e-01	0.0208;0.9792	0.0579;0.9421	s|1e1.1o1|1e2.1o1	2	3	0;0	chr1	+	27727536-27730232;27727536-27732603	27727472-27727536;27730232-27730333;27732603-27732657		http://genome.ucsc.edu/cgi-bin/hgTracks?db=hg38&position=chr1%3A27732657-27727472
FAM76A	ENSG00000009780.15	ENSG00000009780.15:s:27732603-27732657	-0.0004;0.0004	1.804e-05;1.804e-05	9.567e-01;9.567e-01	0.9890;0.0110	0.9775;0.0225	s|1e1.1o1|1e2.1o1	2	3	0;0	chr1	+	27732657-27734031;27732657-27744654	27732603-27732657;27734031-27734183;27744654-27744811		http://genome.ucsc.edu/cgi-bin/hgTracks?db=hg38&position=chr1%3A27744811-27732603
FAM76A	ENSG00000009780.15	ENSG00000009780.15:s:27734031-27734183	0.0290;-0.0290	8.439e-02;8.439e-02	3.860e-01;3.860e-01	0.0662;0.9338	0.1086;0.8914	s|1e1.1o1|1e2.1o1	2	3	1;0	chr1	+	27734183-27739178;27734183-27744654	27734031-27734183;27739178-na;27744654-27744811		http://genome.ucsc.edu/cgi-bin/hgTracks?db=hg38&position=chr1%3A27744811-27734031
FAM76A	ENSG00000009780.15	ENSG00000009780.15:s:27744654-27744811	0.0023;-0.0023	6.033e-02;6.033e-02	4.528e-01;4.528e-01	0.6764;0.3236	0.6830;0.3170	s|1e1.1o1|1e2.1o1	2	3	0;0	chr1	+	27744811-27749068;27744811-27755195	27744654-27744811;27749068-27749154;27755195-27755330		http://genome.ucsc.edu/cgi-bin/hgTracks?db=hg38&position=chr1%3A27755330-27744654
FAM76A	ENSG00000009780.15	ENSG00000009780.15:s:27749068-27749154	-0.0000;0.0000	3.360e-04;3.360e-04	7.951e-01;7.951e-01	0.0373;0.9627	0.0383;0.9617	s|1e1.1o1|1e2.1o1	2	3	1;0	chr1	+	27749154-27750060;27749154-27755195	27749068-27749154;27750060-na;27755195-27755330		http://genome.ucsc.edu/cgi-bin/hgTracks?db=hg38&position=chr1%3A27755330-27749068
FAM76A	ENSG00000009780.15	ENSG00000009780.15:s:27759526-27759764	0.0239;-0.0239	3.785e-02;3.785e-02	4.967e-01;4.967e-01	0.0113;0.9887	0.0561;0.9439	s|1e1.1o1|1e2.1o1	2	3	0;0	chr1	+	27759627-27759958;27759627-27760495	27759526-27759764;27759958-27760185;27760495-27763122		http://genome.ucsc.edu/cgi-bin/hgTracks?db=hg38&position=chr1%3A27763122-27759526
FAM76A	ENSG00000009780.15	ENSG00000009780.15:t:27732603-27732657	0.0000;-0.0000	1.992e-09;1.500e-09	9.999e-01;9.999e-01	0.9968;0.0032	0.9972;0.0028	t|1e1.1o1|1e2.1o1	2	3	0;0	chr1	+	27727536-27732603;27730333-27732603	27727472-27727536;27730232-27730333;27732603-27732657		http://genome.ucsc.edu/cgi-bin/hgTracks?db=hg38&position=chr1%3A27732657-27727472
FAM76A	ENSG00000009780.15	ENSG00000009780.15:t:27744654-27744811	0.0015;-0.0015	1.408e-04;1.408e-04	9.093e-01;9.093e-01	0.0126;0.9874	0.0289;0.9711	t|1e1.1o1|1e2.1o1	2	3	0;0	chr1	+	27732657-27744654;27734183-27744654	27732603-27732657;27734031-27734183;27744654-27744811		http://genome.ucsc.edu/cgi-bin/hgTracks?db=hg38&position=chr1%3A27744811-27732603
FAM76A	ENSG00000009780.15	ENSG00000009780.15:t:27749068-27749154	0.0000;-0.0000	4.173e-08;4.157e-08	9.997e-01;9.997e-01	0.9961;0.0039	0.9969;0.0031	t|1e1.1o1|1e2.1o1	2	3	0;1	chr1	+	27744811-27749068;27746244-27749068	na-27746244;27744654-27744811;27749068-27749154		http://genome.ucsc.edu/cgi-bin/hgTracks?db=hg38&position=chr1%3A27749154-27744654
FAM76A	ENSG00000009780.15	ENSG00000009780.15:t:27755195-27755330	-0.0062;0.0062	3.623e-02;3.623e-02	5.305e-01;5.305e-01	0.2544;0.7456	0.2460;0.7540	t|1e1.1o1|1e2.1o1	2	3	0;0	chr1	+	27744811-27755195;27749154-27755195	27744654-27744811;27749068-27749154;27755195-27755330		http://genome.ucsc.edu/cgi-bin/hgTracks?db=hg38&position=chr1%3A27755330-27744654
BAZ1B	ENSG00000009954.11	ENSG00000009954.11:s:73459536-73459718	0.0000;0.0000;0.0000	6.737e-21;6.737e-21;6.737e-21	1.000e+00;1.000e+00;1.000e+00	0.0063;0.9854;0.0088	0.0050;0.9887;0.0060	s|1e1.1o1|1e2.1o1|1e3.1o1	3	4	1;0;1	chr7	-	73451428-73459536;73450994-73459536;73449689-73459536	73449542-73449689;73450847-73450994;73451347-73451428;73459536-73459718		http://genome.ucsc.edu/cgi-bin/hgTracks?db=hg38&position=chr7%3A73459718-73449542
BAZ1B	ENSG00000009954.11	ENSG00000009954.11:s:73462464-73463099	0.0000;-0.0000;0.0000;0.0000	6.737e-21;6.737e-21;6.737e-21;6.737e-21	1.000e+00;1.000e+00;1.000e+00;1.000e+00	0.0142;0.9787;0.0028;0.0041	0.0141;0.9776;0.0021;0.0063	s|1e1.1o1|1e2.1o1|1e3.1o1|2e2.1o1	4	4	1;0;1;1	chr7	-	73460766-73462922;73459718-73462922;73450994-73462922;73459718-73462791	73450847-73450994;73459536-73459718;73460685-73460766;73462464-73463099		http://genome.ucsc.edu/cgi-bin/hgTracks?db=hg38&position=chr7%3A73463099-73450847
BAZ1B	ENSG00000009954.11	ENSG00000009954.11:s:73465439-73465565	-0.0000;0.0005;0.0000;0.0000	6.737e-21;6.925e-21;6.737e-21;6.737e-21	1.000e+00;9.787e-01;1.000e+00;1.000e+00	0.0265;0.9616;0.0107;0.0012	0.0248;0.9678;0.0067;0.0016	s|1e1.1o1|1e2.1o2|1e2.2o2|1e3.1o1	4	4	1;0;1;1	chr7	-	73464196-73465439;73463099-73465439;73463000-73465439;73459718-73465439	73459536-73459718;73462464-73463099;73464120-73464196;73465439-73465565		http://genome.ucsc.edu/cgi-bin/hgTracks?db=hg38&position=chr7%3A73465565-73459536
BAZ1B	ENSG00000009954.11	ENSG00000009954.11:s:73466291-73466401	0.0000;0.0000;0.0000	6.737e-21;6.737e-21;6.737e-21	1.000e+00;1.000e+00;1.000e+00	0.0066;0.9929;0.0006	0.0029;0.9864;0.0108	s|1e1.1o2|1e1.2o2|2e1.2o2	3	2	1;0;1	chr7	-	73465565-73466296;73465537-73466296;73465537-73466291	73465439-73465565;73466291-73466401		http://genome.ucsc.edu/cgi-bin/hgTracks?db=hg38&position=chr7%3A73466401-73465439
BAZ1B	ENSG00000009954.11	ENSG00000009954.11:s:73470345-73470483	0.0000;0.0000;0.0000	6.737e-21;6.737e-21;6.737e-21	1.000e+00;1.000e+00;1.000e+00	0.0002;0.9961;0.0037	0.0001;0.9910;0.0089	s|1e1.1o2|1e1.2o2|1e2.1o1	3	3	1;0;1	chr7	-	73469786-73470345;73469650-73470345;73466401-73470345	73466291-73466401;73469517-73469786;73470345-73470483		http://genome.ucsc.edu/cgi-bin/hgTracks?db=hg38&position=chr7%3A73470483-73466291
BAZ1B	ENSG00000009954.11	ENSG00000009954.11:s:73476800-73478569	-0.0006;0.0006;0.0000	7.277e-21;7.288e-21;6.737e-21	9.450e-01;9.423e-01;1.000e+00	0.0411;0.9587;0.0001	0.0393;0.9605;0.0001	s|1e1.1o1|1e2.1o1|2e2.1o1	3	3	1;0;1	chr7	-	73475920-73476868;73470483-73476868;73470483-73476800	na-73475920;73470345-73470483;73476800-73478569		http://genome.ucsc.edu/cgi-bin/hgTracks?db=hg38&position=chr7%3A73478569-73470345
BAZ1B	ENSG00000009954.11	ENSG00000009954.11:s:73489194-73489391	-0.0000;0.0000;0.0000	6.737e-21;6.744e-21;6.737e-21	1.000e+00;9.992e-01;1.000e+00	0.0189;0.9707;0.0096	0.0082;0.9869;0.0043	s|1e1.1o1|1e2.1o1|1e3.1o1	3	4	1;0;1	chr7	-	73482962-73489194;73478569-73489194;73470483-73489194	73470345-73470483;73476800-73478569;73482838-73482962;73489194-73489391		http://genome.ucsc.edu/cgi-bin/hgTracks?db=hg38&position=chr7%3A73489391-73470345
BAZ1B	ENSG00000009954.11	ENSG00000009954.11:s:73498497-73498698	0.0000;0.0000;0.0000	6.737e-21;6.737e-21;6.737e-21	1.000e+00;1.000e+00;1.000e+00	0.0041;0.0117;0.9845	0.0021;0.0131;0.9848	s|1e1.1o2|1e1.2o2|1e2.1o1	3	3	1;1;0	chr7	-	73496973-73498497;73496951-73498497;73492921-73498497	73492800-73492921;73496875-73496973;73498497-73498698		http://genome.ucsc.edu/cgi-bin/hgTracks?db=hg38&position=chr7%3A73498698-73492800
BAZ1B	ENSG00000009954.11	ENSG00000009954.11:s:73508327-73508471	0.0000;0.0000	6.737e-21;6.737e-21	1.000e+00;1.000e+00	0.0083;0.9917	0.0078;0.9922	s|1e1.1o1|1e2.1o1	2	3	1;0	chr7	-	73507543-73508327;73498698-73508327	73498497-73498698;73507424-73507543;73508327-73508471		http://genome.ucsc.edu/cgi-bin/hgTracks?db=hg38&position=chr7%3A73508471-73498497
BAZ1B	ENSG00000009954.11	ENSG00000009954.11:s:73510736-73510852	0.0000;-0.0000;0.0000	6.737e-21;6.737e-21;6.737e-21	1.000e+00;1.000e+00;1.000e+00	0.0108;0.9871;0.0018	0.0205;0.9767;0.0029	s|1e1.1o1|1e2.1o2|1e2.2o2	3	3	1;0;1	chr7	-	73509294-73510736;73508471-73510736;73508464-73510736	na-73509294;73508327-73508471;73510736-73510852		http://genome.ucsc.edu/cgi-bin/hgTracks?db=hg38&position=chr7%3A73510852-73508327
BAZ1B	ENSG00000009954.11	ENSG00000009954.11:t:73449542-73449689	0.0000;0.0000	6.737e-21;6.737e-21	1.000e+00;1.000e+00	0.0089;0.9911	0.0057;0.9943	t|1e1.1o1|1e2.1o1	2	3	1;0	chr7	-	73449689-73459536;73449689-73450847	73449542-73449689;73450847-73450994;73459536-73459718		http://genome.ucsc.edu/cgi-bin/hgTracks?db=hg38&position=chr7%3A73459718-73449542
BAZ1B	ENSG00000009954.11	ENSG00000009954.11:t:73450847-73450994	0.0000;0.0000;0.0000	6.737e-21;6.737e-21;6.737e-21	1.000e+00;1.000e+00;1.000e+00	0.0029;0.9871;0.0100	0.0022;0.9918;0.0059	t|1e1.1o2|1e2.1o1|1e3.1o1	3	4	1;0;1	chr7	-	73450994-73462922;73450994-73459536;73450994-73451347	73450847-73450994;73451347-73451428;73459536-73459718;73462464-73463099		http://genome.ucsc.edu/cgi-bin/hgTracks?db=hg38&position=chr7%3A73463099-73450847
BAZ1B	ENSG00000009954.11	ENSG00000009954.11:t:73459536-73459718	0.0000;-0.0000;0.0000;0.0000;0.0000	6.737e-21;6.744e-21;6.737e-21;6.737e-21;6.737e-21	1.000e+00;9.993e-01;1.000e+00;1.000e+00;1.000e+00	0.0011;0.9813;0.0041;0.0053;0.0080	0.0014;0.9676;0.0062;0.0107;0.0150	t|1e1.1o1|1e2.1o2|1e2.2o2|1e3.1o1|1e4.1o1	5	5	1;0;1;1;1	chr7	-	73459718-73465439;73459718-73462922;73459718-73462791;73459718-73460685;73459718-73459852	73459536-73459718;73459852-na;73460685-73460766;73462464-73463099;73465439-73465565		http://genome.ucsc.edu/cgi-bin/hgTracks?db=hg38&position=chr7%3A73465565-73459536
BAZ1B	ENSG00000009954.11	ENSG00000009954.11:t:73462464-73463099	0.0001;0.0001;0.0000;0.0000	2.161e-20;6.772e-21;6.737e-21;6.737e-21	9.480e-01;9.960e-01;1.000e+00;1.000e+00	0.9623;0.0270;0.0001;0.0107	0.9613;0.0323;0.0001;0.0066	t|1e1.1o1|1e2.1o1|1e3.1o1|2e1.1o1	4	4	0;1;1;1	chr7	-	73463099-73465439;73463099-73464120;73463099-73463199;73463000-73465439	73462464-73463099;73463199-na;73464120-73464196;73465439-73465565		http://genome.ucsc.edu/cgi-bin/hgTracks?db=hg38&position=chr7%3A73465565-73462464
BAZ1B	ENSG00000009954.11	ENSG00000009954.11:t:73466291-73466401	0.0000;0.0000	6.737e-21;6.737e-21	1.000e+00;1.000e+00	0.0040;0.9960	0.0085;0.9915	t|1e1.1o1|1e2.1o1	2	3	1;0	chr7	-	73466401-73470345;73466401-73469517	73466291-73466401;73469517-73469786;73470345-73470483		http://genome.ucsc.edu/cgi-bin/hgTracks?db=hg38&position=chr7%3A73470483-73466291
BAZ1B	ENSG00000009954.11	ENSG00000009954.11:t:73470345-73470483	0.0000;0.0000;0.0000	6.737e-21;6.737e-21;6.737e-21	1.000e+00;1.000e+00;1.000e+00	0.0059;0.9939;0.0001	0.0026;0.9973;0.0001	t|1e1.1o1|1e2.1o2|1e2.2o2	3	3	1;0;1	chr7	-	73470483-73489194;73470483-73476868;73470483-73476800	73470345-73470483;73476800-73478569;73489194-73489391		http://genome.ucsc.edu/cgi-bin/hgTracks?db=hg38&position=chr7%3A73489391-73470345
BAZ1B	ENSG00000009954.11	ENSG00000009954.11:t:73476800-73478569	0.0000;0.0000	6.737e-21;6.737e-21	1.000e+00;1.000e+00	0.9960;0.0040	0.9891;0.0109	t|1e1.1o1|1e2.1o1	2	3	0;1	chr7	-	73478569-73489194;73478569-73482838	73476800-73478569;73482838-73482962;73489194-73489391		http://genome.ucsc.edu/cgi-bin/hgTracks?db=hg38&position=chr7%3A73489391-73476800
BAZ1B	ENSG00000009954.11	ENSG00000009954.11:t:73492800-73492921	0.0000;0.0000	6.737e-21;6.737e-21	1.000e+00;1.000e+00	0.9920;0.0080	0.9920;0.0080	t|1e1.1o1|1e2.1o1	2	3	0;1	chr7	-	73492921-73498497;73492921-73496875	73492800-73492921;73496875-73496973;73498497-73498698		http://genome.ucsc.edu/cgi-bin/hgTracks?db=hg38&position=chr7%3A73498698-73492800
BAZ1B	ENSG00000009954.11	ENSG00000009954.11:t:73498497-73498698	0.0000;0.0000	6.737e-21;6.737e-21	1.000e+00;1.000e+00	0.9948;0.0052	0.9983;0.0017	t|1e1.1o1|1e2.1o1	2	3	0;1	chr7	-	73498698-73508327;73498698-73507424	73498497-73498698;73507424-73507543;73508327-73508471		http://genome.ucsc.edu/cgi-bin/hgTracks?db=hg38&position=chr7%3A73508471-73498497
BAZ1B	ENSG00000009954.11	ENSG00000009954.11:t:73510736-73510852	-0.0000;0.0000;0.0000	6.738e-21;6.737e-21;6.737e-21	9.999e-01;1.000e+00;1.000e+00	0.9793;0.0075;0.0132	0.9700;0.0049;0.0253	t|1e1.1o1|1e2.1o1|1e3.1o1	3	4	0;1;1	chr7	-	73510852-73521827;73510852-73520444;73510852-73517233	73510736-73510852;73517233-73517330;73520444-na;73521827-73522293		http://genome.ucsc.edu/cgi-bin/hgTracks?db=hg38&position=chr7%3A73522293-73510736
UQCRC1	ENSG00000010256.11	ENSG00000010256.11:s:48599635-48599710	0.0000;0.0000	6.737e-21;6.737e-21	1.000e+00;1.000e+00	0.9987;0.0013	0.9970;0.0030	s|1e1.1o1|1e2.1o1	2	3	0;1	chr3	-	48599192-48599635;48595160-48599635	na-48595160;48599002-48599192;48599635-48599710		http://genome.ucsc.edu/cgi-bin/hgTracks?db=hg38&position=chr3%3A48599710-48595150
UQCRC1	ENSG00000010256.11	ENSG00000010256.11:s:48600680-48600841	-0.0000;0.0000	6.737e-21;6.737e-21	1.000e+00;1.000e+00	0.9781;0.0219	0.9735;0.0265	s|1e1.1o2|1e2.1o1	2	3	0;1	chr3	-	48600567-48600680;48600151-48600680	48600063-48600151;48600482-48600567;48600680-48600841		http://genome.ucsc.edu/cgi-bin/hgTracks?db=hg38&position=chr3%3A48600841-48600063
UQCRC1	ENSG00000010256.11	ENSG00000010256.11:s:48600975-48601118	0.0000;0.0000;0.0000	6.737e-21;6.737e-21;6.737e-21	1.000e+00;1.000e+00;1.000e+00	0.9930;0.0033;0.0034	0.9910;0.0069;0.0024	s|1e1.1o3|1e1.2o3|1e1.3o3	3	2	0;1;1	chr3	-	48600840-48600975;48600815-48600975;48600798-48600975	48600680-48600841;48600975-48601118		http://genome.ucsc.edu/cgi-bin/hgTracks?db=hg38&position=chr3%3A48601118-48600680
UQCRC1	ENSG00000010256.11	ENSG00000010256.11:s:48603563-48603644	-0.0000;0.0000	6.737e-21;6.737e-21	1.000e+00;1.000e+00	0.0292;0.9708	0.0311;0.9689	s|1e1.1o2|1e1.2o2	2	2	1;0	chr3	-	48601470-48603564;48601467-48603564	48601352-48601470;48603563-48603644		http://genome.ucsc.edu/cgi-bin/hgTracks?db=hg38&position=chr3%3A48603644-48601352
UQCRC1	ENSG00000010256.11	ENSG00000010256.11:s:48609162-48609302	0.0000;0.0000;0.0000	6.737e-21;6.737e-21;6.737e-21	1.000e+00;1.000e+00;1.000e+00	0.0001;0.9985;0.0015	0.0001;0.9976;0.0024	s|1e3.2o2|2e1.1o1|2e2.1o1	3	4	1;0;0	chr3	-	48600484-48609225;48605856-48609162;48604780-48609162	48600482-48600567;48604651-48604786;48605770-48605856;48609162-48609302		http://genome.ucsc.edu/cgi-bin/hgTracks?db=hg38&position=chr3%3A48609302-48600482
UQCRC1	ENSG00000010256.11	ENSG00000010256.11:s:48609497-48610005	-0.0000;0.0000;0.0000	6.738e-21;6.737e-21;6.737e-21	1.000e+00;1.000e+00;1.000e+00	0.9748;0.0001;0.0251	0.9700;0.0001;0.0300	s|1e1.1o1|2e2.1o1|3e1.1o1	3	3	0;0;0	chr3	-	48609302-48609552;48605856-48609547;48609302-48609497	48605770-48605856;48609162-48609302;48609497-48610005		http://genome.ucsc.edu/cgi-bin/hgTracks?db=hg38&position=chr3%3A48610005-48605770
UQCRC1	ENSG00000010256.11	ENSG00000010256.11:t:48600063-48600151	0.0000;-0.0000	6.737e-21;6.737e-21	1.000e+00;1.000e+00	0.0190;0.9810	0.0232;0.9768	t|1e1.1o1|1e2.1o1	2	3	1;0	chr3	-	48600151-48600680;48600151-48600482	48600063-48600151;48600482-48600567;48600680-48600841		http://genome.ucsc.edu/cgi-bin/hgTracks?db=hg38&position=chr3%3A48600841-48600063
UQCRC1	ENSG00000010256.11	ENSG00000010256.11:t:48600482-48600567	0.0000;0.0000	6.737e-21;6.737e-21	1.000e+00;1.000e+00	0.9998;0.0002	0.9999;0.0001	t|1e2.1o1|2e1.1o2	2	3	0;1	chr3	-	48600567-48600680;48600484-48609225	48600482-48600567;48600680-48600841;48609162-48609302		http://genome.ucsc.edu/cgi-bin/hgTracks?db=hg38&position=chr3%3A48609302-48600482
UQCRC1	ENSG00000010256.11	ENSG00000010256.11:t:48604651-48604786	0.0000;0.0000	6.737e-21;6.737e-21	1.000e+00;1.000e+00	0.0019;0.9981	0.0030;0.9970	t|1e1.2o2|1e2.1o1	2	3	0;0	chr3	-	48604780-48609162;48604780-48605770	48604651-48604786;48605770-48605856;48609162-48609302		http://genome.ucsc.edu/cgi-bin/hgTracks?db=hg38&position=chr3%3A48609302-48604651
UQCRC1	ENSG00000010256.11	ENSG00000010256.11:t:48605770-48605856	0.0000;0.0000	6.737e-21;6.737e-21	1.000e+00;1.000e+00	0.0001;0.9999	0.0001;0.9999	t|1e1.2o3|1e2.2o2	2	3	0;0	chr3	-	48605856-48609547;48605856-48609162	48605770-48605856;48609162-48609302;48609497-48610005		http://genome.ucsc.edu/cgi-bin/hgTracks?db=hg38&position=chr3%3A48610005-48605770
IFFO1	ENSG00000010295.19	ENSG00000010295.19:s:6541512-6541853	0.0016;-0.0016	1.821e-05;1.821e-05	9.081e-01;9.081e-01	0.9320;0.0680	0.9331;0.0669	s|1e1.1o2|1e1.2o2	2	2	0;1	chr12	-	6540588-6541512;6540584-6541512	6538961-6540588;6541512-6541853		http://genome.ucsc.edu/cgi-bin/hgTracks?db=hg38&position=chr12%3A6541853-6538961
IFFO1	ENSG00000010295.19	ENSG00000010295.19:s:6548065-6548160	0.0020;-0.0020	7.931e-21;1.277e-11	8.852e-01;8.852e-01	0.0353;0.9647	0.0427;0.9573	s|1e1.1o2|1e1.2o2	2	2	1;0	chr12	-	6541853-6548065;6541642-6548065	6541512-6541853;6548065-6548160		http://genome.ucsc.edu/cgi-bin/hgTracks?db=hg38&position=chr12%3A6548160-6541512
IFFO1	ENSG00000010295.19	ENSG00000010295.19:s:6548425-6548545	0.0040;-0.0040	8.426e-03;8.426e-03	6.591e-01;6.591e-01	0.7350;0.2650	0.7471;0.2529	s|1e1.1o2|1e1.2o2	2	2	0;0	chr12	-	6548160-6548425;6548157-6548425	6548065-6548160;6548425-6548545		http://genome.ucsc.edu/cgi-bin/hgTracks?db=hg38&position=chr12%3A6548545-6548065
IFFO1	ENSG00000010295.19	ENSG00000010295.19:s:6549756-6550467	0.0353;0.0041;-0.0446	7.480e-02;2.422e-04;1.401e-01	3.916e-01;8.022e-01;2.901e-01	0.4306;0.0550;0.5143	0.4788;0.0630;0.4570	s|1e1.1o2|1e1.2o2|1e2.2o2	3	3	0;1;0	chr12	-	6549484-6549756;6549481-6549756;6548825-6549756	6548668-6549265;6549476-6549484;6549756-6550467		http://genome.ucsc.edu/cgi-bin/hgTracks?db=hg38&position=chr12%3A6550467-6548668
IFFO1	ENSG00000010295.19	ENSG00000010295.19:s:6555257-6556083	-0.0184;0.0055;0.0057;0.0000;0.0000	9.848e-05;4.603e-03;7.578e-03;6.737e-21;6.739e-21	6.286e-01;7.293e-01;6.941e-01;1.000e+00;9.998e-01	0.0517;0.2661;0.6649;0.0109;0.0080	0.0125;0.2756;0.6773;0.0130;0.0185	s|2e2.1o1|3e1.1o1|3e2.1o1|3e3.1o1|3e4.1o1	5	5	1;0;0;1;1	chr12	-	6551001-6555696;6551503-6555257;6551001-6555257;6550790-6555257;6549896-6555257	6549756-6550467;6550695-6550790;6550941-6551001;6551398-6551503;6555257-6556083		http://genome.ucsc.edu/cgi-bin/hgTracks?db=hg38&position=chr12%3A6556083-6549756
IFFO1	ENSG00000010295.19	ENSG00000010295.19:t:6548668-6549265	0.0007;-0.0040;-0.0003	1.846e-09;1.022e-02;9.297e-03	9.680e-01;6.452e-01;6.658e-01	0.0247;0.6668;0.3071	0.0332;0.6532;0.3148	t|1e2.1o1|2e1.1o1|2e2.1o1	3	3	0;0;0	chr12	-	6548849-6549476;6548825-6549756;6548825-6549476	6548668-6549265;6549476-6549484;6549756-6550467		http://genome.ucsc.edu/cgi-bin/hgTracks?db=hg38&position=chr12%3A6550467-6548668
IFFO1	ENSG00000010295.19	ENSG00000010295.19:t:6549756-6550467	0.0000;-0.0000	6.737e-21;6.737e-21	1.000e+00;1.000e+00	0.0055;0.9945	0.0116;0.9884	t|1e1.3o3|1e2.1o1	2	3	1;0	chr12	-	6549896-6555257;6549896-6550695	6549756-6550467;6550695-6550790;6555257-6556083		http://genome.ucsc.edu/cgi-bin/hgTracks?db=hg38&position=chr12%3A6556083-6549756
IFFO1	ENSG00000010295.19	ENSG00000010295.19:t:6550695-6550790	0.0000;0.0000	6.737e-21;6.737e-21	1.000e+00;1.000e+00	0.0082;0.9918	0.0084;0.9916	t|1e1.3o3|1e2.1o1	2	3	1;0	chr12	-	6550790-6555257;6550790-6550941	6550695-6550790;6550941-6551001;6555257-6556083		http://genome.ucsc.edu/cgi-bin/hgTracks?db=hg38&position=chr12%3A6556083-6550695
IFFO1	ENSG00000010295.19	ENSG00000010295.19:t:6550941-6551001	-0.0143;0.0041;0.0168	3.498e-05;1.010e-02;3.748e-02	6.710e-01;6.605e-01;5.185e-01	0.0479;0.6225;0.3296	0.0121;0.6326;0.3527	t|1e1.2o3|1e1.3o3|1e2.1o1	3	3	1;0;0	chr12	-	6551001-6555696;6551001-6555257;6551001-6551398	6550941-6551001;6551398-6551503;6555257-6556083		http://genome.ucsc.edu/cgi-bin/hgTracks?db=hg38&position=chr12%3A6556083-6550941
IFFO1	ENSG00000010295.19	ENSG00000010295.19:t:6551398-6551503	0.0000;-0.0000	8.052e-11;6.737e-21	1.000e+00;1.000e+00	0.9974;0.0026	0.9974;0.0026	t|1e1.3o3|1e2.1o1	2	3	0;0	chr12	-	6551503-6555257;6551503-6551595	6551398-6551503;6551595-6551900;6555257-6556083		http://genome.ucsc.edu/cgi-bin/hgTracks?db=hg38&position=chr12%3A6556083-6551398
ELOA	ENSG00000011007.12	ENSG00000011007.12:s:23743155-23743578	0.0000;0.0000;0.0000;0.0000	6.737e-21;6.737e-21;6.737e-21;6.737e-21	1.000e+00;1.000e+00;1.000e+00;1.000e+00	0.0011;0.0002;0.0002;0.9985	0.0019;0.0014;0.0037;0.9927	s|1e1.1o1|1e2.1o1|1e3.1o1|1e4.1o1	4	5	1;1;1;0	chr1	+	23743578-23744135;23743578-23745531;23743578-23746008;23743578-23749021	23743155-23743578;23744034-23744270;23745531-23745744;23746008-23746057;23749021-23749077		http://genome.ucsc.edu/cgi-bin/hgTracks?db=hg38&position=chr1%3A23749077-23743155
ELOA	ENSG00000011007.12	ENSG00000011007.12:s:23752407-23752518	0.0000;0.0000	6.737e-21;6.737e-21	1.000e+00;1.000e+00	0.9887;0.0113	0.9885;0.0115	s|1e1.1o2|1e1.2o2	2	2	0;1	chr1	+	23752518-23754100;23752518-23754117	23752407-23752518;23754100-23754255		http://genome.ucsc.edu/cgi-bin/hgTracks?db=hg38&position=chr1%3A23754255-23752407
ELOA	ENSG00000011007.12	ENSG00000011007.12:s:23755843-23756023	0.0000;0.0000	6.737e-21;6.737e-21	1.000e+00;1.000e+00	0.9975;0.0025	0.9975;0.0025	s|1e1.1o1|1e2.1o1	2	3	0;1	chr1	+	23756023-23756274;23756023-23756953	23755843-23756023;23756274-23756385;23756953-23757125		http://genome.ucsc.edu/cgi-bin/hgTracks?db=hg38&position=chr1%3A23757125-23755843
ELOA	ENSG00000011007.12	ENSG00000011007.12:s:23756274-23756385	0.0000;0.0000	6.737e-21;6.737e-21	1.000e+00;1.000e+00	0.0060;0.9940	0.0035;0.9965	s|1e1.1o1|1e2.1o1	2	3	1;0	chr1	+	23756385-23756787;23756385-23756953	23756274-23756385;23756787-23756859;23756953-23757125		http://genome.ucsc.edu/cgi-bin/hgTracks?db=hg38&position=chr1%3A23757125-23756274
ELOA	ENSG00000011007.12	ENSG00000011007.12:t:23749021-23749077	0.0000;0.0000;0.0000;0.0000;0.0000	6.737e-21;6.737e-21;6.737e-21;6.737e-21;6.737e-21	1.000e+00;1.000e+00;1.000e+00;1.000e+00;1.000e+00	0.9894;0.0078;0.0002;0.0002;0.0020	0.9870;0.0092;0.0001;0.0001;0.0037	t|1e1.1o1|1e2.1o1|1e3.1o2|1e3.2o2|1e4.1o1	5	5	0;0;1;1;1	chr1	+	23743578-23749021;23744270-23749021;23745722-23749021;23745744-23749021;23746057-23749021	23743155-23743578;23744034-23744270;23745531-23745744;23746008-23746057;23749021-23749077		http://genome.ucsc.edu/cgi-bin/hgTracks?db=hg38&position=chr1%3A23749077-23743155
ELOA	ENSG00000011007.12	ENSG00000011007.12:t:23756953-23757125	0.0000;0.0000;0.0000	6.737e-21;6.737e-21;6.737e-21	1.000e+00;1.000e+00;1.000e+00	0.0024;0.9907;0.0062	0.0020;0.9953;0.0027	t|1e1.1o1|1e2.1o1|1e3.1o1	3	4	1;0;1	chr1	+	23756023-23756953;23756385-23756953;23756859-23756953	23755843-23756023;23756274-23756385;23756787-23756859;23756953-23757125		http://genome.ucsc.edu/cgi-bin/hgTracks?db=hg38&position=chr1%3A23757125-23755843
CLCN6	ENSG00000011021.23	ENSG00000011021.23:s:11806096-11806349	-0.0000;0.0000	6.738e-21;4.762e-11	9.999e-01;9.999e-01	0.0056;0.9944	0.0020;0.9980	s|1e1.1o2|1e1.2o2	2	2	1;0	chr1	+	11806349-11806821;11806349-11807131	11806096-11806349;11806821-11807190		http://genome.ucsc.edu/cgi-bin/hgTracks?db=hg38&position=chr1%3A11807190-11806096
CLCN6	ENSG00000011021.23	ENSG00000011021.23:s:11806821-11807190	0.0000;-0.0000	2.418e-17;6.737e-21	1.000e+00;1.000e+00	0.9985;0.0015	0.9985;0.0015	s|1e1.1o1|1e2.1o2	2	3	0;0	chr1	+	11807190-11815846;11807190-11816615	11806821-11807190;11815846-11815911;11816615-11816680		http://genome.ucsc.edu/cgi-bin/hgTracks?db=hg38&position=chr1%3A11816680-11806821
CLCN6	ENSG00000011021.23	ENSG00000011021.23:s:11816615-11816680	0.0000;0.0064;-0.0179;0.0000	6.737e-21;1.407e-04;2.450e-03;6.737e-21	1.000e+00;7.998e-01;6.266e-01;1.000e+00	0.0008;0.0091;0.9895;0.0008	0.0064;0.0432;0.9445;0.0062	s|1e1.1o1|1e2.1o1|1e3.1o1|1e4.4o4	4	5	1;1;0;1	chr1	+	11816680-11817364;11816680-11817973;11816680-11819488;11816680-11823707	11816615-11816680;11817364-11817647;11817973-na;11819488-11819554;11823525-11823833		http://genome.ucsc.edu/cgi-bin/hgTracks?db=hg38&position=chr1%3A11823833-11816615
CLCN6	ENSG00000011021.23	ENSG00000011021.23:s:11819488-11819554	0.0121;-0.0121	2.916e-02;2.916e-02	5.476e-01;5.476e-01	0.1080;0.8920	0.1242;0.8758	s|1e1.1o1|1e2.2o2	2	3	0;0	chr1	+	11819554-11820362;11819554-11822695	11819488-11819554;11820362-11820779;11822578-11822934		http://genome.ucsc.edu/cgi-bin/hgTracks?db=hg38&position=chr1%3A11822934-11819488
CLCN6	ENSG00000011021.23	ENSG00000011021.23:s:11824486-11824553	-0.0002;0.0002	6.090e-06;6.090e-06	9.489e-01;9.489e-01	0.9839;0.0161	0.9724;0.0276	s|1e1.1o1|1e2.1o3	2	3	0;1	chr1	+	11824553-11826156;11824553-11827089	11824486-11824553;11826156-11826224;11827089-11827287		http://genome.ucsc.edu/cgi-bin/hgTracks?db=hg38&position=chr1%3A11827287-11824486
CLCN6	ENSG00000011021.23	ENSG00000011021.23:s:11827089-11827287	-0.0027;0.0027	6.055e-05;6.055e-05	8.977e-01;8.977e-01	0.9980;0.0020	0.9711;0.0289	s|1e1.1o1|2e1.1o1	2	2	0;1	chr1	+	11827221-11828106;11827287-11828106	11827089-11827287;11828106-11828219		http://genome.ucsc.edu/cgi-bin/hgTracks?db=hg38&position=chr1%3A11828219-11827089
CLCN6	ENSG00000011021.23	ENSG00000011021.23:s:11828106-11828219	-0.0237;0.0237	1.177e-01;1.177e-01	3.339e-01;3.339e-01	0.5327;0.4673	0.4893;0.5107	s|1e1.1o1|1e2.1o1	2	3	0;0	chr1	+	11828219-11828458;11828219-11829196	11828106-11828219;11828458-11828624;11829196-11829621		http://genome.ucsc.edu/cgi-bin/hgTracks?db=hg38&position=chr1%3A11829621-11828106
CLCN6	ENSG00000011021.23	ENSG00000011021.23:s:11828458-11828624	-0.0043;0.0043	1.646e-03;1.646e-03	8.424e-01;8.424e-01	0.0316;0.9684	0.0048;0.9952	s|1e1.1o1|1e2.1o1	2	3	1;0	chr1	+	11828624-11828785;11828624-11829196	11828458-11828624;11828785-11828872;11829196-11829621		http://genome.ucsc.edu/cgi-bin/hgTracks?db=hg38&position=chr1%3A11829621-11828458
CLCN6	ENSG00000011021.23	ENSG00000011021.23:s:11829196-11829621	0.0188;0.0002;-0.0670;0.0012;0.0000;0.0000;0.0202	2.093e-02;5.008e-06;3.062e-01;4.871e-04;4.500e-10;4.500e-10;5.771e-02	5.680e-01;9.889e-01;1.552e-01;9.004e-01;1.000e+00;1.000e+00;4.432e-01	0.0117;0.0072;0.9239;0.0198;0.0009;0.0009;0.0396	0.0539;0.0110;0.8376;0.0208;0.0010;0.0010;0.0733	s|1e5.1o2|2e4.1o1|2e5.1o2|2e5.2o2|3e1.1o1|3e2.1o1|4e3.1o1	7	6	1;1;0;1;1;1;1	chr1	+	11829299-11833515;11829322-11833176;11829322-11833515;11829322-11833605;11829557-11829622;11829557-11829654;11829621-11829718	11829196-11829621;11829622-11829653;11829654-11829717;11829718-11829749;11833176-11833383;11833515-11833791		http://genome.ucsc.edu/cgi-bin/hgTracks?db=hg38&position=chr1%3A11833791-11829196
CLCN6	ENSG00000011021.23	ENSG00000011021.23:s:11833515-11833791	-0.0078;0.0005;0.0007	4.279e-03;8.375e-06;1.483e-05	7.538e-01;9.773e-01;9.719e-01	0.9967;0.0017;0.0017	0.9629;0.0187;0.0191	s|1e1.1o2|1e1.2o2|2e1.1o2	3	2	0;0;1	chr1	+	11833638-11833877;11833638-11833887;11833791-11833877	11833515-11833791;11833877-11834030		http://genome.ucsc.edu/cgi-bin/hgTracks?db=hg38&position=chr1%3A11834030-11833515
CLCN6	ENSG00000011021.23	ENSG00000011021.23:s:11833877-11834030	-0.0004;0.0004	8.530e-06;8.529e-06	9.815e-01;9.815e-01	0.9941;0.0059	0.9826;0.0174	s|1e1.1o1|1e2.2o2	2	3	0;1	chr1	+	11834030-11834236;11834030-11834484	11833877-11834030;11834236-11834395;11834464-11834590		http://genome.ucsc.edu/cgi-bin/hgTracks?db=hg38&position=chr1%3A11834590-11833877
CLCN6	ENSG00000011021.23	ENSG00000011021.23:s:11835967-11836183	0.0000;0.0000	2.762e-16;6.737e-21	1.000e+00;1.000e+00	0.9984;0.0016	0.9984;0.0016	s|1e1.1o1|2e1.1o1	2	2	0;1	chr1	+	11836153-11836999;11836183-11836999	11835967-11836183;11836999-11837156		http://genome.ucsc.edu/cgi-bin/hgTracks?db=hg38&position=chr1%3A11837156-11835967
CLCN6	ENSG00000011021.23	ENSG00000011021.23:s:11836999-11837156	0.0219;-0.0219	1.088e-01;1.088e-01	3.488e-01;3.488e-01	0.6399;0.3601	0.6741;0.3259	s|1e1.1o2|1e1.2o2	2	2	0;1	chr1	+	11837156-11837343;11837156-11837377	11836999-11837156;11837343-11837499		http://genome.ucsc.edu/cgi-bin/hgTracks?db=hg38&position=chr1%3A11837499-11836999
CLCN6	ENSG00000011021.23	ENSG00000011021.23:s:11838535-11839050	-0.0022;0.0022	3.378e-06;3.378e-06	9.138e-01;9.138e-01	0.9870;0.0130	0.9630;0.0370	s|1e1.1o1|1e2.1o7	2	3	0;1	chr1	+	11838660-11840143;11838660-11841029	11838535-11839050;11840143-11840378;11841017-11843143		http://genome.ucsc.edu/cgi-bin/hgTracks?db=hg38&position=chr1%3A11843143-11838535
CLCN6	ENSG00000011021.23	ENSG00000011021.23:s:11841017-11843143	0.0060;-0.0146;-0.0043;0.0157	1.582e-01;1.434e-01;9.348e-03;4.436e-02	2.642e-01;2.873e-01;7.486e-01;5.120e-01	0.5987;0.3482;0.0322;0.0207	0.6105;0.3107;0.0152;0.0503	s|1e1.1o3|1e1.2o3|1e2.1o1|3e1.2o3	4	3	0;0;1;1	chr1	+	11841207-11843704;11841207-11843734;11841207-11845547;11842617-11843734	11841017-11843143;11843704-11844073;11845547-11845766		http://genome.ucsc.edu/cgi-bin/hgTracks?db=hg38&position=chr1%3A11845766-11841017
CLCN6	ENSG00000011021.23	ENSG00000011021.23:s:11845547-11845766	0.0307;-0.0236;-0.0086	8.031e-02;1.627e-01;1.211e-01	3.936e-01;2.632e-01;3.253e-01	0.0193;0.7801;0.1989	0.0827;0.7256;0.1859	s|1e1.1o1|1e2.1o2|1e2.2o2	3	3	1;0;0	chr1	+	11845766-11845843;11845766-11847434;11845766-11847577	11845547-11845766;11845843-na;11847434-11848079		http://genome.ucsc.edu/cgi-bin/hgTracks?db=hg38&position=chr1%3A11848079-11845547
CLCN6	ENSG00000011021.23	ENSG00000011021.23:t:11816615-11816680	0.0000;0.0007;-0.0006	6.737e-21;1.053e-06;7.695e-07	1.000e+00;9.648e-01;9.693e-01	0.0009;0.9756;0.0236	0.0008;0.9794;0.0198	t|1e1.1o1|1e2.1o1|2e2.1o1	3	3	0;0;1	chr1	+	11807190-11816615;11815911-11816615;11815911-11816619	11806821-11807190;11815846-11815911;11816615-11816680		http://genome.ucsc.edu/cgi-bin/hgTracks?db=hg38&position=chr1%3A11816680-11806821
CLCN6	ENSG00000011021.23	ENSG00000011021.23:t:11819488-11819554	-0.0000;0.0000	4.956e-10;4.553e-10	9.993e-01;9.993e-01	0.9957;0.0043	0.9881;0.0119	t|1e1.1o1|1e2.1o1	2	3	0;1	chr1	+	11816680-11819488;11817647-11819488	11816615-11816680;11817364-11817647;11819488-11819554		http://genome.ucsc.edu/cgi-bin/hgTracks?db=hg38&position=chr1%3A11819554-11816615
CLCN6	ENSG00000011021.23	ENSG00000011021.23:t:11822578-11822934	-0.0004;0.0004	2.400e-06;2.400e-06	9.667e-01;9.667e-01	0.0246;0.9754	0.0211;0.9789	t|1e2.1o1|2e1.1o1	2	3	1;0	chr1	+	11820551-11822578;11819554-11822695	11819488-11819554;11820362-11820779;11822578-11822934		http://genome.ucsc.edu/cgi-bin/hgTracks?db=hg38&position=chr1%3A11822934-11819488
CLCN6	ENSG00000011021.23	ENSG00000011021.23:t:11823525-11823833	-0.0000;-0.0000;-0.0000;0.0000;0.0210;-0.0088;-0.0010	6.737e-21;6.737e-21;6.737e-21;6.737e-21;4.763e-03;8.266e-03;9.634e-06	1.000e+00;1.000e+00;1.000e+00;1.000e+00;5.841e-01;6.651e-01;9.566e-01	0.0007;0.0007;0.0007;0.0007;0.0270;0.9422;0.0256	0.0004;0.0004;0.0004;0.0056;0.0617;0.9266;0.0034	t|1e3.1o2|2e3.1o2|3e3.1o2|4e1.1o1|4e2.1o1|4e3.1o2|4e3.2o2	7	4	1;1;1;1;1;0;1	chr1	+	11822801-11823525;11822801-11823578;11822801-11823640;11816680-11823707;11820551-11823707;11822801-11823707;11822934-11823707	11816615-11816680;11820362-11820779;11822578-11822934;11823525-11823833		http://genome.ucsc.edu/cgi-bin/hgTracks?db=hg38&position=chr1%3A11823833-11816615
CLCN6	ENSG00000011021.23	ENSG00000011021.23:t:11827089-11827287	0.0005;0.0590;-0.0006;-0.0000;-0.0764;0.0000	6.082e-05;2.706e-01;3.171e-04;6.796e-09;3.618e-01;1.411e-08	8.943e-01;1.761e-01;8.136e-01;9.989e-01;1.284e-01;9.992e-01	0.0186;0.7247;0.0343;0.0089;0.2070;0.0007	0.0287;0.8166;0.0362;0.0052;0.1061;0.0082	t|1e1.1o1|1e2.1o2|1e2.2o2|2e2.1o2|3e2.1o2|3e2.2o2	6	3	1;0;0;1;0;1	chr1	+	11824553-11827089;11826214-11827089;11826224-11827089;11826214-11827112;11826214-11827115;11826224-11827115	11824486-11824553;11826156-11826224;11827089-11827287		http://genome.ucsc.edu/cgi-bin/hgTracks?db=hg38&position=chr1%3A11827287-11824486
CLCN6	ENSG00000011021.23	ENSG00000011021.23:t:11829196-11829621	0.0744;-0.0645;-0.0015	3.592e-01;3.042e-01;5.149e-05	1.219e-01;1.511e-01;9.117e-01	0.4646;0.5009;0.0303	0.5661;0.4114;0.0200	t|1e1.1o1|1e2.1o1|1e3.1o1	3	4	0;0;1	chr1	+	11828219-11829196;11828624-11829196;11828872-11829196	11828106-11828219;11828458-11828624;11828785-11828872;11829196-11829621		http://genome.ucsc.edu/cgi-bin/hgTracks?db=hg38&position=chr1%3A11829621-11828106
CLCN6	ENSG00000011021.23	ENSG00000011021.23:t:11833515-11833791	0.0148;-0.0238;0.0102;-0.0175;-0.0030;0.0010;0.0029	9.699e-03;9.783e-02;1.411e-02;1.105e-02;7.905e-03;1.920e-04;3.827e-04	6.352e-01;3.672e-01;6.050e-01;6.041e-01;6.724e-01;9.293e-01;8.890e-01	0.0101;0.8027;0.0441;0.0580;0.0660;0.0171;0.0060	0.0488;0.7599;0.0649;0.0133;0.0551;0.0196;0.0317	t|1e1.1o4|1e1.2o4|1e2.1o1|1e3.1o1|1e4.1o1|2e1.2o4|2e2.1o1	7	5	1;0;0;1;1;1;1	chr1	+	11829299-11833515;11829322-11833515;11830270-11833515;11832989-11833515;11833383-11833515;11829322-11833605;11830270-11833605	11829196-11829621;11829750-11830270;11832930-11832989;11833176-11833383;11833515-11833791		http://genome.ucsc.edu/cgi-bin/hgTracks?db=hg38&position=chr1%3A11833791-11829196
CLCN6	ENSG00000011021.23	ENSG00000011021.23:t:11834464-11834590	0.0043;0.0002;-0.0137	3.138e-03;1.270e-06;1.176e-02	8.347e-01;9.900e-01;6.404e-01	0.0061;0.0050;0.9866	0.0343;0.0143;0.9520	t|1e2.1o1|2e1.1o1|2e2.1o1	3	3	1;1;0	chr1	+	11834395-11834464;11834030-11834484;11834395-11834484	11833877-11834030;11834236-11834395;11834464-11834590		http://genome.ucsc.edu/cgi-bin/hgTracks?db=hg38&position=chr1%3A11834590-11833877
CLCN6	ENSG00000011021.23	ENSG00000011021.23:t:11838335-11838442	-0.0000;0.0000	1.064e-12;6.737e-21	1.000e+00;1.000e+00	0.9983;0.0017	0.9979;0.0021	t|1e1.1o1|1e2.1o1	2	3	0;1	chr1	+	11837499-11838335;11837980-11838335	na-11837980;11837343-11837499;11838335-11838442		http://genome.ucsc.edu/cgi-bin/hgTracks?db=hg38&position=chr1%3A11838442-11837343
CLCN6	ENSG00000011021.23	ENSG00000011021.23:t:11845547-11845766	0.0021;-0.0021	5.634e-03;5.634e-03	8.001e-01;8.001e-01	0.0235;0.9765	0.0266;0.9734	t|1e1.1o3|1e2.2o2	2	3	1;0	chr1	+	11841207-11845547;11844073-11845547	11841017-11843143;11843704-11844073;11845547-11845766		http://genome.ucsc.edu/cgi-bin/hgTracks?db=hg38&position=chr1%3A11845766-11841017
TSPAN9	ENSG00000011105.14	ENSG00000011105.14:s:3077355-3077453	0.0811;-0.0811	3.918e-01;3.918e-01	1.081e-01;1.081e-01	0.7087;0.2913	0.8023;0.1977	s|1e1.1o1|1e2.1o1	2	3	0;0	chr12	+	3077453-3083653;3077453-3201177	3077355-3077453;3083653-3084210;3199984-3201256		http://genome.ucsc.edu/cgi-bin/hgTracks?db=hg38&position=chr12%3A3201256-3077355
TSPAN9	ENSG00000011105.14	ENSG00000011105.14:s:3083653-3084210	-0.0000;-0.0044;0.0068;0.0052	6.737e-21;1.247e-04;1.211e-03;9.913e-05	1.000e+00;8.490e-01;6.932e-01;8.248e-01	0.0010;0.0372;0.9476;0.0120	0.0008;0.0008;0.9589;0.0395	s|1e1.1o1|1e2.1o1|1e3.1o1|1e4.1o1	4	5	1;1;0;0	chr12	+	3083719-3151751;3083719-3168344;3083719-3201177;3083719-3278421	3083653-3084210;3151751-na;3168344-3168498;3199984-3201256;3278421-3278612		http://genome.ucsc.edu/cgi-bin/hgTracks?db=hg38&position=chr12%3A3278612-3083653
TSPAN9	ENSG00000011105.14	ENSG00000011105.14:s:3199984-3201256	-0.0011;-0.0038;0.0123	1.650e-03;3.113e-05;1.025e-02	7.758e-01;8.587e-01;6.211e-01	0.0731;0.0366;0.8886	0.0654;0.0204;0.9109	s|1e1.1o1|1e2.1o1|1e3.1o1	3	4	0;1;0	chr12	+	3201256-3206280;3201256-3214317;3201256-3278421	3199984-3201256;3206280-3206418;3214317-na;3278421-3278612		http://genome.ucsc.edu/cgi-bin/hgTracks?db=hg38&position=chr12%3A3278612-3199984
TSPAN9	ENSG00000011105.14	ENSG00000011105.14:t:3199984-3201256	-0.0706;0.0453;-0.0000;0.0006	3.080e-01;1.695e-01;6.737e-21;1.371e-06	1.561e-01;2.589e-01;1.000e+00;9.732e-01	0.2060;0.7866;0.0008;0.0041	0.1220;0.8595;0.0007;0.0256	t|1e1.1o1|1e2.1o1|1e3.1o1|1e4.1o1	4	5	0;0;1;1	chr12	+	3077453-3201177;3083719-3201177;3119737-3201177;3169098-3201177	na-3119737;3077355-3077453;3083653-3084210;3168729-3169098;3199984-3201256		http://genome.ucsc.edu/cgi-bin/hgTracks?db=hg38&position=chr12%3A3201256-3077355
TSPAN9	ENSG00000011105.14	ENSG00000011105.14:t:3278421-3278612	0.0011;-0.0017;-0.0137;0.0000;0.0000	1.084e-06;4.533e-03;1.434e-03;6.737e-21;6.737e-21	9.536e-01;7.595e-01;6.464e-01;1.000e+00;1.000e+00	0.0090;0.9299;0.0601;0.0006;0.0006	0.0326;0.9249;0.0378;0.0005;0.0028	t|1e1.1o1|1e2.1o1|1e3.1o1|1e4.1o1|1e5.1o1	5	6	0;0;0;0;0	chr12	+	3083719-3278421;3201256-3278421;3206418-3278421;3215355-3278421;3273246-3278421	3083653-3084210;3199984-3201256;3206280-3206418;3215251-3215355;3272912-3273246;3278421-3278612		http://genome.ucsc.edu/cgi-bin/hgTracks?db=hg38&position=chr12%3A3278612-3083653
MKS1	ENSG00000011143.17	ENSG00000011143.17:s:58207085-58207218	-0.0277;0.0277	8.259e-02;8.259e-02	3.888e-01;3.888e-01	0.8692;0.1308	0.8209;0.1791	s|1e1.1o1|1e2.1o1	2	3	0;1	chr17	-	58206547-58207085;58206380-58207085	58206283-58206380;58206465-58206780;58207085-58207218		http://genome.ucsc.edu/cgi-bin/hgTracks?db=hg38&position=chr17%3A58207218-58206283
MKS1	ENSG00000011143.17	ENSG00000011143.17:s:58207894-58208001	0.0164;-0.0309;0.0001	1.360e-02;3.590e-02;5.293e-08	6.087e-01;4.783e-01;9.972e-01	0.0050;0.9937;0.0013	0.0498;0.9352;0.0129	s|1e1.1o1|1e2.1o1|1e3.1o1	3	4	0;0;0	chr17	-	58207729-58207894;58207218-58207894;58206380-58207894	58206283-58206380;58207085-58207218;58207561-58207729;58207894-58208001		http://genome.ucsc.edu/cgi-bin/hgTracks?db=hg38&position=chr17%3A58208001-58206283
MKS1	ENSG00000011143.17	ENSG00000011143.17:s:58208513-58208583	0.0210;-0.0210	7.779e-03;7.779e-03	5.757e-01;5.757e-01	0.0445;0.9555	0.0743;0.9257	s|1e1.1o2|1e1.2o2	2	2	0;0	chr17	-	58208250-58208513;58208174-58208513	58208105-58208250;58208513-58208583		http://genome.ucsc.edu/cgi-bin/hgTracks?db=hg38&position=chr17%3A58208583-58208105
MKS1	ENSG00000011143.17	ENSG00000011143.17:s:58212378-58212434	-0.0051;0.0051	1.146e-03;1.146e-03	7.071e-01;7.071e-01	0.9490;0.0510	0.9401;0.0599	s|1e1.1o1|1e2.1o1	2	3	0;1	chr17	-	58211022-58212378;58210724-58212378	58210659-58210724;58210864-58211120;58212378-58212434		http://genome.ucsc.edu/cgi-bin/hgTracks?db=hg38&position=chr17%3A58212434-58210659
MKS1	ENSG00000011143.17	ENSG00000011143.17:s:58215606-58216243	-0.0004;0.0170;-0.0039;-0.0115	8.049e-09;3.286e-02;3.278e-03;4.407e-04	9.833e-01;5.249e-01;7.399e-01;6.832e-01	0.0259;0.7849;0.1370;0.0512	0.0204;0.8177;0.1305;0.0336	s|1e1.1o2|1e1.2o2|1e2.1o1|1e3.1o1	4	4	0;0;0;1	chr17	-	58214898-58216088;58214838-58216088;58214387-58216088;58213869-58216088	58213765-58213869;58214259-58214387;58214741-58214898;58215606-58216243		http://genome.ucsc.edu/cgi-bin/hgTracks?db=hg38&position=chr17%3A58216243-58213765
MKS1	ENSG00000011143.17	ENSG00000011143.17:s:58218620-58218729	0.0000;0.0000	6.737e-21;6.737e-21	1.000e+00;1.000e+00	0.9991;0.0009	0.9978;0.0022	s|1e1.1o1|1e2.2o2	2	3	0;0	chr17	-	58216736-58218620;58214838-58218620	58214741-58214898;58216666-58216736;58218620-58218729		http://genome.ucsc.edu/cgi-bin/hgTracks?db=hg38&position=chr17%3A58218729-58214741
MKS1	ENSG00000011143.17	ENSG00000011143.17:s:58219148-58219305	0.0000;0.0000;-0.0000	3.620e-13;6.737e-21;6.739e-21	9.998e-01;1.000e+00;9.998e-01	0.9853;0.0006;0.0141	0.9843;0.0005;0.0153	s|1e1.1o1|1e2.1o1|2e1.1o1	3	3	0;0;1	chr17	-	58218729-58219151;58216736-58219151;58218729-58219148	58216666-58216736;58218620-58218729;58219148-58219305		http://genome.ucsc.edu/cgi-bin/hgTracks?db=hg38&position=chr17%3A58219305-58216666
MKS1	ENSG00000011143.17	ENSG00000011143.17:t:58206283-58206380	0.0000;0.0466;-0.0562	3.023e-10;1.824e-01;2.354e-01	9.995e-01;2.494e-01;2.020e-01	0.0014;0.1214;0.8772	0.0106;0.1979;0.7930	t|1e1.1o1|1e2.1o1|1e3.1o1	3	4	0;1;0	chr17	-	58206380-58207894;58206380-58207085;58206380-58206465	58206283-58206380;58206465-58206780;58207085-58207218;58207894-58208001		http://genome.ucsc.edu/cgi-bin/hgTracks?db=hg38&position=chr17%3A58208001-58206283
MKS1	ENSG00000011143.17	ENSG00000011143.17:t:58210659-58210724	0.0050;0.0115;-0.0001	2.303e-04;4.354e-03;3.167e-10	6.945e-01;6.817e-01;9.954e-01	0.0462;0.9288;0.0255	0.0540;0.9454;0.0006	t|1e1.1o1|1e2.1o2|1e2.2o2	3	3	1;0;1	chr17	-	58210724-58212378;58210724-58210980;58210724-58210864	58210659-58210724;58210864-58211120;58212378-58212434		http://genome.ucsc.edu/cgi-bin/hgTracks?db=hg38&position=chr17%3A58212434-58210659
MKS1	ENSG00000011143.17	ENSG00000011143.17:t:58213765-58213869	-0.0221;0.0221	1.009e-02;1.009e-02	5.634e-01;5.634e-01	0.0622;0.9378	0.0370;0.9630	t|1e1.1o1|1e2.1o1	2	3	1;0	chr17	-	58213869-58216088;58213869-58214259	58213765-58213869;58214259-58214387;58215606-58216243		http://genome.ucsc.edu/cgi-bin/hgTracks?db=hg38&position=chr17%3A58216243-58213765
MKS1	ENSG00000011143.17	ENSG00000011143.17:t:58214259-58214387	-0.0027;0.0027	4.429e-03;4.429e-03	6.941e-01;6.941e-01	0.1510;0.8490	0.1423;0.8577	t|1e1.1o1|1e2.1o1	2	3	0;0	chr17	-	58214387-58216088;58214387-58214741	58214259-58214387;58214741-58214898;58215606-58216243		http://genome.ucsc.edu/cgi-bin/hgTracks?db=hg38&position=chr17%3A58216243-58214259
MKS1	ENSG00000011143.17	ENSG00000011143.17:t:58214741-58214898	-0.0020;0.0000;0.0020	4.527e-06;6.737e-21;6.094e-06	9.126e-01;1.000e+00;8.987e-01	0.0325;0.0008;0.9667	0.0243;0.0026;0.9741	t|1e2.1o1|2e1.1o1|2e2.1o1	3	3	0;0;0	chr17	-	58214898-58216088;58214838-58218620;58214838-58216088	58214741-58214898;58215606-58216243;58218620-58218729		http://genome.ucsc.edu/cgi-bin/hgTracks?db=hg38&position=chr17%3A58218729-58214741
MKS1	ENSG00000011143.17	ENSG00000011143.17:t:58216666-58216736	0.0000;0.0000	6.737e-21;6.737e-21	1.000e+00;1.000e+00	0.0009;0.9991	0.0007;0.9993	t|1e1.1o2|1e2.1o1	2	3	0;0	chr17	-	58216736-58219151;58216736-58218620	58216666-58216736;58218620-58218729;58219148-58219305		http://genome.ucsc.edu/cgi-bin/hgTracks?db=hg38&position=chr17%3A58219305-58216666
MKS1	ENSG00000011143.17	ENSG00000011143.17:t:58218620-58218729	0.0002;0.0000;-0.0143;-0.0000	6.821e-21;6.737e-21;3.221e-04;6.738e-21	9.904e-01;1.000e+00;6.629e-01;9.999e-01	0.0169;0.0004;0.9712;0.0138	0.0262;0.0081;0.9483;0.0146	t|1e1.1o1|1e2.1o1|1e3.1o2|1e3.2o2	4	4	1;0;0;1	chr17	-	58218729-58219859;58218729-58219462;58218729-58219151;58218729-58219148	58218620-58218729;58219148-58219305;58219462-58219605;58219859-na		http://genome.ucsc.edu/cgi-bin/hgTracks?db=hg38&position=chr17%3A58219869-58218620
AKAP8L	ENSG00000011243.18	ENSG00000011243.18:s:15380517-15380612	0.0000;0.0000	6.737e-21;6.737e-21	1.000e+00;1.000e+00	0.9996;0.0004	0.9996;0.0004	s|1e1.1o2|1e1.2o2	2	2	0;1	chr19	-	15380430-15380517;15380407-15380517	15380050-15380430;15380517-15380612		http://genome.ucsc.edu/cgi-bin/hgTracks?db=hg38&position=chr19%3A15380612-15380050
AKAP8L	ENSG00000011243.18	ENSG00000011243.18:s:15397150-15397320	0.0000;-0.0000;0.0000	6.737e-21;6.737e-21;6.737e-21	1.000e+00;1.000e+00;1.000e+00	0.0033;0.9944;0.0023	0.0105;0.9892;0.0003	s|1e1.1o1|1e2.1o1|1e3.1o1	3	4	0;0;1	chr19	-	15382049-15397150;15380612-15397150;15377014-15397150	na-15377014;15380517-15380612;15381571-15382049;15397150-15397320		http://genome.ucsc.edu/cgi-bin/hgTracks?db=hg38&position=chr19%3A15397320-15377004
AKAP8L	ENSG00000011243.18	ENSG00000011243.18:s:15397520-15397625	-0.0000;-0.0004;0.0000	6.737e-21;6.550e-13;6.738e-21	1.000e+00;9.845e-01;9.999e-01	0.0132;0.9790;0.0078	0.0094;0.9676;0.0229	s|1e1.1o3|1e1.2o3|1e1.3o3	3	2	1;0;1	chr19	-	15397320-15397520;15397280-15397520;15397203-15397520	15397150-15397320;15397520-15397625		http://genome.ucsc.edu/cgi-bin/hgTracks?db=hg38&position=chr19%3A15397625-15397150
AKAP8L	ENSG00000011243.18	ENSG00000011243.18:s:15399302-15399410	0.0053;0.0000;-0.0000;0.0046;0.0000	2.980e-03;6.737e-21;6.737e-21;2.296e-03;6.737e-21	7.096e-01;1.000e+00;1.000e+00;6.679e-01;1.000e+00	0.2104;0.0058;0.0158;0.7546;0.0107	0.2199;0.0008;0.0160;0.7584;0.0039	s|1e1.1o3|1e1.2o3|1e1.3o3|1e2.1o1|1e3.1o1	5	4	0;1;0;0;1	chr19	-	15398766-15399302;15398731-15399302;15398703-15399302;15397855-15399302;15397625-15399302	15397520-15397625;15397714-15398403;15398563-15398766;15399302-15399410		http://genome.ucsc.edu/cgi-bin/hgTracks?db=hg38&position=chr19%3A15399410-15397520
AKAP8L	ENSG00000011243.18	ENSG00000011243.18:s:15399935-15400358	-0.0000;0.0000	6.737e-21;6.737e-21	1.000e+00;1.000e+00	0.0144;0.9856	0.0086;0.9914	s|1e1.1o1|1e2.1o1	2	3	1;0	chr19	-	15399891-15400295;15399410-15400295	15399302-15399410;15399832-15399891;15399935-15400358		http://genome.ucsc.edu/cgi-bin/hgTracks?db=hg38&position=chr19%3A15400358-15399302
AKAP8L	ENSG00000011243.18	ENSG00000011243.18:s:15400400-15400864	0.0003;-0.0003	3.017e-12;6.862e-21	9.867e-01;9.867e-01	0.9680;0.0320	0.9807;0.0193	s|1e1.1o3|1e2.1o1	2	3	0;1	chr19	-	15400358-15400794;15399410-15400794	15399302-15399410;15399935-15400358;15400400-15400864		http://genome.ucsc.edu/cgi-bin/hgTracks?db=hg38&position=chr19%3A15400864-15399302
AKAP8L	ENSG00000011243.18	ENSG00000011243.18:s:15403319-15403555	0.0000;0.0000	6.737e-21;6.737e-21	1.000e+00;1.000e+00	0.9994;0.0006	0.9995;0.0005	s|1e1.1o1|1e2.1o1	2	3	0;0	chr19	-	15401603-15403475;15401293-15403475	15401150-15401293;15401295-15401603;15403319-15403555		http://genome.ucsc.edu/cgi-bin/hgTracks?db=hg38&position=chr19%3A15403555-15401150
AKAP8L	ENSG00000011243.18	ENSG00000011243.18:s:15403653-15403805	0.0045;-0.0006;-0.0004;0.0071	1.121e-02;6.491e-05;2.008e-05;5.173e-03	6.401e-01;9.747e-01;9.828e-01;6.983e-01	0.9289;0.0127;0.0151;0.0376	0.9391;0.0020;0.0020;0.0569	s|1e1.1o1|1e2.1o1|1e3.1o1|2e1.1o1	4	4	0;0;1;0	chr19	-	15403555-15403658;15401603-15403658;15397625-15403658;15403555-15403653	15397520-15397625;15401295-15401603;15403319-15403555;15403653-15403805		http://genome.ucsc.edu/cgi-bin/hgTracks?db=hg38&position=chr19%3A15403805-15397520
AKAP8L	ENSG00000011243.18	ENSG00000011243.18:s:15404010-15404042	-0.0000;0.0000	6.737e-21;6.737e-21	1.000e+00;1.000e+00	0.9935;0.0065	0.9865;0.0135	s|1e1.2o2|1e2.1o1	2	3	0;0	chr19	-	15403715-15404010;15403555-15404010	15403319-15403555;15403653-15403805;15404010-15404042		http://genome.ucsc.edu/cgi-bin/hgTracks?db=hg38&position=chr19%3A15404042-15403319
AKAP8L	ENSG00000011243.18	ENSG00000011243.18:s:15410520-15410594	0.0000;-0.0000;0.0000;0.0000;0.0000;0.0000	6.737e-21;6.738e-21;6.737e-21;6.737e-21;6.737e-21;6.737e-21	1.000e+00;1.000e+00;1.000e+00;1.000e+00;1.000e+00;1.000e+00	0.0034;0.9814;0.0001;0.0017;0.0022;0.0114	0.0001;0.9737;0.0001;0.0016;0.0140;0.0091	s|1e1.1o1|1e2.1o1|1e3.1o2|1e3.2o2|1e4.1o1|1e5.1o1	6	6	1;0;0;0;1;1	chr19	-	15408129-15410520;15404042-15410520;15403805-15410520;15403715-15410520;15401603-15410520;15397625-15410520	15397520-15397625;15401295-15401603;15403653-15403805;15404010-15404042;15407957-15408129;15410520-15410594		http://genome.ucsc.edu/cgi-bin/hgTracks?db=hg38&position=chr19%3A15410594-15397520
AKAP8L	ENSG00000011243.18	ENSG00000011243.18:s:15418911-15419026	0.0000;0.0000	6.737e-21;6.737e-21	1.000e+00;1.000e+00	0.0017;0.9983	0.0015;0.9985	s|1e1.1o1|1e2.1o1	2	3	1;0	chr19	-	15416446-15418911;15410594-15418911	na-15416446;15410520-15410594;15418911-15419026		http://genome.ucsc.edu/cgi-bin/hgTracks?db=hg38&position=chr19%3A15419026-15410520
AKAP8L	ENSG00000011243.18	ENSG00000011243.18:t:15380517-15380612	0.0000;0.0000;0.0000;0.0000;0.0000	6.737e-21;6.737e-21;6.737e-21;6.737e-21;6.737e-21	1.000e+00;1.000e+00;1.000e+00;1.000e+00;1.000e+00	0.9917;0.0031;0.0002;0.0031;0.0012	0.9956;0.0011;0.0028;0.0002;0.0002	t|1e1.1o1|1e2.1o4|1e2.2o4|1e2.3o4|1e2.4o4	5	3	0;1;1;1;1	chr19	-	15380612-15397150;15380612-15381995;15380612-15381977;15380612-15381750;15380612-15381571	15380517-15380612;15381571-15382049;15397150-15397320		http://genome.ucsc.edu/cgi-bin/hgTracks?db=hg38&position=chr19%3A15397320-15380517
AKAP8L	ENSG00000011243.18	ENSG00000011243.18:t:15397520-15397625	-0.0000;0.0000;0.0000;0.0000	6.737e-21;6.737e-21;6.737e-21;6.740e-21	1.000e+00;1.000e+00;1.000e+00;9.997e-01	0.0132;0.0018;0.0118;0.9739	0.0107;0.0002;0.0041;0.9843	t|1e1.1o1|1e2.1o2|1e3.1o1|1e4.2o2	4	5	1;1;1;0	chr19	-	15397625-15410520;15397625-15403658;15397625-15399302;15397625-15397714	15397520-15397625;15397714-15398403;15399302-15399410;15403653-15403805;15410520-15410594		http://genome.ucsc.edu/cgi-bin/hgTracks?db=hg38&position=chr19%3A15410594-15397520
AKAP8L	ENSG00000011243.18	ENSG00000011243.18:t:15397714-15398403	0.0165;-0.0165	3.657e-02;3.657e-02	5.341e-01;5.341e-01	0.7586;0.2414	0.7900;0.2100	t|1e1.1o1|1e2.1o1	2	3	0;0	chr19	-	15397855-15399302;15397855-15398630	15397714-15398403;15398563-15398766;15399302-15399410		http://genome.ucsc.edu/cgi-bin/hgTracks?db=hg38&position=chr19%3A15399410-15397714
AKAP8L	ENSG00000011243.18	ENSG00000011243.18:t:15399302-15399410	-0.0001;0.0145;-0.0000	6.758e-21;3.949e-07;6.738e-21	9.977e-01;6.561e-01;9.999e-01	0.0305;0.9471;0.0232	0.0172;0.9622;0.0221	t|1e1.1o1|1e2.1o1|1e3.1o1	3	4	1;0;1	chr19	-	15399410-15400794;15399410-15400295;15399410-15399832	15399302-15399410;15399832-15399891;15399935-15400358;15400400-15400864		http://genome.ucsc.edu/cgi-bin/hgTracks?db=hg38&position=chr19%3A15400864-15399302
AKAP8L	ENSG00000011243.18	ENSG00000011243.18:t:15401295-15401603	0.0000;0.0000;-0.0000	6.737e-21;6.737e-21;8.334e-21	1.000e+00;1.000e+00;1.000e+00	0.0035;0.0022;0.9943	0.0212;0.0003;0.9784	t|1e1.1o1|1e2.1o2|1e3.1o1	3	4	1;0;0	chr19	-	15401603-15410520;15401603-15403658;15401603-15403475	15401295-15401603;15403319-15403555;15403653-15403805;15410520-15410594		http://genome.ucsc.edu/cgi-bin/hgTracks?db=hg38&position=chr19%3A15410594-15401295
AKAP8L	ENSG00000011243.18	ENSG00000011243.18:t:15403319-15403555	0.0394;-0.0465;0.0047	1.349e-01;1.829e-01;2.521e-03	3.043e-01;2.483e-01;7.405e-01	0.0493;0.9102;0.0374	0.1125;0.8443;0.0511	t|1e1.1o1|1e2.1o2|1e2.2o2	3	3	0;0;0	chr19	-	15403555-15404010;15403555-15403658;15403555-15403653	15403319-15403555;15403653-15403805;15404010-15404042		http://genome.ucsc.edu/cgi-bin/hgTracks?db=hg38&position=chr19%3A15404042-15403319
AKAP8L	ENSG00000011243.18	ENSG00000011243.18:t:15403653-15403805	0.0000;0.0000;0.0000	6.737e-21;6.737e-21;6.737e-21	1.000e+00;1.000e+00;1.000e+00	0.0003;0.0022;0.9975	0.0003;0.0019;0.9978	t|1e1.1o1|2e1.1o1|2e2.1o1	3	3	0;0;0	chr19	-	15403805-15410520;15403715-15410520;15403715-15404010	15403653-15403805;15404010-15404042;15410520-15410594		http://genome.ucsc.edu/cgi-bin/hgTracks?db=hg38&position=chr19%3A15410594-15403653
AKAP8L	ENSG00000011243.18	ENSG00000011243.18:t:15404010-15404042	0.0000;0.0000;0.0000	6.737e-21;6.737e-21;6.737e-21	1.000e+00;1.000e+00;1.000e+00	0.9939;0.0058;0.0003	0.9995;0.0002;0.0002	t|1e1.1o1|1e2.1o1|1e3.1o1	3	4	0;1;0	chr19	-	15404042-15410520;15404042-15407957;15404042-15404161	15404010-15404042;15404161-15404285;15407957-15408129;15410520-15410594		http://genome.ucsc.edu/cgi-bin/hgTracks?db=hg38&position=chr19%3A15410594-15404010
AKAP8L	ENSG00000011243.18	ENSG00000011243.18:t:15410520-15410594	0.0000;0.0000;0.0000;0.0000;0.0000	6.737e-21;6.737e-21;6.737e-21;6.737e-21;6.737e-21	1.000e+00;1.000e+00;1.000e+00;1.000e+00;1.000e+00	0.0082;0.0002;0.9911;0.0002;0.0002	0.0056;0.0002;0.9900;0.0002;0.0032	t|1e1.1o1|1e2.1o1|1e3.1o1|1e4.1o1|1e5.1o1	5	6	1;0;0;0;1	chr19	-	15410594-15424183;15410594-15419059;15410594-15418911;15410594-15417635;15410594-15413184	15410520-15410594;15413184-na;15417635-15417698;15418911-15419026;15419059-15419141;15424183-na		http://genome.ucsc.edu/cgi-bin/hgTracks?db=hg38&position=chr19%3A15424193-15410520
DPF1	ENSG00000011332.19	ENSG00000011332.19:s:38213644-38213979	0.0489;-0.0489	2.085e-01;2.085e-01	2.242e-01;2.242e-01	0.1810;0.8190	0.2591;0.7409	s|1e1.1o2|1e1.2o2	2	2	0;0	chr19	-	38212391-38213644;38212361-38213644	38212280-38212391;38213644-38213979		http://genome.ucsc.edu/cgi-bin/hgTracks?db=hg38&position=chr19%3A38213979-38212280
DPF1	ENSG00000011332.19	ENSG00000011332.19:s:38217391-38217652	0.0152;-0.0152	6.555e-02;6.555e-02	4.349e-01;4.349e-01	0.7408;0.2592	0.7704;0.2296	s|1e1.1o1|1e2.1o1	2	3	0;0	chr19	-	38216403-38217460;38216259-38217460	38216140-38216259;38216353-38216510;38217391-38217652		http://genome.ucsc.edu/cgi-bin/hgTracks?db=hg38&position=chr19%3A38217652-38216140
DPF1	ENSG00000011332.19	ENSG00000011332.19:s:38217798-38217876	0.0125;0.0087;-0.0049;-0.0002	2.197e-02;2.415e-02;6.717e-05;2.645e-08	6.024e-01;6.113e-01;8.340e-01;9.905e-01	0.0688;0.8718;0.0399;0.0246	0.0896;0.8851;0.0121;0.0107	s|1e1.1o1|2e1.1o1|2e2.1o1|2e3.1o1	4	4	1;0;0;1	chr19	-	38217591-38217812;38217591-38217798;38216403-38217798;38216259-38217798	38216140-38216259;38216353-38216510;38217391-38217652;38217798-38217876		http://genome.ucsc.edu/cgi-bin/hgTracks?db=hg38&position=chr19%3A38217876-38216140
DPF1	ENSG00000011332.19	ENSG00000011332.19:s:38218931-38219939	-0.0192;0.0192	7.496e-03;7.496e-03	5.883e-01;5.883e-01	0.9573;0.0427	0.9293;0.0707	s|1e1.1o2|1e1.2o2	2	2	0;1	chr19	-	38218662-38218931;38218656-38218931	38218573-38218662;38218931-38219939		http://genome.ucsc.edu/cgi-bin/hgTracks?db=hg38&position=chr19%3A38219939-38218573
DPF1	ENSG00000011332.19	ENSG00000011332.19:t:38216140-38216259	-0.0008;-0.0326;0.0447	1.637e-06;1.113e-01;1.686e-01	9.654e-01;3.372e-01;2.633e-01	0.0268;0.2504;0.7218	0.0126;0.1989;0.7895	t|1e1.2o2|1e2.1o1|1e3.1o1	3	4	1;0;0	chr19	-	38216259-38217798;38216259-38217460;38216259-38216353	38216140-38216259;38216353-38216510;38217391-38217652;38217798-38217876		http://genome.ucsc.edu/cgi-bin/hgTracks?db=hg38&position=chr19%3A38217876-38216140
DPF1	ENSG00000011332.19	ENSG00000011332.19:t:38216353-38216510	-0.0206;0.0206	8.819e-03;8.819e-03	5.837e-01;5.837e-01	0.0600;0.9400	0.0222;0.9778	t|1e1.2o2|1e2.1o1	2	3	0;0	chr19	-	38216403-38217798;38216403-38217460	38216353-38216510;38217391-38217652;38217798-38217876		http://genome.ucsc.edu/cgi-bin/hgTracks?db=hg38&position=chr19%3A38217876-38216353
DPF1	ENSG00000011332.19	ENSG00000011332.19:t:38222548-38222708	0.0282;0.0000;-0.0152;0.0002;0.0000;0.0000;-0.0125	1.085e-01;6.737e-21;7.035e-02;1.463e-09;6.737e-21;6.737e-21;1.669e-03	3.508e-01;1.000e+00;4.346e-01;9.932e-01;1.000e+00;1.000e+00;6.884e-01	0.6594;0.0004;0.2887;0.0031;0.0004;0.0004;0.0472	0.6991;0.0003;0.2711;0.0235;0.0003;0.0003;0.0085	t|1e1.1o1|1e2.1o1|1e3.1o1|1e4.1o1|1e5.1o2|1e5.2o2|2e1.1o1	7	6	0;0;0;0;0;0;0	chr19	-	38222708-38229559;38222708-38227946;38222708-38224114;38222708-38223756;38222708-38223083;38222708-38222835;38222703-38229559	38222548-38222708;38222835-38223298;38223756-38223961;38224114-38224250;38227946-38228042;38229559-38229714		http://genome.ucsc.edu/cgi-bin/hgTracks?db=hg38&position=chr19%3A38229714-38222548
ANLN	ENSG00000011426.11	ENSG00000011426.11:s:36389821-36390044	0.0000;0.0000	6.737e-21;6.737e-21	1.000e+00;1.000e+00	0.0005;0.9995	0.0009;0.9991	s|1e1.1o1|1e2.1o1	2	3	1;0	chr7	+	36390044-36391960;36390044-36396266	36389821-36390044;36391960-36392041;36396266-36396421		http://genome.ucsc.edu/cgi-bin/hgTracks?db=hg38&position=chr7%3A36396421-36389821
ANLN	ENSG00000011426.11	ENSG00000011426.11:s:36396266-36396421	-0.0000;0.0000;0.0000	6.737e-21;6.737e-21;6.737e-21	1.000e+00;1.000e+00;1.000e+00	0.9828;0.0171;0.0001	0.9740;0.0234;0.0031	s|1e1.1o2|1e1.2o2|1e2.1o1	3	3	0;1;1	chr7	+	36396419-36399079;36396419-36399219;36396419-36406181	36396266-36396421;36399079-36399393;36406181-36406266		http://genome.ucsc.edu/cgi-bin/hgTracks?db=hg38&position=chr7%3A36406266-36396266
ANLN	ENSG00000011426.11	ENSG00000011426.11:s:36406402-36406570	0.0000;0.0000;0.0000;0.0000;0.0000	6.737e-21;6.737e-21;6.737e-21;6.737e-21;6.737e-21	1.000e+00;1.000e+00;1.000e+00;1.000e+00;1.000e+00	0.0001;0.9899;0.0017;0.0077;0.0004	0.0003;0.9894;0.0020;0.0071;0.0010	s|1e1.1o3|1e1.2o3|1e1.3o3|1e2.1o1|2e1.2o3	5	3	0;0;1;1;0	chr7	+	36406566-36407718;36406566-36407734;36406566-36407738;36406566-36410514;36406570-36407734	36406402-36406570;36407718-36407956;36410514-36410704		http://genome.ucsc.edu/cgi-bin/hgTracks?db=hg38&position=chr7%3A36410704-36406402
ANLN	ENSG00000011426.11	ENSG00000011426.11:s:36407718-36407956	0.0000;0.0000	6.737e-21;6.737e-21	1.000e+00;1.000e+00	0.0012;0.9988	0.0021;0.9979	s|1e1.1o1|1e2.1o1	2	3	1;0	chr7	+	36407956-36408729;36407956-36410514	36407718-36407956;36408729-36408897;36410514-36410704		http://genome.ucsc.edu/cgi-bin/hgTracks?db=hg38&position=chr7%3A36410704-36407718
ANLN	ENSG00000011426.11	ENSG00000011426.11:s:36410514-36410704	0.0000;0.0000;-0.0000	6.737e-21;6.737e-21;6.737e-21	1.000e+00;1.000e+00;1.000e+00	0.0003;0.9710;0.0286	0.0001;0.9727;0.0272	s|1e3.1o1|2e1.1o1|2e2.1o1	3	4	0;0;0	chr7	+	36410655-36424545;36410704-36411059;36410704-36415758	36410514-36410704;36411059-36411166;36415758-36415885;36424545-36424593		http://genome.ucsc.edu/cgi-bin/hgTracks?db=hg38&position=chr7%3A36424593-36410514
ANLN	ENSG00000011426.11	ENSG00000011426.11:s:36411059-36411166	0.0000;0.0000	6.737e-21;6.737e-21	1.000e+00;1.000e+00	0.9989;0.0011	0.9991;0.0009	s|1e1.1o1|1e2.1o1	2	3	0;0	chr7	+	36411166-36415758;36411166-36417080	36411059-36411166;36415758-36415885;36417080-36417190		http://genome.ucsc.edu/cgi-bin/hgTracks?db=hg38&position=chr7%3A36417190-36411059
ANLN	ENSG00000011426.11	ENSG00000011426.11:s:36415758-36415885	-0.0457;0.0457	3.245e-02;3.245e-02	4.402e-01;4.402e-01	0.7795;0.2205	0.7315;0.2685	s|1e1.1o1|1e2.1o3	2	3	0;0	chr7	+	36415884-36417080;36415884-36419244	36415758-36415885;36417080-36417190;36419244-36419479		http://genome.ucsc.edu/cgi-bin/hgTracks?db=hg38&position=chr7%3A36419479-36415758
ANLN	ENSG00000011426.11	ENSG00000011426.11:s:36419244-36419479	0.0287;-0.0287	1.096e-09;1.156e-09	5.519e-01;5.519e-01	0.1376;0.8624	0.1583;0.8417	s|1e1.1o1|2e1.1o1	2	2	1;0	chr7	+	36419467-36420169;36419479-36420169	36419244-36419479;36420169-36420314		http://genome.ucsc.edu/cgi-bin/hgTracks?db=hg38&position=chr7%3A36420314-36419244
ANLN	ENSG00000011426.11	ENSG00000011426.11:s:36420169-36420314	-0.0001;0.0001	3.595e-12;3.404e-12	9.955e-01;9.955e-01	0.9209;0.0791	0.9154;0.0846	s|1e1.1o2|1e1.2o2	2	2	0;0	chr7	+	36420314-36420597;36420314-36420612	36420169-36420314;36420597-36420744		http://genome.ucsc.edu/cgi-bin/hgTracks?db=hg38&position=chr7%3A36420744-36420169
ANLN	ENSG00000011426.11	ENSG00000011426.11:s:36421857-36421992	0.0000;0.0000	6.737e-21;6.737e-21	1.000e+00;1.000e+00	0.9996;0.0004	0.9997;0.0003	s|1e1.1o1|1e2.1o1	2	3	0;1	chr7	+	36421992-36422633;36421992-36423817	36421857-36421992;36422633-36422809;36423817-36423943		http://genome.ucsc.edu/cgi-bin/hgTracks?db=hg38&position=chr7%3A36423943-36421857
ANLN	ENSG00000011426.11	ENSG00000011426.11:s:36423817-36423943	0.0000;0.0000	6.737e-21;6.737e-21	1.000e+00;1.000e+00	0.9835;0.0165	0.9760;0.0240	s|1e1.1o1|1e2.1o1	2	3	0;1	chr7	+	36423943-36424545;36423943-36424686	36423817-36423943;36424545-36424593;36424686-36424742		http://genome.ucsc.edu/cgi-bin/hgTracks?db=hg38&position=chr7%3A36424742-36423817
ANLN	ENSG00000011426.11	ENSG00000011426.11:s:36424686-36424742	0.0000;0.0000	6.737e-21;6.737e-21	1.000e+00;1.000e+00	0.0107;0.9893	0.0076;0.9924	s|1e1.1o1|1e2.1o1	2	3	1;0	chr7	+	36424742-36425316;36424742-36425702	36424686-36424742;36425316-36425437;36425702-36425740		http://genome.ucsc.edu/cgi-bin/hgTracks?db=hg38&position=chr7%3A36425740-36424686
ANLN	ENSG00000011426.11	ENSG00000011426.11:s:36426015-36426036	0.0000;0.0000	6.737e-21;6.737e-21	1.000e+00;1.000e+00	0.9988;0.0012	0.9977;0.0023	s|1e1.1o1|1e2.1o1	2	3	0;1	chr7	+	36426036-36426916;36426036-36439204	36426015-36426036;36426916-36427028;36439204-36439290		http://genome.ucsc.edu/cgi-bin/hgTracks?db=hg38&position=chr7%3A36439290-36426015
ANLN	ENSG00000011426.11	ENSG00000011426.11:s:36426916-36427028	0.0119;0.0000;-0.0152;0.0000	9.009e-03;6.737e-21;1.242e-03;6.737e-21	6.709e-01;1.000e+00;6.572e-01;1.000e+00	0.0641;0.0038;0.9294;0.0031	0.0936;0.0009;0.9025;0.0021	s|1e1.1o1|1e2.1o1|1e3.1o1|1e4.1o1	4	5	0;1;0;1	chr7	+	36427028-36428307;36427028-36434333;36427028-36439204;36427028-36449665	36426916-36427028;36428307-36428360;36434333-36434386;36439204-36439290;36448939-36449837		http://genome.ucsc.edu/cgi-bin/hgTracks?db=hg38&position=chr7%3A36449837-36426916
ANLN	ENSG00000011426.11	ENSG00000011426.11:s:36439204-36439290	0.0000;0.0000	6.737e-21;6.737e-21	1.000e+00;1.000e+00	0.9883;0.0117	0.9853;0.0147	s|1e1.1o1|1e2.1o1	2	3	0;1	chr7	+	36439290-36443755;36439290-36449665	36439204-36439290;36443755-36443862;36448939-36449837		http://genome.ucsc.edu/cgi-bin/hgTracks?db=hg38&position=chr7%3A36449837-36439204
ANLN	ENSG00000011426.11	ENSG00000011426.11:s:36443755-36443862	0.0000;0.0000	6.737e-21;6.737e-21	1.000e+00;1.000e+00	0.0011;0.9989	0.0015;0.9985	s|1e1.1o1|1e2.1o1	2	3	1;0	chr7	+	36443862-36444014;36443862-36449665	36443755-36443862;36444014-na;36448939-36449837		http://genome.ucsc.edu/cgi-bin/hgTracks?db=hg38&position=chr7%3A36449837-36443755
ANLN	ENSG00000011426.11	ENSG00000011426.11:s:36448939-36449837	0.0000;0.0000	6.737e-21;6.737e-21	1.000e+00;1.000e+00	0.0003;0.9997	0.0005;0.9995	s|2e1.1o2|2e1.2o2	2	2	1;0	chr7	+	36449837-36452317;36449837-36452477	36448939-36449837;36452317-36453791		http://genome.ucsc.edu/cgi-bin/hgTracks?db=hg38&position=chr7%3A36453791-36448939
ANLN	ENSG00000011426.11	ENSG00000011426.11:t:36396266-36396421	0.0000;0.0000;0.0000;0.0000	6.737e-21;6.737e-21;6.737e-21;6.737e-21	1.000e+00;1.000e+00;1.000e+00;1.000e+00	0.9994;0.0003;0.0001;0.0003	0.9996;0.0002;0.0000;0.0002	t|1e1.1o1|1e2.1o1|1e3.1o1|1e4.1o1	4	5	0;0;0;1	chr7	+	36390044-36396266;36390211-36396266;36390541-36396266;36392041-36396266	36389821-36390044;36390171-36390211;36390235-36390541;36391960-36392041;36396266-36396421		http://genome.ucsc.edu/cgi-bin/hgTracks?db=hg38&position=chr7%3A36396421-36389821
ANLN	ENSG00000011426.11	ENSG00000011426.11:t:36406181-36406266	0.0000;0.0000;0.0000	6.737e-21;6.737e-21;6.737e-21	1.000e+00;1.000e+00;1.000e+00	0.0001;0.9998;0.0001	0.0032;0.9967;0.0001	t|1e1.1o1|1e2.1o1|1e3.1o1	3	4	1;0;0	chr7	+	36396419-36406181;36399393-36406181;36403566-36406181	36396266-36396421;36399079-36399393;36403493-36403566;36406181-36406266		http://genome.ucsc.edu/cgi-bin/hgTracks?db=hg38&position=chr7%3A36406266-36396266
ANLN	ENSG00000011426.11	ENSG00000011426.11:t:36410514-36410704	0.0000;0.0000;0.0000	6.737e-21;6.737e-21;6.737e-21	1.000e+00;1.000e+00;1.000e+00	0.0073;0.9775;0.0150	0.0070;0.9855;0.0074	t|1e1.1o2|1e2.1o1|1e3.1o1	3	4	1;0;1	chr7	+	36406566-36410514;36407956-36410514;36408897-36410514	36406402-36406570;36407718-36407956;36408729-36408897;36410514-36410704		http://genome.ucsc.edu/cgi-bin/hgTracks?db=hg38&position=chr7%3A36410704-36406402
ANLN	ENSG00000011426.11	ENSG00000011426.11:t:36415758-36415885	-0.0000;0.0000	6.737e-21;6.737e-21	1.000e+00;1.000e+00	0.0288;0.9712	0.0272;0.9728	t|1e1.2o2|1e2.1o1	2	3	0;0	chr7	+	36410704-36415758;36411166-36415758	36410514-36410704;36411059-36411166;36415758-36415885		http://genome.ucsc.edu/cgi-bin/hgTracks?db=hg38&position=chr7%3A36415885-36410514
ANLN	ENSG00000011426.11	ENSG00000011426.11:t:36417080-36417190	0.0000;0.0000	6.737e-21;6.737e-21	1.000e+00;1.000e+00	0.0012;0.9988	0.0012;0.9988	t|1e1.1o1|1e2.1o1	2	3	0;0	chr7	+	36411166-36417080;36415884-36417080	36411059-36411166;36415758-36415885;36417080-36417190		http://genome.ucsc.edu/cgi-bin/hgTracks?db=hg38&position=chr7%3A36417190-36411059
ANLN	ENSG00000011426.11	ENSG00000011426.11:t:36419244-36419479	0.0375;0.0000;-0.0325;0.0000;0.0000	1.943e-02;6.737e-21;6.336e-02;6.737e-21;6.737e-21	4.820e-01;1.000e+00;4.148e-01;1.000e+00;1.000e+00	0.2363;0.0057;0.7517;0.0021;0.0039	0.2828;0.0034;0.7066;0.0027;0.0046	t|1e1.1o1|1e2.1o2|1e2.2o2|2e2.2o2|3e2.2o2	5	3	0;1;0;1;1	chr7	+	36415884-36419244;36417174-36419244;36417190-36419244;36417190-36419247;36417190-36419320	36415758-36415885;36417080-36417190;36419244-36419479		http://genome.ucsc.edu/cgi-bin/hgTracks?db=hg38&position=chr7%3A36419479-36415758
ANLN	ENSG00000011426.11	ENSG00000011426.11:t:36423817-36423943	0.0000;0.0000	6.737e-21;6.737e-21	1.000e+00;1.000e+00	0.0004;0.9996	0.0003;0.9997	t|1e1.1o1|1e2.1o1	2	3	1;0	chr7	+	36421992-36423817;36422809-36423817	36421857-36421992;36422633-36422809;36423817-36423943		http://genome.ucsc.edu/cgi-bin/hgTracks?db=hg38&position=chr7%3A36423943-36421857
ANLN	ENSG00000011426.11	ENSG00000011426.11:t:36424545-36424593	0.0000;0.0000	6.737e-21;6.737e-21	1.000e+00;1.000e+00	0.0004;0.9996	0.0001;0.9999	t|1e1.1o2|1e2.1o1	2	3	0;0	chr7	+	36410655-36424545;36423943-36424545	36410514-36410704;36423817-36423943;36424545-36424593		http://genome.ucsc.edu/cgi-bin/hgTracks?db=hg38&position=chr7%3A36424593-36410514
ANLN	ENSG00000011426.11	ENSG00000011426.11:t:36424686-36424742	0.0000;0.0000	6.737e-21;6.737e-21	1.000e+00;1.000e+00	0.0147;0.9853	0.0200;0.9800	t|1e1.1o1|1e2.1o1	2	3	1;0	chr7	+	36423943-36424686;36424593-36424686	36423817-36423943;36424545-36424593;36424686-36424742		http://genome.ucsc.edu/cgi-bin/hgTracks?db=hg38&position=chr7%3A36424742-36423817
ANLN	ENSG00000011426.11	ENSG00000011426.11:t:36425702-36425740	0.0000;0.0000	6.737e-21;6.737e-21	1.000e+00;1.000e+00	0.9844;0.0156	0.9865;0.0135	t|1e1.1o1|1e2.1o1	2	3	0;1	chr7	+	36424742-36425702;36425437-36425702	36424686-36424742;36425316-36425437;36425702-36425740		http://genome.ucsc.edu/cgi-bin/hgTracks?db=hg38&position=chr7%3A36425740-36424686
ANLN	ENSG00000011426.11	ENSG00000011426.11:t:36439204-36439290	0.0000;-0.0103;0.0221;0.0000	6.737e-21;5.352e-07;2.477e-08;6.737e-21	1.000e+00;7.271e-01;5.980e-01;1.000e+00	0.0014;0.9483;0.0475;0.0028	0.0032;0.9273;0.0683;0.0011	t|1e1.1o1|1e2.1o1|1e3.1o1|1e4.1o1	4	5	1;0;0;1	chr7	+	36426036-36439204;36427028-36439204;36428360-36439204;36434386-36439204	36426015-36426036;36426916-36427028;36428307-36428360;36434333-36434386;36439204-36439290		http://genome.ucsc.edu/cgi-bin/hgTracks?db=hg38&position=chr7%3A36439290-36426015
ANLN	ENSG00000011426.11	ENSG00000011426.11:t:36448939-36449837	0.0000;0.0000;0.0000	6.737e-21;6.737e-21;6.737e-21	1.000e+00;1.000e+00;1.000e+00	0.0018;0.0077;0.9905	0.0012;0.0097;0.9891	t|1e1.1o1|1e2.1o1|1e3.1o1	3	4	1;1;0	chr7	+	36427028-36449665;36439290-36449665;36443862-36449665	36426916-36427028;36439204-36439290;36443755-36443862;36448939-36449837		http://genome.ucsc.edu/cgi-bin/hgTracks?db=hg38&position=chr7%3A36449837-36426916
BRCA1	ENSG00000012048.23	ENSG00000012048.23:s:43051063-43051117	0.0000;0.0003;-0.0002	6.737e-21;8.875e-10;4.927e-10	1.000e+00;9.881e-01;9.899e-01	0.0006;0.9730;0.0264	0.0039;0.9811;0.0147	s|1e1.1o1|1e2.1o1|1e3.1o1	3	4	1;0;0	chr17	-	43050190-43051063;43049194-43051063;43047703-43051063	43047643-43047703;43049121-43049194;43049782-43050190;43051063-43051117		http://genome.ucsc.edu/cgi-bin/hgTracks?db=hg38&position=chr17%3A43051117-43047643
BRCA1	ENSG00000012048.23	ENSG00000012048.23:s:43057052-43057135	-0.0000;0.0000	6.737e-21;6.737e-21	1.000e+00;1.000e+00	0.9991;0.0009	0.9953;0.0047	s|1e1.1o1|1e2.1o1	2	3	0;1	chr17	-	43051117-43057052;43049194-43057052	43049121-43049194;43051063-43051117;43057052-43057135		http://genome.ucsc.edu/cgi-bin/hgTracks?db=hg38&position=chr17%3A43057135-43049121
BRCA1	ENSG00000012048.23	ENSG00000012048.23:s:43067123-43067695	0.0000;-0.0000	6.737e-21;6.737e-21	1.000e+00;1.000e+00	0.9935;0.0065	0.9952;0.0048	s|1e2.1o1|2e1.1o1	2	3	0;1	chr17	-	43063951-43067608;43065408-43067123	na-43065408;43063874-43063951;43067123-43067695		http://genome.ucsc.edu/cgi-bin/hgTracks?db=hg38&position=chr17%3A43067695-43063874
BRCA1	ENSG00000012048.23	ENSG00000012048.23:s:43070928-43071238	0.0000;-0.0000	4.441e-16;6.737e-21	1.000e+00;1.000e+00	0.9909;0.0091	0.9975;0.0025	s|1e1.1o1|1e2.1o1	2	3	0;1	chr17	-	43067695-43070928;43063951-43070928	43063874-43063951;43067123-43067695;43070928-43071238		http://genome.ucsc.edu/cgi-bin/hgTracks?db=hg38&position=chr17%3A43071238-43063874
BRCA1	ENSG00000012048.23	ENSG00000012048.23:s:43082404-43082575	0.0072;0.0483;-0.0743;-0.0000	4.778e-05;1.871e-01;3.378e-01;6.737e-21	7.827e-01;2.435e-01;1.390e-01;1.000e+00	0.0147;0.6467;0.3294;0.0078	0.0411;0.7127;0.2426;0.0041	s|1e1.1o1|1e2.1o2|1e2.2o2|1e3.1o1	4	4	0;0;0;1	chr17	-	43079399-43082404;43076614-43082404;43076611-43082404;43074521-43082404	43074331-43074521;43076488-43076614;43079334-43079399;43082404-43082575		http://genome.ucsc.edu/cgi-bin/hgTracks?db=hg38&position=chr17%3A43082575-43074331
BRCA1	ENSG00000012048.23	ENSG00000012048.23:s:43095846-43095922	0.0000;-0.0000	2.038e-11;6.737e-21	1.000e+00;1.000e+00	0.9975;0.0025	0.9986;0.0014	s|1e1.1o1|1e2.1o1	2	3	0;0	chr17	-	43094860-43095846;43091032-43095846	43090944-43091032;43093013-43094860;43095846-43095922		http://genome.ucsc.edu/cgi-bin/hgTracks?db=hg38&position=chr17%3A43095922-43090944
BRCA1	ENSG00000012048.23	ENSG00000012048.23:s:43099775-43099880	0.0383;-0.0003;-0.0370	1.409e-01;2.695e-06;1.189e-01	2.950e-01;9.812e-01;3.249e-01	0.8422;0.0231;0.1392	0.8914;0.0180;0.0912	s|1e1.1o1|1e2.1o1|1e3.1o1	3	4	0;1;0	chr17	-	43097289-43099775;43095922-43099775;43094860-43099775	43093013-43094860;43095846-43095922;43097244-43097289;43099775-43099880		http://genome.ucsc.edu/cgi-bin/hgTracks?db=hg38&position=chr17%3A43099880-43093013
BRCA1	ENSG00000012048.23	ENSG00000012048.23:s:43104122-43104261	-0.0033;0.0033	2.589e-02;2.589e-02	5.719e-01;5.719e-01	0.7293;0.2707	0.7172;0.2828	s|1e1.1o2|1e1.2o2	2	2	0;0	chr17	-	43099880-43104122;43099877-43104122	43099775-43099880;43104122-43104261		http://genome.ucsc.edu/cgi-bin/hgTracks?db=hg38&position=chr17%3A43104261-43099775
BRCA1	ENSG00000012048.23	ENSG00000012048.23:s:43115726-43115779	-0.0000;0.0000;0.0188;-0.0307	6.737e-21;3.323e-09;3.804e-02;5.593e-02	1.000e+00;9.995e-01;5.136e-01;4.316e-01	0.0011;0.0052;0.9072;0.0857	0.0006;0.0112;0.9439;0.0428	s|1e1.1o1|1e2.1o1|1e3.1o1|1e4.1o1	4	5	0;0;0;0	chr17	-	43112606-43115726;43110580-43115726;43106533-43115726;43104956-43115726	43104868-43104956;43106456-43106533;43110465-43110580;43112487-43112606;43115726-43115779		http://genome.ucsc.edu/cgi-bin/hgTracks?db=hg38&position=chr17%3A43115779-43104868
BRCA1	ENSG00000012048.23	ENSG00000012048.23:s:43124017-43124115	0.0267;-0.0032;0.0034;-0.0046	9.404e-03;7.518e-05;8.788e-03;1.460e-04	5.441e-01;8.825e-01;6.466e-01;8.423e-01	0.0400;0.0347;0.8915;0.0405	0.0763;0.0075;0.8964;0.0198	s|1e1.1o1|1e2.1o1|1e3.1o1|1e4.1o1	4	5	0;0;0;0	chr17	-	43121676-43124017;43119265-43124017;43115779-43124017;43106533-43124017	43106456-43106533;43115726-43115779;43119121-43119265;43121558-43121676;43124017-43124115		http://genome.ucsc.edu/cgi-bin/hgTracks?db=hg38&position=chr17%3A43124115-43106456
BRCA1	ENSG00000012048.23	ENSG00000012048.23:s:43124737-43125483	-0.0372;0.0005;-0.0000;-0.0000;-0.0000;-0.0000;0.0097;-0.0000;0.0204	1.389e-01;3.182e-02;5.475e-09;1.278e-08;6.737e-21;6.737e-21;8.413e-05;6.737e-21;5.851e-02	2.999e-01;5.531e-01;9.992e-01;9.990e-01;1.000e+00;1.000e+00;7.358e-01;1.000e+00;4.501e-01	0.3587;0.3520;0.0087;0.0105;0.0005;0.0005;0.0090;0.0005;0.2622	0.2966;0.3476;0.0052;0.0002;0.0002;0.0002;0.0465;0.0002;0.3039	s|1e1.1o2|2e1.1o2|2e1.2o2|2e2.1o1|2e3.1o1|2e5.1o1|3e1.1o2|3e4.1o1|4e1.1o2	9	6	0;0;1;0;0;0;0;0;0	chr17	-	43124115-43125277;43124115-43125271;43124102-43125271;43094860-43125271;43074521-43125271;43050190-43125271;43124115-43125182;43063951-43125182;43124115-43124737	43049782-43050190;43063874-43063951;43074331-43074521;43093013-43094860;43124017-43124115;43124737-43125483		http://genome.ucsc.edu/cgi-bin/hgTracks?db=hg38&position=chr17%3A43125483-43049782
BRCA1	ENSG00000012048.23	ENSG00000012048.23:s:43158976-43159239	-0.0481;0.0481	2.337e-01;2.337e-01	1.976e-01;1.976e-01	0.1520;0.8480	0.0874;0.9126	s|1e1.1o1|1e2.1o1	2	3	1;1	chr17	-	43156233-43158976;43148783-43158976	na-43148783;43156112-43156233;43158976-43159239		http://genome.ucsc.edu/cgi-bin/hgTracks?db=hg38&position=chr17%3A43159239-43148773
BRCA1	ENSG00000012048.23	ENSG00000012048.23:t:43047643-43047703	-0.0006;0.0006	1.779e-08;1.796e-08	9.738e-01;9.738e-01	0.0291;0.9709	0.0175;0.9825	t|1e1.1o1|1e2.1o1	2	3	0;0	chr17	-	43047703-43051063;43047703-43049121	43047643-43047703;43049121-43049194;43051063-43051117		http://genome.ucsc.edu/cgi-bin/hgTracks?db=hg38&position=chr17%3A43051117-43047643
BRCA1	ENSG00000012048.23	ENSG00000012048.23:t:43049121-43049194	0.0000;-0.0000;-0.0000;0.0000	6.737e-21;3.395e-16;6.737e-21;6.737e-21	1.000e+00;1.000e+00;1.000e+00;1.000e+00	0.0005;0.9870;0.0043;0.0067	0.0044;0.9828;0.0016;0.0118	t|1e1.1o1|1e2.1o1|1e3.1o2|1e3.2o2	4	4	1;0;0;1	chr17	-	43049194-43057052;43049194-43051063;43049194-43050062;43049194-43049782	43049121-43049194;43049782-43050190;43051063-43051117;43057052-43057135		http://genome.ucsc.edu/cgi-bin/hgTracks?db=hg38&position=chr17%3A43057135-43049121
BRCA1	ENSG00000012048.23	ENSG00000012048.23:t:43063874-43063951	0.0000;-0.0000;0.0000	6.737e-21;6.737e-21;6.737e-21	1.000e+00;1.000e+00;1.000e+00	0.0006;0.0085;0.9909	0.0005;0.0018;0.9978	t|1e1.3o4|1e2.1o1|1e3.1o2	3	4	0;1;0	chr17	-	43063951-43125182;43063951-43070928;43063951-43067608	43063874-43063951;43067123-43067695;43070928-43071238;43124737-43125483		http://genome.ucsc.edu/cgi-bin/hgTracks?db=hg38&position=chr17%3A43125483-43063874
BRCA1	ENSG00000012048.23	ENSG00000012048.23:t:43074331-43074521	0.0000;-0.0000;0.0000	6.737e-21;6.737e-21;2.221e-16	1.000e+00;1.000e+00;1.000e+00	0.0007;0.0073;0.9919	0.0006;0.0043;0.9951	t|1e1.2o4|1e2.1o1|1e3.1o1	3	4	0;1;0	chr17	-	43074521-43125271;43074521-43082404;43074521-43076488	43074331-43074521;43076488-43076614;43082404-43082575;43124737-43125483		http://genome.ucsc.edu/cgi-bin/hgTracks?db=hg38&position=chr17%3A43125483-43074331
BRCA1	ENSG00000012048.23	ENSG00000012048.23:t:43076488-43076614	0.0440;0.0000;-0.0762;0.0004	1.632e-01;6.764e-21;3.502e-01;2.734e-09	2.678e-01;9.969e-01;1.327e-01;9.843e-01	0.6498;0.0168;0.3329;0.0041	0.7116;0.0241;0.2439;0.0257	t|1e1.1o1|1e2.1o1|2e1.1o1|2e2.1o1	4	3	0;0;0;0	chr17	-	43076614-43082404;43076614-43079334;43076611-43082404;43076611-43079334	43076488-43076614;43079334-43079399;43082404-43082575		http://genome.ucsc.edu/cgi-bin/hgTracks?db=hg38&position=chr17%3A43082575-43076488
BRCA1	ENSG00000012048.23	ENSG00000012048.23:t:43082404-43082575	0.0425;0.0000;-0.0420	6.875e-02;6.737e-21;6.702e-02	3.923e-01;1.000e+00;3.956e-01	0.8730;0.0007;0.1263	0.9256;0.0005;0.0739	t|1e1.1o1|1e2.1o1|2e1.1o1	3	3	0;0;1	chr17	-	43082575-43090944;43082575-43082682;43082572-43090944	43082404-43082575;43082682-43082760;43090944-43091032		http://genome.ucsc.edu/cgi-bin/hgTracks?db=hg38&position=chr17%3A43091032-43082404
BRCA1	ENSG00000012048.23	ENSG00000012048.23:t:43090944-43091032	0.0000;-0.0066;0.0067	6.737e-21;4.163e-03;4.342e-03	1.000e+00;6.625e-01;6.619e-01	0.0008;0.1108;0.8884	0.0005;0.1002;0.8993	t|1e1.1o1|1e2.1o1|1e3.1o1	3	4	0;0;0	chr17	-	43091032-43095846;43091032-43094744;43091032-43091435	43090944-43091032;43091098-43091851;43093013-43094860;43095846-43095922		http://genome.ucsc.edu/cgi-bin/hgTracks?db=hg38&position=chr17%3A43095922-43090944
BRCA1	ENSG00000012048.23	ENSG00000012048.23:t:43093013-43094860	-0.0000;-0.0297;0.0382	4.171e-08;9.696e-02;1.365e-01	9.982e-01;3.638e-01;3.011e-01	0.0116;0.1288;0.8593	0.0008;0.0920;0.9072	t|1e1.2o4|1e2.1o1|1e3.1o1	3	4	0;0;0	chr17	-	43094860-43125271;43094860-43099775;43094860-43095846	43093013-43094860;43095846-43095922;43099775-43099880;43124737-43125483		http://genome.ucsc.edu/cgi-bin/hgTracks?db=hg38&position=chr17%3A43125483-43093013
BRCA1	ENSG00000012048.23	ENSG00000012048.23:t:43095846-43095922	-0.0006;0.0006	5.850e-06;5.850e-06	9.701e-01;9.701e-01	0.0254;0.9746	0.0194;0.9806	t|1e1.1o1|1e2.1o1	2	3	1;0	chr17	-	43095922-43099775;43095922-43097244	43095846-43095922;43097244-43097289;43099775-43099880		http://genome.ucsc.edu/cgi-bin/hgTracks?db=hg38&position=chr17%3A43099880-43095846
BRCA1	ENSG00000012048.23	ENSG00000012048.23:t:43104868-43104956	-0.0161;0.0486;-0.0196	2.593e-02;1.482e-01;4.774e-02	5.577e-01;2.807e-01;4.788e-01	0.0817;0.0513;0.8615	0.0534;0.1150;0.8309	t|1e1.1o1|1e2.1o2|1e2.2o2	3	3	0;0;0	chr17	-	43104956-43115726;43104956-43106478;43104956-43106456	43104868-43104956;43106456-43106533;43115726-43115779		http://genome.ucsc.edu/cgi-bin/hgTracks?db=hg38&position=chr17%3A43115779-43104868
BRCA1	ENSG00000012048.23	ENSG00000012048.23:t:43106456-43106533	-0.0111;0.0151;-0.0000;-0.0000	2.134e-03;5.946e-03;6.737e-21;1.806e-09	6.986e-01;6.276e-01;1.000e+00;9.998e-01	0.0535;0.9428;0.0012;0.0057	0.0249;0.9696;0.0006;0.0075	t|1e1.1o1|1e2.1o1|1e3.1o1|1e4.1o1	4	5	0;0;0;0	chr17	-	43106533-43124017;43106533-43115726;43106533-43112487;43106533-43110465	43106456-43106533;43110465-43110580;43112487-43112606;43115726-43115779;43124017-43124115		http://genome.ucsc.edu/cgi-bin/hgTracks?db=hg38&position=chr17%3A43124115-43106456
BRCA1	ENSG00000012048.23	ENSG00000012048.23:t:43115726-43115779	0.0052;-0.0014;0.0000;-0.0000	1.528e-03;3.801e-05;6.737e-21;2.769e-08	7.521e-01;9.416e-01;1.000e+00;9.984e-01	0.9579;0.0258;0.0010;0.0137	0.9639;0.0106;0.0104;0.0133	t|1e1.1o1|1e2.1o1|1e3.1o1|1e4.1o1	4	5	0;0;0;1	chr17	-	43115779-43124017;43115779-43121558;43115779-43119121;43115779-43116437	43115726-43115779;43116437-na;43119121-43119265;43121558-43121676;43124017-43124115		http://genome.ucsc.edu/cgi-bin/hgTracks?db=hg38&position=chr17%3A43124115-43115726
BRCA1	ENSG00000012048.23	ENSG00000012048.23:t:43124017-43124115	-0.0000;-0.0407;-0.0012;0.0098;0.0185;-0.0000	6.737e-21;1.565e-01;3.180e-02;8.726e-05;5.241e-02;7.164e-09	1.000e+00;2.773e-01;5.519e-01;7.339e-01;4.679e-01;9.990e-01	0.0007;0.3614;0.3539;0.0093;0.2649;0.0091	0.0004;0.2967;0.3477;0.0466;0.3040;0.0054	t|1e1.1o1|1e2.1o4|1e2.2o4|1e2.3o4|1e2.4o4|2e2.2o4	6	3	0;0;0;0;0;1	chr17	-	43124115-43170126;43124115-43125277;43124115-43125271;43124115-43125182;43124115-43124737;43124102-43125271	43124017-43124115;43124737-43125483;43170126-43170245		http://genome.ucsc.edu/cgi-bin/hgTracks?db=hg38&position=chr17%3A43170245-43124017
BRCA1	ENSG00000012048.23	ENSG00000012048.23:t:na-43148783	0.0774;-0.0774	3.913e-01;3.913e-01	1.049e-01;1.049e-01	0.8296;0.1704	0.9363;0.0637	t|1e1.1o1|1e2.1o1	2	3	1;1	chr17	-	43148783-43158976;43148783-43156112	na-43148783;43156112-43156233;43158976-43159239		http://genome.ucsc.edu/cgi-bin/hgTracks?db=hg38&position=chr17%3A43159239-43148773
CD22	ENSG00000012124.17	ENSG00000012124.17:s:35329166-35329325	0.0000;-0.0079;0.0000;-0.0049;-0.0066;0.0019;0.0031;0.0000;0.0001;0.0000;0.0000;0.0122;0.0000	6.737e-21;1.358e-02;6.737e-21;1.350e-06;3.007e-02;1.247e-05;3.487e-03;3.006e-10;1.504e-08;5.924e-09;6.737e-21;3.046e-03;6.737e-21	1.000e+00;6.281e-01;1.000e+00;8.350e-01;5.490e-01;9.165e-01;7.187e-01;9.998e-01;9.974e-01;9.992e-01;1.000e+00;6.882e-01;1.000e+00	0.0001;0.1528;0.0020;0.0436;0.6630;0.0248;0.0819;0.0114;0.0001;0.0039;0.0001;0.0108;0.0021	0.0003;0.1347;0.0003;0.0003;0.6526;0.0347;0.0938;0.0076;0.0124;0.0083;0.0039;0.0518;0.0003	s|1e1.1o2|1e2.1o1|1e3.1o3|1e3.2o3|1e3.3o3|1e4.1o5|1e4.2o5|1e4.4o5|1e4.5o5|1e5.1o1|1e6.1o1|1e7.1o1|2e1.2o2	13	8	0;0;0;0;0;1;0;0;0;0;0;0;0	chr19	+	35329230-35329367;35329230-35330573;35329230-35331906;35329230-35331927;35329230-35332019;35329230-35332547;35329230-35332553;35329230-35332594;35329230-35332653;35329230-35336036;35329230-35337755;35329230-35340881;35329325-35329470	35329166-35329325;35329367-35329928;35330573-35330660;35331906-35332074;35332546-35333090;35336036-35336042;35337755-35338021;35340881-35341029		http://genome.ucsc.edu/cgi-bin/hgTracks?db=hg38&position=chr19%3A35341029-35329166
CD22	ENSG00000012124.17	ENSG00000012124.17:s:35332546-35333090	-0.0706;0.0936;-0.0000;-0.0056	2.976e-01;4.519e-01;6.737e-21;4.224e-05	1.574e-01;8.619e-02;1.000e+00;7.307e-01	0.8688;0.0683;0.0112;0.0466	0.7849;0.1734;0.0007;0.0384	s|1e1.1o1|1e2.1o1|1e3.1o1|1e4.1o1	4	5	0;0;0;0	chr19	+	35332924-35336036;35332924-35336149;35332924-35336251;35332924-35340881	35332546-35333090;35336036-35336042;35336149-35336219;35336251-35336661;35340881-35341029		http://genome.ucsc.edu/cgi-bin/hgTracks?db=hg38&position=chr19%3A35341029-35332546
CD22	ENSG00000012124.17	ENSG00000012124.17:s:35336251-35336661	0.0065;-0.0065	1.023e-02;1.023e-02	6.340e-01;6.340e-01	0.9002;0.0998	0.9139;0.0861	s|1e1.1o1|1e2.1o1	2	3	0;0	chr19	+	35336341-35337755;35336341-35340881	35336251-35336661;35337755-35338021;35340881-35341029		http://genome.ucsc.edu/cgi-bin/hgTracks?db=hg38&position=chr19%3A35341029-35336251
CD22	ENSG00000012124.17	ENSG00000012124.17:s:35337755-35338021	0.0109;-0.0109	9.336e-03;9.336e-03	6.652e-01;6.652e-01	0.8694;0.1306	0.8915;0.1085	s|1e1.1o1|1e2.1o1	2	3	0;0	chr19	+	35338021-35338168;35338021-35340881	35337755-35338021;35338168-35338170;35340881-35341029		http://genome.ucsc.edu/cgi-bin/hgTracks?db=hg38&position=chr19%3A35341029-35337755
CD22	ENSG00000012124.17	ENSG00000012124.17:s:35341101-35341138	0.0012;-0.0074;0.0066	4.043e-03;4.321e-03;1.893e-04	7.184e-01;6.598e-01;7.763e-01	0.8721;0.0977;0.0305	0.8724;0.0855;0.0418	s|1e1.1o3|1e1.2o3|1e1.3o3	3	2	0;0;1	chr19	+	35341138-35341343;35341138-35341526;35341138-35341529	35341101-35341138;35341343-35341606		http://genome.ucsc.edu/cgi-bin/hgTracks?db=hg38&position=chr19%3A35341606-35341101
CD22	ENSG00000012124.17	ENSG00000012124.17:s:35341702-35341965	-0.0003;0.0003	5.221e-09;5.052e-09	9.857e-01;9.857e-01	0.9898;0.0102	0.9709;0.0291	s|2e1.1o2|2e1.2o2	2	2	0;1	chr19	+	35341965-35344829;35341965-35344833	35341702-35341965;35344731-35344925		http://genome.ucsc.edu/cgi-bin/hgTracks?db=hg38&position=chr19%3A35344925-35341702
CD22	ENSG00000012124.17	ENSG00000012124.17:s:35345051-35345424	-0.0109;0.0109	2.975e-02;2.975e-02	5.569e-01;5.569e-01	0.7923;0.2077	0.7648;0.2352	s|1e1.1o1|1e2.1o1	2	3	0;0	chr19	+	35345126-35345602;35345126-35346151	35345051-35345424;35345602-35345720;35346151-35346235		http://genome.ucsc.edu/cgi-bin/hgTracks?db=hg38&position=chr19%3A35346235-35345051
CD22	ENSG00000012124.17	ENSG00000012124.17:t:35329166-35329325	-0.0184;-0.0474;-0.0754;0.0925;0.0037;0.0536	1.947e-02;2.000e-01;3.540e-01;4.484e-01;1.564e-03;1.056e-01	5.602e-01;2.322e-01;1.285e-01;9.462e-02;6.949e-01;3.309e-01	0.1194;0.3884;0.3294;0.1043;0.0521;0.0077	0.0897;0.3258;0.2346;0.2084;0.0580;0.0864	t|1e1.1o1|1e2.1o1|1e3.1o1|1e4.1o1|1e5.1o1|1e6.1o1	6	7	1;1;1;0;1;0	chr19	+	35310643-35329189;35312017-35329189;35313429-35329189;35319432-35329189;35321067-35329189;35328850-35329189	na-35310643;na-35312017;na-35313429;na-35321067;35319261-35319432;35328664-35328850;35329166-35329325		http://genome.ucsc.edu/cgi-bin/hgTracks?db=hg38&position=chr19%3A35329325-35310633
CD22	ENSG00000012124.17	ENSG00000012124.17:t:35331906-35332074	0.0000;-0.0130;0.0390;-0.0016	6.737e-21;1.582e-04;1.470e-01;3.405e-02	1.000e+00;6.870e-01;2.890e-01;5.365e-01	0.0028;0.0515;0.7693;0.1743	0.0012;0.0012;0.8295;0.1682	t|1e1.1o2|2e1.1o2|3e1.1o2|3e2.1o1	4	3	0;0;0;0	chr19	+	35329230-35331906;35329230-35331927;35329230-35332019;35330660-35332019	35329166-35329325;35330573-35330660;35331906-35332074		http://genome.ucsc.edu/cgi-bin/hgTracks?db=hg38&position=chr19%3A35332074-35329166
CD22	ENSG00000012124.17	ENSG00000012124.17:t:35332546-35333090	0.0025;-0.0828;0.0000;0.0231;0.0000;0.0000;0.0017;0.0001;0.0013	9.693e-05;4.135e-01;4.802e-03;8.217e-02;1.208e-09;1.809e-09;7.762e-05;3.026e-08;1.527e-05	8.848e-01;1.025e-01;6.891e-01;3.976e-01;9.997e-01;9.996e-01;9.333e-01;9.968e-01;9.464e-01	0.0267;0.5774;0.0933;0.2760;0.0084;0.0119;0.0043;0.0002;0.0042	0.0360;0.4708;0.0932;0.3149;0.0077;0.0079;0.0248;0.0130;0.0248	t|1e1.1o2|1e2.1o1|2e1.1o2|2e2.1o1|3e2.1o1|4e1.1o2|4e2.1o1|5e1.1o2|5e2.1o1	9	3	1;0;0;0;0;0;0;0;0	chr19	+	35329230-35332547;35332074-35332547;35329230-35332553;35332074-35332553;35332074-35332578;35329230-35332594;35332074-35332594;35329230-35332653;35332074-35332653	35329166-35329325;35331906-35332074;35332546-35333090		http://genome.ucsc.edu/cgi-bin/hgTracks?db=hg38&position=chr19%3A35333090-35329166
CD22	ENSG00000012124.17	ENSG00000012124.17:t:35336036-35336042	0.0000;-0.0000	7.639e-09;7.709e-09	9.990e-01;9.990e-01	0.0045;0.9955	0.0100;0.9900	t|1e1.1o2|1e2.1o1	2	3	0;0	chr19	+	35329230-35336036;35332924-35336036	35329166-35329325;35332546-35333090;35336036-35336042		http://genome.ucsc.edu/cgi-bin/hgTracks?db=hg38&position=chr19%3A35336042-35329166
CD22	ENSG00000012124.17	ENSG00000012124.17:t:35337755-35338021	0.0000;-0.0000	6.738e-21;1.933e-11	1.000e+00;1.000e+00	0.0010;0.9990	0.0059;0.9941	t|1e1.1o2|1e2.1o1	2	3	0;0	chr19	+	35329230-35337755;35336341-35337755	35329166-35329325;35336251-35336661;35337755-35338021		http://genome.ucsc.edu/cgi-bin/hgTracks?db=hg38&position=chr19%3A35338021-35329166
CD22	ENSG00000012124.17	ENSG00000012124.17:t:35340881-35341029	0.0007;-0.0010;-0.0112;-0.0085;0.0085	1.157e-07;1.968e-07;1.418e-03;6.949e-04;7.721e-03	9.694e-01;9.119e-01;6.928e-01;6.966e-01;6.568e-01	0.0076;0.0354;0.0682;0.1046;0.7832	0.0312;0.0277;0.0524;0.0905;0.8021	t|1e1.1o2|1e2.1o1|1e3.1o1|1e4.1o1|1e5.1o1	5	6	0;0;0;0;0	chr19	+	35329230-35340881;35332924-35340881;35336341-35340881;35338021-35340881;35338431-35340881	35329166-35329325;35332546-35333090;35336251-35336661;35337755-35338021;35338254-35338431;35340881-35341029		http://genome.ucsc.edu/cgi-bin/hgTracks?db=hg38&position=chr19%3A35341029-35329166
CD22	ENSG00000012124.17	ENSG00000012124.17:t:35346151-35346235	0.0042;-0.0042	1.216e-02;1.216e-02	6.547e-01;6.547e-01	0.2047;0.7953	0.2133;0.7867	t|1e1.1o1|1e2.1o1	2	3	0;0	chr19	+	35345126-35346151;35345720-35346151	35345051-35345424;35345602-35345720;35346151-35346235		http://genome.ucsc.edu/cgi-bin/hgTracks?db=hg38&position=chr19%3A35346235-35345051
EXTL3	ENSG00000012232.9	ENSG00000012232.9:s:28701501-28701659	-0.0009;-0.0000;0.0112;-0.0237;0.0057	2.330e-07;6.740e-21;9.410e-03;6.249e-03;1.044e-03	9.459e-01;9.998e-01;6.385e-01;5.657e-01;7.632e-01	0.0338;0.0152;0.8301;0.0634;0.0560	0.0295;0.0130;0.8488;0.0381;0.0700	s|1e1.1o1|1e2.1o1|1e3.1o1|1e4.1o1|1e5.1o1	5	6	1;1;0;1;1	chr8	+	28701659-28701965;28701659-28707087;28701659-28713457;28701659-28715585;28701659-28731223	28701501-28701659;28701965-na;28707087-28707146;28713457-28713550;28715585-28716066;28731223-28731350		http://genome.ucsc.edu/cgi-bin/hgTracks?db=hg38&position=chr8%3A28731350-28701501
EXTL3	ENSG00000012232.9	ENSG00000012232.9:s:28713457-28713550	0.0000;0.0000	6.737e-21;6.737e-21	1.000e+00;1.000e+00	0.0012;0.9988	0.0008;0.9992	s|1e2.2o2|2e1.1o1	2	3	0;0	chr8	+	28713535-28717239;28713550-28715585	28713457-28713550;28715585-28716066;28717062-28718207		http://genome.ucsc.edu/cgi-bin/hgTracks?db=hg38&position=chr8%3A28718207-28713457
EXTL3	ENSG00000012232.9	ENSG00000012232.9:s:28731223-28731350	-0.0001;0.0000;0.0000;-0.0032	6.790e-21;6.737e-21;6.737e-21;1.974e-07	9.943e-01;1.000e+00;1.000e+00;8.510e-01	0.0274;0.0004;0.0052;0.9667	0.0189;0.0158;0.0064;0.9607	s|1e1.1o2|1e1.2o2|1e2.1o1|1e3.1o1	4	4	1;1;1;0	chr8	+	28731350-28732914;28731350-28732917;28731350-28733584;28731350-28737519	28731223-28731350;28732914-28733034;28733584-na;28737519-28737663		http://genome.ucsc.edu/cgi-bin/hgTracks?db=hg38&position=chr8%3A28737663-28731223
EXTL3	ENSG00000012232.9	ENSG00000012232.9:s:28737519-28737663	-0.0004;0.0000;0.0000	7.912e-11;6.739e-21;6.737e-21	9.697e-01;9.998e-01;1.000e+00	0.9688;0.0188;0.0126	0.9661;0.0223;0.0102	s|1e1.1o2|1e1.2o2|1e2.1o1	3	3	0;1;0	chr8	+	28737663-28743086;28737663-28743122;28737663-28750657	28737519-28737663;28739901-28743214;28750657-28751094		http://genome.ucsc.edu/cgi-bin/hgTracks?db=hg38&position=chr8%3A28751094-28737519
EXTL3	ENSG00000012232.9	ENSG00000012232.9:t:28713457-28713550	0.0000;0.0000;-0.0000;0.0000;-0.0000;-0.0009;0.0000;0.0000;0.0000	6.737e-21;6.737e-21;6.737e-21;6.737e-21;6.737e-21;1.928e-07;6.737e-21;6.742e-21;6.737e-21	1.000e+00;1.000e+00;1.000e+00;1.000e+00;1.000e+00;9.405e-01;1.000e+00;9.994e-01;1.000e+00	0.0051;0.0025;0.0048;0.0003;0.0026;0.9741;0.0003;0.0100;0.0003	0.0093;0.0038;0.0002;0.0002;0.0002;0.9679;0.0002;0.0162;0.0002	t|1e1.1o1|1e2.1o1|1e3.1o1|1e4.1o1|1e5.1o1|1e6.1o1|1e7.1o1|1e8.1o1|1e9.1o1	9	10	0;0;0;0;0;0;1;1;0	chr8	+	28622810-28713457;28637429-28713457;28678193-28713457;28686008-28713457;28699829-28713457;28701659-28713457;28705540-28713457;28707146-28713457;28710503-28713457	na-28705540;28622729-28622810;28637299-28637429;28678086-28678193;28685886-28686008;28699530-28699829;28701501-28701659;28707087-28707146;28710355-28710503;28713457-28713550		http://genome.ucsc.edu/cgi-bin/hgTracks?db=hg38&position=chr8%3A28713550-28622729
EXTL3	ENSG00000012232.9	ENSG00000012232.9:t:28715585-28716066	0.0000;0.0000;-0.0348;0.0351	6.737e-21;6.737e-21;3.704e-02;3.957e-02	1.000e+00;1.000e+00;4.577e-01;4.524e-01	0.0006;0.0006;0.0738;0.9251	0.0004;0.0004;0.0359;0.9634	t|1e1.1o1|1e2.1o1|1e3.1o1|1e4.2o2	4	5	1;1;1;0	chr8	+	28622810-28715585;28637429-28715585;28701659-28715585;28713550-28715585	28622729-28622810;28637299-28637429;28701501-28701659;28713457-28713550;28715585-28716066		http://genome.ucsc.edu/cgi-bin/hgTracks?db=hg38&position=chr8%3A28716066-28622729
EXTL3	ENSG00000012232.9	ENSG00000012232.9:t:28731223-28731350	0.0074;0.0000;-0.0000;0.0000;-0.0076;0.0000	1.476e-04;6.737e-21;6.737e-21;6.737e-21;1.408e-03;6.737e-21	7.100e-01;1.000e+00;1.000e+00;1.000e+00;7.600e-01;1.000e+00	0.0474;0.0003;0.0077;0.0003;0.9402;0.0003	0.0592;0.0002;0.0070;0.0098;0.9216;0.0002	t|1e1.1o1|1e2.1o1|1e3.1o2|1e4.1o1|1e5.1o1|1e6.1o1	6	7	1;0;1;0;0;0	chr8	+	28701659-28731223;28710503-28731223;28715765-28731223;28716897-28731223;28718207-28731223;28730218-28731223	28701501-28701659;28710355-28710503;28715585-28716066;28716685-28716897;28717062-28718207;28730160-28730218;28731223-28731350		http://genome.ucsc.edu/cgi-bin/hgTracks?db=hg38&position=chr8%3A28731350-28701501
EXTL3	ENSG00000012232.9	ENSG00000012232.9:t:28737519-28737663	-0.0083;0.0003;0.0001	6.812e-04;3.916e-10;6.815e-21	6.867e-01;9.853e-01;9.911e-01	0.9589;0.0226;0.0188	0.9511;0.0299;0.0205	t|1e1.1o1|1e2.1o1|1e3.1o1	3	4	0;1;1	chr8	+	28731350-28737519;28733034-28737519;28735707-28737519	na-28735707;28731223-28731350;28732914-28733034;28737519-28737663		http://genome.ucsc.edu/cgi-bin/hgTracks?db=hg38&position=chr8%3A28737663-28731223
EXTL3	ENSG00000012232.9	ENSG00000012232.9:t:28750657-28751094	0.0000;-0.0000;0.0000	6.738e-21;1.255e-14;6.737e-21	9.999e-01;9.999e-01;1.000e+00	0.0162;0.9832;0.0006	0.0131;0.9863;0.0006	t|1e1.1o1|1e2.1o1|1e3.1o1	3	4	0;0;0	chr8	+	28737663-28750657;28743214-28750657;28744083-28750657	28737519-28737663;28739901-28743214;28743976-28744083;28750657-28751094		http://genome.ucsc.edu/cgi-bin/hgTracks?db=hg38&position=chr8%3A28751094-28737519
CALCOCO1	ENSG00000012822.16	ENSG00000012822.16:s:53713100-53713206	0.0040;-0.0040	8.310e-04;8.310e-04	8.283e-01;8.283e-01	0.0703;0.9297	0.0836;0.9164	s|1e1.1o1|1e2.1o1	2	3	0;0	chr12	-	53712846-53713100;53712121-53713100	53708517-53712121;53712775-53712846;53713100-53713206		http://genome.ucsc.edu/cgi-bin/hgTracks?db=hg38&position=chr12%3A53713206-53708517
CALCOCO1	ENSG00000012822.16	ENSG00000012822.16:s:53713701-53713900	0.0000;0.0000	6.737e-21;6.737e-21	1.000e+00;1.000e+00	0.9994;0.0006	0.9979;0.0021	s|1e1.1o2|1e1.2o2	2	2	0;0	chr12	-	53713206-53713701;53713203-53713701	53713100-53713206;53713701-53713900		http://genome.ucsc.edu/cgi-bin/hgTracks?db=hg38&position=chr12%3A53713900-53713100
CALCOCO1	ENSG00000012822.16	ENSG00000012822.16:s:53714598-53714693	0.0000;0.0000	6.737e-21;6.737e-21	1.000e+00;1.000e+00	0.9961;0.0039	0.9945;0.0055	s|1e1.1o1|1e2.1o1	2	3	0;1	chr12	-	53714241-53714598;53713900-53714598	53713701-53713900;53714133-53714241;53714598-53714693		http://genome.ucsc.edu/cgi-bin/hgTracks?db=hg38&position=chr12%3A53714693-53713701
CALCOCO1	ENSG00000012822.16	ENSG00000012822.16:s:53715675-53716047	-0.0000;0.0000;0.0000	6.737e-21;6.737e-21;6.737e-21	1.000e+00;1.000e+00;1.000e+00	0.9970;0.0004;0.0026	0.9933;0.0051;0.0016	s|1e1.1o2|1e1.2o2|1e2.1o2	3	3	0;1;1	chr12	-	53715325-53715793;53715321-53715793;53714693-53715793	53714598-53714693;53715200-53715325;53715675-53716047		http://genome.ucsc.edu/cgi-bin/hgTracks?db=hg38&position=chr12%3A53716047-53714598
CALCOCO1	ENSG00000012822.16	ENSG00000012822.16:s:53716260-53716415	-0.0000;0.0000	1.039e-20;6.737e-21	1.000e+00;1.000e+00	0.9880;0.0120	0.9854;0.0146	s|1e1.1o1|1e2.1o2	2	3	0;1	chr12	-	53716047-53716260;53715325-53716260	53715200-53715325;53715675-53716047;53716260-53716415		http://genome.ucsc.edu/cgi-bin/hgTracks?db=hg38&position=chr12%3A53716415-53715200
CALCOCO1	ENSG00000012822.16	ENSG00000012822.16:s:53719739-53720011	0.0000;0.0000	6.737e-21;6.737e-21	1.000e+00;1.000e+00	0.9964;0.0036	0.9985;0.0015	s|1e1.1o1|1e2.1o1	2	3	0;0	chr12	-	53716415-53719739;53716047-53719739	53715675-53716047;53716260-53716415;53719739-53720011		http://genome.ucsc.edu/cgi-bin/hgTracks?db=hg38&position=chr12%3A53720011-53715675
CALCOCO1	ENSG00000012822.16	ENSG00000012822.16:s:53721467-53721615	0.0117;-0.0117	7.649e-07;7.652e-07	6.690e-01;6.690e-01	0.0474;0.9526	0.0584;0.9416	s|1e1.1o2|1e1.2o2	2	2	1;0	chr12	-	53720011-53721467;53719829-53721467	53719739-53720011;53721467-53721615		http://genome.ucsc.edu/cgi-bin/hgTracks?db=hg38&position=chr12%3A53721615-53719739
CALCOCO1	ENSG00000012822.16	ENSG00000012822.16:s:53722009-53722183	-0.0000;0.0000	6.737e-21;6.737e-21	1.000e+00;1.000e+00	0.9945;0.0055	0.9917;0.0083	s|1e1.1o1|2e1.1o1	2	2	0;1	chr12	-	53721615-53722025;53721615-53722009	53721467-53721615;53722009-53722183		http://genome.ucsc.edu/cgi-bin/hgTracks?db=hg38&position=chr12%3A53722183-53721467
CALCOCO1	ENSG00000012822.16	ENSG00000012822.16:s:53723550-53723684	0.0000;0.0000	6.737e-21;6.737e-21	1.000e+00;1.000e+00	0.0006;0.9994	0.0006;0.9994	s|1e1.1o1|1e2.1o1	2	3	0;0	chr12	-	53722936-53723593;53722183-53723593	53722009-53722183;53722900-53722936;53723550-53723684		http://genome.ucsc.edu/cgi-bin/hgTracks?db=hg38&position=chr12%3A53723684-53722009
CALCOCO1	ENSG00000012822.16	ENSG00000012822.16:s:53724404-53724747	0.0000;-0.0071;0.0036;0.0000;0.0000	6.737e-21;1.561e-07;3.313e-09;6.737e-21;6.737e-21	1.000e+00;7.846e-01;8.701e-01;1.000e+00;1.000e+00	0.0002;0.9799;0.0165;0.0002;0.0040	0.0002;0.9537;0.0433;0.0002;0.0028	s|1e1.1o1|1e2.1o2|1e2.2o2|1e3.1o1|2e2.1o2	5	4	0;0;0;0;0	chr12	-	53724251-53724645;53723783-53724645;53723762-53724645;53723684-53724645;53723783-53724585	53723550-53723684;53723696-53723783;53724044-53724251;53724404-53724747		http://genome.ucsc.edu/cgi-bin/hgTracks?db=hg38&position=chr12%3A53724747-53723550
CALCOCO1	ENSG00000012822.16	ENSG00000012822.16:s:53725087-53725267	-0.0000;0.0000	6.738e-21;6.737e-21	1.000e+00;1.000e+00	0.9923;0.0077	0.9901;0.0099	s|1e1.1o1|1e2.1o2	2	3	0;1	chr12	-	53724747-53725087;53723783-53725087	53723696-53723783;53724404-53724747;53725087-53725267		http://genome.ucsc.edu/cgi-bin/hgTracks?db=hg38&position=chr12%3A53725267-53723696
CALCOCO1	ENSG00000012822.16	ENSG00000012822.16:s:53727404-53727745	-0.0000;0.0055;-0.0000;-0.0000;0.0000	6.739e-21;8.335e-04;7.121e-04;6.737e-21;6.738e-21	9.999e-01;7.308e-01;8.134e-01;1.000e+00;1.000e+00	0.0120;0.0521;0.9223;0.0063;0.0073	0.0081;0.0599;0.9210;0.0005;0.0072	s|1e1.1o1|1e2.1o1|1e3.1o3|1e3.2o3|1e3.3o3	5	4	0;0;0;0;0	chr12	-	53726334-53727404;53725759-53727404;53725266-53727404;53725263-53727404;53725258-53727404	53725087-53725267;53725690-53725759;53726200-53726340;53727404-53727745		http://genome.ucsc.edu/cgi-bin/hgTracks?db=hg38&position=chr12%3A53727745-53725087
CALCOCO1	ENSG00000012822.16	ENSG00000012822.16:t:53708517-53712121	-0.0062;0.0062	3.308e-03;3.308e-03	7.652e-01;7.652e-01	0.9311;0.0689	0.9170;0.0830	t|1e1.1o1|1e2.1o1	2	3	0;0	chr12	-	53712121-53713100;53712121-53712775	53708517-53712121;53712775-53712846;53713100-53713206		http://genome.ucsc.edu/cgi-bin/hgTracks?db=hg38&position=chr12%3A53713206-53708517
CALCOCO1	ENSG00000012822.16	ENSG00000012822.16:t:53713701-53713900	0.0000;-0.0000	6.737e-21;6.737e-21	1.000e+00;1.000e+00	0.0052;0.9948	0.0070;0.9930	t|1e1.1o1|1e2.1o1	2	3	1;0	chr12	-	53713900-53714598;53713900-53714133	53713701-53713900;53714133-53714241;53714598-53714693		http://genome.ucsc.edu/cgi-bin/hgTracks?db=hg38&position=chr12%3A53714693-53713701
CALCOCO1	ENSG00000012822.16	ENSG00000012822.16:t:53714598-53714693	0.0000;-0.0000;0.0000	6.737e-21;6.737e-21;6.737e-21	1.000e+00;1.000e+00;1.000e+00	0.0018;0.9881;0.0099	0.0011;0.9873;0.0115	t|1e1.1o1|1e2.1o1|2e2.1o1	3	3	1;0;1	chr12	-	53714693-53715793;53714693-53715200;53714687-53715200	53714598-53714693;53715200-53715325;53715675-53716047		http://genome.ucsc.edu/cgi-bin/hgTracks?db=hg38&position=chr12%3A53716047-53714598
CALCOCO1	ENSG00000012822.16	ENSG00000012822.16:t:53715200-53715325	0.0000;-0.0000;0.0000	6.738e-21;3.460e-16;6.737e-21	9.999e-01;9.996e-01;1.000e+00	0.0145;0.9852;0.0004	0.0165;0.9788;0.0050	t|1e1.1o1|1e2.1o1|2e2.1o1	3	3	1;0;1	chr12	-	53715325-53716260;53715325-53715793;53715321-53715793	53715200-53715325;53715675-53716047;53716260-53716415		http://genome.ucsc.edu/cgi-bin/hgTracks?db=hg38&position=chr12%3A53716415-53715200
CALCOCO1	ENSG00000012822.16	ENSG00000012822.16:t:53715675-53716047	0.0000;0.0000	6.737e-21;6.737e-21	1.000e+00;1.000e+00	0.0038;0.9962	0.0016;0.9984	t|1e1.1o1|1e2.1o1	2	3	0;0	chr12	-	53716047-53719739;53716047-53716260	53715675-53716047;53716260-53716415;53719739-53720011		http://genome.ucsc.edu/cgi-bin/hgTracks?db=hg38&position=chr12%3A53720011-53715675
CALCOCO1	ENSG00000012822.16	ENSG00000012822.16:t:53722009-53722183	0.0000;0.0000	6.737e-21;6.737e-21	1.000e+00;1.000e+00	0.9994;0.0006	0.9994;0.0006	t|1e1.1o1|1e2.1o1	2	3	0;0	chr12	-	53722183-53723593;53722183-53722900	53722009-53722183;53722900-53722936;53723550-53723684		http://genome.ucsc.edu/cgi-bin/hgTracks?db=hg38&position=chr12%3A53723684-53722009
CALCOCO1	ENSG00000012822.16	ENSG00000012822.16:t:53723696-53723783	0.0000;-0.0242;0.0000;0.0033	6.737e-21;5.831e-05;6.737e-21;1.726e-09	1.000e+00;5.821e-01;1.000e+00;8.800e-01	0.0077;0.9724;0.0040;0.0165	0.0109;0.9429;0.0028;0.0430	t|1e1.1o1|1e2.1o2|1e2.2o2|2e2.1o2	4	3	1;0;0;0	chr12	-	53723783-53725087;53723783-53724645;53723783-53724585;53723762-53724645	53723696-53723783;53724404-53724747;53725087-53725267		http://genome.ucsc.edu/cgi-bin/hgTracks?db=hg38&position=chr12%3A53725267-53723696
CALCOCO1	ENSG00000012822.16	ENSG00000012822.16:t:53725087-53725267	0.0021;-0.0000;0.0049;-0.0000;0.0000	7.496e-03;6.738e-21;2.950e-03;6.737e-21;6.737e-21	6.852e-01;9.999e-01;6.767e-01;1.000e+00;1.000e+00	0.8781;0.0128;0.0942;0.0060;0.0068	0.8816;0.0077;0.1015;0.0005;0.0069	t|1e1.1o1|1e2.1o2|1e3.1o1|2e1.1o1|3e1.1o1	5	4	0;0;0;0;0	chr12	-	53725266-53727404;53725266-53726244;53725266-53725690;53725263-53727404;53725258-53727404	53725087-53725267;53725690-53725759;53726200-53726340;53727404-53727745		http://genome.ucsc.edu/cgi-bin/hgTracks?db=hg38&position=chr12%3A53727745-53725087
MAN2B2	ENSG00000013288.9	ENSG00000013288.9:s:6589045-6589160	0.0000;-0.0002;0.0000;0.0006	6.737e-21;3.554e-10;6.737e-21;1.100e-08	1.000e+00;9.906e-01;1.000e+00;9.745e-01	0.0035;0.0269;0.0004;0.9694	0.0078;0.0144;0.0004;0.9772	s|1e1.1o2|1e1.2o2|1e2.1o1|1e3.1o1	4	4	1;1;1;0	chr4	+	6589160-6590461;6589160-6590841;6589160-6591381;6589160-6593173	6589045-6589160;6590461-6590921;6591381-6591493;6593173-6593350		http://genome.ucsc.edu/cgi-bin/hgTracks?db=hg38&position=chr4%3A6593350-6589045
MAN2B2	ENSG00000013288.9	ENSG00000013288.9:s:6593173-6593350	0.0000;-0.0000;0.0000	6.737e-21;5.898e-12;6.753e-21	1.000e+00;9.979e-01;9.982e-01	0.0006;0.9865;0.0129	0.0006;0.9770;0.0225	s|1e1.3o3|2e1.1o3|2e1.2o3	3	2	0;0;1	chr4	+	6593284-6594621;6593350-6594534;6593350-6594570	6593173-6593350;6594534-6594732		http://genome.ucsc.edu/cgi-bin/hgTracks?db=hg38&position=chr4%3A6594732-6593173
MAN2B2	ENSG00000013288.9	ENSG00000013288.9:s:6597113-6597303	-0.0000;0.0000	3.117e-14;6.738e-21	1.000e+00;1.000e+00	0.9958;0.0042	0.9884;0.0116	s|1e1.1o1|1e2.1o1	2	3	0;1	chr4	+	6597303-6598198;6597303-6600623	6597113-6597303;6598198-6598354;6600623-6600756		http://genome.ucsc.edu/cgi-bin/hgTracks?db=hg38&position=chr4%3A6600756-6597113
MAN2B2	ENSG00000013288.9	ENSG00000013288.9:s:6605055-6605329	0.0000;-0.0000;0.0041	6.791e-21;6.743e-21;1.484e-06	9.939e-01;9.993e-01;8.243e-01	0.0219;0.0186;0.9600	0.0227;0.0079;0.9697	s|1e1.1o2|1e1.2o2|1e2.1o1	3	3	1;1;0	chr4	+	6605329-6605951;6605329-6605954;6605329-6609107	6605055-6605329;6605951-6606111;6609107-6609298		http://genome.ucsc.edu/cgi-bin/hgTracks?db=hg38&position=chr4%3A6609298-6605055
MAN2B2	ENSG00000013288.9	ENSG00000013288.9:s:6609107-6609298	-0.0000;0.0000	6.737e-21;6.855e-21	1.000e+00;1.000e+00	0.0104;0.9896	0.0081;0.9919	s|1e1.1o1|1e2.1o1	2	3	0;0	chr4	+	6609298-6609397;6609298-6609798	6609107-6609298;6609397-6609574;6609798-6610050		http://genome.ucsc.edu/cgi-bin/hgTracks?db=hg38&position=chr4%3A6610050-6609107
MAN2B2	ENSG00000013288.9	ENSG00000013288.9:s:6617380-6617607	0.0000;-0.0000;-0.0000	6.737e-21;2.392e-11;6.753e-21	1.000e+00;9.953e-01;9.983e-01	0.0006;0.9791;0.0203	0.0078;0.9757;0.0166	s|1e1.1o1|1e2.1o1|2e2.1o1	3	3	0;0;1	chr4	+	6617492-6618795;6617492-6619927;6617607-6619927	6617380-6617607;6618795-6618916;6619927-6620044		http://genome.ucsc.edu/cgi-bin/hgTracks?db=hg38&position=chr4%3A6620044-6617380
MAN2B2	ENSG00000013288.9	ENSG00000013288.9:t:6593173-6593350	0.0000;-0.0000;0.0000	3.778e-15;6.738e-21;6.737e-21	9.999e-01;9.999e-01;1.000e+00	0.9805;0.0189;0.0005	0.9886;0.0109;0.0005	t|1e1.1o1|1e2.1o1|1e3.1o1	3	4	0;1;1	chr4	+	6589160-6593173;6590921-6593173;6591493-6593173	6589045-6589160;6590461-6590921;6591381-6591493;6593173-6593350		http://genome.ucsc.edu/cgi-bin/hgTracks?db=hg38&position=chr4%3A6593350-6589045
MAN2B2	ENSG00000013288.9	ENSG00000013288.9:t:6600623-6600756	0.0000;-0.0000	6.737e-21;1.377e-16	1.000e+00;1.000e+00	0.0044;0.9956	0.0107;0.9893	t|1e1.1o1|1e2.1o1	2	3	1;0	chr4	+	6597303-6600623;6598354-6600623	6597113-6597303;6598198-6598354;6600623-6600756		http://genome.ucsc.edu/cgi-bin/hgTracks?db=hg38&position=chr4%3A6600756-6597113
MAN2B2	ENSG00000013288.9	ENSG00000013288.9:t:6609107-6609298	0.0000;-0.0000	1.526e-11;6.752e-21	9.984e-01;9.984e-01	0.9780;0.0220	0.9847;0.0153	t|1e1.1o1|1e2.1o1	2	3	0;1	chr4	+	6605329-6609107;6606111-6609107	6605055-6605329;6605951-6606111;6609107-6609298		http://genome.ucsc.edu/cgi-bin/hgTracks?db=hg38&position=chr4%3A6609298-6605055
MAN2B2	ENSG00000013288.9	ENSG00000013288.9:t:6609798-6610050	0.0000;-0.0000	6.737e-21;6.737e-21	1.000e+00;1.000e+00	0.9900;0.0100	0.9967;0.0033	t|1e1.1o1|1e2.1o1	2	3	0;0	chr4	+	6609298-6609798;6609574-6609798	6609107-6609298;6609397-6609574;6609798-6610050		http://genome.ucsc.edu/cgi-bin/hgTracks?db=hg38&position=chr4%3A6610050-6609107
MAN2B2	ENSG00000013288.9	ENSG00000013288.9:t:6621188-6623362	0.0000;-0.0000	7.939e-19;6.737e-21	1.000e+00;1.000e+00	0.9863;0.0137	0.9852;0.0148	t|1e1.1o1|1e2.1o1	2	3	0;1	chr4	+	6620044-6621188;6621016-6621188	na-6621016;6619927-6620044;6621188-6623362		http://genome.ucsc.edu/cgi-bin/hgTracks?db=hg38&position=chr4%3A6623362-6619927
RWDD2A	ENSG00000013392.8	ENSG00000013392.8:s:83193357-83193443	-0.0420;0.0420	1.679e-01;1.679e-01	2.644e-01;2.644e-01	0.9369;0.0631	0.8693;0.1307	s|1e1.1o2|1e1.2o2	2	2	0;1	chr6	+	83193443-83194312;83193443-83194531	83193357-83193443;83194312-83194652		http://genome.ucsc.edu/cgi-bin/hgTracks?db=hg38&position=chr6%3A83194652-83193357
RWDD2A	ENSG00000013392.8	ENSG00000013392.8:s:83194312-83194652	0.0140;-0.0233;0.0100	5.911e-02;6.027e-02;9.277e-02	4.573e-01;4.402e-01;3.779e-01	0.0770;0.1015;0.8176	0.0924;0.0686;0.8435	s|1e1.1o2|1e1.2o2|1e2.1o1	3	3	1;1;0	chr6	+	83194652-83195180;83194652-83195195;83194652-83195595	83194312-83194652;83195180-83195271;83195595-83198935		http://genome.ucsc.edu/cgi-bin/hgTracks?db=hg38&position=chr6%3A83198935-83194312
RWDD2A	ENSG00000013392.8	ENSG00000013392.8:t:83195595-83198935	-0.1188;0.1188	6.232e-01;6.232e-01	4.306e-02;4.306e-02	0.8318;0.1682	0.6900;0.3100	t|1e1.1o1|1e2.1o1	2	3	0;1	chr6	+	83194652-83195595;83195271-83195595	83194312-83194652;83195180-83195271;83195595-83198935		http://genome.ucsc.edu/cgi-bin/hgTracks?db=hg38&position=chr6%3A83198935-83194312
POLR3B	ENSG00000013503.10	ENSG00000013503.10:s:106393031-106393153	-0.0104;0.0104	8.660e-03;8.660e-03	6.421e-01;6.421e-01	0.9512;0.0488	0.9341;0.0659	s|1e1.1o1|1e2.1o1	2	3	0;1	chr12	+	106393153-106405857;106393153-106410826	106393031-106393153;106405857-106405976;106410826-106410960		http://genome.ucsc.edu/cgi-bin/hgTracks?db=hg38&position=chr12%3A106410960-106393031
POLR3B	ENSG00000013503.10	ENSG00000013503.10:s:106463478-106463620	-0.0015;0.0015	4.781e-04;4.781e-04	9.348e-01;9.348e-01	0.0187;0.9813	0.0065;0.9935	s|1e1.1o1|1e2.1o1	2	3	1;0	chr12	+	106463620-106493946;106463620-106496055	106463478-106463620;106493946-106494116;106496055-106496158		http://genome.ucsc.edu/cgi-bin/hgTracks?db=hg38&position=chr12%3A106496158-106463478
POLR3B	ENSG00000013503.10	ENSG00000013503.10:t:106363870-106363902	-0.0006;0.0006	6.817e-06;6.817e-06	9.751e-01;9.751e-01	0.9969;0.0031	0.9799;0.0201	t|1e1.1o1|1e2.1o1	2	3	0;0	chr12	+	106357951-106363870;106358222-106363870	106357748-106357951;106358082-106358222;106363870-106363902		http://genome.ucsc.edu/cgi-bin/hgTracks?db=hg38&position=chr12%3A106363902-106357748
POLR3B	ENSG00000013503.10	ENSG00000013503.10:t:106393031-106393153	0.0000;-0.0000	4.355e-10;3.000e-10	1.000e+00;1.000e+00	0.9971;0.0029	0.9978;0.0022	t|1e1.1o1|1e2.1o1	2	3	0;0	chr12	+	106380139-106393031;106382039-106393031	106380031-106380139;106381972-106382039;106393031-106393153		http://genome.ucsc.edu/cgi-bin/hgTracks?db=hg38&position=chr12%3A106393153-106380031
POLR3B	ENSG00000013503.10	ENSG00000013503.10:t:106410826-106410960	-0.0013;0.0016;-0.0000	3.008e-04;3.817e-04;6.737e-21	7.892e-01;7.768e-01;1.000e+00	0.0394;0.9591;0.0016	0.0375;0.9616;0.0010	t|1e1.1o1|1e2.1o1|1e3.1o1	3	4	1;0;0	chr12	+	106393153-106410826;106405976-106410826;106410619-106410826	106393031-106393153;106405857-106405976;106410244-106410619;106410826-106410960		http://genome.ucsc.edu/cgi-bin/hgTracks?db=hg38&position=chr12%3A106410960-106393031
POLR3B	ENSG00000013503.10	ENSG00000013503.10:t:106496055-106496158	-0.0043;0.0043	3.505e-04;3.505e-04	8.372e-01;8.372e-01	0.9849;0.0151	0.9628;0.0372	t|1e1.1o1|1e2.1o1	2	3	0;1	chr12	+	106463620-106496055;106494116-106496055	106463478-106463620;106493946-106494116;106496055-106496158		http://genome.ucsc.edu/cgi-bin/hgTracks?db=hg38&position=chr12%3A106496158-106463478
POLR3B	ENSG00000013503.10	ENSG00000013503.10:t:106501323-106501436	0.0132;-0.0132	3.232e-03;3.232e-03	6.551e-01;6.551e-01	0.9584;0.0416	0.9736;0.0264	t|1e1.1o1|1e2.1o1	2	3	0;1	chr12	+	106496918-106501323;106499352-106501323	na-106499352;106496752-106496918;106501323-106501436		http://genome.ucsc.edu/cgi-bin/hgTracks?db=hg38&position=chr12%3A106501436-106496752
MAMLD1	ENSG00000013619.14	ENSG00000013619.14:s:150363284-150363530	-0.0053;-0.0105;0.0149	5.816e-02;5.959e-02;2.715e-02	4.565e-01;4.500e-01;5.603e-01	0.5925;0.3301;0.0748	0.5908;0.3035;0.1036	s|1e1.1o1|1e2.1o1|1e3.1o1	3	4	0;1;1	chrX	+	150363530-150445454;150363530-150462772;150363530-150469745	150363284-150363530;150445454-150445612;150462772-150462846;150469745-150471490		http://genome.ucsc.edu/cgi-bin/hgTracks?db=hg38&position=chrX%3A150471490-150363284
MAMLD1	ENSG00000013619.14	ENSG00000013619.14:s:150445454-150445612	0.0134;-0.0134	9.161e-02;9.162e-02	3.809e-01;3.809e-01	0.8538;0.1462	0.8788;0.1212	s|1e1.1o1|1e2.1o1	2	3	0;0	chrX	+	150445612-150462772;150445612-150469745	150445454-150445612;150462772-150462846;150469745-150471490		http://genome.ucsc.edu/cgi-bin/hgTracks?db=hg38&position=chrX%3A150471490-150445454
MAMLD1	ENSG00000013619.14	ENSG00000013619.14:s:150469745-150471490	0.0579;-0.0805;0.0014	2.563e-01;3.858e-01;6.708e-06	1.821e-01;1.123e-01;9.405e-01	0.5970;0.3888;0.0106	0.6786;0.2896;0.0321	s|1e1.1o1|1e2.1o1|1e3.1o1	3	4	0;1;0	chrX	+	150471490-150473680;150471490-150503274;150471490-150509962	150469745-150471490;150473680-150473802;150503274-150503517;150509325-150510046		http://genome.ucsc.edu/cgi-bin/hgTracks?db=hg38&position=chrX%3A150510046-150469745
MAMLD1	ENSG00000013619.14	ENSG00000013619.14:s:150473680-150473802	0.0001;-0.0001	1.609e-07;1.611e-07	9.924e-01;9.924e-01	0.0124;0.9876	0.0189;0.9811	s|1e1.1o1|1e2.1o1	2	3	1;0	chrX	+	150473802-150476327;150473802-150503274	150473680-150473802;150476327-na;150503274-150503517		http://genome.ucsc.edu/cgi-bin/hgTracks?db=hg38&position=chrX%3A150503517-150473680
MAMLD1	ENSG00000013619.14	ENSG00000013619.14:t:150445454-150445612	0.0000;-0.0000	7.288e-08;7.288e-08	9.997e-01;9.997e-01	0.9960;0.0040	0.9977;0.0023	t|1e1.1o1|1e2.1o1	2	3	0;0	chrX	+	150363530-150445454;150421117-150445454	150363284-150363530;150420999-150421117;150445454-150445612		http://genome.ucsc.edu/cgi-bin/hgTracks?db=hg38&position=chrX%3A150445612-150363284
MAMLD1	ENSG00000013619.14	ENSG00000013619.14:t:150462772-150462846	0.0072;-0.0072	1.007e-01;1.007e-01	3.627e-01;3.627e-01	0.4505;0.5495	0.4744;0.5256	t|1e1.1o1|1e2.1o1	2	3	1;0	chrX	+	150363530-150462772;150445612-150462772	150363284-150363530;150445454-150445612;150462772-150462846		http://genome.ucsc.edu/cgi-bin/hgTracks?db=hg38&position=chrX%3A150462846-150363284
MAMLD1	ENSG00000013619.14	ENSG00000013619.14:t:150469745-150471490	0.0000;0.0234;-0.0049;-0.0310	1.529e-10;5.152e-02;5.649e-03;9.888e-02	9.991e-01;4.670e-01;6.566e-01;3.657e-01	0.0010;0.0627;0.0583;0.8813	0.0140;0.0985;0.0478;0.8368	t|1e1.1o1|1e2.1o1|1e3.1o1|1e4.1o1	4	5	0;1;0;0	chrX	+	150362886-150469745;150363530-150469745;150445612-150469745;150462846-150469745	150362817-150362886;150363284-150363530;150445454-150445612;150462772-150462846;150469745-150471490		http://genome.ucsc.edu/cgi-bin/hgTracks?db=hg38&position=chrX%3A150471490-150362817
MAMLD1	ENSG00000013619.14	ENSG00000013619.14:t:150503274-150503517	-0.0372;0.0372	1.361e-01;1.361e-01	3.037e-01;3.037e-01	0.3031;0.6969	0.2427;0.7573	t|1e1.1o1|1e2.1o1	2	3	1;0	chrX	+	150471490-150503274;150473802-150503274	150469745-150471490;150473680-150473802;150503274-150503517		http://genome.ucsc.edu/cgi-bin/hgTracks?db=hg38&position=chrX%3A150503517-150469745
MAMLD1	ENSG00000013619.14	ENSG00000013619.14:t:150509325-150510046	0.0005;-0.0009;-0.0000	4.949e-07;4.242e-06;9.015e-10	9.763e-01;9.359e-01;9.998e-01	0.0096;0.9837;0.0092	0.0282;0.9694;0.0042	t|1e1.1o1|1e2.1o1|1e3.1o1	3	4	0;0;1	chrX	+	150471490-150509962;150503517-150509962;150505096-150509962	na-150505096;150469745-150471490;150503274-150503517;150509325-150510046		http://genome.ucsc.edu/cgi-bin/hgTracks?db=hg38&position=chrX%3A150510046-150469745
TACC3	ENSG00000013810.19	ENSG00000013810.19:s:1723421-1723583	0.0000;0.0000;0.0000	6.737e-21;6.737e-21;6.737e-21	1.000e+00;1.000e+00;1.000e+00	0.0017;0.9968;0.0014	0.0044;0.9932;0.0023	s|1e1.1o2|1e1.2o2|1e2.1o2	3	3	0;0;1	chr4	+	1723583-1723702;1723583-1723728;1723583-1727708	1723421-1723583;1723702-1723870;1727605-1728219		http://genome.ucsc.edu/cgi-bin/hgTracks?db=hg38&position=chr4%3A1728219-1723421
TACC3	ENSG00000013810.19	ENSG00000013810.19:s:1723702-1723870	0.0000;0.0000;0.0000;0.0000;0.0000	6.737e-21;6.737e-21;6.737e-21;6.737e-21;6.737e-21	1.000e+00;1.000e+00;1.000e+00;1.000e+00;1.000e+00	0.9900;0.0029;0.0001;0.0031;0.0040	0.9920;0.0049;0.0001;0.0001;0.0031	s|1e1.1o2|1e1.2o2|1e2.1o1|1e3.1o2|1e3.2o2	5	4	0;1;0;0;0	chr4	+	1723870-1727708;1723870-1727715;1723870-1730388;1723870-1730886;1723870-1730887	1723702-1723870;1727605-1728219;1730388-1730388;1730803-1730962		http://genome.ucsc.edu/cgi-bin/hgTracks?db=hg38&position=chr4%3A1730962-1723702
TACC3	ENSG00000013810.19	ENSG00000013810.19:s:1728404-1728787	0.0000;0.0000;0.0000	6.737e-21;6.737e-21;6.737e-21	1.000e+00;1.000e+00;1.000e+00	0.0044;0.0015;0.9939	0.0064;0.0054;0.9880	s|1e1.1o1|1e2.1o1|1e3.2o2	3	4	1;1;0	chr4	+	1728787-1729316;1728787-1729639;1728787-1730887	1728404-1728787;1729316-1729406;1729639-na;1730803-1730962		http://genome.ucsc.edu/cgi-bin/hgTracks?db=hg38&position=chr4%3A1730962-1728404
TACC3	ENSG00000013810.19	ENSG00000013810.19:s:1730803-1730962	0.0000;0.0000;0.0000	6.737e-21;6.737e-21;6.737e-21	1.000e+00;1.000e+00;1.000e+00	0.9922;0.0027;0.0052	0.9939;0.0014;0.0046	s|1e1.1o2|1e1.2o2|1e2.1o3	3	3	0;1;1	chr4	+	1730962-1731172;1730962-1731175;1730962-1735273	1730803-1730962;1731172-1731301;1735273-1735325		http://genome.ucsc.edu/cgi-bin/hgTracks?db=hg38&position=chr4%3A1735325-1730803
TACC3	ENSG00000013810.19	ENSG00000013810.19:s:1735273-1735325	0.0000;0.0000	6.737e-21;6.737e-21	1.000e+00;1.000e+00	0.9998;0.0002	0.9998;0.0002	s|1e1.1o2|1e1.2o2	2	2	0;0	chr4	+	1735325-1735731;1735325-1735737	1735273-1735325;1735731-1735834		http://genome.ucsc.edu/cgi-bin/hgTracks?db=hg38&position=chr4%3A1735834-1735273
TACC3	ENSG00000013810.19	ENSG00000013810.19:s:1735731-1735834	0.0000;0.0000	6.737e-21;6.737e-21	1.000e+00;1.000e+00	0.9856;0.0144	0.9935;0.0065	s|1e1.1o1|1e2.1o1	2	3	0;1	chr4	+	1735834-1737241;1735834-1737598	1735731-1735834;1737241-1737328;1737598-1737714		http://genome.ucsc.edu/cgi-bin/hgTracks?db=hg38&position=chr4%3A1737714-1735731
TACC3	ENSG00000013810.19	ENSG00000013810.19:s:1737598-1737714	0.0000;0.0000;-0.0000;0.0000	6.737e-21;6.737e-21;6.801e-21;6.737e-21	1.000e+00;1.000e+00;9.929e-01;1.000e+00	0.0021;0.0154;0.9624;0.0205	0.0030;0.0084;0.9623;0.0266	s|1e1.1o1|1e2.1o2|1e2.2o2|2e2.2o2	4	3	0;1;0;1	chr4	+	1737702-1738348;1737702-1739699;1737702-1739702;1737714-1739702	1737598-1737714;1738348-1738433;1739345-1739778		http://genome.ucsc.edu/cgi-bin/hgTracks?db=hg38&position=chr4%3A1739778-1737598
TACC3	ENSG00000013810.19	ENSG00000013810.19:s:1739959-1740002	0.0000;-0.0000;0.0000;0.0000	6.737e-21;6.737e-21;6.737e-21;6.737e-21	1.000e+00;1.000e+00;1.000e+00;1.000e+00	0.0111;0.9814;0.0063;0.0017	0.0155;0.9729;0.0064;0.0049	s|1e1.1o4|1e1.2o4|1e1.3o4|1e1.4o4	4	2	1;0;1;1	chr4	+	1740002-1740482;1740002-1740826;1740002-1740828;1740002-1740832	1739959-1740002;1740482-1742121		http://genome.ucsc.edu/cgi-bin/hgTracks?db=hg38&position=chr4%3A1742121-1739959
TACC3	ENSG00000013810.19	ENSG00000013810.19:s:1740482-1742121	-0.0000;0.0000;0.0000;0.0000	6.740e-21;6.737e-21;6.737e-21;6.744e-21	9.997e-01;1.000e+00;1.000e+00;9.992e-01	0.0326;0.0010;0.0001;0.9662	0.0322;0.0007;0.0005;0.9667	s|1e1.1o1|1e2.1o1|1e3.1o2|1e3.2o2	4	4	1;1;1;0	chr4	+	1740986-1743395;1740986-1743921;1740986-1744424;1740986-1744518	1740482-1742121;1743395-1743601;1743921-1743987;1744424-1744624		http://genome.ucsc.edu/cgi-bin/hgTracks?db=hg38&position=chr4%3A1744624-1740482
TACC3	ENSG00000013810.19	ENSG00000013810.19:s:1744424-1744624	0.0000;0.0000	6.737e-21;6.737e-21	1.000e+00;1.000e+00	0.0033;0.9967	0.0014;0.9986	s|1e1.1o1|2e1.1o1	2	2	1;0	chr4	+	1744582-1744712;1744624-1744712	1744424-1744624;1744712-1744832		http://genome.ucsc.edu/cgi-bin/hgTracks?db=hg38&position=chr4%3A1744832-1744424
TACC3	ENSG00000013810.19	ENSG00000013810.19:t:1723421-1723583	0.0000;0.0000;0.0000;0.0000;0.0000;0.0000;0.0000	6.737e-21;6.737e-21;6.738e-21;6.737e-21;6.737e-21;6.737e-21;6.737e-21	1.000e+00;1.000e+00;9.999e-01;1.000e+00;1.000e+00;1.000e+00;1.000e+00	0.0047;0.0019;0.9716;0.0169;0.0018;0.0005;0.0014	0.0020;0.0021;0.9749;0.0157;0.0016;0.0017;0.0016	t|1e1.1o1|1e2.1o1|1e3.1o1|1e4.1o1|1e5.1o1|1e6.1o1|2e3.1o1	7	7	0;0;0;0;0;0;1	chr4	+	1713165-1723421;1721209-1723421;1721643-1723421;1721916-1723421;1722393-1723421;1723222-1723421;1721643-1723504	1712891-1713165;1721030-1721209;1721490-1721643;1721785-1721916;1722224-1722393;1723110-1723222;1723421-1723583		http://genome.ucsc.edu/cgi-bin/hgTracks?db=hg38&position=chr4%3A1723583-1712891
TACC3	ENSG00000013810.19	ENSG00000013810.19:t:1727605-1728219	0.0000;0.0000;0.0000	6.737e-21;6.737e-21;6.737e-21	1.000e+00;1.000e+00;1.000e+00	0.0015;0.9954;0.0030	0.0025;0.9925;0.0049	t|1e1.1o1|1e2.1o1|2e2.1o1	3	3	1;0;1	chr4	+	1723583-1727708;1723870-1727708;1723870-1727715	1723421-1723583;1723702-1723870;1727605-1728219		http://genome.ucsc.edu/cgi-bin/hgTracks?db=hg38&position=chr4%3A1728219-1723421
TACC3	ENSG00000013810.19	ENSG00000013810.19:t:1730803-1730962	0.0000;0.0000;0.0000;0.0000;0.0000	6.737e-21;6.737e-21;6.737e-21;6.737e-21;6.737e-21	1.000e+00;1.000e+00;1.000e+00;1.000e+00;1.000e+00	0.0035;0.0048;0.9791;0.0140;0.0001	0.0001;0.0037;0.9918;0.0040;0.0001	t|1e1.1o1|2e1.1o1|2e2.1o1|2e3.1o1|2e4.1o1	5	5	0;0;0;1;0	chr4	+	1723870-1730886;1723870-1730887;1728787-1730887;1729406-1730887;1730388-1730887	1723702-1723870;1728404-1728787;1729316-1729406;1730388-1730388;1730803-1730962		http://genome.ucsc.edu/cgi-bin/hgTracks?db=hg38&position=chr4%3A1730962-1723702
TACC3	ENSG00000013810.19	ENSG00000013810.19:t:1735273-1735325	0.0000;-0.0018;0.0002;0.0000	6.737e-21;8.402e-21;6.809e-21;6.737e-21	1.000e+00;9.303e-01;9.918e-01;1.000e+00	0.0064;0.9711;0.0218;0.0001	0.0050;0.9581;0.0366;0.0001	t|1e1.1o1|1e2.2o2|2e2.2o2|3e2.1o2	4	3	1;0;0;0	chr4	+	1730962-1735273;1731301-1735273;1731301-1735279;1731231-1735293	1730803-1730962;1731172-1731301;1735273-1735325		http://genome.ucsc.edu/cgi-bin/hgTracks?db=hg38&position=chr4%3A1735325-1730803
TACC3	ENSG00000013810.19	ENSG00000013810.19:t:1737598-1737714	0.0000;0.0000	6.737e-21;6.737e-21	1.000e+00;1.000e+00	0.0131;0.9869	0.0051;0.9949	t|1e1.1o1|1e2.1o1	2	3	1;0	chr4	+	1735834-1737598;1737328-1737598	1735731-1735834;1737241-1737328;1737598-1737714		http://genome.ucsc.edu/cgi-bin/hgTracks?db=hg38&position=chr4%3A1737714-1735731
TACC3	ENSG00000013810.19	ENSG00000013810.19:t:1739345-1739778	0.0000;0.0002;0.0000;0.0000	6.737e-21;6.949e-21;6.737e-21;6.737e-21	1.000e+00;9.767e-01;1.000e+00;1.000e+00	0.0154;0.9595;0.0205;0.0046	0.0084;0.9604;0.0266;0.0042	t|1e1.1o2|2e1.1o2|2e1.2o2|2e2.1o1	4	3	1;0;1;1	chr4	+	1737702-1739699;1737702-1739702;1737714-1739702;1738433-1739702	1737598-1737714;1738348-1738433;1739345-1739778		http://genome.ucsc.edu/cgi-bin/hgTracks?db=hg38&position=chr4%3A1739778-1737598
TACC3	ENSG00000013810.19	ENSG00000013810.19:t:1744424-1744624	0.0000;0.0003;-0.0000;0.0000;0.0000	6.737e-21;6.849e-21;6.737e-21;6.737e-21;6.737e-21	1.000e+00;9.871e-01;1.000e+00;1.000e+00;1.000e+00	0.0001;0.9604;0.0294;0.0076;0.0019	0.0005;0.9647;0.0262;0.0063;0.0017	t|1e1.1o1|2e1.1o1|2e2.1o2|2e2.2o2|2e3.1o1	5	4	1;0;1;1;1	chr4	+	1740986-1744424;1740986-1744518;1743537-1744518;1743601-1744518;1743987-1744518	1740482-1742121;1743395-1743601;1743921-1743987;1744424-1744624		http://genome.ucsc.edu/cgi-bin/hgTracks?db=hg38&position=chr4%3A1744624-1740482
ZC3H3	ENSG00000014164.7	ENSG00000014164.7:s:143439987-143440363	-0.0007;0.0000;-0.0017	5.626e-04;6.741e-21;7.899e-04	7.939e-01;9.996e-01;8.177e-01	0.9173;0.0117;0.0744	0.9181;0.0198;0.0610	s|1e2.1o2|1e2.2o2|2e1.1o1	3	3	0;1;1	chr8	-	143438087-143440041;143438082-143440041;143439876-143439987	na-143439876;143437659-143438087;143439987-143440363		http://genome.ucsc.edu/cgi-bin/hgTracks?db=hg38&position=chr8%3A143440363-143437659
ZC3H3	ENSG00000014164.7	ENSG00000014164.7:s:143465717-143465990	0.0001;-0.0001	3.265e-10;3.624e-10	9.935e-01;9.935e-01	0.0099;0.9901	0.0261;0.9739	s|1e1.1o1|1e2.1o1	2	3	1;0	chr8	-	143443277-143465717;143441120-143465717	143440936-143441120;143443160-143443277;143465717-143465990		http://genome.ucsc.edu/cgi-bin/hgTracks?db=hg38&position=chr8%3A143465990-143440936
ZC3H3	ENSG00000014164.7	ENSG00000014164.7:s:143468209-143468278	-0.0000;0.0000	6.738e-21;6.697e-13	9.999e-01;9.999e-01	0.0125;0.9875	0.0084;0.9916	s|1e1.1o2|1e1.2o2	2	2	1;0	chr8	-	143465990-143468209;143465848-143468209	143465717-143465990;143468209-143468278		http://genome.ucsc.edu/cgi-bin/hgTracks?db=hg38&position=chr8%3A143468278-143465717
ZC3H3	ENSG00000014164.7	ENSG00000014164.7:s:143475391-143475585	0.0000;0.0000	6.750e-21;6.737e-21	1.000e+00;1.000e+00	0.9988;0.0012	0.9974;0.0026	s|1e1.1o1|2e1.1o1	2	2	0;1	chr8	-	143468659-143475398;143468659-143475391	143468617-143468659;143475391-143475585		http://genome.ucsc.edu/cgi-bin/hgTracks?db=hg38&position=chr8%3A143475585-143468617
ZC3H3	ENSG00000014164.7	ENSG00000014164.7:s:143507746-143507899	-0.0185;0.0185	3.599e-03;3.599e-03	5.996e-01;5.996e-01	0.0583;0.9417	0.0366;0.9634	s|1e1.1o1|1e2.1o1	2	3	0;0	chr8	-	143484947-143507746;143475585-143507746	143475391-143475585;143484497-143484947;143507746-143507899		http://genome.ucsc.edu/cgi-bin/hgTracks?db=hg38&position=chr8%3A143507899-143475391
ZC3H3	ENSG00000014164.7	ENSG00000014164.7:s:143536257-143536453	0.0000;-0.0012;0.0000	6.749e-21;3.028e-08;6.737e-21	9.987e-01;9.510e-01;1.000e+00	0.0161;0.9832;0.0007	0.0191;0.9658;0.0147	s|1e1.1o1|1e2.1o1|1e3.1o1	3	4	1;0;1	chr8	-	143523497-143536257;143507899-143536257;143475585-143536257	143475391-143475585;143507746-143507899;143523318-143523497;143536257-143536453		http://genome.ucsc.edu/cgi-bin/hgTracks?db=hg38&position=chr8%3A143536453-143475391
ZC3H3	ENSG00000014164.7	ENSG00000014164.7:s:143541376-143541447	0.0072;-0.0072	5.258e-05;5.258e-05	7.643e-01;7.643e-01	0.0269;0.9731	0.0437;0.9563	s|1e1.1o1|1e2.1o1	2	3	1;0	chr8	-	143540948-143541376;143539320-143541376	143538003-143539320;143540831-143540948;143541376-143541447		http://genome.ucsc.edu/cgi-bin/hgTracks?db=hg38&position=chr8%3A143541447-143538003
ZC3H3	ENSG00000014164.7	ENSG00000014164.7:t:143440936-143441120	-0.0014;0.0014	4.743e-07;4.739e-07	9.206e-01;9.206e-01	0.9737;0.0263	0.9664;0.0336	t|1e1.1o1|1e2.1o1	2	3	0;1	chr8	-	143441120-143465717;143441120-143443160	143440936-143441120;143443160-143443277;143465717-143465990		http://genome.ucsc.edu/cgi-bin/hgTracks?db=hg38&position=chr8%3A143465990-143440936
ZC3H3	ENSG00000014164.7	ENSG00000014164.7:t:143475391-143475585	0.0001;-0.0001	2.490e-09;2.515e-09	9.968e-01;9.968e-01	0.0015;0.9985	0.0228;0.9772	t|1e1.1o1|1e2.1o1	2	3	1;0	chr8	-	143475585-143536257;143475585-143507746	143475391-143475585;143507746-143507899;143536257-143536453		http://genome.ucsc.edu/cgi-bin/hgTracks?db=hg38&position=chr8%3A143536453-143475391
ZC3H3	ENSG00000014164.7	ENSG00000014164.7:t:143507746-143507899	0.0000;-0.0000	3.758e-13;6.738e-21	9.999e-01;9.999e-01	0.9860;0.0140	0.9936;0.0064	t|1e1.1o1|1e2.1o1	2	3	0;1	chr8	-	143507899-143536257;143507899-143523318	143507746-143507899;143523318-143523497;143536257-143536453		http://genome.ucsc.edu/cgi-bin/hgTracks?db=hg38&position=chr8%3A143536453-143507746
ZC3H3	ENSG00000014164.7	ENSG00000014164.7:t:143538003-143539320	-0.0502;0.0502	1.130e-01;1.130e-01	3.208e-01;3.208e-01	0.9668;0.0332	0.9034;0.0966	t|1e1.1o1|1e2.1o1	2	3	0;1	chr8	-	143539320-143541376;143539320-143540831	143538003-143539320;143540831-143540948;143541376-143541447		http://genome.ucsc.edu/cgi-bin/hgTracks?db=hg38&position=chr8%3A143541447-143538003
MDH1	ENSG00000014641.20	ENSG00000014641.20:s:63588609-63589046	0.0000;0.0000;0.0000;0.0000;0.0000;0.0037;0.0000;-0.0255;0.0000	6.737e-21;6.737e-21;6.737e-21;6.737e-21;6.737e-21;1.586e-04;6.737e-21;6.251e-09;6.737e-21	1.000e+00;1.000e+00;1.000e+00;1.000e+00;1.000e+00;8.654e-01;1.000e+00;5.645e-01;1.000e+00	0.0063;0.0000;0.0069;0.0000;0.0000;0.9133;0.0160;0.0574;0.0023	0.0055;0.0000;0.0020;0.0010;0.0004;0.9335;0.0085;0.0431;0.0048	s|1e1.1o2|1e1.2o2|1e2.1o1|1e3.1o2|1e3.2o2|1e4.1o1|1e5.2o2|1e6.1o1|1e7.1o1	9	8	1;0;0;0;0;0;1;0;0	chr2	+	63589046-63589912;63589046-63589961;63589046-63590403;63589046-63593124;63589046-63593440;63589046-63594488;63589046-63597399;63589046-63599170;63589046-63604696	63588609-63589046;63589912-63590084;63590403-63590974;63593124-63593628;63594488-63594990;63597262-63597538;63599170-63600052;63604696-63604872		http://genome.ucsc.edu/cgi-bin/hgTracks?db=hg38&position=chr2%3A63604872-63588609
MDH1	ENSG00000014641.20	ENSG00000014641.20:s:63594488-63594990	0.0000;0.0000;0.0000	6.737e-21;6.737e-21;6.737e-21	1.000e+00;1.000e+00;1.000e+00	0.9925;0.0052;0.0023	0.9941;0.0039;0.0021	s|1e1.1o1|1e2.2o2|1e3.1o1	3	4	0;0;1	chr2	+	63594586-63595423;63594586-63597399;63594586-63599170	63594488-63594990;63595423-63595519;63597262-63597538;63599170-63600052		http://genome.ucsc.edu/cgi-bin/hgTracks?db=hg38&position=chr2%3A63600052-63594488
MDH1	ENSG00000014641.20	ENSG00000014641.20:s:63599170-63600052	0.0000;0.0000	6.737e-21;6.737e-21	1.000e+00;1.000e+00	0.0044;0.9956	0.0025;0.9975	s|1e1.1o1|1e2.1o1	2	3	1;0	chr2	+	63599292-63600329;63599292-63604696	63599170-63600052;63600329-63600428;63604696-63604872		http://genome.ucsc.edu/cgi-bin/hgTracks?db=hg38&position=chr2%3A63604872-63599170
MDH1	ENSG00000014641.20	ENSG00000014641.20:s:63604696-63604872	0.0000;0.0000	6.737e-21;6.737e-21	1.000e+00;1.000e+00	0.9984;0.0016	0.9979;0.0021	s|1e1.1o1|1e2.1o1	2	3	0;1	chr2	+	63604872-63605280;63604872-63605939	63604696-63604872;63605280-63605393;63605810-63606028		http://genome.ucsc.edu/cgi-bin/hgTracks?db=hg38&position=chr2%3A63606028-63604696
MDH1	ENSG00000014641.20	ENSG00000014641.20:t:63594488-63594990	-0.0000;0.0000;0.0000;0.0000	6.737e-21;6.737e-21;6.737e-21;6.737e-21	1.000e+00;1.000e+00;1.000e+00;1.000e+00	0.9747;0.0195;0.0012;0.0045	0.9740;0.0206;0.0031;0.0023	t|1e1.1o1|1e2.1o1|1e3.1o1|1e4.1o1	4	5	0;0;0;0	chr2	+	63589046-63594488;63589384-63594488;63590084-63594488;63593628-63594488	63588609-63589046;63589151-63589384;63589912-63590084;63593124-63593628;63594488-63594990		http://genome.ucsc.edu/cgi-bin/hgTracks?db=hg38&position=chr2%3A63594990-63588609
MDH1	ENSG00000014641.20	ENSG00000014641.20:t:63597262-63597538	0.0000;0.0000;0.0000;0.0000	6.737e-21;6.737e-21;6.737e-21;6.737e-21	1.000e+00;1.000e+00;1.000e+00;1.000e+00	0.0001;0.0096;0.0049;0.9851	0.0003;0.0054;0.0041;0.9899	t|1e3.1o1|2e1.1o1|2e2.1o1|2e3.1o1	4	4	1;1;0;0	chr2	+	63595519-63597262;63589046-63597399;63594586-63597399;63595519-63597399	63588609-63589046;63594488-63594990;63595423-63595519;63597262-63597538		http://genome.ucsc.edu/cgi-bin/hgTracks?db=hg38&position=chr2%3A63597538-63588609
MDH1	ENSG00000014641.20	ENSG00000014641.20:t:63599170-63600052	0.0002;0.0000;-0.0006	6.830e-21;6.737e-21;7.020e-21	9.893e-01;1.000e+00;9.706e-01	0.0336;0.0022;0.9636	0.0305;0.0027;0.9673	t|1e1.1o1|1e2.1o1|1e3.1o1	3	4	0;1;0	chr2	+	63589046-63599170;63594586-63599170;63597574-63599170	63588609-63589046;63594488-63594990;63597548-63598186;63599170-63600052		http://genome.ucsc.edu/cgi-bin/hgTracks?db=hg38&position=chr2%3A63600052-63588609
MDH1	ENSG00000014641.20	ENSG00000014641.20:t:63604696-63604872	0.0000;0.0000;0.0000;0.0000	6.737e-21;6.737e-21;6.737e-21;6.737e-21	1.000e+00;1.000e+00;1.000e+00;1.000e+00	0.0012;0.9969;0.0017;0.0001	0.0031;0.9964;0.0004;0.0001	t|1e1.1o1|1e2.1o1|1e3.1o1|1e4.1o1	4	5	0;0;1;1	chr2	+	63589046-63604696;63599292-63604696;63600428-63604696;63600999-63604696	na-63600999;63588609-63589046;63599170-63600052;63600329-63600428;63604696-63604872		http://genome.ucsc.edu/cgi-bin/hgTracks?db=hg38&position=chr2%3A63604872-63588609
MDH1	ENSG00000014641.20	ENSG00000014641.20:t:63605810-63606028	0.0000;0.0000	6.737e-21;6.737e-21	1.000e+00;1.000e+00	0.0024;0.9976	0.0030;0.9970	t|1e1.1o1|1e2.1o1	2	3	1;0	chr2	+	63604872-63605939;63605393-63605939	63604696-63604872;63605280-63605393;63605810-63606028		http://genome.ucsc.edu/cgi-bin/hgTracks?db=hg38&position=chr2%3A63606028-63604696
COX15	ENSG00000014919.13	ENSG00000014919.13:s:99716348-99716646	0.0175;0.0000;-0.0172	8.953e-03;6.737e-21;8.418e-03	6.050e-01;1.000e+00;6.094e-01	0.9471;0.0007;0.0522	0.9661;0.0006;0.0334	s|1e1.1o1|1e2.1o1|1e3.1o1	3	4	0;1;0	chr10	-	99714718-99716348;99713964-99716348;99713479-99716348	na-99713964;99710868-99713479;99714652-99714718;99716348-99716646		http://genome.ucsc.edu/cgi-bin/hgTracks?db=hg38&position=chr10%3A99716646-99710868
COX15	ENSG00000014919.13	ENSG00000014919.13:s:99720987-99721068	-0.0000;0.0000	6.738e-21;6.737e-21	1.000e+00;1.000e+00	0.9959;0.0041	0.9964;0.0036	s|1e1.1o1|1e2.1o1	2	3	0;1	chr10	-	99718500-99720987;99716461-99720987	99716348-99716646;99718346-99718500;99720987-99721068		http://genome.ucsc.edu/cgi-bin/hgTracks?db=hg38&position=chr10%3A99721068-99716348
COX15	ENSG00000014919.13	ENSG00000014919.13:s:99726968-99727154	-0.0000;0.0000	6.737e-21;6.737e-21	1.000e+00;1.000e+00	0.0070;0.9930	0.0021;0.9979	s|1e1.1o1|1e2.1o1	2	3	1;0	chr10	-	99726244-99726968;99724123-99726968	na-99726244;99723956-99724123;99726968-99727154		http://genome.ucsc.edu/cgi-bin/hgTracks?db=hg38&position=chr10%3A99727154-99723956
COX15	ENSG00000014919.13	ENSG00000014919.13:t:99716348-99716646	-0.0000;0.0000	6.737e-21;6.737e-21	1.000e+00;1.000e+00	0.0050;0.9950	0.0033;0.9967	t|1e1.1o1|1e2.1o1	2	3	1;0	chr10	-	99716461-99720987;99716461-99718346	99716348-99716646;99718346-99718500;99720987-99721068		http://genome.ucsc.edu/cgi-bin/hgTracks?db=hg38&position=chr10%3A99721068-99716348
MATR3	ENSG00000015479.19	ENSG00000015479.19:s:139293674-139293772	0.0251;0.0001;-0.0435;0.0057	1.498e-01;3.328e-06;2.110e-01;4.164e-03	2.741e-01;9.955e-01;2.048e-01;7.475e-01	0.7123;0.0033;0.2750;0.0174	0.7503;0.0089;0.1936;0.0365	s|1e1.1o2|1e1.2o2|1e2.1o1|1e3.1o1	4	4	1;0;0;0	chr5	+	139293772-139307239;139293772-139307241;139293772-139314675;139293772-139315697	139293674-139293772;139307239-139307715;139310043-139315214;139315347-139315738		http://genome.ucsc.edu/cgi-bin/hgTracks?db=hg38&position=chr5%3A139315738-139293674
MATR3	ENSG00000015479.19	ENSG00000015479.19:s:139293778-139293820	-0.0081;0.0085;0.0000;0.0000;0.0000;0.0000	2.869e-03;8.931e-04;6.737e-21;6.737e-21;6.737e-21;6.737e-21	7.198e-01;7.146e-01;1.000e+00;1.000e+00;1.000e+00;1.000e+00	0.8230;0.1551;0.0100;0.0073;0.0001;0.0052	0.8041;0.1676;0.0101;0.0057;0.0001;0.0106	s|1e1.1o2|1e2.1o1|1e3.1o1|1e4.1o1|1e5.2o2|2e1.1o2	6	6	0;0;0;1;0;1	chr5	+	139293805-139307239;139293805-139314675;139293805-139315697;139293805-139316076;139293805-139317607;139293820-139307239	139293778-139293820;139307239-139307715;139310043-139315214;139315347-139315738;139315751-139316188;139317596-139317721		http://genome.ucsc.edu/cgi-bin/hgTracks?db=hg38&position=chr5%3A139317721-139293778
MATR3	ENSG00000015479.19	ENSG00000015479.19:s:139293952-139294100	0.0316;0.0053;-0.0590;0.0000	1.257e-01;4.285e-02;1.723e-01;2.158e-09	3.205e-01;5.030e-01;2.528e-01;9.991e-01	0.3425;0.5453;0.1024;0.0041	0.3941;0.5633;0.0312;0.0123	s|1e1.1o2|1e2.1o1|2e1.1o2|2e2.1o1	4	3	0;0;0;0	chr5	+	139294028-139307239;139294028-139314675;139294100-139307239;139294100-139314675	139293952-139294100;139307239-139307715;139310043-139315214		http://genome.ucsc.edu/cgi-bin/hgTracks?db=hg38&position=chr5%3A139315214-139293952
MATR3	ENSG00000015479.19	ENSG00000015479.19:s:139310043-139315214	0.0000;-0.0000	1.495e-09;1.497e-09	9.984e-01;9.984e-01	0.9296;0.0704	0.9353;0.0647	s|1e1.1o1|1e2.1o1	2	3	0;0	chr5	+	139314736-139315697;139314736-139316076	139310043-139315214;139315347-139315738;139315751-139316188		http://genome.ucsc.edu/cgi-bin/hgTracks?db=hg38&position=chr5%3A139316188-139310043
MATR3	ENSG00000015479.19	ENSG00000015479.19:s:139315751-139316188	0.0000;0.0000;0.0000	6.737e-21;6.737e-21;6.737e-21	1.000e+00;1.000e+00;1.000e+00	0.9942;0.0014;0.0041	0.9984;0.0003;0.0013	s|1e1.1o1|1e2.1o1|1e3.1o2	3	4	0;0;0	chr5	+	139316188-139317053;139316188-139319334;139316188-139321898	139315751-139316188;139317053-139317109;139319334-139319501;139321805-139322029		http://genome.ucsc.edu/cgi-bin/hgTracks?db=hg38&position=chr5%3A139322029-139315751
MATR3	ENSG00000015479.19	ENSG00000015479.19:s:139317053-139317109	0.0000;0.0000;0.0000	6.737e-21;6.737e-21;6.737e-21	1.000e+00;1.000e+00;1.000e+00	0.9981;0.0018;0.0001	0.9979;0.0010;0.0008	s|1e1.1o2|1e2.1o1|2e1.1o2	3	3	0;1;1	chr5	+	139317105-139317596;139317105-139318908;139317109-139317596	139317053-139317109;139317596-139317721;139318908-139319033		http://genome.ucsc.edu/cgi-bin/hgTracks?db=hg38&position=chr5%3A139319033-139317053
MATR3	ENSG00000015479.19	ENSG00000015479.19:s:139317596-139317721	0.0000;0.0000	6.737e-21;6.737e-21	1.000e+00;1.000e+00	0.9978;0.0022	0.9991;0.0009	s|1e1.1o1|1e2.1o2	2	3	0;1	chr5	+	139317721-139318908;139317721-139321898	139317596-139317721;139318908-139319033;139321805-139322029		http://genome.ucsc.edu/cgi-bin/hgTracks?db=hg38&position=chr5%3A139322029-139317596
MATR3	ENSG00000015479.19	ENSG00000015479.19:s:139318908-139319033	0.0000;0.0000	6.737e-21;6.737e-21	1.000e+00;1.000e+00	0.9919;0.0081	0.9908;0.0092	s|1e1.1o1|1e2.1o2	2	3	0;1	chr5	+	139319033-139319334;139319033-139321898	139318908-139319033;139319334-139319501;139321805-139322029		http://genome.ucsc.edu/cgi-bin/hgTracks?db=hg38&position=chr5%3A139322029-139318908
MATR3	ENSG00000015479.19	ENSG00000015479.19:s:139325296-139325662	0.0000;0.0000;0.0000	6.737e-21;6.737e-21;6.737e-21	1.000e+00;1.000e+00;1.000e+00	0.9935;0.0064;0.0001	0.9943;0.0056;0.0001	s|2e1.1o2|2e1.2o2|2e2.1o1	3	3	0;1;0	chr5	+	139325662-139326163;139325662-139326169;139325662-139329345	139325296-139325662;139326163-139326284;139329345-139331677		http://genome.ucsc.edu/cgi-bin/hgTracks?db=hg38&position=chr5%3A139331677-139325296
MATR3	ENSG00000015479.19	ENSG00000015479.19:t:139307239-139307715	0.0311;-0.0051;0.0000;0.0001;-0.0000;0.0000;0.0000;0.0000;0.0000	1.531e-06;9.110e-04;6.737e-21;2.883e-07;6.737e-21;6.737e-21;6.737e-21;6.737e-21;6.737e-21	5.432e-01;7.857e-01;1.000e+00;9.710e-01;1.000e+00;1.000e+00;1.000e+00;1.000e+00;1.000e+00	0.0351;0.8739;0.0056;0.0652;0.0190;0.0001;0.0001;0.0007;0.0001	0.0569;0.8574;0.0113;0.0663;0.0051;0.0001;0.0001;0.0001;0.0006	t|1e1.1o1|1e2.1o2|1e2.2o2|1e3.1o2|1e3.2o2|1e4.1o1|1e5.1o2|1e5.2o2|2e1.1o1	9	6	1;0;1;0;0;0;0;0;0	chr5	+	139293772-139307239;139293805-139307239;139293820-139307239;139294028-139307239;139294100-139307239;139294616-139307239;139294842-139307239;139294997-139307239;139293772-139307241	139293674-139293772;139293778-139293820;139293952-139294100;139294530-139294616;139294638-139294997;139307239-139307715		http://genome.ucsc.edu/cgi-bin/hgTracks?db=hg38&position=chr5%3A139307715-139293674
MATR3	ENSG00000015479.19	ENSG00000015479.19:t:139310043-139315214	0.0000;0.0261;0.0006;0.0000;-0.0145	6.737e-21;1.250e-07;6.804e-12;6.737e-21;1.733e-03	1.000e+00;5.647e-01;8.344e-01;1.000e+00;6.591e-01	0.0067;0.0880;0.0558;0.0004;0.8471	0.0085;0.1060;0.0571;0.0012;0.8280	t|1e1.1o1|1e2.1o2|1e3.1o2|1e3.2o2|1e4.1o1	5	5	0;0;0;0;0	chr5	+	139293772-139314675;139293805-139314675;139294028-139314675;139294100-139314675;139308327-139314675	139293674-139293772;139293778-139293820;139293952-139294100;139308095-139308327;139310043-139315214		http://genome.ucsc.edu/cgi-bin/hgTracks?db=hg38&position=chr5%3A139315214-139293674
MATR3	ENSG00000015479.19	ENSG00000015479.19:t:139315347-139315738	0.0000;0.0000;0.0000	6.737e-21;6.737e-21;6.737e-21	1.000e+00;1.000e+00;1.000e+00	0.0004;0.0061;0.9937	0.0016;0.0062;0.9920	t|1e1.1o1|1e2.1o2|1e3.1o1	3	4	0;0;0	chr5	+	139293772-139315697;139293805-139315697;139314736-139315697	139293674-139293772;139293778-139293820;139310043-139315214;139315347-139315738		http://genome.ucsc.edu/cgi-bin/hgTracks?db=hg38&position=chr5%3A139315738-139293674
MATR3	ENSG00000015479.19	ENSG00000015479.19:t:139315751-139316188	0.0000;-0.0024;0.0007	6.737e-21;1.103e-11;5.251e-11	1.000e+00;9.021e-01;9.699e-01	0.0036;0.0625;0.9339	0.0027;0.0546;0.9425	t|1e1.1o2|1e2.1o1|1e3.1o1	3	4	1;0;0	chr5	+	139293805-139316076;139314736-139316076;139315738-139316076	139293778-139293820;139310043-139315214;139315347-139315738;139315751-139316188		http://genome.ucsc.edu/cgi-bin/hgTracks?db=hg38&position=chr5%3A139316188-139293778
MATR3	ENSG00000015479.19	ENSG00000015479.19:t:139317596-139317721	0.0000;0.0000;0.0000	6.737e-21;6.737e-21;6.737e-21	1.000e+00;1.000e+00;1.000e+00	0.9998;0.0001;0.0001	0.9991;0.0008;0.0001	t|1e2.1o2|1e2.2o2|2e1.1o2	3	3	0;1;0	chr5	+	139317105-139317596;139317109-139317596;139293805-139317607	139293778-139293820;139317053-139317109;139317596-139317721		http://genome.ucsc.edu/cgi-bin/hgTracks?db=hg38&position=chr5%3A139317721-139293778
MATR3	ENSG00000015479.19	ENSG00000015479.19:t:139318908-139319033	0.0000;0.0000	6.737e-21;6.737e-21	1.000e+00;1.000e+00	0.0014;0.9986	0.0009;0.9991	t|1e1.1o2|1e2.1o1	2	3	1;0	chr5	+	139317105-139318908;139317721-139318908	139317053-139317109;139317596-139317721;139318908-139319033		http://genome.ucsc.edu/cgi-bin/hgTracks?db=hg38&position=chr5%3A139319033-139317053
MATR3	ENSG00000015479.19	ENSG00000015479.19:t:139319334-139319501	0.0000;0.0000	6.737e-21;6.737e-21	1.000e+00;1.000e+00	0.0011;0.9989	0.0003;0.9997	t|1e1.1o1|1e2.1o1	2	3	0;0	chr5	+	139316188-139319334;139319033-139319334	139315751-139316188;139318908-139319033;139319334-139319501		http://genome.ucsc.edu/cgi-bin/hgTracks?db=hg38&position=chr5%3A139319501-139315751
MATR3	ENSG00000015479.19	ENSG00000015479.19:t:139321805-139322029	0.0000;0.0000;0.0000;0.0000;0.0000	6.737e-21;6.737e-21;6.737e-21;6.737e-21;6.737e-21	1.000e+00;1.000e+00;1.000e+00;1.000e+00;1.000e+00	0.0035;0.0022;0.0088;0.9834;0.0026	0.0012;0.0009;0.0097;0.9858;0.0032	t|1e1.1o1|1e2.1o1|1e3.1o1|1e4.1o1|2e4.1o1	5	5	0;1;1;0;1	chr5	+	139316188-139321898;139317721-139321898;139319033-139321898;139319501-139321898;139319501-139321976	139315751-139316188;139317596-139317721;139318908-139319033;139319334-139319501;139321805-139322029		http://genome.ucsc.edu/cgi-bin/hgTracks?db=hg38&position=chr5%3A139322029-139315751
MATR3	ENSG00000015479.19	ENSG00000015479.19:t:139325296-139325662	0.0013;0.0000;0.0000;-0.0002	3.508e-09;6.737e-21;6.737e-21;5.482e-09	9.370e-01;1.000e+00;1.000e+00;9.905e-01	0.1104;0.0015;0.0027;0.8850	0.1181;0.0012;0.0025;0.8777	t|1e2.1o1|2e2.1o1|3e1.1o1|3e2.1o1	4	3	0;0;1;0	chr5	+	139322967-139325296;139322967-139325336;139322689-139325440;139322967-139325440	139322598-139322690;139322746-139322967;139325296-139325662		http://genome.ucsc.edu/cgi-bin/hgTracks?db=hg38&position=chr5%3A139325662-139322598
MATR3	ENSG00000015479.19	ENSG00000015479.19:t:139329345-139331677	0.0000;0.0000	6.737e-21;6.737e-21	1.000e+00;1.000e+00	0.0001;0.9999	0.0001;0.9999	t|1e1.2o2|1e2.1o1	2	3	0;0	chr5	+	139325662-139329345;139326284-139329345	139325296-139325662;139326163-139326284;139329345-139331677		http://genome.ucsc.edu/cgi-bin/hgTracks?db=hg38&position=chr5%3A139331677-139325296
XYLT2	ENSG00000015532.10	ENSG00000015532.10:s:50346126-50346275	0.0000;-0.0000;0.0000	6.737e-21;6.737e-21;6.737e-21	1.000e+00;1.000e+00;1.000e+00	0.0004;0.9981;0.0015	0.0041;0.9955;0.0003	s|1e1.1o1|2e1.1o1|2e2.1o1	3	3	0;0;1	chr17	+	50346230-50353630;50346275-50353630;50346275-50354408	50346126-50346275;50353630-50354122;50354408-50354583		http://genome.ucsc.edu/cgi-bin/hgTracks?db=hg38&position=chr17%3A50354583-50346126
XYLT2	ENSG00000015532.10	ENSG00000015532.10:s:50354408-50354583	0.0074;-0.0074	1.834e-06;1.834e-06	7.523e-01;7.523e-01	0.9566;0.0434	0.9703;0.0297	s|1e1.1o1|1e2.1o1	2	3	0;1	chr17	+	50354583-50354854;50354583-50355501	50354408-50354583;50354854-50355056;50355501-50355581		http://genome.ucsc.edu/cgi-bin/hgTracks?db=hg38&position=chr17%3A50355581-50354408
XYLT2	ENSG00000015532.10	ENSG00000015532.10:s:50356511-50356773	-0.0088;0.0001;0.0086	3.714e-03;6.780e-21;4.593e-06	7.365e-01;9.950e-01;6.825e-01	0.9435;0.0103;0.0462	0.9175;0.0274;0.0522	s|1e1.1o2|1e1.2o2|1e2.1o1	3	3	0;0;0	chr17	+	50356773-50357057;50356773-50357118;50356773-50358207	50356511-50356773;50357057-50358066;50358207-50358540		http://genome.ucsc.edu/cgi-bin/hgTracks?db=hg38&position=chr17%3A50358540-50356511
XYLT2	ENSG00000015532.10	ENSG00000015532.10:s:50357057-50358066	0.0000;0.0000	6.737e-21;6.737e-21	1.000e+00;1.000e+00	0.9992;0.0008	0.9992;0.0008	s|1e1.1o1|1e2.1o1	2	3	0;0	chr17	+	50357252-50358207;50357252-50362979	50357057-50358066;50358207-50358540;50362979-50363138		http://genome.ucsc.edu/cgi-bin/hgTracks?db=hg38&position=chr17%3A50363138-50357057
XYLT2	ENSG00000015532.10	ENSG00000015532.10:t:50353630-50354122	0.0000;0.0020;-0.0002;0.0000	6.737e-21;9.827e-09;6.827e-21;6.737e-21	1.000e+00;8.959e-01;9.904e-01;1.000e+00	0.0003;0.9606;0.0317;0.0077	0.0040;0.9657;0.0264;0.0042	t|1e1.1o2|1e1.2o2|1e2.1o1|1e3.1o1	4	4	0;0;1;1	chr17	+	50346230-50353630;50346275-50353630;50352019-50353630;50352130-50353630	na-50352019;na-50352130;50346126-50346275;50353630-50354122		http://genome.ucsc.edu/cgi-bin/hgTracks?db=hg38&position=chr17%3A50354122-50346126
XYLT2	ENSG00000015532.10	ENSG00000015532.10:t:50354408-50354583	0.0000;0.0000	6.737e-21;6.737e-21	1.000e+00;1.000e+00	0.0018;0.9982	0.0005;0.9995	t|1e1.2o2|1e2.1o1	2	3	1;0	chr17	+	50346275-50354408;50354122-50354408	50346126-50346275;50353630-50354122;50354408-50354583		http://genome.ucsc.edu/cgi-bin/hgTracks?db=hg38&position=chr17%3A50354583-50346126
XYLT2	ENSG00000015532.10	ENSG00000015532.10:t:50355501-50355581	-0.0181;0.0181	7.243e-04;7.243e-04	6.114e-01;6.114e-01	0.0546;0.9454	0.0353;0.9647	t|1e1.1o1|1e2.1o1	2	3	1;0	chr17	+	50354583-50355501;50355056-50355501	50354408-50354583;50354854-50355056;50355501-50355581		http://genome.ucsc.edu/cgi-bin/hgTracks?db=hg38&position=chr17%3A50355581-50354408
XYLT2	ENSG00000015532.10	ENSG00000015532.10:t:50358207-50358540	0.0105;-0.0105	1.169e-04;1.169e-04	6.896e-01;6.896e-01	0.0497;0.9503	0.0617;0.9383	t|1e1.1o1|1e2.1o1	2	3	0;0	chr17	+	50356773-50358207;50357252-50358207	50356511-50356773;50357057-50358066;50358207-50358540		http://genome.ucsc.edu/cgi-bin/hgTracks?db=hg38&position=chr17%3A50358540-50356511
RGPD5	ENSG00000015568.13	ENSG00000015568.13:s:109808174-109808404	-0.0645;0.0645	3.114e-01;3.114e-01	1.459e-01;1.459e-01	0.6282;0.3718	0.5363;0.4637	s|1e1.1o1|1e2.1o1	2	3	0;0	chr2	+	109808404-109808750;109808404-109813460	109808174-109808404;109808750-109808895;109813460-109813771		http://genome.ucsc.edu/cgi-bin/hgTracks?db=hg38&position=chr2%3A109813771-109808174
RGPD5	ENSG00000015568.13	ENSG00000015568.13:s:109819178-109819783	0.0002;-0.0002	5.831e-07;5.828e-07	9.889e-01;9.889e-01	0.9824;0.0176	0.9814;0.0186	s|1e1.1o2|1e1.2o2	2	2	0;0	chr2	+	109819783-109821905;109819783-109822050	109819178-109819783;109821905-109822114		http://genome.ucsc.edu/cgi-bin/hgTracks?db=hg38&position=chr2%3A109822114-109819178
RGPD5	ENSG00000015568.13	ENSG00000015568.13:s:109824487-109824662	0.0008;-0.0008	2.778e-04;2.778e-04	9.563e-01;9.563e-01	0.0076;0.9924	0.0162;0.9838	s|1e1.1o2|1e1.2o2	2	2	0;0	chr2	+	109824662-109824810;109824662-109824830	109824487-109824662;109824810-109824953		http://genome.ucsc.edu/cgi-bin/hgTracks?db=hg38&position=chr2%3A109824953-109824487
RGPD5	ENSG00000015568.13	ENSG00000015568.13:s:109831317-109831452	-0.0000;0.0000	6.737e-21;2.142e-12	1.000e+00;1.000e+00	0.0023;0.9977	0.0016;0.9984	s|1e1.1o1|1e2.1o1	2	3	0;0	chr2	+	109831452-109832851;109831452-109834997	109831317-109831452;109832851-109833019;109834997-109835091		http://genome.ucsc.edu/cgi-bin/hgTracks?db=hg38&position=chr2%3A109835091-109831317
RGPD5	ENSG00000015568.13	ENSG00000015568.13:s:109837883-109838042	0.0000;0.0000	6.737e-21;6.737e-21	1.000e+00;1.000e+00	0.0010;0.9990	0.0009;0.9991	s|1e1.1o1|1e2.1o1	2	3	0;0	chr2	+	109838042-109838934;109838042-109845103	109837883-109838042;109838934-109838993;109840377-109845242		http://genome.ucsc.edu/cgi-bin/hgTracks?db=hg38&position=chr2%3A109845242-109837883
RGPD5	ENSG00000015568.13	ENSG00000015568.13:t:109801783-109801850	-0.0002;0.0005;-0.0002	7.091e-05;2.615e-04;7.091e-05	9.897e-01;9.692e-01;9.897e-01	0.0069;0.9863;0.0069	0.0044;0.9913;0.0044	t|1e1.1o1|1e2.1o1|2e1.1o1	3	3	0;0;0	chr2	+	109794537-109801783;109795076-109801783;109794537-109801786	109794165-109794537;109794685-109795076;109801783-109801850		http://genome.ucsc.edu/cgi-bin/hgTracks?db=hg38&position=chr2%3A109801850-109794165
RGPD5	ENSG00000015568.13	ENSG00000015568.13:t:109803312-109803543	-0.0002;0.0002	7.476e-05;7.476e-05	9.866e-01;9.866e-01	0.0089;0.9911	0.0060;0.9940	t|1e1.1o1|1e2.1o1	2	3	0;0	chr2	+	109794537-109803432;109801850-109803432	109794165-109794537;109801783-109801850;109803312-109803543		http://genome.ucsc.edu/cgi-bin/hgTracks?db=hg38&position=chr2%3A109803543-109794165
RGPD5	ENSG00000015568.13	ENSG00000015568.13:t:109813460-109813771	0.0079;-0.0079	1.278e-01;1.278e-01	3.161e-01;3.161e-01	0.5458;0.4542	0.5647;0.4353	t|1e1.1o1|1e2.1o1	2	3	0;0	chr2	+	109808404-109813460;109808895-109813460	109808174-109808404;109808750-109808895;109813460-109813771		http://genome.ucsc.edu/cgi-bin/hgTracks?db=hg38&position=chr2%3A109813771-109808174
RGPD5	ENSG00000015568.13	ENSG00000015568.13:t:109819178-109819783	0.1070;-0.1070	5.247e-01;5.247e-01	6.327e-02;6.327e-02	0.8074;0.1926	0.9381;0.0619	t|1e1.1o1|1e2.1o1	2	3	0;1	chr2	+	109813655-109819696;109819033-109819696	na-109819033;109813460-109813771;109819178-109819783		http://genome.ucsc.edu/cgi-bin/hgTracks?db=hg38&position=chr2%3A109819783-109813460
ATP2C1	ENSG00000017260.19	ENSG00000017260.19:s:130850595-130850928	-0.0000;-0.0362;0.0390	6.227e-08;8.982e-02;1.011e-01	9.998e-01;3.707e-01;3.509e-01	0.0030;0.0776;0.9195	0.0014;0.0140;0.9846	s|1e1.1o1|1e2.1o1|1e3.1o1	3	4	0;1;0	chr3	+	130850928-130854186;130850928-130855881;130850928-130930416	130850595-130850928;130854186-130854269;130855881-130856223;130930416-130930526		http://genome.ucsc.edu/cgi-bin/hgTracks?db=hg38&position=chr3%3A130930526-130850595
ATP2C1	ENSG00000017260.19	ENSG00000017260.19:s:130893968-130894337	-0.0141;-0.0186;0.0000;0.0352	1.999e-02;1.910e-02;6.737e-21;7.962e-02	5.840e-01;5.436e-01;1.000e+00;3.895e-01	0.3970;0.2203;0.0003;0.3841	0.3776;0.1924;0.0002;0.4234	s|1e1.1o3|1e1.2o3|1e1.3o3|1e2.1o1	4	3	0;0;0;0	chr3	+	130894337-130894590;130894337-130894708;130894337-130894731;130894337-130930416	130893968-130894337;130894535-130894775;130930416-130930526		http://genome.ucsc.edu/cgi-bin/hgTracks?db=hg38&position=chr3%3A130930526-130893968
ATP2C1	ENSG00000017260.19	ENSG00000017260.19:s:130930416-130930526	0.0000;0.0000	6.737e-21;6.737e-21	1.000e+00;1.000e+00	0.9995;0.0005	0.9996;0.0004	s|1e1.1o1|1e2.1o1	2	3	0;0	chr3	+	130930526-130932022;130930526-130934622	130930416-130930526;130932022-130932138;130934622-130934711		http://genome.ucsc.edu/cgi-bin/hgTracks?db=hg38&position=chr3%3A130934711-130930416
ATP2C1	ENSG00000017260.19	ENSG00000017260.19:s:130932022-130932138	0.0000;0.0000	6.737e-21;6.737e-21	1.000e+00;1.000e+00	0.9968;0.0032	0.9917;0.0083	s|1e1.1o1|1e2.1o1	2	3	0;1	chr3	+	130932138-130934622;130932138-130940630	130932022-130932138;130934622-130934711;130940630-130940708		http://genome.ucsc.edu/cgi-bin/hgTracks?db=hg38&position=chr3%3A130940708-130932022
ATP2C1	ENSG00000017260.19	ENSG00000017260.19:s:130934622-130934711	0.0000;0.0000	6.737e-21;6.737e-21	1.000e+00;1.000e+00	0.9996;0.0004	0.9997;0.0003	s|1e1.1o1|1e2.1o1	2	3	0;1	chr3	+	130934711-130937428;130934711-130940630	130934622-130934711;130937428-130937464;130940630-130940708		http://genome.ucsc.edu/cgi-bin/hgTracks?db=hg38&position=chr3%3A130940708-130934622
ATP2C1	ENSG00000017260.19	ENSG00000017260.19:s:130940630-130940708	0.0000;0.0000	6.737e-21;6.737e-21	1.000e+00;1.000e+00	0.9989;0.0011	0.9993;0.0007	s|1e1.1o1|2e1.1o1	2	2	0;1	chr3	+	130940691-130941591;130940708-130941591	130940630-130940708;130941591-130941699		http://genome.ucsc.edu/cgi-bin/hgTracks?db=hg38&position=chr3%3A130941699-130940630
ATP2C1	ENSG00000017260.19	ENSG00000017260.19:s:130956104-130956190	-0.0000;0.0000	6.737e-21;6.737e-21	1.000e+00;1.000e+00	0.9896;0.0104	0.9807;0.0193	s|1e1.1o1|2e1.1o1	2	2	0;1	chr3	+	130956179-130959275;130956190-130959275	130956104-130956190;130959275-130959581		http://genome.ucsc.edu/cgi-bin/hgTracks?db=hg38&position=chr3%3A130959581-130956104
ATP2C1	ENSG00000017260.19	ENSG00000017260.19:s:130959275-130959581	0.0000;0.0000;0.0000	6.737e-21;6.737e-21;6.737e-21	1.000e+00;1.000e+00;1.000e+00	0.0032;0.0068;0.9904	0.0002;0.0064;0.9934	s|1e1.1o2|1e1.2o2|1e2.1o1	3	3	1;1;0	chr3	+	130959341-130961315;130959341-130961495;130959341-130963971	130959275-130959581;130961315-130961595;130962902-130964095		http://genome.ucsc.edu/cgi-bin/hgTracks?db=hg38&position=chr3%3A130964095-130959275
ATP2C1	ENSG00000017260.19	ENSG00000017260.19:s:130964948-130965045	0.0000;0.0000	6.737e-21;6.737e-21	1.000e+00;1.000e+00	0.0082;0.9918	0.0045;0.9955	s|1e1.1o1|1e2.1o1	2	3	1;0	chr3	+	130965045-130966183;130965045-130967145	130964948-130965045;130966183-130966313;130967145-130967240		http://genome.ucsc.edu/cgi-bin/hgTracks?db=hg38&position=chr3%3A130967240-130964948
ATP2C1	ENSG00000017260.19	ENSG00000017260.19:s:130967330-130967419	-0.0048;0.0021;-0.0000	3.734e-09;8.082e-21;6.737e-21	7.090e-01;8.737e-01;1.000e+00	0.9469;0.0364;0.0154	0.9438;0.0416;0.0136	s|1e1.1o1|1e2.1o1|1e3.2o2	3	4	0;1;1	chr3	+	130967419-130969292;130967419-130975332;130967419-130992951	130967330-130967419;130969292-130969396;130975332-130975488;130992931-130993001		http://genome.ucsc.edu/cgi-bin/hgTracks?db=hg38&position=chr3%3A130993001-130967330
ATP2C1	ENSG00000017260.19	ENSG00000017260.19:s:130969292-130969396	0.0000;-0.0000	6.739e-21;6.739e-21	9.998e-01;9.998e-01	0.9718;0.0282	0.9775;0.0225	s|1e1.1o1|1e2.2o2	2	3	0;1	chr3	+	130969396-130975332;130969396-130992951	130969292-130969396;130975332-130975488;130992931-130993001		http://genome.ucsc.edu/cgi-bin/hgTracks?db=hg38&position=chr3%3A130993001-130969292
ATP2C1	ENSG00000017260.19	ENSG00000017260.19:s:130975332-130975488	-0.0153;0.0499;0.0000;-0.0289	6.317e-03;2.263e-02;6.737e-21;2.278e-03	6.354e-01;4.461e-01;1.000e+00;5.497e-01	0.8515;0.0767;0.0002;0.0729	0.8269;0.1275;0.0002;0.0457	s|1e1.1o1|1e2.1o2|1e3.1o2|1e3.2o2	4	4	0;0;0;1	chr3	+	130975488-130979249;130975488-130980582;130975488-130992931;130975488-130992951	130975332-130975488;130979249-130979419;130980570-130980679;130992931-130993001		http://genome.ucsc.edu/cgi-bin/hgTracks?db=hg38&position=chr3%3A130993001-130975332
ATP2C1	ENSG00000017260.19	ENSG00000017260.19:s:130979249-130979419	0.0000;0.0000;0.0000;0.0000	6.737e-21;6.737e-21;6.737e-21;6.737e-21	1.000e+00;1.000e+00;1.000e+00;1.000e+00	0.0002;0.0014;0.9929;0.0056	0.0041;0.0028;0.9898;0.0034	s|1e1.1o2|1e1.2o2|1e2.1o2|1e2.2o2	4	3	1;1;0;1	chr3	+	130979419-130980113;130979419-130980182;130979419-130980582;130979419-130980586	130979249-130979419;130980113-130980221;130980570-130980679		http://genome.ucsc.edu/cgi-bin/hgTracks?db=hg38&position=chr3%3A130980679-130979249
ATP2C1	ENSG00000017260.19	ENSG00000017260.19:s:130992931-130993001	0.0000;0.0000;0.0000	6.737e-21;6.737e-21;6.737e-21	1.000e+00;1.000e+00;1.000e+00	0.9961;0.0037;0.0002	0.9945;0.0036;0.0017	s|1e1.1o2|1e1.2o2|1e2.1o1	3	3	0;1;1	chr3	+	130993001-130993932;130993001-130993941;130993001-130996043	130992931-130993001;130993932-130994015;130996043-130996269		http://genome.ucsc.edu/cgi-bin/hgTracks?db=hg38&position=chr3%3A130996269-130992931
ATP2C1	ENSG00000017260.19	ENSG00000017260.19:s:130994070-130994098	0.0000;0.0000	6.737e-21;6.737e-21	1.000e+00;1.000e+00	0.0075;0.9925	0.0002;0.9998	s|1e1.1o1|1e2.1o1	2	3	1;0	chr3	+	130994098-130995095;130994098-130996043	130994070-130994098;130995095-130995356;130996043-130996269		http://genome.ucsc.edu/cgi-bin/hgTracks?db=hg38&position=chr3%3A130996269-130994070
ATP2C1	ENSG00000017260.19	ENSG00000017260.19:s:130996043-130996269	0.0000;0.0000	6.737e-21;6.737e-21	1.000e+00;1.000e+00	0.9935;0.0065	0.9898;0.0102	s|1e1.1o2|1e1.2o2	2	2	0;0	chr3	+	130996111-130996680;130996111-130996753	130996043-130996269;130996680-130996796		http://genome.ucsc.edu/cgi-bin/hgTracks?db=hg38&position=chr3%3A130996796-130996043
ATP2C1	ENSG00000017260.19	ENSG00000017260.19:s:130996680-130996796	0.0000;0.0000	6.737e-21;6.737e-21	1.000e+00;1.000e+00	0.9973;0.0027	0.9966;0.0034	s|1e1.1o1|1e2.1o1	2	3	0;1	chr3	+	130996796-130997606;130996796-130998294	130996680-130996796;130997606-130997753;130998294-130998389		http://genome.ucsc.edu/cgi-bin/hgTracks?db=hg38&position=chr3%3A130998389-130996680
ATP2C1	ENSG00000017260.19	ENSG00000017260.19:s:130998294-130998389	0.0000;0.0000;0.0000;0.0000	6.737e-21;6.737e-21;6.737e-21;6.737e-21	1.000e+00;1.000e+00;1.000e+00;1.000e+00	0.9781;0.0035;0.0080;0.0114	0.9790;0.0011;0.0083;0.0112	s|1e1.1o2|1e1.2o2|1e2.1o1|1e3.2o2	4	4	0;1;1;1	chr3	+	130998389-130999518;130998389-130999573;130998389-131001220;130998389-131016152	130998294-130998389;130999518-130999659;131001220-131003150;131016148-131016712		http://genome.ucsc.edu/cgi-bin/hgTracks?db=hg38&position=chr3%3A131016712-130998294
ATP2C1	ENSG00000017260.19	ENSG00000017260.19:s:130999518-130999659	0.0003;-0.0003	6.837e-21;6.845e-21	9.885e-01;9.885e-01	0.9665;0.0335	0.9725;0.0275	s|1e1.1o1|1e2.2o2	2	3	0;0	chr3	+	130999659-131001220;130999659-131016152	130999518-130999659;131001220-131003150;131016148-131016712		http://genome.ucsc.edu/cgi-bin/hgTracks?db=hg38&position=chr3%3A131016712-130999518
ATP2C1	ENSG00000017260.19	ENSG00000017260.19:t:130894535-130894775	0.0088;-0.0000;-0.0080;0.0000	2.929e-02;6.737e-21;2.918e-02;6.737e-21	5.420e-01;1.000e+00;5.482e-01;1.000e+00	0.6394;0.0040;0.3546;0.0004	0.6575;0.0026;0.3397;0.0003	t|1e1.1o1|1e2.1o1|2e1.1o1|3e1.1o1	4	3	0;0;0;0	chr3	+	130894337-130894590;130894453-130894590;130894337-130894708;130894337-130894731	130893968-130894337;130894382-130894453;130894535-130894775		http://genome.ucsc.edu/cgi-bin/hgTracks?db=hg38&position=chr3%3A130894775-130893968
ATP2C1	ENSG00000017260.19	ENSG00000017260.19:t:130930416-130930526	0.0383;0.0393;-0.0829;0.0000	6.024e-03;9.429e-02;3.899e-01;6.737e-21	5.013e-01;3.555e-01;9.870e-02;1.000e+00	0.0844;0.2894;0.6262;0.0002	0.1252;0.3450;0.5331;0.0001	t|1e1.1o1|1e2.1o1|1e3.1o1|1e4.1o1	4	5	0;0;0;0	chr3	+	130850928-130930416;130894337-130930416;130894775-130930416;130930249-130930416	130850595-130850928;130893968-130894337;130894535-130894775;130929998-130930249;130930416-130930526		http://genome.ucsc.edu/cgi-bin/hgTracks?db=hg38&position=chr3%3A130930526-130850595
ATP2C1	ENSG00000017260.19	ENSG00000017260.19:t:130934622-130934711	0.0000;0.0000	6.737e-21;6.737e-21	1.000e+00;1.000e+00	0.0005;0.9995	0.0004;0.9996	t|1e1.1o1|1e2.1o1	2	3	0;0	chr3	+	130930526-130934622;130932138-130934622	130930416-130930526;130932022-130932138;130934622-130934711		http://genome.ucsc.edu/cgi-bin/hgTracks?db=hg38&position=chr3%3A130934711-130930416
ATP2C1	ENSG00000017260.19	ENSG00000017260.19:t:130940630-130940708	0.0000;0.0000;0.0000;0.0000	6.737e-21;6.737e-21;6.737e-21;6.737e-21	1.000e+00;1.000e+00;1.000e+00;1.000e+00	0.0025;0.0002;0.9971;0.0002	0.0062;0.0001;0.9936;0.0001	t|1e1.1o1|1e2.1o1|1e3.1o1|1e4.1o1	4	5	1;1;0;1	chr3	+	130932138-130940630;130934711-130940630;130937463-130940630;130939997-130940630	na-130939997;130932022-130932138;130934622-130934711;130937428-130937464;130940630-130940708		http://genome.ucsc.edu/cgi-bin/hgTracks?db=hg38&position=chr3%3A130940708-130932022
ATP2C1	ENSG00000017260.19	ENSG00000017260.19:t:130956104-130956190	0.0000;0.0000	6.737e-21;6.737e-21	1.000e+00;1.000e+00	0.9996;0.0004	0.9997;0.0003	t|1e1.1o1|1e2.1o1	2	3	0;0	chr3	+	130955080-130956104;130955883-130956104	130955012-130955080;130955743-130955883;130956104-130956190		http://genome.ucsc.edu/cgi-bin/hgTracks?db=hg38&position=chr3%3A130956190-130955012
ATP2C1	ENSG00000017260.19	ENSG00000017260.19:t:130962902-130964095	0.0000;0.0000;0.0000	6.737e-21;6.737e-21;6.737e-21	1.000e+00;1.000e+00;1.000e+00	0.9885;0.0113;0.0003	0.9939;0.0059;0.0002	t|1e1.1o1|1e2.1o1|1e3.1o1	3	4	0;1;1	chr3	+	130959341-130963971;130961595-130963971;130962525-130963971	na-130962525;130959275-130959581;130961315-130961595;130962902-130964095		http://genome.ucsc.edu/cgi-bin/hgTracks?db=hg38&position=chr3%3A130964095-130959275
ATP2C1	ENSG00000017260.19	ENSG00000017260.19:t:130967145-130967240	0.0000;-0.0000	6.737e-21;6.737e-21	1.000e+00;1.000e+00	0.9804;0.0196	0.9954;0.0046	t|1e1.1o1|1e2.1o1	2	3	0;1	chr3	+	130965045-130967145;130966313-130967145	130964948-130965045;130966183-130966313;130967145-130967240		http://genome.ucsc.edu/cgi-bin/hgTracks?db=hg38&position=chr3%3A130967240-130964948
ATP2C1	ENSG00000017260.19	ENSG00000017260.19:t:130975332-130975488	0.0023;-0.0023	7.657e-21;7.812e-15	9.072e-01;9.072e-01	0.0309;0.9691	0.0394;0.9606	t|1e1.1o1|1e2.1o1	2	3	1;0	chr3	+	130967419-130975332;130969396-130975332	130967330-130967419;130969292-130969396;130975332-130975488		http://genome.ucsc.edu/cgi-bin/hgTracks?db=hg38&position=chr3%3A130975488-130967330
ATP2C1	ENSG00000017260.19	ENSG00000017260.19:t:130980570-130980679	0.0181;-0.0417;0.0000;0.0000	1.257e-02;1.006e-04;6.737e-21;6.737e-21	5.958e-01;5.014e-01;1.000e+00;1.000e+00	0.0603;0.9227;0.0116;0.0052	0.1012;0.8852;0.0104;0.0030	t|1e1.1o1|1e2.1o1|1e3.1o1|2e2.1o1	4	4	0;0;1;1	chr3	+	130975488-130980582;130979419-130980582;130980221-130980582;130979419-130980586	130975332-130975488;130979249-130979419;130980113-130980221;130980570-130980679		http://genome.ucsc.edu/cgi-bin/hgTracks?db=hg38&position=chr3%3A130980679-130975332
ATP2C1	ENSG00000017260.19	ENSG00000017260.19:t:130992931-130993001	0.0000;0.0000;-0.0000;-0.0310;0.0060	6.737e-21;6.737e-21;6.737e-21;4.190e-09;4.184e-05	1.000e+00;1.000e+00;1.000e+00;5.438e-01;8.078e-01	0.0001;0.0117;0.0247;0.0576;0.9058	0.0001;0.0121;0.0210;0.0369;0.9318	t|1e3.1o1|2e1.1o1|2e2.1o1|2e3.1o1|2e4.1o1	5	5	0;1;1;1;0	chr3	+	130975488-130992931;130967419-130992951;130969396-130992951;130975488-130992951;130980679-130992951	130967330-130967419;130969292-130969396;130975332-130975488;130980570-130980679;130992931-130993001		http://genome.ucsc.edu/cgi-bin/hgTracks?db=hg38&position=chr3%3A130993001-130967330
ATP2C1	ENSG00000017260.19	ENSG00000017260.19:t:130996043-130996269	0.0000;0.0000;0.0000	6.737e-21;6.737e-21;6.737e-21	1.000e+00;1.000e+00;1.000e+00	0.0002;0.9970;0.0028	0.0014;0.9963;0.0023	t|1e1.1o1|1e2.1o1|1e3.1o1	3	4	1;0;1	chr3	+	130993001-130996043;130994098-130996043;130995356-130996043	130992931-130993001;130994070-130994098;130995095-130995356;130996043-130996269		http://genome.ucsc.edu/cgi-bin/hgTracks?db=hg38&position=chr3%3A130996269-130992931
ATP2C1	ENSG00000017260.19	ENSG00000017260.19:t:130998294-130998389	0.0000;0.0000	6.737e-21;6.737e-21	1.000e+00;1.000e+00	0.0024;0.9976	0.0037;0.9963	t|1e1.1o1|1e2.1o1	2	3	1;0	chr3	+	130996796-130998294;130997753-130998294	130996680-130996796;130997606-130997753;130998294-130998389		http://genome.ucsc.edu/cgi-bin/hgTracks?db=hg38&position=chr3%3A130998389-130996680
ATP2C1	ENSG00000017260.19	ENSG00000017260.19:t:131001220-131003150	0.0000;0.0000	6.737e-21;6.737e-21	1.000e+00;1.000e+00	0.0091;0.9909	0.0087;0.9913	t|1e1.1o1|1e2.1o1	2	3	1;0	chr3	+	130998389-131001220;130999659-131001220	130998294-130998389;130999518-130999659;131001220-131003150		http://genome.ucsc.edu/cgi-bin/hgTracks?db=hg38&position=chr3%3A131003150-130998294
ATP2C1	ENSG00000017260.19	ENSG00000017260.19:t:131016148-131016712	0.0000;-0.0000;-0.0096;-0.0052;0.0069	6.738e-21;6.741e-21;5.061e-04;8.608e-03;1.532e-02	9.999e-01;9.996e-01;6.839e-01;6.416e-01;6.004e-01	0.0143;0.0224;0.0592;0.3550;0.5495	0.0213;0.0214;0.0500;0.3479;0.5568	t|1e3.2o2|2e1.1o1|2e2.1o1|2e3.1o2|2e3.2o2	5	4	1;1;0;0;0	chr3	+	131001344-131016148;130998389-131016152;130999659-131016152;131001314-131016152;131001344-131016152	130998294-130998389;130999518-130999659;131001220-131003150;131016148-131016712		http://genome.ucsc.edu/cgi-bin/hgTracks?db=hg38&position=chr3%3A131016712-130998294
RUFY3	ENSG00000018189.13	ENSG00000018189.13:s:70704801-70705294	0.0001;-0.0001	6.774e-07;6.779e-07	9.970e-01;9.970e-01	0.0038;0.9962	0.0101;0.9899	s|1e1.1o1|1e2.1o1	2	3	1;0	chr4	+	70705294-70705875;70705294-70762519	70704801-70705294;70705875-na;70762519-70762692		http://genome.ucsc.edu/cgi-bin/hgTracks?db=hg38&position=chr4%3A70762692-70704801
RUFY3	ENSG00000018189.13	ENSG00000018189.13:s:70721964-70722751	0.0025;-0.0025	7.510e-03;7.510e-03	6.860e-01;6.860e-01	0.0398;0.9602	0.0448;0.9552	s|1e1.1o1|1e2.1o1	2	3	1;0	chr4	+	70722751-70741627;70722751-70762519	70721964-70722751;70741627-70741680;70762519-70762692		http://genome.ucsc.edu/cgi-bin/hgTracks?db=hg38&position=chr4%3A70762692-70721964
RUFY3	ENSG00000018189.13	ENSG00000018189.13:s:70789495-70790082	0.0001;0.0990;-0.1492;0.0151;0.0000	1.462e-07;5.058e-01;7.584e-01;2.440e-02;2.848e-08	9.959e-01;7.195e-02;1.955e-02;5.653e-01;9.980e-01	0.0009;0.1898;0.7388;0.0575;0.0052	0.0152;0.3062;0.5785;0.0872;0.0114	s|1e1.1o1|1e2.1o2|1e2.2o2|1e3.1o1|1e4.1o1	5	5	0;0;0;0;1	chr4	+	70789592-70791225;70789592-70793765;70789592-70793785;70789592-70800141;70789592-70802956	70789495-70790082;70791225-70793557;70793765-70793904;70800141-70800205;70802871-70803176		http://genome.ucsc.edu/cgi-bin/hgTracks?db=hg38&position=chr4%3A70803176-70789495
RUFY3	ENSG00000018189.13	ENSG00000018189.13:s:70794673-70794894	-0.0118;0.0103;-0.0000	9.388e-03;1.369e-02;5.644e-09	6.371e-01;6.430e-01;9.982e-01	0.0717;0.9177;0.0118	0.0484;0.9415;0.0093	s|1e1.1o1|1e2.1o1|1e3.1o1	3	4	1;0;1	chr4	+	70794894-70796663;70794894-70800141;70794894-70802956	70794673-70794894;70796663-70796746;70800141-70800205;70802871-70803176		http://genome.ucsc.edu/cgi-bin/hgTracks?db=hg38&position=chr4%3A70803176-70794673
RUFY3	ENSG00000018189.13	ENSG00000018189.13:s:70799405-70799875	-0.1840;0.1840	7.721e-01;7.721e-01	1.494e-02;1.494e-02	0.9955;0.0045	0.7513;0.2487	s|1e1.1o1|1e2.1o1	2	3	0;1	chr4	+	70799875-70800141;70799875-70802956	70799405-70799875;70800141-70800205;70802871-70803176		http://genome.ucsc.edu/cgi-bin/hgTracks?db=hg38&position=chr4%3A70803176-70799405
RUFY3	ENSG00000018189.13	ENSG00000018189.13:s:70800141-70800205	-0.0000;0.0000	6.377e-19;6.737e-21	1.000e+00;1.000e+00	0.9989;0.0011	0.9987;0.0013	s|1e1.1o1|1e2.1o1	2	3	0;0	chr4	+	70800205-70802956;70800205-70806516	70800141-70800205;70802871-70803176;70806516-70808619		http://genome.ucsc.edu/cgi-bin/hgTracks?db=hg38&position=chr4%3A70808619-70800141
RUFY3	ENSG00000018189.13	ENSG00000018189.13:s:70802871-70803176	0.0655;0.0217;-0.0422;-0.0000;-0.0385	2.530e-01;3.031e-02;2.838e-02;6.737e-21;2.522e-02	1.908e-01;5.225e-01;4.541e-01;1.000e+00;4.689e-01	0.8010;0.0508;0.0728;0.0050;0.0677	0.8860;0.0873;0.0128;0.0031;0.0152	s|1e1.1o1|1e2.1o1|2e1.1o1|2e2.1o1|3e1.1o1	5	3	0;0;1;0;0	chr4	+	70802983-70804348;70802983-70806516;70803059-70804348;70803059-70806516;70803176-70804348	70802871-70803176;70804348-70804416;70806516-70808619		http://genome.ucsc.edu/cgi-bin/hgTracks?db=hg38&position=chr4%3A70808619-70802871
RUFY3	ENSG00000018189.13	ENSG00000018189.13:t:70762519-70762692	-0.0000;0.0153;-0.0062;0.0000;-0.0017	6.737e-21;7.560e-02;5.540e-02;6.044e-10;2.083e-05	1.000e+00;4.123e-01;4.648e-01;9.997e-01;9.280e-01	0.0008;0.5189;0.4459;0.0045;0.0318	0.0008;0.5512;0.4299;0.0082;0.0102	t|1e1.1o1|1e2.1o1|1e3.1o1|1e4.1o1|1e5.1o1	5	6	0;0;0;0;0	chr4	+	70704475-70762519;70705294-70762519;70722751-70762519;70734593-70762519;70741680-70762519	70704424-70704475;70704801-70705294;70721964-70722751;70734346-70734593;70741627-70741680;70762519-70762692		http://genome.ucsc.edu/cgi-bin/hgTracks?db=hg38&position=chr4%3A70762692-70704424
RUFY3	ENSG00000018189.13	ENSG00000018189.13:t:70800141-70800205	0.0180;0.0665;0.0006;-0.1014	8.343e-03;2.998e-01;4.430e-06;5.279e-01	5.987e-01;1.598e-01;9.351e-01;6.666e-02	0.0347;0.6611;0.0283;0.2771	0.0590;0.7513;0.0293;0.1593	t|1e1.1o1|1e2.1o1|1e3.1o1|1e4.1o1	4	5	0;0;1;0	chr4	+	70789592-70800141;70794894-70800141;70796746-70800141;70799875-70800141	70789495-70790082;70794673-70794894;70796663-70796746;70799405-70799875;70800141-70800205		http://genome.ucsc.edu/cgi-bin/hgTracks?db=hg38&position=chr4%3A70800205-70789495
RUFY3	ENSG00000018189.13	ENSG00000018189.13:t:70802871-70803176	0.0000;-0.0000;0.0062;-0.0182	6.737e-21;6.737e-21;3.953e-05;1.675e-03	1.000e+00;1.000e+00;8.044e-01;6.255e-01	0.0027;0.0067;0.0005;0.9890	0.0061;0.0058;0.0428;0.9475	t|1e1.1o1|1e2.1o1|1e3.1o1|1e4.1o1	4	5	1;1;1;0	chr4	+	70789592-70802956;70794894-70802956;70799875-70802956;70800205-70802956	70789495-70790082;70794673-70794894;70799405-70799875;70800141-70800205;70802871-70803176		http://genome.ucsc.edu/cgi-bin/hgTracks?db=hg38&position=chr4%3A70803176-70789495
RUFY3	ENSG00000018189.13	ENSG00000018189.13:t:70806516-70808619	0.0000;0.0228;-0.0000;-0.0178	6.737e-21;2.879e-02;6.737e-21;2.386e-02	1.000e+00;5.206e-01;1.000e+00;5.653e-01	0.0005;0.0469;0.0050;0.9473	0.0006;0.0825;0.0030;0.9137	t|1e1.1o1|1e2.1o3|1e2.2o3|1e3.1o1	4	4	0;0;0;0	chr4	+	70800205-70806516;70802983-70806516;70803059-70806516;70804416-70806516	70800141-70800205;70802871-70803176;70804348-70804416;70806516-70808619		http://genome.ucsc.edu/cgi-bin/hgTracks?db=hg38&position=chr4%3A70808619-70800141
NCDN	ENSG00000020129.16	ENSG00000020129.16:s:35557473-35557883	0.0000;-0.0000;0.0000	6.737e-21;6.737e-21;6.737e-21	1.000e+00;1.000e+00;1.000e+00	0.9855;0.0142;0.0003	0.9840;0.0158;0.0002	s|1e1.1o2|1e1.2o2|1e2.2o2	3	3	0;1;0	chr1	+	35557883-35558156;35557883-35558224;35557883-35559107	35557473-35557883;35558156-35558484;35559077-35559247		http://genome.ucsc.edu/cgi-bin/hgTracks?db=hg38&position=chr1%3A35559247-35557473
NCDN	ENSG00000020129.16	ENSG00000020129.16:s:35559077-35559247	0.0000;0.0000;0.0000	6.737e-21;6.737e-21;6.737e-21	1.000e+00;1.000e+00;1.000e+00	0.0167;0.0044;0.9781	0.0041;0.0040;0.9925	s|1e1.1o1|1e2.1o2|1e2.2o2	3	3	1;1;0	chr1	+	35559247-35559887;35559247-35560310;35559247-35560326	35559077-35559247;35559887-na;35560310-35561294		http://genome.ucsc.edu/cgi-bin/hgTracks?db=hg38&position=chr1%3A35561294-35559077
NCDN	ENSG00000020129.16	ENSG00000020129.16:s:35560310-35561294	0.0000;0.0000;0.0000;0.0000	6.737e-21;6.737e-21;6.737e-21;6.737e-21	1.000e+00;1.000e+00;1.000e+00;1.000e+00	0.9723;0.0049;0.0083;0.0139	0.9793;0.0107;0.0047;0.0073	s|1e1.1o1|1e2.1o1|1e3.1o1|1e4.1o1	4	5	0;1;1;1	chr1	+	35561294-35562392;35561294-35562792;35561294-35563202;35561294-35563767	35560310-35561294;35562392-35562633;35562792-35562880;35563202-35563426;35563767-35563909		http://genome.ucsc.edu/cgi-bin/hgTracks?db=hg38&position=chr1%3A35563909-35560310
NCDN	ENSG00000020129.16	ENSG00000020129.16:s:35562392-35562633	-0.0000;-0.0006;0.0000	6.737e-21;9.963e-20;6.737e-21	1.000e+00;9.571e-01;1.000e+00	0.0219;0.9668;0.0116	0.0229;0.9617;0.0160	s|1e1.1o1|1e2.1o1|1e3.1o1	3	4	1;0;1	chr1	+	35562633-35562792;35562633-35563202;35562633-35563767	35562392-35562633;35562792-35562880;35563202-35563426;35563767-35563909		http://genome.ucsc.edu/cgi-bin/hgTracks?db=hg38&position=chr1%3A35563909-35562392
NCDN	ENSG00000020129.16	ENSG00000020129.16:s:35563767-35563909	0.0000;0.0000;0.0000	6.737e-21;6.737e-21;6.737e-21	1.000e+00;1.000e+00;1.000e+00	0.9886;0.0014;0.0102	0.9967;0.0015;0.0020	s|1e1.1o2|1e1.2o2|1e2.1o1	3	3	0;1;0	chr1	+	35563909-35565227;35563909-35566708;35563909-35566823	35563767-35563909;35565227-35566779;35566823-35567274		http://genome.ucsc.edu/cgi-bin/hgTracks?db=hg38&position=chr1%3A35567274-35563767
NCDN	ENSG00000020129.16	ENSG00000020129.16:t:35559077-35559247	0.0000;0.0000;-0.0000;0.0000;-0.0058	6.737e-21;6.737e-21;3.739e-11;6.737e-21;9.264e-21	1.000e+00;1.000e+00;9.314e-01;1.000e+00;8.038e-01	0.0070;0.0001;0.9384;0.0068;0.0472	0.0105;0.0001;0.9396;0.0098;0.0405	t|1e2.1o2|2e1.1o1|2e2.1o2|2e2.2o2|2e3.1o1	5	4	1;0;0;0;0	chr1	+	35558223-35559077;35557883-35559107;35558223-35559107;35558484-35559107;35558685-35559107	35557473-35557883;35558156-35558484;35558506-35558685;35559077-35559247		http://genome.ucsc.edu/cgi-bin/hgTracks?db=hg38&position=chr1%3A35559247-35557473
NCDN	ENSG00000020129.16	ENSG00000020129.16:t:35562792-35562880	0.0882;-0.0882	4.152e-01;4.152e-01	8.026e-02;8.026e-02	0.2171;0.7829	0.3470;0.6530	t|1e1.1o1|1e2.1o1	2	3	1;1	chr1	+	35561294-35562792;35562633-35562792	35560310-35561294;35562392-35562633;35562792-35562880		http://genome.ucsc.edu/cgi-bin/hgTracks?db=hg38&position=chr1%3A35562880-35560310
NCDN	ENSG00000020129.16	ENSG00000020129.16:t:35563202-35563426	0.0000;0.0001;-0.0000	6.737e-21;6.770e-21;6.737e-21	1.000e+00;9.962e-01;1.000e+00	0.0088;0.9651;0.0255	0.0053;0.9698;0.0251	t|1e1.1o1|1e2.1o1|1e3.1o1	3	4	1;0;1	chr1	+	35561294-35563202;35562633-35563202;35562880-35563202	35560310-35561294;35562392-35562633;35562792-35562880;35563202-35563426		http://genome.ucsc.edu/cgi-bin/hgTracks?db=hg38&position=chr1%3A35563426-35560310
NCDN	ENSG00000020129.16	ENSG00000020129.16:t:35563767-35563909	-0.0000;0.0000;-0.0000	6.737e-21;6.737e-21;6.756e-21	1.000e+00;1.000e+00;9.985e-01	0.0173;0.0138;0.9686	0.0099;0.0188;0.9714	t|1e1.1o1|1e2.1o1|1e3.1o1	3	4	1;1;0	chr1	+	35561294-35563767;35562633-35563767;35563426-35563767	35560310-35561294;35562392-35562633;35563202-35563426;35563767-35563909		http://genome.ucsc.edu/cgi-bin/hgTracks?db=hg38&position=chr1%3A35563909-35560310
RTF2	ENSG00000022277.12	ENSG00000022277.12:s:56468585-56468766	0.0000;-0.0001;0.0000;0.0000;0.0087	6.737e-21;6.761e-21;6.737e-21;6.737e-21;1.012e-20	1.000e+00;9.974e-01;1.000e+00;1.000e+00;7.490e-01	0.0001;0.0355;0.0062;0.0062;0.9521	0.0000;0.0294;0.0040;0.0077;0.9595	s|1e1.1o2|1e1.2o2|1e2.1o1|1e3.1o1|1e4.1o1	5	5	1;0;0;0;0	chr20	+	56468766-56470271;56468766-56470600;56468766-56471614;56468766-56472326;56468766-56473301	56468585-56468766;56470271-56470941;56471614-56471669;56472326-56472415;56473301-56473395		http://genome.ucsc.edu/cgi-bin/hgTracks?db=hg38&position=chr20%3A56473395-56468585
RTF2	ENSG00000022277.12	ENSG00000022277.12:s:56471614-56471669	0.0755;-0.0755	3.478e-01;3.478e-01	1.052e-01;1.052e-01	0.5257;0.4743	0.6186;0.3814	s|1e1.1o1|1e2.1o1	2	3	0;1	chr20	+	56471669-56472326;56471669-56473301	56471614-56471669;56472326-56472415;56473301-56473395		http://genome.ucsc.edu/cgi-bin/hgTracks?db=hg38&position=chr20%3A56473395-56471614
RTF2	ENSG00000022277.12	ENSG00000022277.12:s:56474678-56474901	0.0000;0.0000	6.737e-21;6.737e-21	1.000e+00;1.000e+00	0.9996;0.0004	0.9999;0.0001	s|1e1.1o1|2e1.1o1	2	2	0;1	chr20	+	56474771-56476985;56474901-56476985	56474678-56474901;56476985-56477124		http://genome.ucsc.edu/cgi-bin/hgTracks?db=hg38&position=chr20%3A56477124-56474678
RTF2	ENSG00000022277.12	ENSG00000022277.12:s:56476985-56477124	0.0000;0.0000	6.737e-21;6.737e-21	1.000e+00;1.000e+00	0.9964;0.0036	0.9975;0.0025	s|1e1.1o1|1e2.2o2	2	3	0;1	chr20	+	56477124-56484111;56477124-56513369	56476985-56477124;56484111-56484189;56513315-56513428		http://genome.ucsc.edu/cgi-bin/hgTracks?db=hg38&position=chr20%3A56513428-56476985
RTF2	ENSG00000022277.12	ENSG00000022277.12:s:56484111-56484189	0.0000;0.0000;0.0000;0.0000;0.0000;0.0000	6.737e-21;6.737e-21;6.737e-21;6.737e-21;6.737e-21;6.737e-21	1.000e+00;1.000e+00;1.000e+00;1.000e+00;1.000e+00;1.000e+00	0.0000;0.0047;0.0006;0.0008;0.9908;0.0031	0.0003;0.0023;0.0011;0.0036;0.9894;0.0036	s|1e1.1o1|1e2.1o2|1e2.2o2|1e3.1o1|1e4.1o2|1e5.2o2	6	6	1;1;1;1;0;1	chr20	+	56484189-56491516;56484189-56497500;56484189-56497521;56484189-56504240;56484189-56513315;56484189-56516935	56484111-56484189;56491516-na;56497500-56497622;56504240-na;56513315-56513428;56515616-56516989		http://genome.ucsc.edu/cgi-bin/hgTracks?db=hg38&position=chr20%3A56516989-56484111
RTF2	ENSG00000022277.12	ENSG00000022277.12:s:56513315-56513428	0.0093;-0.0093	1.170e-20;1.198e-20	6.870e-01;6.870e-01	0.9507;0.0493	0.9555;0.0445	s|1e1.2o2|1e2.1o2	2	3	0;0	chr20	+	56513428-56516935;56513428-56517106	56513315-56513428;56515616-56516989;56517106-56517201		http://genome.ucsc.edu/cgi-bin/hgTracks?db=hg38&position=chr20%3A56517201-56513315
RTF2	ENSG00000022277.12	ENSG00000022277.12:t:56472326-56472415	0.0919;-0.0919	4.441e-01;4.441e-01	7.814e-02;7.814e-02	0.2425;0.7575	0.3583;0.6417	t|1e1.1o1|1e2.1o1	2	3	0;0	chr20	+	56468766-56472326;56471669-56472326	56468585-56468766;56471614-56471669;56472326-56472415		http://genome.ucsc.edu/cgi-bin/hgTracks?db=hg38&position=chr20%3A56472415-56468585
RTF2	ENSG00000022277.12	ENSG00000022277.12:t:56473301-56473395	0.0340;0.0000;-0.0001	4.441e-16;6.737e-21;6.777e-21	5.301e-01;1.000e+00;9.957e-01	0.9436;0.0185;0.0377	0.9645;0.0078;0.0269	t|1e1.1o1|1e2.1o1|1e3.1o1	3	4	0;1;0	chr20	+	56468766-56473301;56471669-56473301;56472415-56473301	56468585-56468766;56471614-56471669;56472326-56472415;56473301-56473395		http://genome.ucsc.edu/cgi-bin/hgTracks?db=hg38&position=chr20%3A56473395-56468585
RTF2	ENSG00000022277.12	ENSG00000022277.12:t:56513315-56513428	0.0000;0.0000;0.0000;0.0000	6.737e-21;6.737e-21;6.737e-21;6.737e-21	1.000e+00;1.000e+00;1.000e+00;1.000e+00	0.9879;0.0071;0.0019;0.0036	0.9939;0.0032;0.0005;0.0024	t|1e2.1o1|1e3.1o1|1e4.1o1|2e1.1o1	4	5	0;1;1;1	chr20	+	56484189-56513315;56497622-56513315;56512975-56513315;56477124-56513369	na-56512975;56476985-56477124;56484111-56484189;56497500-56497622;56513315-56513428		http://genome.ucsc.edu/cgi-bin/hgTracks?db=hg38&position=chr20%3A56513428-56476985
RTF2	ENSG00000022277.12	ENSG00000022277.12:t:56515616-56516989	0.0000;0.0000;0.0000	6.737e-21;6.737e-21;6.737e-21	1.000e+00;1.000e+00;1.000e+00	0.0001;0.0029;0.9970	0.0010;0.0035;0.9953	t|1e3.1o1|2e1.1o1|2e2.1o1	3	4	1;1;0	chr20	+	56515595-56515616;56484189-56516935;56513428-56516935	na-56515595;56484111-56484189;56513315-56513428;56515616-56516989		http://genome.ucsc.edu/cgi-bin/hgTracks?db=hg38&position=chr20%3A56516989-56484111
RTF2	ENSG00000022277.12	ENSG00000022277.12:t:56517106-56517201	-0.0050;0.0203;0.0000	8.979e-21;1.443e-15;6.737e-21	8.198e-01;6.059e-01;1.000e+00	0.0464;0.9416;0.0122	0.0419;0.9523;0.0068	t|1e1.1o1|1e2.1o1|2e2.1o1	3	3	0;0;1	chr20	+	56513428-56517106;56516989-56517106;56516989-56517109	56513315-56513428;56515616-56516989;56517106-56517201		http://genome.ucsc.edu/cgi-bin/hgTracks?db=hg38&position=chr20%3A56517201-56513315
SLC45A4	ENSG00000022567.9	ENSG00000022567.9:s:141253989-141254629	0.1114;-0.1114	5.247e-01;5.247e-01	5.475e-02;5.475e-02	0.7255;0.2745	0.8663;0.1337	s|1e1.1o1|1e2.1o1	2	3	0;1	chr8	-	141221765-141253989;141219829-141253989	141219650-141219829;141221577-141221765;141253989-141254629		http://genome.ucsc.edu/cgi-bin/hgTracks?db=hg38&position=chr8%3A141254629-141219650
SLC45A4	ENSG00000022567.9	ENSG00000022567.9:s:141308096-141308305	0.0353;-0.0060;-0.0002;-0.0439;0.0216	5.442e-02;1.381e-03;2.074e-04;2.299e-01;1.347e-01	4.277e-01;7.996e-01;9.143e-01;2.034e-01;3.063e-01	0.0194;0.0361;0.0174;0.8176;0.0939	0.0741;0.0078;0.0181;0.7516;0.1431	s|1e1.1o1|1e2.1o1|1e3.1o1|1e4.1o1|1e5.1o1	5	6	1;1;1;0;0	chr8	-	141307217-141308096;141300145-141308096;141296327-141308096;141254629-141308096;141221765-141308096	na-141300145;141221577-141221765;141253989-141254629;141296206-141296327;141307140-141307217;141308096-141308305		http://genome.ucsc.edu/cgi-bin/hgTracks?db=hg38&position=chr8%3A141308305-141221577
SLC45A4	ENSG00000022567.9	ENSG00000022567.9:t:141219650-141219829	-0.0670;0.0670	3.301e-01;3.301e-01	1.311e-01;1.311e-01	0.2526;0.7474	0.1401;0.8599	t|1e1.1o1|1e2.1o1	2	3	1;0	chr8	-	141219829-141253989;141219829-141221577	141219650-141219829;141221577-141221765;141253989-141254629		http://genome.ucsc.edu/cgi-bin/hgTracks?db=hg38&position=chr8%3A141254629-141219650
SLC45A4	ENSG00000022567.9	ENSG00000022567.9:t:141221577-141221765	0.0263;-0.0248;-0.0000;-0.0000	2.114e-01;2.054e-01;2.912e-06;2.912e-06	2.140e-01;2.195e-01;9.985e-01;9.985e-01	0.2082;0.7855;0.0034;0.0034	0.2549;0.7403;0.0025;0.0025	t|1e1.1o1|1e2.1o1|1e3.1o1|1e4.1o1	4	5	0;0;0;0	chr8	-	141221765-141308096;141221765-141253989;141221765-141230079;141221765-141228179	141221577-141221765;141228179-141228574;141230079-141230348;141253989-141254629;141308096-141308305		http://genome.ucsc.edu/cgi-bin/hgTracks?db=hg38&position=chr8%3A141308305-141221577
SLC45A4	ENSG00000022567.9	ENSG00000022567.9:t:141253989-141254629	-0.0411;0.0403;-0.0000	1.056e-01;9.907e-02;2.430e-08	3.402e-01;3.503e-01;9.998e-01	0.9790;0.0184;0.0027	0.9149;0.0826;0.0023	t|1e1.1o1|1e2.1o1|1e3.1o1	3	4	0;1;1	chr8	-	141254629-141308096;141254629-141307140;141254629-141296206	141253989-141254629;141296206-141296327;141307140-141307217;141308096-141308305		http://genome.ucsc.edu/cgi-bin/hgTracks?db=hg38&position=chr8%3A141308305-141253989
ZNF839	ENSG00000022976.15	ENSG00000022976.15:s:102319751-102320053	0.0074;0.0736;-0.0620;-0.0073	1.624e-02;3.272e-01;2.833e-01;1.268e-03	6.124e-01;1.425e-01;1.681e-01;7.527e-01	0.0868;0.0858;0.7754;0.0426	0.1019;0.1791;0.6918;0.0253	s|1e1.1o1|1e2.1o1|1e3.1o2|1e3.2o2	4	4	1;1;0;1	chr14	+	102320053-102320345;102320053-102322233;102320053-102325985;102320053-102325992	102319751-102320053;102320345-102320477;102322233-102322334;102325985-102326887		http://genome.ucsc.edu/cgi-bin/hgTracks?db=hg38&position=chr14%3A102326887-102319751
ZNF839	ENSG00000022976.15	ENSG00000022976.15:s:102322233-102322334	0.0334;-0.0334	1.995e-01;1.995e-01	2.138e-01;2.138e-01	0.1999;0.8001	0.2507;0.7493	s|1e1.1o2|1e2.1o2	2	3	1;1	chr14	+	102322334-102322620;102322334-102325985	102322233-102322334;102322620-102322842;102325985-102326887		http://genome.ucsc.edu/cgi-bin/hgTracks?db=hg38&position=chr14%3A102326887-102322233
ZNF839	ENSG00000022976.15	ENSG00000022976.15:s:102325985-102326887	-0.0007;0.0007	1.304e-07;1.304e-07	9.690e-01;9.690e-01	0.9986;0.0014	0.9703;0.0297	s|1e1.1o1|1e2.1o1	2	3	0;0	chr14	+	102326887-102331622;102326887-102334554	102325985-102326887;102331522-102331846;102334554-102334646		http://genome.ucsc.edu/cgi-bin/hgTracks?db=hg38&position=chr14%3A102334646-102325985
ZNF839	ENSG00000022976.15	ENSG00000022976.15:s:102334554-102334646	0.0244;-0.0244	2.880e-02;2.880e-02	5.104e-01;5.104e-01	0.9219;0.0781	0.9542;0.0458	s|1e1.1o1|1e2.1o1	2	3	0;0	chr14	+	102334646-102335689;102334646-102338816	102334554-102334646;102334933-102335838;102338816-102338953		http://genome.ucsc.edu/cgi-bin/hgTracks?db=hg38&position=chr14%3A102338953-102334554
ZNF839	ENSG00000022976.15	ENSG00000022976.15:s:102334933-102335838	0.0149;-0.0149	6.451e-03;6.451e-03	6.257e-01;6.257e-01	0.0485;0.9515	0.0723;0.9277	s|1e1.1o1|1e2.1o1	2	3	0;0	chr14	+	102335838-102336635;102335838-102338816	102334933-102335838;102336635-102336719;102338816-102338953		http://genome.ucsc.edu/cgi-bin/hgTracks?db=hg38&position=chr14%3A102338953-102334933
ZNF839	ENSG00000022976.15	ENSG00000022976.15:s:102339094-102339229	0.0010;-0.0000;0.0007;-0.0000	2.784e-02;6.737e-21;2.088e-02;6.737e-21	5.582e-01;1.000e+00;5.820e-01;1.000e+00	0.5463;0.0041;0.4361;0.0120	0.5451;0.0051;0.4413;0.0095	s|1e1.1o2|1e1.2o2|1e2.1o1|2e1.1o2	4	3	0;0;0;0	chr14	+	102339223-102341323;102339223-102341520;102339223-102342103;102339229-102341323	102339094-102339229;102341323-102341976;102342103-102342702		http://genome.ucsc.edu/cgi-bin/hgTracks?db=hg38&position=chr14%3A102342702-102339094
ZNF839	ENSG00000022976.15	ENSG00000022976.15:t:102325985-102326887	0.0019;-0.0000;0.0108;-0.0046;-0.0022;-0.0018;-0.0010	1.061e-05;6.737e-21;6.441e-02;2.693e-02;1.501e-02;3.292e-03;1.664e-06	9.224e-01;1.000e+00;4.396e-01;5.616e-01;6.241e-01;7.081e-01;9.482e-01	0.0169;0.0036;0.5406;0.1879;0.1233;0.0950;0.0285	0.0335;0.0005;0.5594;0.1811;0.1161;0.0911;0.0199	t|1e1.1o1|1e2.1o1|1e3.1o1|1e4.1o1|1e5.1o1|1e6.1o1|2e3.1o1	7	7	0;0;0;1;1;1;1	chr14	+	102317666-102325985;102319518-102325985;102320053-102325985;102322334-102325985;102322842-102325985;102325705-102325985;102320053-102325992	na-102325705;102317377-102317666;102319298-102319518;102319751-102320053;102322233-102322334;102322620-102322842;102325985-102326887		http://genome.ucsc.edu/cgi-bin/hgTracks?db=hg38&position=chr14%3A102326887-102317377
ZNF839	ENSG00000022976.15	ENSG00000022976.15:t:102334554-102334646	0.0002;-0.0002	5.058e-09;5.182e-09	9.904e-01;9.904e-01	0.0012;0.9988	0.0248;0.9752	t|1e1.1o1|1e2.1o1	2	3	0;0	chr14	+	102326887-102334554;102331846-102334554	102325985-102326887;102331522-102331846;102334554-102334646		http://genome.ucsc.edu/cgi-bin/hgTracks?db=hg38&position=chr14%3A102334646-102325985
ZNF839	ENSG00000022976.15	ENSG00000022976.15:t:102338816-102338953	-0.0272;0.0378;0.0050;-0.0065	2.040e-02;1.121e-01;8.164e-03;8.388e-05	5.156e-01;3.305e-01;6.749e-01;7.978e-01	0.0724;0.7957;0.0888;0.0419	0.0389;0.8496;0.0930;0.0137	t|1e1.1o1|1e2.1o1|1e3.1o1|1e4.1o1	4	5	0;0;0;0	chr14	+	102334646-102338816;102335838-102338816;102336719-102338816;102337726-102338816	102334554-102334646;102334933-102335838;102336635-102336719;102336917-102337726;102338816-102338953		http://genome.ucsc.edu/cgi-bin/hgTracks?db=hg38&position=chr14%3A102338953-102334554
AKAP11	ENSG00000023516.9	ENSG00000023516.9:s:42272152-42272228	-0.0094;0.0094	4.025e-02;4.025e-02	5.172e-01;5.172e-01	0.8610;0.1390	0.8472;0.1528	s|1e1.1o1|1e2.1o1	2	3	0;1	chr13	+	42272228-42285986;42272228-42286300	42272152-42272228;42285986-42286035;42286300-42286399		http://genome.ucsc.edu/cgi-bin/hgTracks?db=hg38&position=chr13%3A42286399-42272152
AKAP11	ENSG00000023516.9	ENSG00000023516.9:s:42292385-42292501	-0.0002;0.0002	9.310e-07;9.314e-07	9.905e-01;9.905e-01	0.0171;0.9829	0.0178;0.9822	s|1e1.1o1|1e2.1o1	2	3	1;0	chr13	+	42292501-42295075;42292501-42295695	42292385-42292501;42295075-42295274;42295695-42295742		http://genome.ucsc.edu/cgi-bin/hgTracks?db=hg38&position=chr13%3A42295742-42292385
AKAP11	ENSG00000023516.9	ENSG00000023516.9:s:42295695-42295742	0.0854;-0.0854	4.302e-01;4.302e-01	9.635e-02;9.635e-02	0.5648;0.4352	0.6630;0.3370	s|1e1.1o1|1e2.1o1	2	3	0;1	chr13	+	42295742-42297048;42295742-42298533	42295695-42295742;42297048-42297182;42298533-42298797		http://genome.ucsc.edu/cgi-bin/hgTracks?db=hg38&position=chr13%3A42298797-42295695
AKAP11	ENSG00000023516.9	ENSG00000023516.9:s:42308454-42308609	0.0001;-0.0062;0.0000	2.640e-02;3.077e-02;6.737e-21	5.583e-01;5.389e-01;1.000e+00	0.3418;0.6556;0.0019	0.3401;0.6447;0.0108	s|1e1.1o1|1e2.1o1|1e3.1o1	3	4	0;1;1	chr13	+	42308609-42313047;42308609-42313894;42308609-42319088	42308454-42308609;42313047-42313130;42313894-42313940;42319088-42323261		http://genome.ucsc.edu/cgi-bin/hgTracks?db=hg38&position=chr13%3A42323261-42308454
AKAP11	ENSG00000023516.9	ENSG00000023516.9:s:42313894-42313940	0.0479;-0.0479	1.527e-01;1.527e-01	2.701e-01;2.701e-01	0.8488;0.1512	0.9091;0.0909	s|1e1.1o1|1e2.1o1	2	3	0;1	chr13	+	42313940-42317528;42313940-42319088	42313894-42313940;42317528-42317688;42319088-42323261		http://genome.ucsc.edu/cgi-bin/hgTracks?db=hg38&position=chr13%3A42323261-42313894
AKAP11	ENSG00000023516.9	ENSG00000023516.9:t:42285986-42286035	0.0371;0.0044;-0.0386	1.187e-01;3.556e-02;1.612e-01	3.268e-01;5.351e-01;2.740e-01	0.0685;0.1208;0.8112	0.1222;0.1274;0.7538	t|1e1.1o1|1e2.1o1|1e3.1o1	3	4	1;1;0	chr13	+	42271764-42285986;42272083-42285986;42272228-42285986	na-42271764;na-42272083;42272152-42272228;42285986-42286035		http://genome.ucsc.edu/cgi-bin/hgTracks?db=hg38&position=chr13%3A42286035-42271754
AKAP11	ENSG00000023516.9	ENSG00000023516.9:t:42286300-42286399	-0.0035;0.0018;0.0026	4.636e-03;4.931e-03;1.307e-02	6.734e-01;7.521e-01;6.484e-01	0.1032;0.0802;0.8196	0.0961;0.0773;0.8212	t|1e1.1o1|1e2.1o1|1e3.1o1	3	4	1;1;0	chr13	+	42271764-42286300;42272228-42286300;42286035-42286300	na-42271764;42272152-42272228;42285986-42286035;42286300-42286399		http://genome.ucsc.edu/cgi-bin/hgTracks?db=hg38&position=chr13%3A42286399-42271754
AKAP11	ENSG00000023516.9	ENSG00000023516.9:t:42295695-42295742	0.0037;-0.0037	6.725e-05;6.725e-05	8.682e-01;8.682e-01	0.9626;0.0374	0.9882;0.0118	t|1e1.1o1|1e2.1o1	2	3	0;1	chr13	+	42292501-42295695;42295274-42295695	42292385-42292501;42295075-42295274;42295695-42295742		http://genome.ucsc.edu/cgi-bin/hgTracks?db=hg38&position=chr13%3A42295742-42292385
AKAP11	ENSG00000023516.9	ENSG00000023516.9:t:42298533-42298797	-0.0228;0.0228	7.286e-02;7.286e-02	4.140e-01;4.140e-01	0.3390;0.6610	0.2937;0.7063	t|1e1.1o1|1e2.1o1	2	3	1;0	chr13	+	42295742-42298533;42297182-42298533	42295695-42295742;42297048-42297182;42298533-42298797		http://genome.ucsc.edu/cgi-bin/hgTracks?db=hg38&position=chr13%3A42298797-42295695
AKAP11	ENSG00000023516.9	ENSG00000023516.9:t:42313894-42313940	-0.0114;0.0114	3.044e-02;3.044e-02	5.541e-01;5.541e-01	0.6898;0.3102	0.6766;0.3234	t|1e1.1o1|1e2.1o1	2	3	1;0	chr13	+	42308609-42313894;42313130-42313894	42308454-42308609;42313047-42313130;42313894-42313940		http://genome.ucsc.edu/cgi-bin/hgTracks?db=hg38&position=chr13%3A42313940-42308454
AKAP11	ENSG00000023516.9	ENSG00000023516.9:t:42319088-42323261	0.0000;-0.0250;0.0162	6.737e-21;4.823e-02;2.290e-02	1.000e+00;4.638e-01;5.553e-01	0.0022;0.1549;0.8436	0.0152;0.1116;0.8687	t|1e1.1o1|1e2.1o1|1e3.1o1	3	4	1;1;0	chr13	+	42308609-42319088;42313940-42319088;42317688-42319088	42308454-42308609;42313894-42313940;42317528-42317688;42319088-42323261		http://genome.ucsc.edu/cgi-bin/hgTracks?db=hg38&position=chr13%3A42323261-42308454
PLEKHO1	ENSG00000023902.14	ENSG00000023902.14:s:150150607-150151058	0.0000;0.0000;-0.0000;0.0000	6.737e-21;1.706e-15;6.737e-21;6.737e-21	1.000e+00;1.000e+00;1.000e+00;1.000e+00	0.0005;0.9919;0.0070;0.0005	0.0006;0.9956;0.0031;0.0006	s|1e1.1o1|1e2.1o1|1e3.2o2|1e4.1o1	4	5	0;0;1;1	chr1	+	150151058-150152761;150151058-150156066;150151058-150156911;150151058-150158819	150150607-150151058;150152761-150153023;150153483-150156206;150156859-150157015;150158819-150159324		http://genome.ucsc.edu/cgi-bin/hgTracks?db=hg38&position=chr1%3A150159324-150150607
PLEKHO1	ENSG00000023902.14	ENSG00000023902.14:s:150156859-150157015	0.0000;0.0000;-0.0000	6.737e-21;1.110e-16;6.737e-21	1.000e+00;1.000e+00;1.000e+00	0.0024;0.9869;0.0094	0.0005;0.9951;0.0044	s|1e1.1o2|1e1.2o2|1e2.1o1	3	3	0;0;0	chr1	+	150157015-150157372;150157015-150157385;150157015-150158819	150156859-150157015;150157372-150157486;150158819-150159324		http://genome.ucsc.edu/cgi-bin/hgTracks?db=hg38&position=chr1%3A150159324-150156859
PLEKHO1	ENSG00000023902.14	ENSG00000023902.14:t:150150607-150151058	-0.0180;0.0180	3.133e-03;3.133e-03	6.075e-01;6.075e-01	0.0650;0.9350	0.0441;0.9559	t|1e1.1o1|1e2.1o1	2	3	0;0	chr1	+	150149786-150150912;150150287-150150912	150149183-150149786;150149916-150150287;150150607-150151058		http://genome.ucsc.edu/cgi-bin/hgTracks?db=hg38&position=chr1%3A150151058-150149183
PLEKHO1	ENSG00000023902.14	ENSG00000023902.14:t:150156859-150157015	0.0012;0.0000;-0.0015	4.191e-08;6.737e-21;5.427e-08	9.523e-01;1.000e+00;9.408e-01	0.0138;0.0052;0.9822	0.0316;0.0019;0.9652	t|1e2.1o1|2e1.1o1|2e2.1o1	3	3	1;1;0	chr1	+	150156206-150156859;150151058-150156911;150156206-150156911	150150607-150151058;150153483-150156206;150156859-150157015		http://genome.ucsc.edu/cgi-bin/hgTracks?db=hg38&position=chr1%3A150157015-150150607
PLEKHO1	ENSG00000023902.14	ENSG00000023902.14:t:150158819-150159324	0.0000;-0.0000;0.0000	6.737e-21;6.739e-21;1.146e-12	1.000e+00;9.999e-01;9.998e-01	0.0007;0.0113;0.9880	0.0007;0.0059;0.9934	t|1e1.1o1|1e2.1o1|1e3.1o1	3	4	1;0;0	chr1	+	150151058-150158819;150157015-150158819;150157486-150158819	150150607-150151058;150156859-150157015;150157372-150157486;150158819-150159324		http://genome.ucsc.edu/cgi-bin/hgTracks?db=hg38&position=chr1%3A150159324-150150607
UBR2	ENSG00000024048.10	ENSG00000024048.10:s:42564062-42564531	0.0101;-0.0101	4.902e-04;4.902e-04	7.260e-01;7.260e-01	0.9488;0.0512	0.9835;0.0165	s|1e1.1o1|2e1.1o1	2	2	0;1	chr6	+	42564397-42573734;42564531-42573734	42564062-42564531;42573734-42573993		http://genome.ucsc.edu/cgi-bin/hgTracks?db=hg38&position=chr6%3A42573993-42564062
UBR2	ENSG00000024048.10	ENSG00000024048.10:s:42573734-42573993	0.0068;-0.0068	1.011e-03;1.011e-03	7.872e-01;7.872e-01	0.9638;0.0362	0.9910;0.0090	s|1e1.1o1|1e2.1o1	2	3	0;1	chr6	+	42573993-42592151;42573993-42603588	42573734-42573993;42592151-42592229;42603588-42603718		http://genome.ucsc.edu/cgi-bin/hgTracks?db=hg38&position=chr6%3A42603718-42573734
UBR2	ENSG00000024048.10	ENSG00000024048.10:s:42606589-42606651	0.0000;-0.0000	8.843e-10;7.571e-10	9.993e-01;9.993e-01	0.9875;0.0125	0.9938;0.0062	s|1e1.1o2|1e1.2o2	2	2	0;1	chr6	+	42606651-42612171;42606651-42612173	42606589-42606651;42612171-42612291		http://genome.ucsc.edu/cgi-bin/hgTracks?db=hg38&position=chr6%3A42612291-42606589
[truncated: 121,713 more rows]

## Sheet: Luc_CTRL-KO_vs_Luc_TRA2B-KO
gene_name	gene_id	lsv_id	mean_dpsi_per_lsv_junction	probability_changing	probability_non_changing	LN229-Luc_CTRL-KO_mean_psi	LN229-Luc_TRA2B-KO_mean_psi	lsv_type	num_junctions	num_exons	de_novo_junctions	seqid	strand	junctions_coords	exons_coords	ir_coords	ucsc_lsv_link
[truncated: 122,702 more rows]

[truncated: 2 more sheets: Luc_CTRL-KO_vs_TRA2B_CTRL-KO, Luc_CTRL-KO_vs_TRA2B_TRA2A-KO]
