# Supplementary material for: Incomplete paralog compensation generates selective dependency on TRA2A in cancer
Source: PLoS Genet. 2025 May 14;21(5):e1011685. doi: 10.1371/journal.pgen.1011685 (PMC12077678; doi:10.1371/journal.pgen.1011685)
Supplement: S6 Table — (XLSX) [file pgen.1011685.s012.xlsx]

## Sheet: Key
Sheet	Description
Luc_CTRL-KO_vs_Luc_TRA2A-KO	Voila TSV output from MAJIQ dPSI output comparing TRA2A knockout in Luciferase-expressing cells (Luc_TRA2A-KO) to control knockout in Luciferase-expressing cells (Luc_CTRL-KO) in LN319 cells
Luc_CTRL-KO_vs_Luc_TRA2B-KO	Voila TSV output from MAJIQ dPSI output comparing TRA2B knockout in Luciferase-expressing cells (Luc_TRA2B-KO) to control knockout in Luciferase-expressing cells (Luc_CTRL-KO) in LN319 cells
Luc_CTRL-KO_vs_TRA2B_CTRL-KO	Voila TSV output from MAJIQ dPSI output comparing control knockout in TRA2B-overexpressing cells (TRA2B_CTRL-KO) to control knockout in Luciferase-expressing cells (Luc_CTRL-KO) in LN319 cells
Luc_CTRL-KO_vs_TRA2B_TRA2A-KO	Voila TSV output from MAJIQ dPSI output comparing TRA2A knockout in TRA2B-overexpressing cells (TRA2B_TRA2A-KO) to control knockout in Luciferase-expressing cells (Luc_CTRL-KO) in LN319 cells

## Sheet: Luc_CTRL-KO_vs_Luc_TRA2A-KO
gene_name	gene_id	lsv_id	mean_dpsi_per_lsv_junction	probability_changing	probability_non_changing	LN319-Luc_CTRL-KO_mean_psi	LN319-Luc_TRA2A-KO_mean_psi	lsv_type	num_junctions	num_exons	de_novo_junctions	seqid	strand	junctions_coords	exons_coords	ir_coords	ucsc_lsv_link
DPM1	ENSG00000000419.12	ENSG00000000419.12:s:50940865-50940958	0.0000;0.0000	7.165e-21;7.165e-21	1.000e+00;1.000e+00	0.0031;0.9969	0.0007;0.9993	s|1e1.1o1|1e2.1o1	2	3	1;0	chr20	-	50939940-50940865;50936262-50940865	na-50939940;50936148-50936262;50940865-50940958		http://genome.ucsc.edu/cgi-bin/hgTracks?db=hg38&position=chr20%3A50940958-50936148
DPM1	ENSG00000000419.12	ENSG00000000419.12:s:50942031-50942142	0.0123;0.0000;0.0000;-0.0248;-0.0017	5.633e-03;7.165e-21;7.165e-21;5.818e-04;7.865e-21	6.888e-01;1.000e+00;1.000e+00;5.759e-01;9.330e-01	0.1116;0.0141;0.0140;0.8203;0.0432	0.1461;0.0079;0.0189;0.7904;0.0380	s|1e1.1o1|1e2.1o3|1e2.2o3|1e2.3o3|1e3.1o1	5	4	0;1;0;0;1	chr20	-	50941209-50942031;50940958-50942031;50940955-50942031;50940933-50942031;50936262-50942031	50936148-50936262;50940865-50940958;50941105-50941209;50942031-50942142		http://genome.ucsc.edu/cgi-bin/hgTracks?db=hg38&position=chr20%3A50942142-50936148
DPM1	ENSG00000000419.12	ENSG00000000419.12:s:50945737-50945762	0.0000;0.0000;0.0000;0.0000	7.165e-21;7.165e-21;7.165e-21;7.165e-21	1.000e+00;1.000e+00;1.000e+00;1.000e+00	0.0051;0.9840;0.0001;0.0106	0.0051;0.9878;0.0021;0.0051	s|1e1.1o2|1e1.2o2|1e2.1o1|1e3.3o3	4	4	1;0;0;1	chr20	-	50942142-50945737;50942126-50945737;50941209-50945737;50940933-50945737	50940865-50940958;50941105-50941209;50942031-50942142;50945737-50945762		http://genome.ucsc.edu/cgi-bin/hgTracks?db=hg38&position=chr20%3A50945762-50940865
DPM1	ENSG00000000419.12	ENSG00000000419.12:s:50945840-50945923	-0.0267;0.0133;0.0000;0.0000	1.060e-09;1.185e-20;7.165e-21;7.165e-21	5.747e-01;6.961e-01;1.000e+00;1.000e+00	0.9654;0.0291;0.0001;0.0049	0.9453;0.0491;0.0020;0.0029	s|1e1.1o1|1e2.2o2|1e3.1o1|2e2.2o2	4	4	0;1;1;1	chr20	-	50945762-50945847;50942126-50945847;50936262-50945847;50942126-50945840	50936148-50936262;50942031-50942142;50945737-50945762;50945840-50945923		http://genome.ucsc.edu/cgi-bin/hgTracks?db=hg38&position=chr20%3A50945923-50936148
DPM1	ENSG00000000419.12	ENSG00000000419.12:s:50955186-50955285	0.0000;0.0000	7.165e-21;7.165e-21	1.000e+00;1.000e+00	0.0040;0.9960	0.0046;0.9954	s|1e1.1o1|1e2.1o1	2	3	1;0	chr20	-	50951303-50955186;50948662-50955186	50948629-50948662;50951164-50951303;50955186-50955285		http://genome.ucsc.edu/cgi-bin/hgTracks?db=hg38&position=chr20%3A50955285-50948629
DPM1	ENSG00000000419.12	ENSG00000000419.12:t:50936148-50936262	0.0000;-0.0019;-0.0005	7.165e-21;9.812e-21;7.959e-15	1.000e+00;7.946e-01;7.629e-01	0.0002;0.0463;0.9536	0.0021;0.0431;0.9547	t|1e1.1o2|1e2.1o1|1e3.1o1	3	4	1;1;0	chr20	-	50936262-50945847;50936262-50942031;50936262-50940865	50936148-50936262;50940865-50940958;50942031-50942142;50945840-50945923		http://genome.ucsc.edu/cgi-bin/hgTracks?db=hg38&position=chr20%3A50945923-50936148
DPM1	ENSG00000000419.12	ENSG00000000419.12:t:50940865-50940958	0.0000;0.0000;0.0000;0.0000;-0.0259;0.0121;0.0030	7.165e-21;7.165e-21;7.165e-21;7.165e-21;7.580e-03;4.401e-06;3.016e-06	1.000e+00;1.000e+00;1.000e+00;1.000e+00;5.597e-01;7.110e-01;8.985e-01	0.0143;0.0141;0.0019;0.0092;0.8225;0.0782;0.0597	0.0078;0.0187;0.0026;0.0043;0.7918;0.1001;0.0770	t|1e2.1o1|2e2.1o1|2e3.2o2|3e1.1o1|3e2.1o1|3e3.1o2|3e3.2o2	7	4	1;0;0;1;0;0;0	chr20	-	50940958-50942031;50940955-50942031;50940955-50941105;50940933-50945737;50940933-50942031;50940933-50941129;50940933-50941105	50940865-50940958;50941105-50941209;50942031-50942142;50945737-50945762		http://genome.ucsc.edu/cgi-bin/hgTracks?db=hg38&position=chr20%3A50945762-50940865
DPM1	ENSG00000000419.12	ENSG00000000419.12:t:50941105-50941209	0.0000;-0.0000	7.168e-21;5.541e-11	9.997e-01;9.997e-01	0.0020;0.9980	0.0127;0.9873	t|1e1.1o1|1e2.1o1	2	3	0;0	chr20	-	50941209-50945737;50941209-50942031	50941105-50941209;50942031-50942142;50945737-50945762		http://genome.ucsc.edu/cgi-bin/hgTracks?db=hg38&position=chr20%3A50945762-50941105
DPM1	ENSG00000000419.12	ENSG00000000419.12:t:50942031-50942142	0.0000;0.0121;0.0000;-0.0318	7.165e-21;1.142e-20;7.165e-21;1.289e-08	1.000e+00;7.129e-01;1.000e+00;5.445e-01	0.0050;0.0292;0.0049;0.9623	0.0048;0.0494;0.0027;0.9433	t|1e2.1o1|2e1.1o2|2e1.2o2|2e2.1o1	4	3	1;1;1;0	chr20	-	50942142-50945737;50942126-50945847;50942126-50945840;50942126-50945737	50942031-50942142;50945737-50945762;50945840-50945923		http://genome.ucsc.edu/cgi-bin/hgTracks?db=hg38&position=chr20%3A50945923-50942031
DPM1	ENSG00000000419.12	ENSG00000000419.12:t:50948629-50948662	0.0000;0.0000	7.165e-21;7.165e-21	1.000e+00;1.000e+00	0.9955;0.0045	0.9975;0.0025	t|1e1.1o1|1e2.1o1	2	3	0;1	chr20	-	50948662-50955186;50948662-50951164	50948629-50948662;50951164-50951303;50955186-50955285		http://genome.ucsc.edu/cgi-bin/hgTracks?db=hg38&position=chr20%3A50955285-50948629
GCLC	ENSG00000001084.13	ENSG00000001084.13:s:53520778-53520960	0.0000;-0.0021;-0.0000;-0.0095	7.165e-21;1.658e-03;7.169e-21;6.859e-04	1.000e+00;7.190e-01;9.995e-01;6.989e-01	0.0007;0.9401;0.0122;0.0465	0.0064;0.9415;0.0173;0.0367	s|1e1.1o3|1e1.2o3|1e1.3o3|1e2.2o2	4	3	0;0;0;0	chr6	-	53516240-53520778;53516222-53520778;53516217-53520778;53514497-53520778	53514439-53514532;53516109-53516240;53520778-53520960		http://genome.ucsc.edu/cgi-bin/hgTracks?db=hg38&position=chr6%3A53520960-53514439
GCLC	ENSG00000001084.13	ENSG00000001084.13:s:53544496-53545101	-0.0039;0.0035;0.0000	3.391e-06;2.568e-06;7.165e-21	8.713e-01;8.821e-01;1.000e+00	0.9818;0.0173;0.0010	0.9595;0.0397;0.0008	s|1e1.1o1|1e2.1o1|1e3.1o2	3	4	0;1;0	chr6	-	53522527-53544496;53520960-53544496;53514532-53544496	53514439-53514532;53520778-53520960;53522415-53522779;53544496-53545101		http://genome.ucsc.edu/cgi-bin/hgTracks?db=hg38&position=chr6%3A53545101-53514439
GCLC	ENSG00000001084.13	ENSG00000001084.13:t:53514439-53514532	-0.0000;0.0014;-0.0201;0.0072	7.165e-21;1.853e-06;2.688e-02;1.091e-02	1.000e+00;9.243e-01;5.243e-01;6.544e-01	0.0010;0.0194;0.0675;0.9111	0.0006;0.0325;0.0424;0.9255	t|1e1.1o1|1e3.1o1|2e2.1o1|2e3.1o1	4	4	0;1;0;0	chr6	-	53514532-53544496;53514532-53516109;53514497-53520778;53514497-53516109	53514439-53514532;53516109-53516240;53520778-53520960;53544496-53545101		http://genome.ucsc.edu/cgi-bin/hgTracks?db=hg38&position=chr6%3A53545101-53514439
GCLC	ENSG00000001084.13	ENSG00000001084.13:t:53520778-53520960	0.0005;-0.0005	2.348e-09;2.508e-09	9.816e-01;9.816e-01	0.0123;0.9877	0.0306;0.9694	t|1e1.1o1|1e2.1o1	2	3	1;0	chr6	-	53520960-53544496;53520960-53522415	53520778-53520960;53522415-53522779;53544496-53545101		http://genome.ucsc.edu/cgi-bin/hgTracks?db=hg38&position=chr6%3A53545101-53520778
GCLC	ENSG00000001084.13	ENSG00000001084.13:t:53522415-53522779	0.0000;0.0000;-0.0000;0.0000	7.165e-21;7.165e-21;1.130e-13;7.165e-21	1.000e+00;1.000e+00;1.000e+00;1.000e+00	0.0007;0.0007;0.9978;0.0007	0.0006;0.0006;0.9866;0.0122	t|1e1.1o1|1e2.1o1|1e3.1o1|1e4.1o1	4	5	0;0;0;0	chr6	-	53522527-53564117;53522527-53548056;53522527-53544496;53522527-53523255	53522415-53522779;53523255-53523323;53544496-53545101;53548056-53548206;53564117-53564420		http://genome.ucsc.edu/cgi-bin/hgTracks?db=hg38&position=chr6%3A53564420-53522415
NFYA	ENSG00000001167.14	ENSG00000001167.14:s:41072945-41073084	0.0088;-0.0031;0.0000;-0.0000	2.913e-05;3.158e-04;7.165e-21;7.165e-21	6.877e-01;8.541e-01;1.000e+00;1.000e+00	0.0438;0.9396;0.0084;0.0095	0.0528;0.9311;0.0086;0.0051	s|1e1.1o1|1e2.1o2|1e2.2o2|1e3.1o1	4	4	1;0;1;1	chr6	+	41073084-41075212;41073084-41079029;41073084-41079044;41073084-41084046	41072945-41073084;41075212-41075386;41079029-41079164;41084046-41084192		http://genome.ucsc.edu/cgi-bin/hgTracks?db=hg38&position=chr6%3A41084192-41072945
NFYA	ENSG00000001167.14	ENSG00000001167.14:s:41079029-41079164	-0.0045;0.0172;-0.0115	9.983e-03;9.452e-03;2.073e-02	6.489e-01;5.993e-01;5.854e-01	0.4529;0.1902;0.3580	0.4448;0.2192;0.3391	s|1e1.1o2|1e1.2o2|1e2.1o1	3	3	0;1;0	chr6	+	41079164-41080811;41079164-41080814;41079164-41084046	41079029-41079164;41080811-41080897;41084046-41084192		http://genome.ucsc.edu/cgi-bin/hgTracks?db=hg38&position=chr6%3A41084192-41079029
NFYA	ENSG00000001167.14	ENSG00000001167.14:s:41084046-41084192	0.0000;-0.0004;0.0003	7.165e-21;6.863e-11;7.281e-21	1.000e+00;9.852e-01;9.871e-01	0.0005;0.9891;0.0105	0.0005;0.9698;0.0297	s|1e1.1o1|1e2.1o1|1e3.1o1	3	4	1;0;1	chr6	+	41084192-41086606;41084192-41089579;41084192-41090204	41084046-41084192;41086606-na;41089579-41089710;41090204-41090309		http://genome.ucsc.edu/cgi-bin/hgTracks?db=hg38&position=chr6%3A41090309-41084046
NFYA	ENSG00000001167.14	ENSG00000001167.14:s:41090204-41090309	0.0000;-0.0184;0.0206;0.0000	7.165e-21;3.382e-02;4.214e-02;7.172e-21	1.000e+00;5.190e-01;4.922e-01;9.992e-01	0.0004;0.7013;0.2756;0.0228	0.0004;0.6764;0.3061;0.0163	s|1e1.1o1|1e2.1o2|1e2.2o2|1e3.1o1	4	4	1;0;1;1	chr6	+	41090309-41091005;41090309-41091528;41090309-41091546;41090309-41092912	41090204-41090309;41091005-na;41091528-41091694;41092912-41093085		http://genome.ucsc.edu/cgi-bin/hgTracks?db=hg38&position=chr6%3A41093085-41090204
NFYA	ENSG00000001167.14	ENSG00000001167.14:t:41079029-41079164	0.0201;-0.0209;-0.0000;0.0000	2.481e-02;9.227e-03;7.165e-21;7.165e-21	5.504e-01;5.826e-01;1.000e+00;1.000e+00	0.8563;0.1232;0.0137;0.0077	0.8942;0.0906;0.0094;0.0084	t|1e1.1o1|1e2.1o1|1e3.1o1|2e1.1o1	4	4	0;1;1;1	chr6	+	41073084-41079029;41075386-41079029;41076295-41079029;41073084-41079044	na-41076295;41072945-41073084;41075212-41075386;41079029-41079164		http://genome.ucsc.edu/cgi-bin/hgTracks?db=hg38&position=chr6%3A41079164-41072945
NFYA	ENSG00000001167.14	ENSG00000001167.14:t:41084046-41084192	-0.0000;-0.0063;-0.0000;0.0086	7.165e-21;1.551e-02;1.373e-08;2.255e-02	1.000e+00;6.108e-01;9.148e-01;5.714e-01	0.0078;0.3675;0.0363;0.5914	0.0046;0.3550;0.0343;0.6048	t|1e1.1o1|1e2.1o1|1e3.1o2|1e3.2o2	4	4	1;0;1;0	chr6	+	41073084-41084046;41079164-41084046;41080894-41084046;41080897-41084046	41072945-41073084;41079029-41079164;41080811-41080897;41084046-41084192		http://genome.ucsc.edu/cgi-bin/hgTracks?db=hg38&position=chr6%3A41084192-41072945
NFYA	ENSG00000001167.14	ENSG00000001167.14:t:41089579-41089710	0.0000;0.0000	7.165e-21;7.165e-21	1.000e+00;1.000e+00	0.9993;0.0007	0.9992;0.0008	t|1e1.1o1|1e2.1o1	2	3	0;1	chr6	+	41084192-41089579;41087645-41089579	na-41087645;41084046-41084192;41089579-41089710		http://genome.ucsc.edu/cgi-bin/hgTracks?db=hg38&position=chr6%3A41089710-41084046
NFYA	ENSG00000001167.14	ENSG00000001167.14:t:41090204-41090309	0.0002;-0.0002	7.227e-21;1.176e-11	9.930e-01;9.930e-01	0.0108;0.9892	0.0278;0.9722	t|1e1.1o1|1e2.1o1	2	3	1;0	chr6	+	41084192-41090204;41089710-41090204	41084046-41084192;41089579-41089710;41090204-41090309		http://genome.ucsc.edu/cgi-bin/hgTracks?db=hg38&position=chr6%3A41090309-41084046
NFYA	ENSG00000001167.14	ENSG00000001167.14:t:41092912-41093085	0.0000;-0.0000	7.167e-21;6.796e-16	9.998e-01;9.998e-01	0.0190;0.9810	0.0150;0.9850	t|1e1.1o1|1e2.1o1	2	3	1;0	chr6	+	41090309-41092912;41091694-41092912	41090204-41090309;41091528-41091694;41092912-41093085		http://genome.ucsc.edu/cgi-bin/hgTracks?db=hg38&position=chr6%3A41093085-41090204
SEMA3F	ENSG00000001617.12	ENSG00000001617.12:t:50159575-50159734	0.0064;-0.0049;0.0002;0.0002;0.0002	1.542e-02;7.383e-03;2.446e-04;2.446e-04;2.446e-04	6.872e-01;8.006e-01;9.829e-01;9.829e-01;9.829e-01	0.9566;0.0290;0.0043;0.0043;0.0043	0.9771;0.0057;0.0057;0.0057;0.0057	t|1e2.1o2|1e2.2o2|1e3.1o1|2e1.1o1|3e1.1o1	5	4	0;0;0;0;0	chr3	+	50155564-50159575;50155843-50159575;50159288-50159575;50155147-50159583;50155147-50159692	50155045-50155147;50155324-50155843;50159019-50159288;50159575-50159734		http://genome.ucsc.edu/cgi-bin/hgTracks?db=hg38&position=chr3%3A50159734-50155045
CYP51A1	ENSG00000001630.17	ENSG00000001630.17:s:92117044-92117092	-0.0000;0.0000	7.165e-21;7.165e-21	1.000e+00;1.000e+00	0.9950;0.0050	0.9795;0.0205	s|1e1.1o1|1e2.1o1	2	3	0;1	chr7	-	92113843-92117044;92109038-92117044	na-92109038;92112153-92113843;92117044-92117092		http://genome.ucsc.edu/cgi-bin/hgTracks?db=hg38&position=chr7%3A92117092-92109028
CYP51A1	ENSG00000001630.17	ENSG00000001630.17:s:92123120-92123315	-0.0000;0.0000;0.0000	7.165e-21;7.165e-21;7.165e-21	1.000e+00;1.000e+00;1.000e+00	0.9918;0.0063;0.0018	0.9848;0.0150;0.0002	s|1e1.1o1|1e2.1o1|1e3.1o1	3	4	0;1;1	chr7	-	92118615-92123120;92117212-92123120;92113843-92123120	92112153-92113843;92117177-92117448;92118520-92118615;92123120-92123315		http://genome.ucsc.edu/cgi-bin/hgTracks?db=hg38&position=chr7%3A92123315-92112153
CYP51A1	ENSG00000001630.17	ENSG00000001630.17:t:92112153-92113843	0.0000;0.0000	7.165e-21;7.165e-21	1.000e+00;1.000e+00	0.0026;0.9974	0.0003;0.9997	t|1e1.1o1|1e2.1o1	2	3	1;0	chr7	-	92113843-92123120;92113843-92117044	92112153-92113843;92117044-92117092;92123120-92123315		http://genome.ucsc.edu/cgi-bin/hgTracks?db=hg38&position=chr7%3A92123315-92112153
CYP51A1	ENSG00000001630.17	ENSG00000001630.17:t:92117177-92117448	0.0000;-0.0000	7.165e-21;7.165e-21	1.000e+00;1.000e+00	0.0054;0.9946	0.0130;0.9870	t|1e1.1o1|1e2.1o1	2	3	1;0	chr7	-	92117212-92123120;92117212-92118520	92117177-92117448;92118520-92118615;92123120-92123315		http://genome.ucsc.edu/cgi-bin/hgTracks?db=hg38&position=chr7%3A92123315-92117177
CYP51A1	ENSG00000001630.17	ENSG00000001630.17:t:92131774-92131872	0.0273;-0.0273	1.122e-05;1.122e-05	5.702e-01;5.702e-01	0.0849;0.9151	0.1070;0.8930	t|1e1.1o1|1e2.1o1	2	3	0;0	chr7	-	92131872-92134666;92131872-92134173	92131774-92131872;92134173-92134477;92134666-92134803		http://genome.ucsc.edu/cgi-bin/hgTracks?db=hg38&position=chr7%3A92134803-92131774
LASP1	ENSG00000002834.18	ENSG00000002834.18:s:38877976-38878180	0.0000;0.0000;0.0000	7.165e-21;7.165e-21;7.165e-21	1.000e+00;1.000e+00;1.000e+00	0.0001;0.9978;0.0021	0.0001;0.9956;0.0043	s|1e1.1o1|1e2.1o1|1e3.1o1	3	4	1;0;0	chr17	+	38878180-38879759;38878180-38890420;38878180-38898412	38877976-38878180;38879759-na;38890234-38890504;38898412-38899200		http://genome.ucsc.edu/cgi-bin/hgTracks?db=hg38&position=chr17%3A38899200-38877976
LASP1	ENSG00000002834.18	ENSG00000002834.18:s:38890234-38890504	0.0000;0.0000;0.0000;0.0000;0.0000	7.165e-21;7.165e-21;7.165e-21;7.165e-21;7.165e-21	1.000e+00;1.000e+00;1.000e+00;1.000e+00;1.000e+00	0.0057;0.0001;0.0059;0.9854;0.0029	0.0030;0.0001;0.0011;0.9855;0.0098	s|1e1.1o1|1e2.1o1|1e3.1o1|1e4.1o1|1e5.1o1	5	6	1;1;0;0;1	chr17	+	38890504-38891510;38890504-38892206;38890504-38896902;38890504-38898412;38890504-38914325	38890234-38890504;38891510-na;38892206-na;38896902-38897071;38898412-38899200;38914325-38914475		http://genome.ucsc.edu/cgi-bin/hgTracks?db=hg38&position=chr17%3A38914475-38890234
LASP1	ENSG00000002834.18	ENSG00000002834.18:s:38898412-38899200	0.0000;0.0000	7.165e-21;7.165e-21	1.000e+00;1.000e+00	0.0041;0.9959	0.0055;0.9945	s|1e1.1o1|1e2.1o1	2	3	1;0	chr17	+	38898519-38911164;38898519-38914325	38898412-38899200;38911164-38911350;38914325-38914475		http://genome.ucsc.edu/cgi-bin/hgTracks?db=hg38&position=chr17%3A38914475-38898412
LASP1	ENSG00000002834.18	ENSG00000002834.18:s:38914325-38914475	0.0000;0.0000	7.165e-21;7.165e-21	1.000e+00;1.000e+00	0.9943;0.0057	0.9958;0.0042	s|1e1.1o1|1e2.1o2	2	3	0;1	chr17	+	38914475-38915043;38914475-38918605	38914325-38914475;38915043-38916837;38918605-38919982		http://genome.ucsc.edu/cgi-bin/hgTracks?db=hg38&position=chr17%3A38919982-38914325
LASP1	ENSG00000002834.18	ENSG00000002834.18:t:38877976-38878180	0.0000;0.0000;0.0000;0.0000	7.165e-21;7.165e-21;7.165e-21;7.165e-21	1.000e+00;1.000e+00;1.000e+00;1.000e+00	0.0008;0.9970;0.0018;0.0004	0.0009;0.9967;0.0025;0.0001	t|1e1.1o1|2e1.1o1|2e2.1o1|2e3.1o1	4	4	1;0;1;0	chr17	+	38870258-38877976;38870258-38878086;38870809-38878086;38874113-38878086	na-38870809;38869859-38870258;38873890-38874113;38877976-38878180		http://genome.ucsc.edu/cgi-bin/hgTracks?db=hg38&position=chr17%3A38878180-38869859
LASP1	ENSG00000002834.18	ENSG00000002834.18:t:38890234-38890504	0.0000;0.0000	7.165e-21;7.165e-21	1.000e+00;1.000e+00	0.9968;0.0032	0.9969;0.0031	t|1e1.1o1|1e2.1o1	2	3	0;1	chr17	+	38878180-38890420;38887630-38890420	na-38887630;38877976-38878180;38890234-38890504		http://genome.ucsc.edu/cgi-bin/hgTracks?db=hg38&position=chr17%3A38890504-38877976
LASP1	ENSG00000002834.18	ENSG00000002834.18:t:38898412-38899200	0.0000;0.0000;0.0000	7.165e-21;7.165e-21;7.165e-21	1.000e+00;1.000e+00;1.000e+00	0.0022;0.9926;0.0055	0.0045;0.9933;0.0019	t|1e1.1o1|1e2.1o1|1e3.1o1	3	4	0;0;0	chr17	+	38878180-38898412;38890504-38898412;38897071-38898412	38877976-38878180;38890234-38890504;38896902-38897071;38898412-38899200		http://genome.ucsc.edu/cgi-bin/hgTracks?db=hg38&position=chr17%3A38899200-38877976
LASP1	ENSG00000002834.18	ENSG00000002834.18:t:38914325-38914475	0.0000;0.0000;0.0000	7.165e-21;7.165e-21;7.165e-21	1.000e+00;1.000e+00;1.000e+00	0.0032;0.9930;0.0038	0.0105;0.9867;0.0028	t|1e1.1o1|1e2.1o1|1e3.1o1	3	4	1;0;1	chr17	+	38890504-38914325;38898519-38914325;38911350-38914325	38890234-38890504;38898412-38899200;38911164-38911350;38914325-38914475		http://genome.ucsc.edu/cgi-bin/hgTracks?db=hg38&position=chr17%3A38914475-38890234
LASP1	ENSG00000002834.18	ENSG00000002834.18:t:38918605-38919982	0.0000;0.0000	7.165e-21;7.165e-21	1.000e+00;1.000e+00	0.0069;0.9931	0.0052;0.9948	t|1e1.1o1|1e2.1o1	2	3	1;0	chr17	+	38914475-38918605;38915146-38918605	38914325-38914475;38915043-38916837;38918605-38919982		http://genome.ucsc.edu/cgi-bin/hgTracks?db=hg38&position=chr17%3A38919982-38914325
SNX11	ENSG00000002919.14	ENSG00000002919.14:s:48107603-48107838	-0.0264;0.0225;0.0000	9.360e-03;6.649e-03;7.165e-21	5.464e-01;5.688e-01;1.000e+00	0.1108;0.8866;0.0017	0.0752;0.9141;0.0093	s|1e1.1o1|1e2.1o1|1e3.1o1	3	4	0;0;0	chr17	+	48107838-48110708;48107838-48112031;48107838-48113301	48107603-48107838;48110708-48110767;48111949-48112455;48113301-48113563		http://genome.ucsc.edu/cgi-bin/hgTracks?db=hg38&position=chr17%3A48113563-48107603
SNX11	ENSG00000002919.14	ENSG00000002919.14:s:48111949-48112455	0.0234;-0.0234	2.144e-02;2.143e-02	5.424e-01;5.424e-01	0.8961;0.1039	0.9400;0.0600	s|1e1.1o1|2e1.1o1	2	2	0;0	chr17	+	48112085-48112574;48112111-48112574	48111949-48112455;48112566-48112660		http://genome.ucsc.edu/cgi-bin/hgTracks?db=hg38&position=chr17%3A48112660-48111949
SNX11	ENSG00000002919.14	ENSG00000002919.14:s:48112566-48112660	0.0000;-0.0000;0.0000	7.165e-21;7.165e-21;7.165e-21	1.000e+00;1.000e+00;1.000e+00	0.0019;0.9967;0.0012	0.0054;0.9861;0.0079	s|1e1.1o1|1e2.1o1|1e3.1o1	3	4	0;0;0	chr17	+	48112660-48112751;48112660-48113301;48112660-48118704	48112566-48112660;48112751-48113124;48113301-48113563;48118704-48118799		http://genome.ucsc.edu/cgi-bin/hgTracks?db=hg38&position=chr17%3A48118799-48112566
SNX11	ENSG00000002919.14	ENSG00000002919.14:t:48110708-48110767	-0.0241;0.0241	8.690e-02;8.690e-02	3.894e-01;3.894e-01	0.9495;0.0505	0.9081;0.0919	t|1e1.1o1|1e2.1o1	2	3	0;0	chr17	+	48107838-48110708;48107979-48110708	48107603-48107838;48107894-48107979;48110708-48110767		http://genome.ucsc.edu/cgi-bin/hgTracks?db=hg38&position=chr17%3A48110767-48107603
SNX11	ENSG00000002919.14	ENSG00000002919.14:t:48111949-48112455	0.0000;0.0019;0.0265;-0.0360	7.165e-21;3.069e-08;3.239e-02;8.801e-02	1.000e+00;9.320e-01;4.949e-01;3.647e-01	0.0003;0.0213;0.8208;0.1577	0.0003;0.0332;0.8630;0.1019	t|1e1.1o1|1e2.1o1|1e3.1o1|1e4.1o1	4	5	0;0;0;0	chr17	+	48103389-48112031;48107596-48112031;48107838-48112031;48110767-48112031	48103357-48103389;48107549-48107596;48107603-48107838;48110708-48110767;48111949-48112455		http://genome.ucsc.edu/cgi-bin/hgTracks?db=hg38&position=chr17%3A48112455-48103357
SNX11	ENSG00000002919.14	ENSG00000002919.14:t:48113301-48113563	0.0000;-0.0000;0.0000;0.0000	7.165e-21;7.172e-21;7.165e-21;7.165e-21	1.000e+00;1.000e+00;1.000e+00;1.000e+00	0.0010;0.9948;0.0019;0.0020	0.0065;0.9844;0.0083;0.0012	t|1e1.1o1|1e2.1o1|1e3.1o2|1e3.2o2	4	4	0;0;0;1	chr17	+	48107838-48113301;48112660-48113301;48112873-48113301;48113124-48113301	48107603-48107838;48112566-48112660;48112751-48113124;48113301-48113563		http://genome.ucsc.edu/cgi-bin/hgTracks?db=hg38&position=chr17%3A48113563-48107603
SNX11	ENSG00000002919.14	ENSG00000002919.14:t:48118704-48118799	0.0000;0.0006;-0.0033	7.165e-21;3.729e-05;4.279e-05	1.000e+00;9.501e-01;8.647e-01	0.0012;0.0783;0.9211	0.0080;0.0803;0.9100	t|1e1.1o1|1e2.1o2|1e2.2o2	3	3	0;1;0	chr17	+	48112660-48118704;48113399-48118704;48113401-48118704	48112566-48112660;48113301-48113563;48118704-48118799		http://genome.ucsc.edu/cgi-bin/hgTracks?db=hg38&position=chr17%3A48118799-48112566
DBNDD1	ENSG00000003249.14	ENSG00000003249.14:s:90008713-90009004	0.0000;-0.0000;0.0000	1.112e-16;7.165e-21;7.165e-21	9.999e-01;1.000e+00;1.000e+00	0.9821;0.0086;0.0091	0.9827;0.0042;0.0121	s|1e3.4o4|2e1.1o1|2e2.2o2	3	4	0;1;1	chr16	-	90006492-90008784;90008509-90008713;90008102-90008713	90004871-90007980;90008062-90008143;90008388-90008509;90008713-90009004		http://genome.ucsc.edu/cgi-bin/hgTracks?db=hg38&position=chr16%3A90009004-90004871
DBNDD1	ENSG00000003249.14	ENSG00000003249.14:s:90019728-90020128	-0.0012;0.0001;0.0012	1.290e-05;4.288e-07;2.010e-05	9.559e-01;9.965e-01;9.392e-01	0.0266;0.0015;0.9719	0.0069;0.0094;0.9820	s|1e1.1o1|1e2.1o1|1e3.1o1	3	4	1;0;0	chr16	-	90015885-90019728;90011696-90019728;90009430-90019728	na-90015885;90009284-90009430;90011580-90011696;90019728-90020128		http://genome.ucsc.edu/cgi-bin/hgTracks?db=hg38&position=chr16%3A90020128-90009284
DBNDD1	ENSG00000003249.14	ENSG00000003249.14:t:90004871-90007980	0.0000;-0.0000;-0.0000;0.0008	7.165e-21;7.165e-21;7.170e-21;5.047e-11	1.000e+00;1.000e+00;9.995e-01;9.701e-01	0.0029;0.0093;0.0236;0.9649	0.0003;0.0015;0.0075;0.9897	t|1e2.1o2|2e2.2o2|3e3.1o1|4e1.1o2	4	4	1;1;1;0	chr16	-	90007980-90008266;90007940-90008225;90007900-90007981;90006492-90008784	90004871-90007980;90007981-90008020;90008225-90008305;90008713-90009004		http://genome.ucsc.edu/cgi-bin/hgTracks?db=hg38&position=chr16%3A90009004-90004871
DBNDD1	ENSG00000003249.14	ENSG00000003249.14:t:90009284-90009430	-0.0087;0.0101;0.0000;0.0000;0.0000;0.0000	2.792e-03;2.781e-03;7.165e-21;7.165e-21;7.165e-21;7.165e-21	7.102e-01;6.916e-01;1.000e+00;1.000e+00;1.000e+00;1.000e+00	0.1979;0.7993;0.0032;0.0002;0.0002;0.0002	0.1818;0.8154;0.0002;0.0002;0.0012;0.0002	t|1e1.1o1|1e2.1o1|1e3.1o1|1e4.1o2|1e4.2o2|1e5.1o1	6	6	0;0;1;0;1;0	chr16	-	90009430-90019728;90009430-90019311;90009430-90014430;90009430-90011584;90009430-90011580;90009430-90009957	90009284-90009430;90009957-90010211;90011580-90011696;90014430-na;90019311-90019456;90019728-90020128		http://genome.ucsc.edu/cgi-bin/hgTracks?db=hg38&position=chr16%3A90020128-90009284
CFLAR	ENSG00000003402.20	ENSG00000003402.20:s:201116154-201116481	-0.0736;0.0736	2.928e-01;2.928e-01	1.526e-01;1.526e-01	0.8718;0.1282	0.7935;0.2065	s|1e1.1o1|1e2.1o1	2	3	0;0	chr2	+	201116481-201129729;201116481-201133029	201116154-201116481;201129643-201130146;201132872-201133134		http://genome.ucsc.edu/cgi-bin/hgTracks?db=hg38&position=chr2%3A201133134-201116154
CFLAR	ENSG00000003402.20	ENSG00000003402.20:s:201118491-201118901	0.0290;-0.0692;0.0289	6.232e-02;2.930e-01;1.534e-02	4.276e-01;1.624e-01;5.251e-01	0.0770;0.8940;0.0252	0.1206;0.8113;0.0679	s|1e1.1o1|1e2.1o1|1e3.1o1	3	4	0;0;1	chr2	+	201118901-201119028;201118901-201129729;201118901-201133029	201118491-201118901;201119028-201119177;201129643-201130146;201132872-201133134		http://genome.ucsc.edu/cgi-bin/hgTracks?db=hg38&position=chr2%3A201133134-201118491
CFLAR	ENSG00000003402.20	ENSG00000003402.20:s:201129643-201130146	0.0000;0.0117;-0.0147	7.165e-21;2.014e-03;1.258e-02	1.000e+00;6.434e-01;6.129e-01	0.0060;0.0921;0.9017	0.0148;0.1083;0.8759	s|1e2.1o1|2e1.1o1|2e2.1o1	3	3	1;1;0	chr2	+	201130007-201133029;201130146-201130921;201130146-201133029	201129643-201130146;201130921-201130980;201132872-201133134		http://genome.ucsc.edu/cgi-bin/hgTracks?db=hg38&position=chr2%3A201133134-201129643
CFLAR	ENSG00000003402.20	ENSG00000003402.20:s:201135972-201136107	0.0072;-0.0072	2.178e-02;2.178e-02	5.924e-01;5.924e-01	0.3580;0.6420	0.3703;0.6297	s|1e1.1o1|1e2.1o1	2	3	0;0	chr2	+	201136107-201136198;201136107-201140357	201135972-201136107;201136198-201139877;201140186-201140735		http://genome.ucsc.edu/cgi-bin/hgTracks?db=hg38&position=chr2%3A201140735-201135972
CFLAR	ENSG00000003402.20	ENSG00000003402.20:s:201140186-201140735	-0.0173;0.0000;0.0064;0.0000;0.0061;0.0000	2.123e-02;7.165e-21;1.687e-02;7.165e-21;4.763e-06;7.165e-21	5.697e-01;1.000e+00;6.459e-01;1.000e+00;7.921e-01;1.000e+00	0.1531;0.0002;0.8124;0.0002;0.0359;0.0002	0.1254;0.0003;0.8232;0.0003;0.0444;0.0067	s|1e1.1o1|1e2.1o1|1e3.1o1|1e4.1o3|1e4.2o3|1e5.1o1	6	6	0;0;0;0;1;0	chr2	+	201140439-201141374;201140439-201142645;201140439-201145378;201140439-201149002;201140439-201149003;201140439-201149754	201140186-201140735;201141374-201141602;201142645-201142762;201145378-201145432;201148951-201149052;201149754-201150355		http://genome.ucsc.edu/cgi-bin/hgTracks?db=hg38&position=chr2%3A201150355-201140186
CFLAR	ENSG00000003402.20	ENSG00000003402.20:s:201149754-201150355	-0.0034;0.0081;-0.0000	2.338e-06;1.103e-04;7.165e-21	8.471e-01;7.415e-01;1.000e+00	0.0368;0.9573;0.0073	0.0357;0.9624;0.0017	s|1e1.1o1|1e2.1o2|1e2.2o2	3	3	0;0;1	chr2	+	201149835-201154137;201149835-201160432;201149835-201160713	201149754-201150355;201154137-201154576;201160432-201160943		http://genome.ucsc.edu/cgi-bin/hgTracks?db=hg38&position=chr2%3A201160943-201149754
CFLAR	ENSG00000003402.20	ENSG00000003402.20:s:201160432-201160943	-0.0255;0.0255	6.273e-02;6.273e-02	4.325e-01;4.325e-01	0.3066;0.6934	0.2656;0.7344	s|1e1.1o1|1e2.1o3	2	3	0;0	chr2	+	201160942-201162996;201160942-201163835	201160432-201160943;201162996-201163559;201163835-201176687		http://genome.ucsc.edu/cgi-bin/hgTracks?db=hg38&position=chr2%3A201176687-201160432
CFLAR	ENSG00000003402.20	ENSG00000003402.20:t:201129643-201130146	-0.0595;0.0000;0.0000;0.0721;0.0000;0.0000	2.094e-01;7.165e-21;7.165e-21;2.967e-01;7.165e-21;7.165e-21	2.221e-01;1.000e+00;1.000e+00;1.523e-01;1.000e+00;1.000e+00	0.7488;0.0002;0.0081;0.2401;0.0002;0.0049	0.6702;0.0002;0.0014;0.3268;0.0015;0.0002	t|1e1.1o1|1e2.1o1|1e3.1o1|1e4.1o1|1e5.1o1|1e6.1o1	6	7	0;0;0;0;0;0	chr2	+	201116481-201129729;201116967-201129729;201117142-201129729;201118901-201129729;201122747-201129729;201129520-201129729	201116154-201116481;201116837-201116967;201117039-201117142;201118491-201118901;201122477-201122747;201129329-201129520;201129643-201130146		http://genome.ucsc.edu/cgi-bin/hgTracks?db=hg38&position=chr2%3A201130146-201116154
CFLAR	ENSG00000003402.20	ENSG00000003402.20:t:201132872-201133134	0.0710;0.0001;0.0000;-0.1042;0.0000;-0.0000;0.0000	2.578e-01;7.192e-21;7.165e-21;5.541e-01;7.165e-21;7.165e-21;7.165e-21	1.771e-01;9.970e-01;1.000e+00;3.647e-02;1.000e+00;1.000e+00;1.000e+00	0.0999;0.0060;0.0056;0.8709;0.0049;0.0129;0.0002	0.1781;0.0274;0.0126;0.7645;0.0053;0.0126;0.0002	t|1e1.1o1|1e2.1o1|1e3.1o2|1e3.2o2|1e4.1o1|1e5.1o1|1e6.1o1	7	7	0;1;1;0;1;1;0	chr2	+	201116481-201133029;201118901-201133029;201130007-201133029;201130146-201133029;201130980-201133029;201132218-201133029;201132850-201133029	na-201132218;201116154-201116481;201118491-201118901;201129643-201130146;201130921-201130980;201132779-201132850;201132872-201133134		http://genome.ucsc.edu/cgi-bin/hgTracks?db=hg38&position=chr2%3A201133134-201116154
CFLAR	ENSG00000003402.20	ENSG00000003402.20:t:201140186-201140735	-0.0405;0.0405	1.068e-01;1.068e-01	3.390e-01;3.390e-01	0.7355;0.2645	0.6733;0.3267	t|1e1.1o1|1e2.1o1	2	3	0;1	chr2	+	201136107-201140357;201138964-201140357	201135972-201136107;201136198-201139877;201140186-201140735		http://genome.ucsc.edu/cgi-bin/hgTracks?db=hg38&position=chr2%3A201140735-201135972
CFLAR	ENSG00000003402.20	ENSG00000003402.20:t:201145378-201145432	0.0000;-0.0000	5.637e-16;7.165e-21	1.000e+00;1.000e+00	0.9895;0.0105	0.9912;0.0088	t|1e1.1o1|1e2.1o1	2	3	0;0	chr2	+	201140439-201145378;201142762-201145378	201140186-201140735;201142645-201142762;201145378-201145432		http://genome.ucsc.edu/cgi-bin/hgTracks?db=hg38&position=chr2%3A201145432-201140186
CFLAR	ENSG00000003402.20	ENSG00000003402.20:t:201148951-201149052	0.0000;0.0036;-0.0034;0.0000	7.165e-21;1.013e-06;1.040e-04;7.165e-21	1.000e+00;7.829e-01;7.031e-01;1.000e+00	0.0004;0.0398;0.9489;0.0126	0.0004;0.0440;0.9435;0.0122	t|1e1.1o1|2e1.1o1|2e2.1o1|3e2.1o1	4	3	0;1;0;1	chr2	+	201140439-201149002;201140439-201149003;201145432-201149003;201145432-201149006	201140186-201140735;201145378-201145432;201148951-201149052		http://genome.ucsc.edu/cgi-bin/hgTracks?db=hg38&position=chr2%3A201149052-201140186
CFLAR	ENSG00000003402.20	ENSG00000003402.20:t:201149754-201150355	0.0000;-0.0000	7.165e-21;7.304e-21	1.000e+00;1.000e+00	0.0008;0.9992	0.0066;0.9934	t|1e1.1o1|1e2.1o1	2	3	0;0	chr2	+	201140439-201149754;201149052-201149754	201140186-201140735;201148951-201149052;201149754-201150355		http://genome.ucsc.edu/cgi-bin/hgTracks?db=hg38&position=chr2%3A201150355-201140186
CFLAR	ENSG00000003402.20	ENSG00000003402.20:t:201160432-201160943	0.0132;-0.0086;-0.0000;-0.0000	1.423e-03;1.167e-04;7.165e-21;7.165e-21	6.446e-01;6.856e-01;1.000e+00;1.000e+00	0.9338;0.0502;0.0084;0.0069	0.9519;0.0419;0.0048;0.0016	t|1e1.1o1|1e2.1o1|1e3.1o1|2e1.1o1	4	4	0;1;1;1	chr2	+	201149835-201160432;201154407-201160432;201157418-201160432;201149835-201160713	na-201157418;201149754-201150355;201154137-201154576;201160432-201160943		http://genome.ucsc.edu/cgi-bin/hgTracks?db=hg38&position=chr2%3A201160943-201149754
ARF5	ENSG00000004059.11	ENSG00000004059.11:s:127588386-127588945	0.0000;0.0000;0.0000;0.0000	7.165e-21;7.165e-21;7.165e-21;7.165e-21	1.000e+00;1.000e+00;1.000e+00;1.000e+00	0.9842;0.0024;0.0033;0.0093	0.9840;0.0060;0.0031;0.0062	s|1e1.1o1|1e2.1o1|2e1.1o1|3e1.1o1	4	3	0;1;0;1	chr7	+	127588565-127589083;127588565-127589485;127588800-127589083;127588945-127589083	127588386-127588945;127589045-127589163;127589485-127589831		http://genome.ucsc.edu/cgi-bin/hgTracks?db=hg38&position=chr7%3A127589831-127588386
ARF5	ENSG00000004059.11	ENSG00000004059.11:s:127589045-127589163	0.0000;0.0000	7.165e-21;7.165e-21	1.000e+00;1.000e+00	0.9930;0.0070	0.9935;0.0065	s|1e1.1o1|1e2.1o1	2	3	0;1	chr7	+	127589163-127589485;127589163-127590066	127589045-127589163;127589485-127589831;127590066-127590137		http://genome.ucsc.edu/cgi-bin/hgTracks?db=hg38&position=chr7%3A127590137-127589045
ARF5	ENSG00000004059.11	ENSG00000004059.11:s:127590066-127590137	0.0000;0.0000	7.165e-21;7.165e-21	1.000e+00;1.000e+00	0.9998;0.0002	0.9966;0.0034	s|1e1.1o2|1e1.2o2	2	2	0;0	chr7	+	127590137-127590963;127590137-127590969	127590066-127590137;127590963-127591112		http://genome.ucsc.edu/cgi-bin/hgTracks?db=hg38&position=chr7%3A127591112-127590066
ARF5	ENSG00000004059.11	ENSG00000004059.11:t:127589045-127589163	0.0000;0.0000;0.0000;0.0000	7.165e-21;7.165e-21;7.165e-21;7.165e-21	1.000e+00;1.000e+00;1.000e+00;1.000e+00	0.0004;0.9870;0.0034;0.0093	0.0011;0.9892;0.0031;0.0062	t|1e1.1o1|1e2.1o3|1e2.2o3|1e2.3o3	4	3	1;0;0;1	chr7	+	127585664-127589083;127588565-127589083;127588800-127589083;127588945-127589083	na-127585664;127588386-127588945;127589045-127589163		http://genome.ucsc.edu/cgi-bin/hgTracks?db=hg38&position=chr7%3A127589163-127585654
ARF5	ENSG00000004059.11	ENSG00000004059.11:t:127589485-127589831	0.0000;0.0000	7.165e-21;7.165e-21	1.000e+00;1.000e+00	0.0031;0.9969	0.0077;0.9923	t|1e1.1o3|1e2.1o1	2	3	1;0	chr7	+	127588565-127589485;127589163-127589485	127588386-127588945;127589045-127589163;127589485-127589831		http://genome.ucsc.edu/cgi-bin/hgTracks?db=hg38&position=chr7%3A127589831-127588386
ARF5	ENSG00000004059.11	ENSG00000004059.11:t:127590066-127590137	0.0000;0.0000	7.165e-21;7.165e-21	1.000e+00;1.000e+00	0.0063;0.9937	0.0062;0.9938	t|1e1.1o1|1e2.1o1	2	3	1;0	chr7	+	127589163-127590066;127589594-127590066	127589045-127589163;127589485-127589831;127590066-127590137		http://genome.ucsc.edu/cgi-bin/hgTracks?db=hg38&position=chr7%3A127590137-127589045
PLXND1	ENSG00000004399.12	ENSG00000004399.12:s:129556617-129557034	0.0000;-0.0082;0.0047;0.0000	7.188e-21;2.531e-09;8.849e-04;7.165e-21	9.974e-01;7.761e-01;8.439e-01;1.000e+00	0.0273;0.0448;0.9214;0.0051	0.0280;0.0204;0.9413;0.0091	s|1e1.1o4|1e1.2o4|1e1.3o4|1e1.4o4	4	2	1;1;0;0	chr3	-	129556474-129556617;129556470-129556617;129556428-129556617;129555543-129556617	129555175-129556474;129556617-129557034		http://genome.ucsc.edu/cgi-bin/hgTracks?db=hg38&position=chr3%3A129557034-129555175
PLXND1	ENSG00000004399.12	ENSG00000004399.12:s:129560330-129560434	-0.0456;0.0456	6.016e-03;6.016e-03	4.813e-01;4.813e-01	0.9790;0.0210	0.9294;0.0706	s|1e1.1o1|1e2.1o1	2	3	0;1	chr3	-	129559783-129560330;129558575-129560330	129558428-129558697;129559165-129559783;129560330-129560434		http://genome.ucsc.edu/cgi-bin/hgTracks?db=hg38&position=chr3%3A129560434-129558428
PLXND1	ENSG00000004399.12	ENSG00000004399.12:s:129561800-129561903	-0.0001;0.0001	3.819e-13;7.202e-21	9.958e-01;9.958e-01	0.9911;0.0089	0.9733;0.0267	s|1e1.1o1|1e2.1o1	2	3	0;1	chr3	-	129561709-129561800;129560723-129561800	129560689-129560942;129561646-129561709;129561800-129561903		http://genome.ucsc.edu/cgi-bin/hgTracks?db=hg38&position=chr3%3A129561903-129560689
PLXND1	ENSG00000004399.12	ENSG00000004399.12:s:129565887-129566166	0.0004;-0.0004	3.258e-09;3.373e-09	9.821e-01;9.821e-01	0.0252;0.9748	0.0306;0.9694	s|1e1.1o1|2e1.1o1	2	2	1;0	chr3	-	129565538-129565898;129565538-129565887	129565340-129565538;129565887-129566166		http://genome.ucsc.edu/cgi-bin/hgTracks?db=hg38&position=chr3%3A129566166-129565340
PLXND1	ENSG00000004399.12	ENSG00000004399.12:s:129567492-129567604	0.0000;-0.0000	1.560e-20;7.165e-21	1.000e+00;1.000e+00	0.9850;0.0150	0.9909;0.0091	s|1e1.1o1|1e2.1o1	2	3	0;1	chr3	-	129566631-129567492;129566017-129567492	129565887-129566166;129566527-129566631;129567492-129567604		http://genome.ucsc.edu/cgi-bin/hgTracks?db=hg38&position=chr3%3A129567604-129565887
PLXND1	ENSG00000004399.12	ENSG00000004399.12:s:129567698-129567805	-0.0000;0.0000	7.165e-21;7.165e-21	1.000e+00;1.000e+00	0.9981;0.0019	0.9973;0.0027	s|1e1.1o1|1e2.1o1	2	3	0;1	chr3	-	129567604-129567698;129567491-129567698	na-129567491;129567492-129567604;129567698-129567805		http://genome.ucsc.edu/cgi-bin/hgTracks?db=hg38&position=chr3%3A129567805-129567481
PLXND1	ENSG00000004399.12	ENSG00000004399.12:s:129569189-129569957	0.0000;-0.0000	7.171e-21;2.075e-12	9.993e-01;9.993e-01	0.0070;0.9930	0.0189;0.9811	s|1e1.1o1|2e1.1o1	2	2	1;0	chr3	-	129567805-129569847;129567805-129569843	129567698-129567805;129569189-129569957		http://genome.ucsc.edu/cgi-bin/hgTracks?db=hg38&position=chr3%3A129569957-129567698
PLXND1	ENSG00000004399.12	ENSG00000004399.12:s:129570684-129570935	-0.0000;0.0000	7.167e-21;4.581e-15	9.998e-01;9.998e-01	0.0165;0.9835	0.0156;0.9844	s|1e1.1o1|1e2.1o1	2	3	1;0	chr3	-	129570671-129570786;129569957-129570786	129569189-129569957;129570590-129570671;129570684-129570935		http://genome.ucsc.edu/cgi-bin/hgTracks?db=hg38&position=chr3%3A129570935-129569189
PLXND1	ENSG00000004399.12	ENSG00000004399.12:s:129573594-129573745	0.0000;0.0016;0.0000;-0.0063	7.180e-21;8.962e-05;7.222e-21;1.606e-07	9.983e-01;8.779e-01;9.938e-01;8.080e-01	0.0135;0.9174;0.0245;0.0453	0.0232;0.9227;0.0242;0.0312	s|1e1.1o1|1e2.1o2|1e2.2o2|1e3.1o1	4	4	1;0;1;1	chr3	-	129573185-129573594;129572941-129573594;129572924-129573594;129571844-129573594	129571677-129571858;129572842-129572982;129573065-129573185;129573594-129573745		http://genome.ucsc.edu/cgi-bin/hgTracks?db=hg38&position=chr3%3A129573745-129571677
PLXND1	ENSG00000004399.12	ENSG00000004399.12:s:129575469-129575562	-0.0005;0.0005	5.003e-10;3.866e-10	9.783e-01;9.783e-01	0.9790;0.0210	0.9706;0.0294	s|1e1.1o1|1e2.1o1	2	3	0;1	chr3	-	129574490-129575469;129573745-129575469	129573594-129573745;129574336-129574490;129575469-129575562		http://genome.ucsc.edu/cgi-bin/hgTracks?db=hg38&position=chr3%3A129575562-129573594
PLXND1	ENSG00000004399.12	ENSG00000004399.12:s:129585791-129586081	0.0013;0.0000;0.0001;-0.0211	5.292e-04;7.165e-21;7.203e-21;2.897e-04	8.616e-01;1.000e+00;9.957e-01;6.031e-01	0.9181;0.0070;0.0167;0.0573	0.9235;0.0130;0.0264;0.0367	s|1e1.1o1|1e2.1o1|1e3.1o1|2e1.1o1	4	4	0;0;1;1	chr3	-	129584562-129585952;129584233-129585952;129578433-129585952;129584562-129585791	129578329-129578548;129584125-129584233;129584385-129584562;129585791-129586081		http://genome.ucsc.edu/cgi-bin/hgTracks?db=hg38&position=chr3%3A129586081-129578329
PLXND1	ENSG00000004399.12	ENSG00000004399.12:s:129586172-129586272	-0.0032;0.0032	8.491e-05;8.491e-05	8.190e-01;8.190e-01	0.9662;0.0338	0.9584;0.0416	s|1e1.1o2|1e1.2o2	2	2	0;0	chr3	-	129586081-129586172;129586048-129586172	129585791-129586081;129586172-129586272		http://genome.ucsc.edu/cgi-bin/hgTracks?db=hg38&position=chr3%3A129586272-129585791
PLXND1	ENSG00000004399.12	ENSG00000004399.12:s:129589351-129589527	0.0020;-0.0020	2.495e-06;2.495e-06	8.606e-01;8.606e-01	0.9637;0.0363	0.9683;0.0317	s|1e1.1o1|1e2.1o1	2	3	0;1	chr3	-	129586719-129589351;129578433-129589351	129578329-129578548;129586588-129586719;129589351-129589527		http://genome.ucsc.edu/cgi-bin/hgTracks?db=hg38&position=chr3%3A129589527-129578329
PLXND1	ENSG00000004399.12	ENSG00000004399.12:s:129605329-129606818	0.0000;-0.0000	7.165e-21;3.746e-19	1.000e+00;1.000e+00	0.0022;0.9978	0.0108;0.9892	s|1e1.1o1|1e2.1o1	2	3	1;0	chr3	-	129596062-129605329;129589527-129605329	129589351-129589527;129596018-129596062;129605329-129606818		http://genome.ucsc.edu/cgi-bin/hgTracks?db=hg38&position=chr3%3A129606818-129589351
PLXND1	ENSG00000004399.12	ENSG00000004399.12:t:129558428-129558697	0.0556;-0.0558;0.0000	7.574e-02;7.897e-02;7.165e-21	3.618e-01;3.575e-01;1.000e+00	0.0287;0.9709;0.0005	0.0838;0.9156;0.0005	t|1e1.1o1|1e2.1o2|1e2.2o2	3	3	1;0;0	chr3	-	129558575-129560330;129558575-129559620;129558575-129559613	129558428-129558697;129559165-129559783;129560330-129560434		http://genome.ucsc.edu/cgi-bin/hgTracks?db=hg38&position=chr3%3A129560434-129558428
PLXND1	ENSG00000004399.12	ENSG00000004399.12:t:129560689-129560942	0.0016;-0.0017;0.0000	9.165e-08;1.191e-07;7.165e-21	9.426e-01;9.378e-01;1.000e+00	0.0097;0.9898;0.0004	0.0333;0.9661;0.0005	t|1e1.1o1|1e2.1o1|1e3.1o1	3	4	1;0;0	chr3	-	129560723-129561800;129560723-129561646;129560723-129561034	129560689-129560942;129561034-129561056;129561646-129561709;129561800-129561903		http://genome.ucsc.edu/cgi-bin/hgTracks?db=hg38&position=chr3%3A129561903-129560689
PLXND1	ENSG00000004399.12	ENSG00000004399.12:t:129565887-129566166	-0.0000;0.0000	7.165e-21;4.464e-19	1.000e+00;1.000e+00	0.0167;0.9833	0.0096;0.9904	t|1e1.1o1|1e2.1o1	2	3	1;0	chr3	-	129566017-129567492;129566017-129566527	129565887-129566166;129566527-129566631;129567492-129567604		http://genome.ucsc.edu/cgi-bin/hgTracks?db=hg38&position=chr3%3A129567604-129565887
PLXND1	ENSG00000004399.12	ENSG00000004399.12:t:129569189-129569957	-0.0000;0.0000	2.617e-13;7.175e-21	9.989e-01;9.989e-01	0.9837;0.0163	0.9771;0.0229	t|1e1.1o1|1e2.1o1	2	3	0;1	chr3	-	129569957-129570786;129569957-129570590	129569189-129569957;129570590-129570671;129570684-129570935		http://genome.ucsc.edu/cgi-bin/hgTracks?db=hg38&position=chr3%3A129570935-129569189
PLXND1	ENSG00000004399.12	ENSG00000004399.12:t:129571677-129571858	-0.0171;0.0171	1.114e-04;1.114e-04	6.400e-01;6.400e-01	0.0546;0.9454	0.0356;0.9644	t|1e1.1o1|1e2.1o1	2	3	1;0	chr3	-	129571844-129573594;129571844-129572609	129571677-129571858;129572609-129572748;129573594-129573745		http://genome.ucsc.edu/cgi-bin/hgTracks?db=hg38&position=chr3%3A129573745-129571677
PLXND1	ENSG00000004399.12	ENSG00000004399.12:t:129572842-129572982	-0.0001;0.0023;0.0000	1.046e-04;1.210e-06;7.234e-21	9.204e-01;8.095e-01;9.925e-01	0.9352;0.0419;0.0251	0.9294;0.0437;0.0245	t|1e1.1o1|1e2.1o1|2e1.1o1	3	3	0;1;1	chr3	-	129572941-129573594;129572941-129573065;129572924-129573594	129572842-129572982;129573065-129573185;129573594-129573745		http://genome.ucsc.edu/cgi-bin/hgTracks?db=hg38&position=chr3%3A129573745-129572842
PLXND1	ENSG00000004399.12	ENSG00000004399.12:t:129573594-129573745	0.0002;-0.0002	7.232e-21;7.538e-12	9.924e-01;9.924e-01	0.0198;0.9802	0.0259;0.9741	t|1e1.1o1|1e2.1o1	2	3	1;0	chr3	-	129573745-129575469;129573745-129574336	129573594-129573745;129574336-129574490;129575469-129575562		http://genome.ucsc.edu/cgi-bin/hgTracks?db=hg38&position=chr3%3A129575562-129573594
PLXND1	ENSG00000004399.12	ENSG00000004399.12:t:129578329-129578548	-0.0022;0.0000;0.0027	1.554e-07;7.176e-21;6.012e-05	8.949e-01;9.988e-01;7.098e-01	0.0362;0.0170;0.9461	0.0278;0.0230;0.9491	t|1e1.1o1|1e2.1o2|1e3.1o1	3	4	1;1;0	chr3	-	129578433-129589351;129578433-129585952;129578433-129583567	129578329-129578548;129583567-129583669;129585791-129586081;129589351-129589527		http://genome.ucsc.edu/cgi-bin/hgTracks?db=hg38&position=chr3%3A129589527-129578329
PLXND1	ENSG00000004399.12	ENSG00000004399.12:t:129584125-129584233	0.0000;-0.0000	7.165e-21;4.989e-16	1.000e+00;1.000e+00	0.0070;0.9930	0.0126;0.9874	t|1e1.1o2|1e2.1o1	2	3	0;0	chr3	-	129584233-129585952;129584233-129584385	129584125-129584233;129584385-129584562;129585791-129586081		http://genome.ucsc.edu/cgi-bin/hgTracks?db=hg38&position=chr3%3A129586081-129584125
PLXND1	ENSG00000004399.12	ENSG00000004399.12:t:129589351-129589527	-0.0000;0.0000	9.710e-14;7.166e-21	9.998e-01;9.998e-01	0.9978;0.0022	0.9882;0.0118	t|1e1.1o1|1e2.1o1	2	3	0;1	chr3	-	129589527-129605329;129589527-129596018	129589351-129589527;129596018-129596062;129605329-129606818		http://genome.ucsc.edu/cgi-bin/hgTracks?db=hg38&position=chr3%3A129606818-129589351
RBM6	ENSG00000004534.15	ENSG00000004534.15:s:49962576-49963027	0.0000;0.0000;-0.1031;0.1009;0.0000;0.0030;0.0000	7.171e-21;7.165e-21;5.472e-01;5.239e-01;7.165e-21;1.251e-06;7.165e-21	9.993e-01;1.000e+00;2.903e-02;3.571e-02;1.000e+00;7.750e-01;1.000e+00	0.0227;0.0081;0.6839;0.1305;0.0138;0.1404;0.0014	0.0287;0.0067;0.5746;0.2327;0.0148;0.1424;0.0001	s|1e1.1o2|1e1.2o2|1e2.1o1|1e3.1o1|1e4.1o1|1e5.1o1|1e6.1o1	7	7	0;1;0;0;1;0;0	chr3	+	49962685-49967198;49962685-49967333;49962685-49967470;49962685-49972059;49962685-49999440;49962685-50048245;49962685-50054335	49962576-49963027;49967198-49967365;49967470-49968748;49972059-49972148;49999440-49999513;50048245-50048348;50054016-50054395		http://genome.ucsc.edu/cgi-bin/hgTracks?db=hg38&position=chr3%3A50054395-49962576
RBM6	ENSG00000004534.15	ENSG00000004534.15:s:49975323-49975392	0.0000;0.0190;0.0000;0.0000;-0.0202	7.165e-21;5.040e-03;7.165e-21;7.165e-21;6.698e-03	1.000e+00;5.955e-01;1.000e+00;1.000e+00;5.860e-01	0.0013;0.7344;0.0001;0.0001;0.2637	0.0001;0.7632;0.0027;0.0001;0.2339	s|1e1.1o1|1e2.1o1|1e3.1o1|1e4.1o1|1e5.1o1	5	6	1;0;1;1;0	chr3	+	49975392-49979460;49975392-49999440;49975392-50033497;49975392-50046716;49975392-50048245	49975323-49975392;49979460-na;49999440-49999513;50033497-na;50046716-50046833;50048245-50048348		http://genome.ucsc.edu/cgi-bin/hgTracks?db=hg38&position=chr3%3A50048348-49975323
RBM6	ENSG00000004534.15	ENSG00000004534.15:s:49999440-49999513	0.0000;-0.0005;-0.0193;0.0132	7.165e-21;7.423e-21;1.484e-05;1.531e-03	1.000e+00;9.736e-01;6.208e-01;6.871e-01	0.0003;0.0362;0.0623;0.9007	0.0003;0.0280;0.0456;0.9271	s|1e1.1o1|1e2.1o1|1e3.1o1|1e4.1o1	4	5	1;1;1;0	chr3	+	49999513-50019938;49999513-50046716;49999513-50047160;49999513-50048245	49999440-49999513;50019938-na;50046716-50046833;50047109-50047326;50048245-50048348		http://genome.ucsc.edu/cgi-bin/hgTracks?db=hg38&position=chr3%3A50048348-49999440
RBM6	ENSG00000004534.15	ENSG00000004534.15:s:50048245-50048348	0.0000;0.0000;0.0000;0.0000	7.165e-21;7.165e-21;7.165e-21;7.165e-21	1.000e+00;1.000e+00;1.000e+00;1.000e+00	0.0001;0.9922;0.0051;0.0028	0.0012;0.9885;0.0062;0.0034	s|1e1.1o1|1e2.1o1|1e3.1o2|2e2.1o1	4	4	1;0;1;1	chr3	+	50048319-50051736;50048319-50054335;50048319-50057728;50048348-50054335	50048245-50048348;50051736-50051927;50054016-50054395;50057728-50058003		http://genome.ucsc.edu/cgi-bin/hgTracks?db=hg38&position=chr3%3A50058003-50048245
RBM6	ENSG00000004534.15	ENSG00000004534.15:s:50057728-50058003	0.0000;0.0000	7.165e-21;7.165e-21	1.000e+00;1.000e+00	0.9997;0.0003	0.9949;0.0051	s|1e1.1o1|1e2.3o3	2	3	0;1	chr3	+	50058003-50058402;50058003-50059649	50057728-50058003;50058402-50058915;50059264-50059746		http://genome.ucsc.edu/cgi-bin/hgTracks?db=hg38&position=chr3%3A50059746-50057728
RBM6	ENSG00000004534.15	ENSG00000004534.15:s:50059264-50059746	0.0000;-0.0000	7.166e-21;7.168e-21	9.999e-01;9.999e-01	0.0198;0.9802	0.0261;0.9739	s|1e1.1o1|1e2.1o1	2	3	0;0	chr3	+	50059746-50060801;50059746-50060956	50059264-50059746;50060801-50060835;50060956-50060998		http://genome.ucsc.edu/cgi-bin/hgTracks?db=hg38&position=chr3%3A50060998-50059264
RBM6	ENSG00000004534.15	ENSG00000004534.15:s:50061462-50061748	0.0259;-0.0259	3.114e-05;3.114e-05	5.800e-01;5.800e-01	0.9443;0.0557	0.9754;0.0246	s|1e1.1o1|2e1.1o1	2	2	0;1	chr3	+	50061547-50061962;50061748-50061962	50061462-50061748;50061962-50062108		http://genome.ucsc.edu/cgi-bin/hgTracks?db=hg38&position=chr3%3A50062108-50061462
RBM6	ENSG00000004534.15	ENSG00000004534.15:s:50061962-50062108	0.0000;0.0000	7.165e-21;7.165e-21	1.000e+00;1.000e+00	0.0055;0.9945	0.0041;0.9959	s|1e1.1o1|1e2.1o1	2	3	1;0	chr3	+	50062108-50063078;50062108-50065031	50061962-50062108;50063078-na;50065031-50065126		http://genome.ucsc.edu/cgi-bin/hgTracks?db=hg38&position=chr3%3A50065126-50061962
RBM6	ENSG00000004534.15	ENSG00000004534.15:s:50065031-50065126	0.0000;-0.0000	7.165e-21;7.165e-21	1.000e+00;1.000e+00	0.0116;0.9884	0.0158;0.9842	s|1e1.1o1|1e2.1o1	2	3	0;0	chr3	+	50065126-50065579;50065126-50066242	50065031-50065126;50065579-50065632;50066242-50066502		http://genome.ucsc.edu/cgi-bin/hgTracks?db=hg38&position=chr3%3A50066502-50065031
RBM6	ENSG00000004534.15	ENSG00000004534.15:s:50066242-50066502	0.0000;-0.0000;0.0000;0.0000	7.165e-21;7.165e-21;7.165e-21;7.165e-21	1.000e+00;1.000e+00;1.000e+00;1.000e+00	0.0071;0.9840;0.0036;0.0051	0.0225;0.9721;0.0030;0.0028	s|1e1.1o1|1e2.1o1|1e3.1o1|1e4.3o3	4	5	1;0;1;1	chr3	+	50066502-50068164;50066502-50068690;50066502-50070455;50066502-50075201	50066242-50066502;50068164-50068357;50068690-50068764;50070455-50070552;50075173-50075330		http://genome.ucsc.edu/cgi-bin/hgTracks?db=hg38&position=chr3%3A50075330-50066242
RBM6	ENSG00000004534.15	ENSG00000004534.15:s:50068690-50068764	0.0000;0.0000	7.165e-21;7.165e-21	1.000e+00;1.000e+00	0.9909;0.0091	0.9958;0.0042	s|1e1.1o1|1e2.3o3	2	3	0;1	chr3	+	50068764-50070455;50068764-50075201	50068690-50068764;50070455-50070552;50075173-50075330		http://genome.ucsc.edu/cgi-bin/hgTracks?db=hg38&position=chr3%3A50075330-50068690
RBM6	ENSG00000004534.15	ENSG00000004534.15:s:50070455-50070552	0.0000;0.0000;-0.0000;0.0000	7.165e-21;7.165e-21;7.165e-21;7.165e-21	1.000e+00;1.000e+00;1.000e+00;1.000e+00	0.0102;0.0004;0.9890;0.0005	0.0166;0.0050;0.9775;0.0001	s|1e1.1o3|1e1.2o3|1e1.3o3|1e2.1o1	4	3	0;1;0;0	chr3	+	50070552-50075173;50070552-50075177;50070552-50075201;50070552-50090382	50070455-50070552;50075173-50075330;50090382-50090451		http://genome.ucsc.edu/cgi-bin/hgTracks?db=hg38&position=chr3%3A50090451-50070455
RBM6	ENSG00000004534.15	ENSG00000004534.15:s:50090382-50090451	0.0000;-0.0000;0.0000	7.165e-21;7.165e-21;7.165e-21	1.000e+00;1.000e+00;1.000e+00	0.0002;0.9888;0.0110	0.0002;0.9787;0.0211	s|1e1.1o1|1e2.1o1|1e3.1o1	3	4	1;0;1	chr3	+	50090451-50090697;50090451-50092043;50090451-50093720	50090382-50090451;50090697-50090871;50092043-50092208;50093720-50093875		http://genome.ucsc.edu/cgi-bin/hgTracks?db=hg38&position=chr3%3A50093875-50090382
RBM6	ENSG00000004534.15	ENSG00000004534.15:s:50093720-50093875	0.0000;0.0000	7.165e-21;7.165e-21	1.000e+00;1.000e+00	0.0008;0.9992	0.0024;0.9976	s|1e1.1o1|1e2.1o1	2	3	1;0	chr3	+	50093875-50099384;50093875-50099982	50093720-50093875;50099384-na;50099982-50100045		http://genome.ucsc.edu/cgi-bin/hgTracks?db=hg38&position=chr3%3A50100045-50093720
RBM6	ENSG00000004534.15	ENSG00000004534.15:t:49962576-49963027	-0.0001;-0.0001;0.0000;0.0000;0.0000	8.417e-13;7.211e-21;7.165e-21;7.165e-21;7.165e-21	9.132e-01;9.951e-01;1.000e+00;1.000e+00;1.000e+00	0.9618;0.0292;0.0008;0.0055;0.0015	0.9649;0.0239;0.0033;0.0083;0.0001	t|1e1.1o2|1e1.2o2|1e2.1o3|1e2.2o3|1e2.3o3	5	3	0;1;1;0;0	chr3	+	49940225-49962576;49940384-49962576;49940549-49962576;49940747-49962576;49941081-49962576	49940007-49940384;49940461-49941081;49962576-49963027		http://genome.ucsc.edu/cgi-bin/hgTracks?db=hg38&position=chr3%3A49963027-49940007
RBM6	ENSG00000004534.15	ENSG00000004534.15:t:49972059-49972148	0.1769;-0.1769	9.705e-01;9.705e-01	3.183e-05;3.182e-05	0.1898;0.8102	0.3602;0.6398	t|1e1.1o1|1e2.1o1	2	3	0;0	chr3	+	49962685-49972059;49968748-49972059	49962576-49963027;49967470-49968748;49972059-49972148		http://genome.ucsc.edu/cgi-bin/hgTracks?db=hg38&position=chr3%3A49972148-49962576
RBM6	ENSG00000004534.15	ENSG00000004534.15:t:49999440-49999513	0.0000;-0.0004;0.0000;0.0000	7.175e-21;1.856e-13;7.165e-21;7.165e-21	9.989e-01;9.849e-01;1.000e+00;1.000e+00	0.0227;0.9702;0.0002;0.0059	0.0291;0.9659;0.0019;0.0033	t|1e1.1o1|1e2.1o1|1e3.1o1|1e4.1o1	4	5	1;0;0;1	chr3	+	49962685-49999440;49975392-49999440;49981668-49999440;49996314-49999440	na-49996314;49962576-49963027;49975323-49975392;49981561-49981668;49999440-49999513		http://genome.ucsc.edu/cgi-bin/hgTracks?db=hg38&position=chr3%3A49999513-49962576
RBM6	ENSG00000004534.15	ENSG00000004534.15:t:50047109-50047326	-0.0704;0.0704	3.528e-01;3.528e-01	1.134e-01;1.134e-01	0.6776;0.3224	0.5725;0.4275	t|1e1.1o1|1e2.1o1	2	3	1;1	chr3	+	49999513-50047160;50046833-50047160	49999440-49999513;50046716-50046833;50047109-50047326		http://genome.ucsc.edu/cgi-bin/hgTracks?db=hg38&position=chr3%3A50047326-49999440
RBM6	ENSG00000004534.15	ENSG00000004534.15:t:50048245-50048348	0.0045;-0.0365;0.0166;0.0000;0.0001	1.761e-03;8.975e-02;2.798e-02;7.165e-21;4.392e-07	8.414e-01;3.601e-01;5.679e-01;1.000e+00;9.962e-01	0.1675;0.2482;0.5052;0.0075;0.0702	0.1857;0.1954;0.5415;0.0031;0.0760	t|1e1.1o1|1e2.1o1|1e3.1o1|1e4.1o1|1e5.1o1	5	6	0;0;0;1;0	chr3	+	49962685-50048245;49975392-50048245;49999513-50048245;50046833-50048245;50047326-50048245	49962576-49963027;49975323-49975392;49999440-49999513;50046716-50046833;50047109-50047326;50048245-50048348		http://genome.ucsc.edu/cgi-bin/hgTracks?db=hg38&position=chr3%3A50048348-49962576
RBM6	ENSG00000004534.15	ENSG00000004534.15:t:50054016-50054395	0.0000;0.0000;0.0000;0.0000	7.165e-21;7.165e-21;7.165e-21;7.165e-21	1.000e+00;1.000e+00;1.000e+00;1.000e+00	0.0017;0.9945;0.0028;0.0006	0.0001;0.9949;0.0034;0.0012	t|1e1.1o1|1e2.1o2|1e2.2o2|1e3.1o1	4	4	0;0;1;1	chr3	+	49962685-50054335;50048319-50054335;50048348-50054335;50051927-50054335	49962576-49963027;50048245-50048348;50051736-50051927;50054016-50054395		http://genome.ucsc.edu/cgi-bin/hgTracks?db=hg38&position=chr3%3A50054395-49962576
RBM6	ENSG00000004534.15	ENSG00000004534.15:t:50057728-50058003	0.0000;0.0000;0.0000	7.165e-21;7.165e-21;7.165e-21	1.000e+00;1.000e+00;1.000e+00	0.0049;0.9902;0.0045	0.0061;0.9914;0.0023	t|1e1.1o2|1e2.1o1|2e2.1o1	3	3	1;0;1	chr3	+	50048319-50057728;50054395-50057728;50054395-50057734	50048245-50048348;50054016-50054395;50057728-50058003		http://genome.ucsc.edu/cgi-bin/hgTracks?db=hg38&position=chr3%3A50058003-50048245
RBM6	ENSG00000004534.15	ENSG00000004534.15:t:50059264-50059746	0.0000;0.0000;0.0000;0.0000	7.165e-21;7.165e-21;7.165e-21;7.165e-21	1.000e+00;1.000e+00;1.000e+00;1.000e+00	0.0002;0.0002;0.0002;0.9995	0.0002;0.0016;0.0059;0.9927	t|1e2.1o1|2e2.1o1|3e1.1o1|3e2.1o1	4	3	1;0;1;0	chr3	+	50058562-50059264;50058562-50059632;50058003-50059649;50058562-50059649	50057728-50058003;50058402-50058915;50059264-50059746		http://genome.ucsc.edu/cgi-bin/hgTracks?db=hg38&position=chr3%3A50059746-50057728
RBM6	ENSG00000004534.15	ENSG00000004534.15:t:50060956-50060998	-0.0000;0.0000	7.165e-21;7.165e-21	1.000e+00;1.000e+00	0.9834;0.0166	0.9852;0.0148	t|1e1.1o1|1e2.1o1	2	3	0;0	chr3	+	50059746-50060956;50060835-50060956	50059264-50059746;50060801-50060835;50060956-50060998		http://genome.ucsc.edu/cgi-bin/hgTracks?db=hg38&position=chr3%3A50060998-50059264
RBM6	ENSG00000004534.15	ENSG00000004534.15:t:50066242-50066502	-0.0000;0.0000	7.165e-21;7.165e-21	1.000e+00;1.000e+00	0.9921;0.0079	0.9847;0.0153	t|1e1.1o1|1e2.1o1	2	3	0;0	chr3	+	50065126-50066242;50065632-50066242	50065031-50065126;50065579-50065632;50066242-50066502		http://genome.ucsc.edu/cgi-bin/hgTracks?db=hg38&position=chr3%3A50066502-50065031
RBM6	ENSG00000004534.15	ENSG00000004534.15:t:50068690-50068764	-0.0000;0.0000;0.0000	7.165e-21;7.165e-21;7.165e-21	1.000e+00;1.000e+00;1.000e+00	0.9846;0.0020;0.0127	0.9750;0.0035;0.0217	t|1e1.1o1|1e2.1o2|1e2.2o2	3	3	0;1;1	chr3	+	50066502-50068690;50068193-50068690;50068357-50068690	50066242-50066502;50068164-50068357;50068690-50068764		http://genome.ucsc.edu/cgi-bin/hgTracks?db=hg38&position=chr3%3A50068764-50066242
RBM6	ENSG00000004534.15	ENSG00000004534.15:t:50070455-50070552	0.0000;0.0000	7.165e-21;7.165e-21	1.000e+00;1.000e+00	0.0045;0.9955	0.0036;0.9964	t|1e1.1o1|1e2.1o1	2	3	1;0	chr3	+	50066502-50070455;50068764-50070455	50066242-50066502;50068690-50068764;50070455-50070552		http://genome.ucsc.edu/cgi-bin/hgTracks?db=hg38&position=chr3%3A50070552-50066242
RBM6	ENSG00000004534.15	ENSG00000004534.15:t:50075173-50075330	0.0000;0.0000;0.0000;0.0000;-0.0000	7.165e-21;7.165e-21;7.165e-21;7.165e-21;7.165e-21	1.000e+00;1.000e+00;1.000e+00;1.000e+00;1.000e+00	0.0101;0.0004;0.0051;0.0072;0.9776	0.0164;0.0049;0.0028;0.0038;0.9714	t|1e3.1o1|2e3.1o1|3e1.1o1|3e2.1o1|3e3.1o1	5	4	0;1;1;1;0	chr3	+	50070552-50075173;50070552-50075177;50066502-50075201;50068764-50075201;50070552-50075201	50066242-50066502;50068690-50068764;50070455-50070552;50075173-50075330		http://genome.ucsc.edu/cgi-bin/hgTracks?db=hg38&position=chr3%3A50075330-50066242
RBM6	ENSG00000004534.15	ENSG00000004534.15:t:50092043-50092208	0.0000;0.0000	7.165e-21;7.165e-21	1.000e+00;1.000e+00	0.9997;0.0003	0.9997;0.0003	t|1e1.1o1|1e2.1o1	2	3	0;1	chr3	+	50090451-50092043;50090871-50092043	50090382-50090451;50090697-50090871;50092043-50092208		http://genome.ucsc.edu/cgi-bin/hgTracks?db=hg38&position=chr3%3A50092208-50090382
RBM6	ENSG00000004534.15	ENSG00000004534.15:t:50093720-50093875	0.0000;-0.0000	7.165e-21;7.165e-21	1.000e+00;1.000e+00	0.0076;0.9924	0.0163;0.9837	t|1e1.1o1|1e2.1o1	2	3	1;0	chr3	+	50090451-50093720;50092208-50093720	50090382-50090451;50092043-50092208;50093720-50093875		http://genome.ucsc.edu/cgi-bin/hgTracks?db=hg38&position=chr3%3A50093875-50090382
RECQL	ENSG00000004700.16	ENSG00000004700.16:s:21470969-21471098	-0.0000;0.0000	7.166e-21;4.841e-14	9.999e-01;9.999e-01	0.0172;0.9828	0.0009;0.9991	s|1e1.1o1|1e2.1o1	2	3	1;0	chr12	-	21470884-21470969;21470346-21470969	21468910-21470346;21470803-21470884;21470969-21471098		http://genome.ucsc.edu/cgi-bin/hgTracks?db=hg38&position=chr12%3A21471098-21468910
RECQL	ENSG00000004700.16	ENSG00000004700.16:s:21475468-21475585	-0.0015;0.0015	1.305e-08;1.303e-08	9.456e-01;9.456e-01	0.0339;0.9661	0.0188;0.9812	s|1e1.1o2|1e1.2o2	2	2	1;0	chr12	-	21474995-21475468;21474979-21475468	21474841-21474995;21475468-21475585		http://genome.ucsc.edu/cgi-bin/hgTracks?db=hg38&position=chr12%3A21475585-21474841
RECQL	ENSG00000004700.16	ENSG00000004700.16:s:21475676-21475824	0.0000;-0.0000	7.165e-21;7.165e-21	1.000e+00;1.000e+00	0.9869;0.0131	0.9938;0.0062	s|1e1.1o2|1e1.2o2	2	2	0;1	chr12	-	21475585-21475676;21475581-21475676	21475468-21475585;21475676-21475824		http://genome.ucsc.edu/cgi-bin/hgTracks?db=hg38&position=chr12%3A21475824-21475468
RECQL	ENSG00000004700.16	ENSG00000004700.16:s:21483376-21483574	0.0000;-0.0000;0.0000	1.438e-10;7.360e-21;7.165e-21	9.766e-01;9.793e-01;1.000e+00	0.9705;0.0291;0.0005	0.9725;0.0270;0.0005	s|1e1.1o2|1e1.2o2|1e2.1o1	3	3	0;1;1	chr12	-	21477969-21483376;21477834-21483376;21476992-21483376	21476911-21476992;21477803-21477969;21483376-21483574		http://genome.ucsc.edu/cgi-bin/hgTracks?db=hg38&position=chr12%3A21483574-21476911
RECQL	ENSG00000004700.16	ENSG00000004700.16:s:21490199-21490378	0.0000;-0.0000;0.0000	7.165e-21;7.165e-21;1.110e-16	1.000e+00;1.000e+00;1.000e+00	0.0006;0.0090;0.9904	0.0006;0.0006;0.9988	s|1e1.1o1|1e2.1o1|1e3.1o1	3	4	1;1;0	chr12	-	21489720-21490199;21488838-21490199;21486585-21490199	na-21489720;21486479-21486585;21488811-21488838;21490199-21490378		http://genome.ucsc.edu/cgi-bin/hgTracks?db=hg38&position=chr12%3A21490378-21486479
RECQL	ENSG00000004700.16	ENSG00000004700.16:s:21499555-21499615	0.0000;-0.0000	9.096e-13;7.180e-21	9.985e-01;9.985e-01	0.9773;0.0227	0.9777;0.0223	s|1e1.1o1|1e2.1o1	2	3	0;1	chr12	-	21491716-21499555;21490378-21499555	21490199-21490378;21491519-21491716;21499555-21499615		http://genome.ucsc.edu/cgi-bin/hgTracks?db=hg38&position=chr12%3A21499615-21490199
RECQL	ENSG00000004700.16	ENSG00000004700.16:s:21501413-21501669	-0.0000;-0.0001;0.0000;0.0547;-0.0813;0.0263;-0.0117;0.0061	7.173e-21;1.622e-10;7.165e-21;2.026e-01;3.690e-01;5.475e-02;3.179e-02;2.731e-03	9.992e-01;9.972e-01;1.000e+00;2.263e-01;1.176e-01;4.499e-01;5.411e-01;6.832e-01	0.0157;0.0194;0.0003;0.2154;0.2292;0.1521;0.2687;0.0963	0.0075;0.0167;0.0002;0.2807;0.1370;0.1905;0.2452;0.1068	s|1e1.1o2|1e1.2o2|1e2.1o2|2e1.1o2|2e1.2o2|2e2.1o2|3e1.2o2|3e2.1o2	8	3	0;0;1;0;0;0;0;0	chr12	-	21501372-21501481;21501215-21501481;21499615-21501481;21501372-21501463;21501215-21501463;21499615-21501463;21501215-21501413;21499615-21501413	21499555-21499615;21501170-21501372;21501413-21501669		http://genome.ucsc.edu/cgi-bin/hgTracks?db=hg38&position=chr12%3A21501669-21499555
RECQL	ENSG00000004700.16	ENSG00000004700.16:t:21468910-21470346	0.0000;-0.0000	5.943e-13;7.168e-21	9.997e-01;9.997e-01	0.9817;0.0183	0.9956;0.0044	t|1e1.1o1|1e2.1o1	2	3	0;1	chr12	-	21470346-21470969;21470346-21470803	21468910-21470346;21470803-21470884;21470969-21471098		http://genome.ucsc.edu/cgi-bin/hgTracks?db=hg38&position=chr12%3A21471098-21468910
RECQL	ENSG00000004700.16	ENSG00000004700.16:t:21476911-21476992	0.0000;0.0000	7.165e-21;7.165e-21	1.000e+00;1.000e+00	0.0010;0.9990	0.0009;0.9991	t|1e1.1o1|1e2.1o1	2	3	1;0	chr12	-	21476992-21483376;21476992-21477803	21476911-21476992;21477803-21477969;21483376-21483574		http://genome.ucsc.edu/cgi-bin/hgTracks?db=hg38&position=chr12%3A21483574-21476911
RECQL	ENSG00000004700.16	ENSG00000004700.16:t:21486479-21486585	0.0000;-0.0000	7.165e-21;7.165e-21	1.000e+00;1.000e+00	0.9943;0.0057	0.9991;0.0009	t|1e1.1o1|1e2.1o1	2	3	0;1	chr12	-	21486585-21490199;21486585-21488811	21486479-21486585;21488811-21488838;21490199-21490378		http://genome.ucsc.edu/cgi-bin/hgTracks?db=hg38&position=chr12%3A21490378-21486479
RECQL	ENSG00000004700.16	ENSG00000004700.16:t:21490199-21490378	0.0021;-0.0021	3.410e-06;3.410e-06	8.758e-01;8.758e-01	0.0315;0.9685	0.0383;0.9617	t|1e1.1o1|1e2.1o1	2	3	1;0	chr12	-	21490378-21499555;21490378-21491519	21490199-21490378;21491519-21491716;21499555-21499615		http://genome.ucsc.edu/cgi-bin/hgTracks?db=hg38&position=chr12%3A21499615-21490199
RECQL	ENSG00000004700.16	ENSG00000004700.16:t:21499555-21499615	0.0000;0.0138;0.0023;-0.0166;0.0000;-0.0000	7.165e-21;6.700e-03;1.744e-04;1.333e-02;7.165e-21;7.165e-21	1.000e+00;6.632e-01;8.699e-01;5.909e-01;1.000e+00;1.000e+00	0.0003;0.1054;0.0664;0.8205;0.0003;0.0090	0.0002;0.1322;0.0720;0.7939;0.0002;0.0027	t|1e1.1o3|1e1.2o3|1e1.3o3|1e2.1o1|1e3.1o1|2e2.1o1	6	4	1;0;0;0;1;1	chr12	-	21499615-21501481;21499615-21501463;21499615-21501413;21499615-21501170;21499615-21500712;21499611-21501170	21499555-21499615;21500712-na;21501170-21501372;21501413-21501669		http://genome.ucsc.edu/cgi-bin/hgTracks?db=hg38&position=chr12%3A21501669-21499555
NDUFAB1	ENSG00000004779.10	ENSG00000004779.10:s:23581871-23582375	0.0000;0.0000	7.165e-21;7.165e-21	1.000e+00;1.000e+00	0.9977;0.0023	0.9979;0.0021	s|1e1.1o1|2e1.1o1	2	2	0;1	chr16	-	23581173-23582276;23581173-23581962	23581014-23581173;23581871-23582375		http://genome.ucsc.edu/cgi-bin/hgTracks?db=hg38&position=chr16%3A23582375-23581014
NDUFAB1	ENSG00000004779.10	ENSG00000004779.10:s:23596123-23596316	0.0000;0.0000;0.0000;0.0000	7.165e-21;7.165e-21;7.165e-21;7.165e-21	1.000e+00;1.000e+00;1.000e+00;1.000e+00	0.0033;0.0006;0.9878;0.0078	0.0010;0.0005;0.9896;0.0089	s|1e1.1o1|1e2.1o1|1e3.1o1|1e4.1o1	4	5	0;1;0;0	chr16	-	23595638-23596123;23591150-23596123;23587319-23596123;23585423-23596123	23585336-23585423;23587197-23587319;23590886-23591153;23595429-23595638;23596123-23596316		http://genome.ucsc.edu/cgi-bin/hgTracks?db=hg38&position=chr16%3A23596316-23585336
NDUFAB1	ENSG00000004779.10	ENSG00000004779.10:t:23585336-23585423	0.0000;0.0000	7.165e-21;7.165e-21	1.000e+00;1.000e+00	0.0083;0.9917	0.0109;0.9891	t|1e1.1o1|1e2.1o1	2	3	0;0	chr16	-	23585423-23596123;23585423-23587197	23585336-23585423;23587197-23587319;23596123-23596316		http://genome.ucsc.edu/cgi-bin/hgTracks?db=hg38&position=chr16%3A23596316-23585336
NDUFAB1	ENSG00000004779.10	ENSG00000004779.10:t:23587197-23587319	0.0000;0.0000;0.0000;0.0000;0.0000	7.165e-21;7.165e-21;7.165e-21;7.165e-21;7.165e-21	1.000e+00;1.000e+00;1.000e+00;1.000e+00;1.000e+00	0.9813;0.0064;0.0051;0.0010;0.0050	0.9847;0.0086;0.0031;0.0009;0.0030	t|1e1.1o1|1e2.1o1|1e3.1o2|1e3.2o2|1e4.1o1	5	5	0;0;1;0;1	chr16	-	23587319-23596123;23587319-23595429;23587319-23591093;23587319-23590886;23587319-23588502	23587197-23587319;23588502-na;23590886-23591153;23595429-23595638;23596123-23596316		http://genome.ucsc.edu/cgi-bin/hgTracks?db=hg38&position=chr16%3A23596316-23587197
UPF1	ENSG00000005007.13	ENSG00000005007.13:s:18831959-18832440	0.0000;0.0000	7.165e-21;7.165e-21	1.000e+00;1.000e+00	0.9939;0.0061	0.9886;0.0114	s|1e1.1o1|1e2.1o1	2	3	0;1	chr19	+	18832440-18845980;18832440-18847744	18831959-18832440;18845980-18846119;18847744-18847833		http://genome.ucsc.edu/cgi-bin/hgTracks?db=hg38&position=chr19%3A18847833-18831959
UPF1	ENSG00000005007.13	ENSG00000005007.13:s:18850075-18850242	0.0000;0.0000	7.165e-21;7.165e-21	1.000e+00;1.000e+00	0.9989;0.0011	0.9937;0.0063	s|1e1.1o1|1e2.1o1	2	3	0;1	chr19	+	18850242-18850688;18850242-18852135	18850075-18850242;18850688-18850868;18852135-18852296		http://genome.ucsc.edu/cgi-bin/hgTracks?db=hg38&position=chr19%3A18852296-18850075
UPF1	ENSG00000005007.13	ENSG00000005007.13:s:18850688-18850868	0.0000;0.0000	7.165e-21;7.165e-21	1.000e+00;1.000e+00	0.0076;0.9924	0.0038;0.9962	s|1e1.1o1|1e2.1o1	2	3	0;0	chr19	+	18850868-18851050;18850868-18852135	18850688-18850868;18851050-18851129;18852135-18852296		http://genome.ucsc.edu/cgi-bin/hgTracks?db=hg38&position=chr19%3A18852296-18850688
UPF1	ENSG00000005007.13	ENSG00000005007.13:s:18852987-18853104	-0.0093;0.0093	8.025e-05;8.025e-05	6.877e-01;6.877e-01	0.8179;0.1821	0.8027;0.1973	s|1e1.1o1|2e1.1o1	2	2	0;0	chr19	+	18853071-18853252;18853104-18853252	18852987-18853104;18853252-18853361		http://genome.ucsc.edu/cgi-bin/hgTracks?db=hg38&position=chr19%3A18853361-18852987
UPF1	ENSG00000005007.13	ENSG00000005007.13:s:18853252-18853361	0.0000;0.0000	7.165e-21;7.165e-21	1.000e+00;1.000e+00	0.9980;0.0020	0.9963;0.0037	s|1e1.2o2|2e1.1o2	2	2	0;1	chr19	+	18853350-18854601;18853361-18854594	18853252-18853361;18854594-18854709		http://genome.ucsc.edu/cgi-bin/hgTracks?db=hg38&position=chr19%3A18854709-18853252
UPF1	ENSG00000005007.13	ENSG00000005007.13:s:18856186-18856300	0.0000;0.0000	7.165e-21;7.165e-21	1.000e+00;1.000e+00	0.9980;0.0020	0.9986;0.0014	s|1e1.1o1|1e2.1o1	2	3	0;1	chr19	+	18856300-18856877;18856300-18857320	18856186-18856300;18856877-18857020;18857320-18857533		http://genome.ucsc.edu/cgi-bin/hgTracks?db=hg38&position=chr19%3A18857533-18856186
UPF1	ENSG00000005007.13	ENSG00000005007.13:s:18859383-18860438	0.0000;0.0000;0.0000	7.165e-21;7.165e-21;7.165e-21	1.000e+00;1.000e+00;1.000e+00	0.0061;0.9938;0.0001	0.0025;0.9937;0.0041	s|1e1.1o2|1e1.2o2|1e2.1o1	3	3	1;0;1	chr19	+	18860438-18860627;18860438-18860826;18860438-18862010	18859383-18860438;18860627-18860982;18862010-18862152		http://genome.ucsc.edu/cgi-bin/hgTracks?db=hg38&position=chr19%3A18862152-18859383
UPF1	ENSG00000005007.13	ENSG00000005007.13:s:18860627-18860982	0.0000;0.0000	7.165e-21;7.165e-21	1.000e+00;1.000e+00	0.0008;0.9992	0.0022;0.9978	s|1e1.1o1|1e2.1o1	2	3	1;0	chr19	+	18860982-18861718;18860982-18862010	18860627-18860982;18861718-18861877;18862010-18862152		http://genome.ucsc.edu/cgi-bin/hgTracks?db=hg38&position=chr19%3A18862152-18860627
UPF1	ENSG00000005007.13	ENSG00000005007.13:s:18862933-18863612	0.0000;0.0000	7.165e-21;7.165e-21	1.000e+00;1.000e+00	0.9953;0.0047	0.9974;0.0026	s|1e1.1o1|1e2.1o1	2	3	0;1	chr19	+	18863612-18864170;18863612-18865289	18862933-18863612;18864170-18864251;18865289-18865450		http://genome.ucsc.edu/cgi-bin/hgTracks?db=hg38&position=chr19%3A18865450-18862933
UPF1	ENSG00000005007.13	ENSG00000005007.13:s:18865561-18865778	0.0000;0.0000	7.165e-21;7.165e-21	1.000e+00;1.000e+00	0.9892;0.0108	0.9893;0.0107	s|1e1.1o2|1e1.2o2	2	2	0;1	chr19	+	18865778-18866044;18865778-18866049	18865561-18865778;18866044-18866166		http://genome.ucsc.edu/cgi-bin/hgTracks?db=hg38&position=chr19%3A18866166-18865561
UPF1	ENSG00000005007.13	ENSG00000005007.13:t:18845980-18846119	0.0000;0.0000	7.165e-21;7.165e-21	1.000e+00;1.000e+00	0.9984;0.0016	0.9998;0.0002	t|1e1.1o1|1e2.1o1	2	3	0;0	chr19	+	18832440-18845980;18833283-18845980	18831959-18832440;18833130-18833283;18845980-18846119		http://genome.ucsc.edu/cgi-bin/hgTracks?db=hg38&position=chr19%3A18846119-18831959
UPF1	ENSG00000005007.13	ENSG00000005007.13:t:18847744-18847833	0.0000;-0.0000	7.165e-21;7.165e-21	1.000e+00;1.000e+00	0.0073;0.9927	0.0150;0.9850	t|1e1.1o1|1e2.1o1	2	3	1;0	chr19	+	18832440-18847744;18846119-18847744	18831959-18832440;18845980-18846119;18847744-18847833		http://genome.ucsc.edu/cgi-bin/hgTracks?db=hg38&position=chr19%3A18847833-18831959
UPF1	ENSG00000005007.13	ENSG00000005007.13:t:18850075-18850242	0.0000;0.0000;0.0000;0.0000;0.0000;0.0000;0.0000	7.165e-21;7.165e-21;7.165e-21;7.165e-21;7.165e-21;7.165e-21;7.165e-21	1.000e+00;1.000e+00;1.000e+00;1.000e+00;1.000e+00;1.000e+00;1.000e+00	0.9989;0.0007;0.0001;0.0001;0.0001;0.0001;0.0001	0.9989;0.0007;0.0001;0.0001;0.0001;0.0001;0.0001	t|1e1.1o1|1e2.1o1|1e3.1o2|1e3.2o2|1e4.1o2|1e4.2o2|1e5.1o1	7	6	0;0;0;0;0;0;0	chr19	+	18847833-18850075;18848434-18850075;18849031-18850075;18849076-18850075;18849181-18850075;18849446-18850075;18849985-18850075	18847744-18847833;18848133-18848434;18849008-18849076;18849082-18849446;18849813-18849985;18850075-18850242		http://genome.ucsc.edu/cgi-bin/hgTracks?db=hg38&position=chr19%3A18850242-18847744
UPF1	ENSG00000005007.13	ENSG00000005007.13:t:18852135-18852296	0.0000;-0.0000;-0.0000	7.165e-21;7.165e-21;7.165e-21	1.000e+00;1.000e+00;1.000e+00	0.0010;0.9796;0.0190	0.0070;0.9783;0.0147	t|1e1.1o1|1e2.1o1|1e3.1o1	3	4	1;0;0	chr19	+	18850242-18852135;18850868-18852135;18851129-18852135	18850075-18850242;18850688-18850868;18851050-18851129;18852135-18852296		http://genome.ucsc.edu/cgi-bin/hgTracks?db=hg38&position=chr19%3A18852296-18850075
UPF1	ENSG00000005007.13	ENSG00000005007.13:t:18857320-18857533	0.0000;0.0000	7.165e-21;7.165e-21	1.000e+00;1.000e+00	0.0016;0.9984	0.0011;0.9989	t|1e1.1o1|1e2.1o1	2	3	1;0	chr19	+	18856300-18857320;18857020-18857320	18856186-18856300;18856877-18857020;18857320-18857533		http://genome.ucsc.edu/cgi-bin/hgTracks?db=hg38&position=chr19%3A18857533-18856186
UPF1	ENSG00000005007.13	ENSG00000005007.13:t:18862010-18862152	0.0000;0.0000;0.0000	7.165e-21;7.165e-21;7.165e-21	1.000e+00;1.000e+00;1.000e+00	0.0001;0.9973;0.0026	0.0038;0.9939;0.0020	t|1e1.1o1|1e2.1o1|1e3.1o1	3	4	1;0;1	chr19	+	18860438-18862010;18860982-18862010;18861877-18862010	18859383-18860438;18860627-18860982;18861718-18861877;18862010-18862152		http://genome.ucsc.edu/cgi-bin/hgTracks?db=hg38&position=chr19%3A18862152-18859383
UPF1	ENSG00000005007.13	ENSG00000005007.13:t:18865289-18865450	0.0000;0.0000	7.165e-21;7.165e-21	1.000e+00;1.000e+00	0.0037;0.9963	0.0022;0.9978	t|1e1.1o1|1e2.1o1	2	3	1;0	chr19	+	18863612-18865289;18864251-18865289	18862933-18863612;18864170-18864251;18865289-18865450		http://genome.ucsc.edu/cgi-bin/hgTracks?db=hg38&position=chr19%3A18865450-18862933
MCUB	ENSG00000005059.16	ENSG00000005059.16:s:109560209-109560436	-0.0000;-0.0069;0.0325	7.165e-21;8.069e-05;2.218e-04	1.000e+00;8.011e-01;5.420e-01	0.0249;0.9309;0.0445	0.0223;0.9059;0.0717	s|1e1.1o1|1e2.1o1|1e3.1o1	3	4	1;0;1	chr4	+	109560436-109603111;109560436-109659011;109560436-109660195	109560209-109560436;109603111-na;109659011-109659086;109660195-109660365		http://genome.ucsc.edu/cgi-bin/hgTracks?db=hg38&position=chr4%3A109660365-109560209
MCUB	ENSG00000005059.16	ENSG00000005059.16:s:109659011-109659086	0.0000;0.0000	7.165e-21;7.165e-21	1.000e+00;1.000e+00	0.9946;0.0054	0.9977;0.0023	s|1e1.1o1|1e2.1o1	2	3	0;1	chr4	+	109659086-109660195;109659086-109664290	109659011-109659086;109660195-109660365;109664290-109664394		http://genome.ucsc.edu/cgi-bin/hgTracks?db=hg38&position=chr4%3A109664394-109659011
MCUB	ENSG00000005059.16	ENSG00000005059.16:s:109664290-109664394	0.0000;-0.0000	7.165e-21;7.167e-21	1.000e+00;1.000e+00	0.0033;0.9967	0.0145;0.9855	s|1e1.1o1|1e2.1o1	2	3	0;0	chr4	+	109664394-109681435;109664394-109682582	109664290-109664394;109681435-109681772;109682582-109683194		http://genome.ucsc.edu/cgi-bin/hgTracks?db=hg38&position=chr4%3A109683194-109664290
MCUB	ENSG00000005059.16	ENSG00000005059.16:s:109682582-109683194	-0.0000;0.0000	7.295e-21;7.165e-21	1.000e+00;1.000e+00	0.9918;0.0082	0.9865;0.0135	s|1e1.1o1|1e2.1o1	2	3	0;1	chr4	+	109682742-109684443;109682742-109685251	109682582-109683194;109684440-109684646;109685251-109685367		http://genome.ucsc.edu/cgi-bin/hgTracks?db=hg38&position=chr4%3A109685367-109682582
MCUB	ENSG00000005059.16	ENSG00000005059.16:t:109659011-109659086	0.0000;0.0000;0.0000	7.165e-21;7.165e-21;7.165e-21	1.000e+00;1.000e+00;1.000e+00	0.9904;0.0089;0.0008	0.9908;0.0074;0.0016	t|1e1.1o1|1e2.1o1|1e3.1o1	3	4	0;1;0	chr4	+	109560436-109659011;109561017-109659011;109648649-109659011	109560209-109560436;109560990-109561017;109648484-109648649;109659011-109659086		http://genome.ucsc.edu/cgi-bin/hgTracks?db=hg38&position=chr4%3A109659086-109560209
MCUB	ENSG00000005059.16	ENSG00000005059.16:t:109660195-109660365	0.0139;-0.0139	1.176e-02;1.176e-02	6.487e-01;6.487e-01	0.0625;0.9375	0.0985;0.9015	t|1e1.1o1|1e2.1o1	2	3	1;0	chr4	+	109560436-109660195;109659086-109660195	109560209-109560436;109659011-109659086;109660195-109660365		http://genome.ucsc.edu/cgi-bin/hgTracks?db=hg38&position=chr4%3A109660365-109560209
MCUB	ENSG00000005059.16	ENSG00000005059.16:t:109664290-109664394	0.0000;0.0000	7.165e-21;7.165e-21	1.000e+00;1.000e+00	0.0064;0.9936	0.0028;0.9972	t|1e1.1o1|1e2.1o1	2	3	1;0	chr4	+	109659086-109664290;109660365-109664290	109659011-109659086;109660195-109660365;109664290-109664394		http://genome.ucsc.edu/cgi-bin/hgTracks?db=hg38&position=chr4%3A109664394-109659011
MCUB	ENSG00000005059.16	ENSG00000005059.16:t:109682582-109683194	0.0000;0.0000	7.165e-21;7.165e-21	1.000e+00;1.000e+00	0.9938;0.0062	0.9984;0.0016	t|1e1.1o1|1e2.1o1	2	3	0;1	chr4	+	109664394-109682582;109681772-109682582	109664290-109664394;109681435-109681772;109682582-109683194		http://genome.ucsc.edu/cgi-bin/hgTracks?db=hg38&position=chr4%3A109683194-109664290
MCUB	ENSG00000005059.16	ENSG00000005059.16:t:109685251-109685367	0.0000;-0.0000;0.0000	7.165e-21;7.165e-21;6.275e-18	1.000e+00;1.000e+00;9.997e-01	0.0093;0.0156;0.9736	0.0151;0.0059;0.9790	t|1e1.1o1|1e2.1o2|1e2.2o2	3	3	1;1;0	chr4	+	109682742-109685251;109684549-109685251;109684646-109685251	109682582-109683194;109684440-109684646;109685251-109685367		http://genome.ucsc.edu/cgi-bin/hgTracks?db=hg38&position=chr4%3A109685367-109682582
COPZ2	ENSG00000005243.10	ENSG00000005243.10:s:48028472-48028560	0.0060;-0.0060	1.697e-03;1.697e-03	7.857e-01;7.857e-01	0.0711;0.9289	0.0917;0.9083	s|1e1.1o1|1e2.1o1	2	3	0;0	chr17	-	48027789-48028472;48026475-48028472	48026167-48026475;48027676-48027789;48028472-48028560		http://genome.ucsc.edu/cgi-bin/hgTracks?db=hg38&position=chr17%3A48028560-48026167
COPZ2	ENSG00000005243.10	ENSG00000005243.10:s:48029125-48029425	-0.0000;0.0107;-0.0303	7.165e-21;3.865e-03;1.024e-03	1.000e+00;7.075e-01;5.503e-01	0.0103;0.9297;0.0600	0.0158;0.9482;0.0367	s|1e1.1o1|2e1.1o1|2e2.1o1	3	3	1;0;0	chr17	-	48028510-48029137;48028510-48029125;48026475-48029125	48026167-48026475;48028472-48028560;48029125-48029425		http://genome.ucsc.edu/cgi-bin/hgTracks?db=hg38&position=chr17%3A48029425-48026167
COPZ2	ENSG00000005243.10	ENSG00000005243.10:s:48032686-48032741	0.0025;-0.0025	9.959e-04;9.959e-04	7.286e-01;7.286e-01	0.8877;0.1123	0.8955;0.1045	s|1e1.1o1|1e2.1o1	2	3	0;0	chr17	-	48032233-48032686;48029176-48032686	48029125-48029425;48031646-48032233;48032686-48032741		http://genome.ucsc.edu/cgi-bin/hgTracks?db=hg38&position=chr17%3A48032741-48029125
COPZ2	ENSG00000005243.10	ENSG00000005243.10:s:48033211-48033302	0.0016;-0.0016	4.873e-09;4.855e-09	9.397e-01;9.397e-01	0.9643;0.0357	0.9921;0.0079	s|1e1.1o1|1e2.1o1	2	3	0;0	chr17	-	48032741-48033211;48032233-48033211	48031646-48032233;48032686-48032741;48033211-48033302		http://genome.ucsc.edu/cgi-bin/hgTracks?db=hg38&position=chr17%3A48033302-48031646
COPZ2	ENSG00000005243.10	ENSG00000005243.10:s:48033863-48033872	0.0069;-0.0000;-0.0002;-0.0054	1.138e-03;7.173e-21;7.523e-21;5.097e-07	7.218e-01;9.992e-01;9.630e-01;8.095e-01	0.9054;0.0222;0.0308;0.0429	0.9171;0.0197;0.0329;0.0304	s|1e1.1o1|1e2.1o1|1e3.1o1|1e4.1o1	4	5	0;0;1;1	chr17	-	48033302-48033863;48032741-48033863;48032233-48033863;48029176-48033863	48029125-48029425;48031646-48032233;48032686-48032741;48033211-48033302;48033863-48033872		http://genome.ucsc.edu/cgi-bin/hgTracks?db=hg38&position=chr17%3A48033872-48029125
COPZ2	ENSG00000005243.10	ENSG00000005243.10:s:48036851-48036925	0.0001;-0.0022;-0.0000	7.206e-21;9.902e-08;7.165e-21	9.953e-01;9.189e-01;1.000e+00	0.0096;0.9767;0.0118	0.0234;0.9619;0.0149	s|1e1.1o1|1e2.1o1|1e3.1o1	3	4	1;0;0	chr17	-	48036255-48036851;48033944-48036851;48029176-48036851	na-48036255;48029125-48029425;48033892-48033944;48036851-48036925		http://genome.ucsc.edu/cgi-bin/hgTracks?db=hg38&position=chr17%3A48036925-48029125
COPZ2	ENSG00000005243.10	ENSG00000005243.10:s:48037667-48037797	0.0003;-0.0003	3.351e-07;3.351e-07	9.872e-01;9.872e-01	0.9796;0.0204	0.9964;0.0036	s|1e1.1o1|1e2.1o1	2	3	0;1	chr17	-	48036925-48037667;48033944-48037667	48033892-48033944;48036851-48036925;48037667-48037797		http://genome.ucsc.edu/cgi-bin/hgTracks?db=hg38&position=chr17%3A48037797-48033892
COPZ2	ENSG00000005243.10	ENSG00000005243.10:t:48026167-48026475	-0.0316;0.0075;0.0033	1.360e-03;8.942e-04;7.721e-05	5.424e-01;7.574e-01;8.465e-01	0.0640;0.8569;0.0770	0.0379;0.8729;0.0888	t|1e1.2o2|1e2.1o1|1e3.1o1	3	4	0;0;0	chr17	-	48026475-48029125;48026475-48028472;48026475-48027676	48026167-48026475;48027676-48027789;48028472-48028560;48029125-48029425		http://genome.ucsc.edu/cgi-bin/hgTracks?db=hg38&position=chr17%3A48029425-48026167
COPZ2	ENSG00000005243.10	ENSG00000005243.10:t:48029125-48029425	-0.0000;-0.0080;-0.0137;0.0276	7.165e-21;1.114e-06;1.945e-03;1.686e-02	1.000e+00;7.679e-01;6.473e-01;5.256e-01	0.0111;0.0463;0.1112;0.8315	0.0121;0.0272;0.0965;0.8670	t|1e1.1o1|1e2.1o1|1e3.1o1|1e4.1o1	4	5	0;1;0;0	chr17	-	48029176-48036851;48029176-48033863;48029176-48032686;48029176-48032156	48029125-48029425;48031646-48032233;48032686-48032741;48033863-48033872;48036851-48036925		http://genome.ucsc.edu/cgi-bin/hgTracks?db=hg38&position=chr17%3A48036925-48029125
COPZ2	ENSG00000005243.10	ENSG00000005243.10:t:48031646-48032233	-0.0009;-0.0022;0.0227	7.638e-08;1.453e-07;1.111e-02	9.101e-01;9.218e-01;5.690e-01	0.0344;0.0372;0.9284	0.0360;0.0084;0.9545	t|1e1.1o1|1e2.1o1|1e3.1o1	3	4	1;0;0	chr17	-	48032233-48033863;48032233-48033211;48032233-48032686	48031646-48032233;48032686-48032741;48033211-48033302;48033863-48033872		http://genome.ucsc.edu/cgi-bin/hgTracks?db=hg38&position=chr17%3A48033872-48031646
COPZ2	ENSG00000005243.10	ENSG00000005243.10:t:48032686-48032741	-0.0001;0.0001	7.189e-21;1.884e-12	9.975e-01;9.975e-01	0.0244;0.9756	0.0213;0.9787	t|1e1.1o1|1e2.1o1	2	3	0;0	chr17	-	48032741-48033863;48032741-48033211	48032686-48032741;48033211-48033302;48033863-48033872		http://genome.ucsc.edu/cgi-bin/hgTracks?db=hg38&position=chr17%3A48033872-48032686
COPZ2	ENSG00000005243.10	ENSG00000005243.10:t:48033892-48033944	-0.0000;0.0000	7.165e-21;7.165e-21	1.000e+00;1.000e+00	0.0082;0.9918	0.0019;0.9981	t|1e1.1o1|1e2.1o1	2	3	1;0	chr17	-	48033944-48037667;48033944-48036851	48033892-48033944;48036851-48036925;48037667-48037797		http://genome.ucsc.edu/cgi-bin/hgTracks?db=hg38&position=chr17%3A48037797-48033892
COPZ2	ENSG00000005243.10	ENSG00000005243.10:t:48036851-48036925	-0.0006;0.0006	2.262e-06;2.262e-06	9.783e-01;9.783e-01	0.0220;0.9780	0.0012;0.9988	t|1e1.1o1|1e2.1o1	2	3	0;0	chr17	-	48036925-48038002;48036925-48037667	48036851-48036925;48037667-48037797;48038002-48038030		http://genome.ucsc.edu/cgi-bin/hgTracks?db=hg38&position=chr17%3A48038030-48036851
MSL3	ENSG00000005302.19	ENSG00000005302.19:s:11758159-11758365	0.0000;-0.0000	1.005e-12;7.165e-21	1.000e+00;1.000e+00	0.9979;0.0021	0.9981;0.0019	s|1e1.1o1|1e2.1o1	2	3	0;0	chrX	+	11758365-11759793;11758365-11760403	11758159-11758365;11759772-11759875;11760403-11760498		http://genome.ucsc.edu/cgi-bin/hgTracks?db=hg38&position=chrX%3A11760498-11758159
MSL3	ENSG00000005302.19	ENSG00000005302.19:s:11759402-11759712	-0.0369;0.0369	1.778e-01;1.778e-01	2.479e-01;2.479e-01	0.9472;0.0528	0.8750;0.1250	s|1e1.1o1|1e2.1o1	2	3	0;0	chrX	+	11759712-11759793;11759712-11760837	11759402-11759712;11759772-11759875;11760837-11761054		http://genome.ucsc.edu/cgi-bin/hgTracks?db=hg38&position=chrX%3A11761054-11759402
MSL3	ENSG00000005302.19	ENSG00000005302.19:s:11759772-11759875	-0.0006;0.0006	5.182e-09;5.024e-09	9.742e-01;9.742e-01	0.9764;0.0236	0.9686;0.0314	s|1e1.1o1|1e2.1o1	2	3	0;0	chrX	+	11759875-11760403;11759875-11760837	11759772-11759875;11760403-11760498;11760837-11761054		http://genome.ucsc.edu/cgi-bin/hgTracks?db=hg38&position=chrX%3A11761054-11759772
MSL3	ENSG00000005302.19	ENSG00000005302.19:s:11760837-11761054	-0.3510;0.3510	1.000e+00;1.000e+00	0.000e+00;1.210e-19	0.9526;0.0474	0.6090;0.3910	s|1e1.1o1|1e2.1o1	2	3	0;0	chrX	+	11760937-11761500;11760937-11762130	11760837-11761054;11761500-11761582;11762130-11762256		http://genome.ucsc.edu/cgi-bin/hgTracks?db=hg38&position=chrX%3A11762256-11760837
MSL3	ENSG00000005302.19	ENSG00000005302.19:s:11762130-11762256	0.0072;-0.0072	9.853e-06;9.853e-06	7.950e-01;7.950e-01	0.9549;0.0451	0.9793;0.0207	s|1e1.1o1|2e2.2o2	2	3	0;1	chrX	+	11762252-11762837;11762256-11763921	11762130-11762256;11762837-11762997;11763780-11764251		http://genome.ucsc.edu/cgi-bin/hgTracks?db=hg38&position=chrX%3A11764251-11762130
MSL3	ENSG00000005302.19	ENSG00000005302.19:s:11763780-11764251	0.0000;0.0001;-0.0000;0.0000	7.165e-21;3.734e-09;1.925e-09;7.165e-21	1.000e+00;9.970e-01;9.981e-01;1.000e+00	0.0007;0.9851;0.0135;0.0007	0.0031;0.9826;0.0129;0.0006	s|1e1.1o4|1e1.2o4|1e1.3o4|1e1.4o4	4	2	0;0;0;0	chrX	+	11763938-11765193;11763938-11765467;11763938-11765470;11763938-11765522	11763780-11764251;11765193-11766267		http://genome.ucsc.edu/cgi-bin/hgTracks?db=hg38&position=chrX%3A11766267-11763780
MSL3	ENSG00000005302.19	ENSG00000005302.19:s:11765193-11766267	0.0374;0.0000;0.0000;-0.0275;-0.0000;0.0000	3.164e-02;7.165e-21;7.165e-21;2.271e-02;7.165e-21;7.165e-21	4.610e-01;1.000e+00;1.000e+00;5.156e-01;1.000e+00;1.000e+00	0.0348;0.0004;0.0004;0.9582;0.0059;0.0004	0.0791;0.0004;0.0004;0.9193;0.0004;0.0004	s|1e1.1o1|1e2.1o1|1e3.1o1|1e4.1o3|1e4.2o3|1e5.1o1	6	6	0;0;0;0;0;0	chrX	+	11765729-11766961;11765729-11767145;11765729-11767819;11765729-11768573;11765729-11768575;11765729-11772156	11765193-11766267;11766961-11767052;11767145-11767286;11767819-11767986;11768573-11769102;11772156-11772255		http://genome.ucsc.edu/cgi-bin/hgTracks?db=hg38&position=chrX%3A11772255-11765193
MSL3	ENSG00000005302.19	ENSG00000005302.19:s:11772156-11772255	0.0000;0.0000	1.079e-20;7.165e-21	1.000e+00;1.000e+00	0.9986;0.0014	0.9988;0.0012	s|1e1.1o1|1e2.1o1	2	3	0;0	chrX	+	11772255-11772621;11772255-11774980	11772156-11772255;11772621-11772705;11774980-11775772		http://genome.ucsc.edu/cgi-bin/hgTracks?db=hg38&position=chrX%3A11775772-11772156
MSL3	ENSG00000005302.19	ENSG00000005302.19:t:11759772-11759875	-0.0094;-0.0000;0.0108;0.0064	2.049e-02;1.547e-10;2.059e-03;7.590e-03	5.880e-01;9.999e-01;6.593e-01;6.670e-01	0.8644;0.0084;0.0360;0.0879	0.8469;0.0008;0.0502;0.1022	t|1e1.1o1|1e2.1o2|1e2.2o2|1e3.1o1	4	4	0;0;0;0	chrX	+	11758365-11759793;11758688-11759793;11758773-11759793;11759712-11759793	11758159-11758365;11758556-11759320;11759402-11759712;11759772-11759875		http://genome.ucsc.edu/cgi-bin/hgTracks?db=hg38&position=chrX%3A11759875-11758159
MSL3	ENSG00000005302.19	ENSG00000005302.19:t:11760403-11760498	0.0000;0.0000;0.0000	7.165e-21;7.165e-21;7.165e-21	1.000e+00;1.000e+00;1.000e+00	0.0006;0.9988;0.0006	0.0006;0.9988;0.0006	t|1e1.1o1|1e2.1o1|1e3.1o2	3	4	0;0;0	chrX	+	11758365-11760403;11759875-11760403;11760309-11760403	11758159-11758365;11759772-11759875;11760043-11760339;11760403-11760498		http://genome.ucsc.edu/cgi-bin/hgTracks?db=hg38&position=chrX%3A11760498-11758159
MSL3	ENSG00000005302.19	ENSG00000005302.19:t:11760837-11761054	0.0000;0.0012;0.0000;-0.0052	7.165e-21;1.550e-07;7.165e-21;2.160e-05	1.000e+00;9.546e-01;1.000e+00;8.369e-01	0.0021;0.0227;0.0004;0.9749	0.0078;0.0316;0.0005;0.9595	t|1e1.1o1|1e2.1o1|1e3.2o2|1e4.1o1	4	5	0;0;0;0	chrX	+	11759712-11760837;11759875-11760837;11760339-11760837;11760498-11760837	11759402-11759712;11759772-11759875;11760043-11760339;11760403-11760498;11760837-11761054		http://genome.ucsc.edu/cgi-bin/hgTracks?db=hg38&position=chrX%3A11761054-11759402
MSL3	ENSG00000005302.19	ENSG00000005302.19:t:11762130-11762256	0.3375;-0.3375	1.000e+00;1.000e+00	2.812e-15;1.332e-15	0.0503;0.9497	0.3830;0.6170	t|1e1.1o1|1e2.1o1	2	3	0;0	chrX	+	11760937-11762130;11761582-11762130	11760837-11761054;11761500-11761582;11762130-11762256		http://genome.ucsc.edu/cgi-bin/hgTracks?db=hg38&position=chrX%3A11762256-11760837
MSL3	ENSG00000005302.19	ENSG00000005302.19:t:11763780-11764251	0.0084;-0.0084	3.214e-05;3.214e-05	7.717e-01;7.717e-01	0.9544;0.0456	0.9802;0.0198	t|1e2.1o1|2e1.2o2	2	3	0;1	chrX	+	11762997-11763780;11762256-11763921	11762130-11762256;11762837-11762997;11763780-11764251		http://genome.ucsc.edu/cgi-bin/hgTracks?db=hg38&position=chrX%3A11764251-11762130
MSL3	ENSG00000005302.19	ENSG00000005302.19:t:11768573-11769102	0.0000;0.0000;0.0000;-0.0000;0.0000	3.421e-13;7.165e-21;7.165e-21;7.165e-21;7.165e-21	1.000e+00;1.000e+00;1.000e+00;1.000e+00;1.000e+00	0.9920;0.0006;0.0006;0.0063;0.0006	0.9903;0.0030;0.0056;0.0005;0.0005	t|1e1.1o1|1e2.2o2|1e3.1o1|2e1.1o1|3e2.1o2	5	4	0;0;0;0;0	chrX	+	11765729-11768573;11767286-11768573;11767862-11768573;11765729-11768575;11767169-11768622	11765193-11766267;11767145-11767286;11767819-11767986;11768573-11769102		http://genome.ucsc.edu/cgi-bin/hgTracks?db=hg38&position=chrX%3A11769102-11765193
MSL3	ENSG00000005302.19	ENSG00000005302.19:t:11772156-11772255	0.0000;0.0000	7.165e-21;7.283e-21	1.000e+00;1.000e+00	0.0012;0.9988	0.0010;0.9990	t|1e1.1o1|1e2.1o1	2	3	0;0	chrX	+	11765729-11772156;11768682-11772156	11765193-11766267;11768573-11769102;11772156-11772255		http://genome.ucsc.edu/cgi-bin/hgTracks?db=hg38&position=chrX%3A11772255-11765193
MSL3	ENSG00000005302.19	ENSG00000005302.19:t:11774980-11775772	0.0000;0.0000	7.165e-21;7.174e-21	1.000e+00;1.000e+00	0.0010;0.9990	0.0010;0.9990	t|1e1.1o1|1e2.1o1	2	3	0;0	chrX	+	11772255-11774980;11772705-11774980	11772156-11772255;11772621-11772705;11774980-11775772		http://genome.ucsc.edu/cgi-bin/hgTracks?db=hg38&position=chrX%3A11775772-11772156
RHBDD2	ENSG00000005486.17	ENSG00000005486.17:s:75878999-75879260	0.0000;0.0602;-0.0572;0.0000	7.165e-21;2.107e-01;1.589e-01;7.165e-21	1.000e+00;2.028e-01;2.612e-01;1.000e+00	0.0011;0.1996;0.7935;0.0052	0.0017;0.2684;0.7269;0.0025	s|1e1.1o1|1e2.1o1|1e3.1o1|1e4.2o2	4	5	0;0;0;1	chr7	+	75879260-75880246;75879260-75881365;75879260-75881829;75879260-75883734	75878999-75879260;75880246-75880315;75881365-75881490;75881829-75882236;75883490-75883848		http://genome.ucsc.edu/cgi-bin/hgTracks?db=hg38&position=chr7%3A75883848-75878999
RHBDD2	ENSG00000005486.17	ENSG00000005486.17:s:75881365-75881490	-0.0162;0.0004;0.0117;0.0017	2.721e-02;1.205e-05;5.381e-05;1.322e-03	5.484e-01;7.601e-01;7.124e-01;8.331e-01	0.8560;0.0411;0.0273;0.0764	0.8322;0.0389;0.0481;0.0795	s|1e1.1o1|1e2.2o2|1e3.2o2|2e1.1o1	4	4	0;1;0;1	chr7	+	75881486-75881829;75881486-75883734;75881486-75887992;75881490-75881829	75881365-75881490;75881829-75882236;75883490-75883848;75887870-75888926		http://genome.ucsc.edu/cgi-bin/hgTracks?db=hg38&position=chr7%3A75888926-75881365
RHBDD2	ENSG00000005486.17	ENSG00000005486.17:t:75881365-75881490	0.0000;0.0000;0.0000;0.0000	7.165e-21;7.165e-21;7.166e-21;7.165e-21	1.000e+00;1.000e+00;1.000e+00;1.000e+00	0.0004;0.0004;0.9970;0.0021	0.0004;0.0004;0.9973;0.0019	t|1e1.1o1|1e2.1o1|1e3.1o1|1e4.1o1	4	5	0;0;0;1	chr7	+	75842749-75881365;75878186-75881365;75879260-75881365;75880315-75881365	75842602-75842749;75878091-75878186;75878999-75879260;75880246-75880315;75881365-75881490		http://genome.ucsc.edu/cgi-bin/hgTracks?db=hg38&position=chr7%3A75881490-75842602
RHBDD2	ENSG00000005486.17	ENSG00000005486.17:t:75881829-75882236	-0.0520;0.0497;0.0000	1.073e-01;1.395e-01;7.165e-21	3.248e-01;2.797e-01;1.000e+00	0.8464;0.1421;0.0125	0.7825;0.1979;0.0185	t|1e1.1o1|1e2.1o2|1e2.2o2	3	3	0;0;1	chr7	+	75879260-75881829;75881486-75881829;75881490-75881829	75878999-75879260;75881365-75881490;75881829-75882236		http://genome.ucsc.edu/cgi-bin/hgTracks?db=hg38&position=chr7%3A75882236-75878999
RHBDD2	ENSG00000005486.17	ENSG00000005486.17:t:75883490-75883848	0.0000;0.0000;0.0000	7.165e-21;7.165e-21;7.165e-21	1.000e+00;1.000e+00;1.000e+00	0.9837;0.0070;0.0088	0.9852;0.0030;0.0110	t|1e3.1o1|2e1.1o1|2e2.1o2	3	4	0;1;1	chr7	+	75882236-75883698;75879260-75883734;75881486-75883734	75878999-75879260;75881365-75881490;75881829-75882236;75883490-75883848		http://genome.ucsc.edu/cgi-bin/hgTracks?db=hg38&position=chr7%3A75883848-75878999
RHBDD2	ENSG00000005486.17	ENSG00000005486.17:t:75887870-75888926	0.0000;0.0000;0.0000;-0.0000	7.165e-21;7.165e-21;7.165e-21;7.165e-21	1.000e+00;1.000e+00;1.000e+00;1.000e+00	0.0001;0.0061;0.0083;0.9858	0.0001;0.0144;0.0051;0.9798	t|1e2.2o2|2e1.1o2|2e2.1o2|2e2.2o2	4	3	1;0;1;0	chr7	+	75883848-75887870;75881486-75887992;75883800-75887992;75883848-75887992	75881365-75881490;75883490-75883848;75887870-75888926		http://genome.ucsc.edu/cgi-bin/hgTracks?db=hg38&position=chr7%3A75888926-75881365
MYCBP2	ENSG00000005810.18	ENSG00000005810.18:s:77065992-77066088	0.0000;0.0000	7.165e-21;7.165e-21	1.000e+00;1.000e+00	0.0008;0.9992	0.0007;0.9993	s|1e1.1o1|1e2.1o1	2	3	1;0	chr13	-	77065723-77065992;77064734-77065992	77064615-77064734;77065629-77065723;77065992-77066088		http://genome.ucsc.edu/cgi-bin/hgTracks?db=hg38&position=chr13%3A77066088-77064615
MYCBP2	ENSG00000005810.18	ENSG00000005810.18:s:77068565-77068831	-0.0015;0.0015	5.628e-07;5.626e-07	9.438e-01;9.438e-01	0.9925;0.0075	0.9702;0.0298	s|1e1.1o2|1e1.2o2	2	2	0;1	chr13	-	77067864-77068565;77067704-77068565	77067581-77067864;77068565-77068831		http://genome.ucsc.edu/cgi-bin/hgTracks?db=hg38&position=chr13%3A77068831-77067581
MYCBP2	ENSG00000005810.18	ENSG00000005810.18:s:77076751-77076849	0.0844;-0.0844	3.975e-01;3.975e-01	1.094e-01;1.094e-01	0.4656;0.5344	0.5617;0.4383	s|1e1.1o1|2e1.1o1	2	2	0;0	chr13	-	77070711-77076760;77070711-77076751	77070631-77070711;77076751-77076849		http://genome.ucsc.edu/cgi-bin/hgTracks?db=hg38&position=chr13%3A77076849-77070631
MYCBP2	ENSG00000005810.18	ENSG00000005810.18:s:77095358-77095602	-0.0278;-0.0072;0.0705	3.512e-03;1.474e-04;2.193e-01	5.598e-01;7.951e-01;2.058e-01	0.0618;0.0411;0.8996	0.0162;0.0073;0.9765	s|1e2.1o1|2e1.1o1|2e2.1o1	3	3	0;1;0	chr13	-	77093332-77095531;77094768-77095358;77093332-77095358	77093165-77093332;77094655-77094768;77095358-77095602		http://genome.ucsc.edu/cgi-bin/hgTracks?db=hg38&position=chr13%3A77095602-77093165
MYCBP2	ENSG00000005810.18	ENSG00000005810.18:s:77118340-77118519	0.0106;-0.0106	1.805e-02;1.805e-02	6.031e-01;6.031e-01	0.0584;0.9416	0.0735;0.9265	s|1e1.1o1|1e2.1o1	2	3	0;0	chr13	-	77103310-77118340;77099013-77118340	77098068-77099013;77103209-77103310;77118340-77118519		http://genome.ucsc.edu/cgi-bin/hgTracks?db=hg38&position=chr13%3A77118519-77098068
MYCBP2	ENSG00000005810.18	ENSG00000005810.18:s:77121225-77121495	0.0242;-0.0056;-0.0173	3.913e-02;2.870e-02;5.203e-02	4.900e-01;5.562e-01;4.740e-01	0.0666;0.2616;0.6722	0.1034;0.2520;0.6416	s|1e1.1o2|1e1.2o2|1e2.1o1	3	3	0;1;0	chr13	-	77118519-77121373;77118495-77121373;77099013-77121373	77098068-77099013;77118340-77118519;77121225-77121495		http://genome.ucsc.edu/cgi-bin/hgTracks?db=hg38&position=chr13%3A77121495-77098068
MYCBP2	ENSG00000005810.18	ENSG00000005810.18:s:77139196-77139336	0.0773;-0.0342;-0.0043;-0.0187	3.337e-01;1.118e-01;6.476e-05;2.282e-02	1.438e-01;3.379e-01;7.635e-01;5.619e-01	0.1620;0.6645;0.0457;0.1344	0.2473;0.6125;0.0365;0.1031	s|1e1.1o1|1e2.1o2|1e2.2o2|1e3.1o1	4	4	0;0;1;1	chr13	-	77129230-77139196;77126542-77139196;77126485-77139196;77125468-77139196	77125336-77125468;77126318-77126542;77129156-77129230;77139196-77139336		http://genome.ucsc.edu/cgi-bin/hgTracks?db=hg38&position=chr13%3A77139336-77125336
MYCBP2	ENSG00000005810.18	ENSG00000005810.18:s:77157937-77158109	0.0000;-0.0000	7.165e-21;3.659e-15	1.000e+00;1.000e+00	0.0014;0.9986	0.0042;0.9958	s|1e1.1o1|1e2.1o1	2	3	1;0	chr13	-	77156724-77157937;77156202-77157937	na-77156724;77156058-77156202;77157937-77158109		http://genome.ucsc.edu/cgi-bin/hgTracks?db=hg38&position=chr13%3A77158109-77156058
MYCBP2	ENSG00000005810.18	ENSG00000005810.18:s:77185871-77186063	-0.0014;0.0014	1.343e-04;1.343e-04	7.884e-01;7.884e-01	0.9628;0.0372	0.9596;0.0404	s|1e1.1o2|1e1.2o2	2	2	0;1	chr13	-	77185377-77185871;77185371-77185871	77185103-77185377;77185871-77186063		http://genome.ucsc.edu/cgi-bin/hgTracks?db=hg38&position=chr13%3A77186063-77185103
MYCBP2	ENSG00000005810.18	ENSG00000005810.18:s:77233156-77233263	-0.0070;0.0070	2.438e-03;2.438e-03	6.990e-01;6.990e-01	0.0483;0.9517	0.0428;0.9572	s|1e1.1o1|1e2.1o1	2	3	1;0	chr13	-	77227157-77233156;77225554-77233156	77225435-77225554;77227042-77227157;77233156-77233263		http://genome.ucsc.edu/cgi-bin/hgTracks?db=hg38&position=chr13%3A77233263-77225435
MYCBP2	ENSG00000005810.18	ENSG00000005810.18:s:77243059-77243160	-0.0316;0.0316	6.725e-02;6.725e-02	4.086e-01;4.086e-01	0.9129;0.0871	0.8602;0.1398	s|1e1.1o1|1e2.1o1	2	3	0;1	chr13	-	77233263-77243059;77225554-77243059	77225435-77225554;77233156-77233263;77243059-77243160		http://genome.ucsc.edu/cgi-bin/hgTracks?db=hg38&position=chr13%3A77243160-77225435
MYCBP2	ENSG00000005810.18	ENSG00000005810.18:s:77262053-77262129	-0.0000;0.0000	7.165e-21;2.706e-11	1.000e+00;1.000e+00	0.0025;0.9975	0.0016;0.9984	s|1e1.1o2|1e1.2o2	2	2	1;0	chr13	-	77261634-77262053;77261375-77262053	77261171-77261634;77262053-77262129		http://genome.ucsc.edu/cgi-bin/hgTracks?db=hg38&position=chr13%3A77262129-77261171
MYCBP2	ENSG00000005810.18	ENSG00000005810.18:s:77267841-77267937	-0.0266;0.0266	3.391e-02;3.391e-02	4.993e-01;4.993e-01	0.0599;0.9401	0.0112;0.9888	s|1e1.1o1|1e2.1o1	2	3	1;0	chr13	-	77265969-77267841;77264002-77267841	na-77265969;77263929-77264002;77267841-77267937		http://genome.ucsc.edu/cgi-bin/hgTracks?db=hg38&position=chr13%3A77267937-77263929
MYCBP2	ENSG00000005810.18	ENSG00000005810.18:s:77273472-77273668	0.0036;-0.0036	5.125e-05;5.125e-05	8.784e-01;8.784e-01	0.0072;0.9928	0.0393;0.9607	s|1e1.1o1|1e2.1o1	2	3	0;0	chr13	-	77272399-77273472;77270538-77273472	77270296-77270538;77272323-77272399;77273472-77273668		http://genome.ucsc.edu/cgi-bin/hgTracks?db=hg38&position=chr13%3A77273668-77270296
MYCBP2	ENSG00000005810.18	ENSG00000005810.18:t:77064615-77064734	0.0000;0.0000	7.165e-21;7.165e-21	1.000e+00;1.000e+00	0.9992;0.0008	0.9993;0.0007	t|1e1.1o1|1e2.1o1	2	3	0;1	chr13	-	77064734-77065992;77064734-77065629	77064615-77064734;77065629-77065723;77065992-77066088		http://genome.ucsc.edu/cgi-bin/hgTracks?db=hg38&position=chr13%3A77066088-77064615
MYCBP2	ENSG00000005810.18	ENSG00000005810.18:t:77093165-77093332	-0.0279;0.0541;-0.0065	3.167e-03;1.581e-01;2.531e-04	5.600e-01;2.624e-01;8.053e-01	0.0619;0.8966;0.0389	0.0159;0.9598;0.0225	t|1e1.1o2|1e1.2o2|1e2.1o1	3	3	0;0;1	chr13	-	77093332-77095531;77093332-77095358;77093332-77094655	77093165-77093332;77094655-77094768;77095358-77095602		http://genome.ucsc.edu/cgi-bin/hgTracks?db=hg38&position=chr13%3A77095602-77093165
MYCBP2	ENSG00000005810.18	ENSG00000005810.18:t:77098068-77099013	-0.0304;0.0033;0.0267	1.016e-01;2.334e-02;7.430e-04	3.597e-01;5.851e-01;5.730e-01	0.5789;0.4037;0.0162	0.5303;0.4125;0.0602	t|1e1.1o1|1e2.1o1|1e3.1o1	3	4	0;0;0	chr13	-	77099013-77121373;77099013-77118340;77099013-77103209	77098068-77099013;77103209-77103310;77118340-77118519;77121225-77121495		http://genome.ucsc.edu/cgi-bin/hgTracks?db=hg38&position=chr13%3A77121495-77098068
MYCBP2	ENSG00000005810.18	ENSG00000005810.18:t:77125336-77125468	-0.0131;0.0131	5.774e-03;5.774e-03	6.456e-01;6.456e-01	0.1170;0.8830	0.1010;0.8990	t|1e1.1o1|1e2.1o1	2	3	1;0	chr13	-	77125468-77139196;77125468-77126318	77125336-77125468;77126318-77126542;77139196-77139336		http://genome.ucsc.edu/cgi-bin/hgTracks?db=hg38&position=chr13%3A77139336-77125336
MYCBP2	ENSG00000005810.18	ENSG00000005810.18:t:77126318-77126542	-0.0643;0.0753;-0.0066	2.719e-01;3.376e-01;4.127e-04	1.736e-01;1.350e-01;6.908e-01	0.7584;0.1884;0.0521	0.6747;0.2841;0.0409	t|1e1.1o1|1e2.1o1|2e1.1o1	3	3	0;0;1	chr13	-	77126542-77139196;77126542-77129156;77126485-77139196	77126318-77126542;77129156-77129230;77139196-77139336		http://genome.ucsc.edu/cgi-bin/hgTracks?db=hg38&position=chr13%3A77139336-77126318
MYCBP2	ENSG00000005810.18	ENSG00000005810.18:t:77157937-77158109	-0.0000;0.0000	7.824e-10;4.688e-10	9.988e-01;9.988e-01	0.9953;0.0047	0.9832;0.0168	t|1e1.1o1|1e2.1o1	2	3	0;1	chr13	-	77158109-77161906;77158109-77160143	77157937-77158109;77160143-na;77161906-77161955		http://genome.ucsc.edu/cgi-bin/hgTracks?db=hg38&position=chr13%3A77161955-77157937
MYCBP2	ENSG00000005810.18	ENSG00000005810.18:t:77225435-77225554	0.0300;-0.0232;-0.0004	3.766e-02;4.563e-02;1.049e-03	4.719e-01;4.768e-01;7.739e-01	0.0822;0.8518;0.0675	0.1318;0.8059;0.0631	t|1e1.1o1|1e2.1o1|1e3.1o1	3	4	1;0;1	chr13	-	77225554-77243059;77225554-77233156;77225554-77227042	77225435-77225554;77227042-77227157;77233156-77233263;77243059-77243160		http://genome.ucsc.edu/cgi-bin/hgTracks?db=hg38&position=chr13%3A77243160-77225435
MYCBP2	ENSG00000005810.18	ENSG00000005810.18:t:77270296-77270538	-0.0036;0.0036	7.218e-05;7.218e-05	8.739e-01;8.739e-01	0.9876;0.0124	0.9633;0.0367	t|1e1.1o1|1e2.1o1	2	3	0;0	chr13	-	77270538-77273472;77270538-77272323	77270296-77270538;77272323-77272399;77273472-77273668		http://genome.ucsc.edu/cgi-bin/hgTracks?db=hg38&position=chr13%3A77273668-77270296
MYCBP2	ENSG00000005810.18	ENSG00000005810.18:t:77288161-77288376	0.0213;-0.0213	2.687e-02;2.687e-02	5.270e-01;5.270e-01	0.9223;0.0777	0.9600;0.0400	t|1e1.1o1|1e2.1o1	2	3	0;1	chr13	-	77288376-77296599;77288376-77290725	77288161-77288376;77290725-na;77296599-77296674		http://genome.ucsc.edu/cgi-bin/hgTracks?db=hg38&position=chr13%3A77296674-77288161
PDK2	ENSG00000005882.12	ENSG00000005882.12:s:50097513-50097796	-0.0000;0.0000	7.368e-21;7.165e-21	1.000e+00;1.000e+00	0.9938;0.0062	0.9887;0.0113	s|1e1.1o1|1e2.1o1	2	3	0;1	chr17	+	50097564-50105371;50097564-50105885	50097513-50097796;50105279-50105442;50105885-50106368		http://genome.ucsc.edu/cgi-bin/hgTracks?db=hg38&position=chr17%3A50106368-50097513
PDK2	ENSG00000005882.12	ENSG00000005882.12:s:50107076-50107153	0.0000;0.0000;0.0000	8.079e-16;7.166e-21;7.165e-21	9.998e-01;9.999e-01;1.000e+00	0.9792;0.0172;0.0027	0.9820;0.0175;0.0005	s|1e1.1o2|1e1.2o2|1e2.1o1	3	3	0;1;1	chr17	+	50107153-50108156;50107153-50108159;50107153-50108319	50107076-50107153;50108001-50108245;50108319-50108417		http://genome.ucsc.edu/cgi-bin/hgTracks?db=hg38&position=chr17%3A50108417-50107076
PDK2	ENSG00000005882.12	ENSG00000005882.12:s:50109287-50109400	0.0000;0.0000	7.165e-21;7.165e-21	1.000e+00;1.000e+00	0.9995;0.0005	0.9995;0.0005	s|1e1.1o3|1e2.1o1	2	3	0;1	chr17	+	50109400-50109957;50109400-50119534	50109287-50109400;50109957-50112152;50119534-na		http://genome.ucsc.edu/cgi-bin/hgTracks?db=hg38&position=chr17%3A50119544-50109287
PDK2	ENSG00000005882.12	ENSG00000005882.12:t:50097423-50097449	0.0000;0.0000;0.0000;0.0000;0.0000;-0.0000;0.0000;0.0000	7.165e-21;7.165e-21;7.165e-21;7.165e-21;7.165e-21;7.165e-21;7.165e-21;7.165e-21	1.000e+00;1.000e+00;1.000e+00;1.000e+00;1.000e+00;1.000e+00;1.000e+00;1.000e+00	0.0001;0.0009;0.0001;0.0001;0.0009;0.9948;0.0035;0.0001	0.0001;0.0001;0.0001;0.0023;0.0019;0.9899;0.0044;0.0010	t|1e1.1o1|1e2.1o1|1e3.1o2|1e3.2o2|1e4.1o1|1e5.1o1|1e6.1o1|1e7.1o1	8	8	1;1;0;1;0;0;0;0	chr17	+	50090226-50097423;50094578-50097423;50094898-50097423;50094923-50097423;50095380-50097423;50095553-50097423;50095810-50097423;50096286-50097423	na-50090226;na-50094578;50094737-50094923;50095285-50095380;50095387-50095553;50095695-50095810;50096132-50096286;50097423-50097449		http://genome.ucsc.edu/cgi-bin/hgTracks?db=hg38&position=chr17%3A50097449-50090216
PDK2	ENSG00000005882.12	ENSG00000005882.12:t:50105279-50105442	0.0000;0.0000	7.165e-21;7.165e-21	1.000e+00;1.000e+00	0.9995;0.0005	0.9984;0.0016	t|1e1.1o1|1e2.1o1	2	3	0;0	chr17	+	50097564-50105371;50104393-50105371	50097513-50097796;50104324-50104393;50105279-50105442		http://genome.ucsc.edu/cgi-bin/hgTracks?db=hg38&position=chr17%3A50105442-50097513
PDK2	ENSG00000005882.12	ENSG00000005882.12:t:50105885-50106368	0.0000;-0.0000	7.165e-21;7.165e-21	1.000e+00;1.000e+00	0.0052;0.9948	0.0099;0.9901	t|1e1.1o1|1e2.1o1	2	3	1;0	chr17	+	50097564-50105885;50105442-50105885	50097513-50097796;50105279-50105442;50105885-50106368		http://genome.ucsc.edu/cgi-bin/hgTracks?db=hg38&position=chr17%3A50106368-50097513
PDK2	ENSG00000005882.12	ENSG00000005882.12:t:50108319-50108417	0.0000;0.0000	7.165e-21;7.165e-21	1.000e+00;1.000e+00	0.0034;0.9966	0.0007;0.9993	t|1e1.1o1|1e2.1o1	2	3	1;0	chr17	+	50107153-50108319;50108232-50108319	50107076-50107153;50108001-50108245;50108319-50108417		http://genome.ucsc.edu/cgi-bin/hgTracks?db=hg38&position=chr17%3A50108417-50107076
GDE1	ENSG00000006007.12	ENSG00000006007.12:s:19507655-19507779	0.0000;0.0000;-0.0000	7.165e-21;7.165e-21;7.165e-21	1.000e+00;1.000e+00;1.000e+00	0.9849;0.0066;0.0094	0.9910;0.0021;0.0065	s|1e1.1o1|1e2.1o1|2e1.1o1	3	3	0;1;0	chr16	-	19505092-19507687;19503617-19507687;19505092-19507655	19501693-19503617;19503861-19505132;19507655-19507779		http://genome.ucsc.edu/cgi-bin/hgTracks?db=hg38&position=chr16%3A19507779-19501693
GDE1	ENSG00000006007.12	ENSG00000006007.12:s:19510839-19510944	0.0027;-0.0027	1.759e-08;1.748e-08	9.057e-01;9.057e-01	0.9614;0.0386	0.9787;0.0213	s|1e1.1o1|1e2.1o1	2	3	0;1	chr16	-	19507779-19510839;19505092-19510839	19503861-19505132;19507655-19507779;19510839-19510944		http://genome.ucsc.edu/cgi-bin/hgTracks?db=hg38&position=chr16%3A19510944-19503861
GDE1	ENSG00000006007.12	ENSG00000006007.12:t:19501693-19503617	0.0000;0.0000	7.165e-21;7.165e-21	1.000e+00;1.000e+00	0.0049;0.9951	0.0023;0.9977	t|1e1.1o2|1e2.1o1	2	3	1;0	chr16	-	19503617-19507687;19503617-19504881	19501693-19503617;19503861-19505132;19507655-19507779		http://genome.ucsc.edu/cgi-bin/hgTracks?db=hg38&position=chr16%3A19507779-19501693
GDE1	ENSG00000006007.12	ENSG00000006007.12:t:19503861-19505132	-0.0014;0.0082;0.0000	7.709e-21;2.093e-07;7.165e-21	9.469e-01;7.759e-01;1.000e+00	0.0377;0.9563;0.0091	0.0196;0.9737;0.0064	t|1e1.1o1|1e2.1o2|1e2.2o2	3	3	1;0;0	chr16	-	19505092-19510839;19505092-19507687;19505092-19507655	19503861-19505132;19507655-19507779;19510839-19510944		http://genome.ucsc.edu/cgi-bin/hgTracks?db=hg38&position=chr16%3A19510944-19503861
GDE1	ENSG00000006007.12	ENSG00000006007.12:t:19517014-19517189	-0.0434;0.0438;0.0000	3.439e-02;3.358e-02;7.165e-21	4.410e-01;4.415e-01;1.000e+00	0.9152;0.0844;0.0004	0.8669;0.1328;0.0003	t|1e1.1o1|2e1.1o1|2e2.1o1	3	3	0;0;0	chr16	-	19517189-19521704;19517185-19521704;19517185-19521223	19517014-19517189;19521223-19521588;19521704-19522123		http://genome.ucsc.edu/cgi-bin/hgTracks?db=hg38&position=chr16%3A19522123-19517014
CRLF1	ENSG00000006016.11	ENSG00000006016.11:s:18589413-18589683	-0.0277;0.0277	1.815e-01;1.815e-01	2.168e-01;2.168e-01	0.2330;0.7670	0.1646;0.8354	s|1e1.1o1|2e1.1o1	2	2	1;1	chr19	-	18589077-18589479;18589077-18589413	18588995-18589077;18589413-18589683		http://genome.ucsc.edu/cgi-bin/hgTracks?db=hg38&position=chr19%3A18589683-18588995
CRLF1	ENSG00000006016.11	ENSG00000006016.11:s:18594065-18594134	0.1588;-0.1588	7.821e-01;7.821e-01	1.485e-02;1.485e-02	0.0069;0.9931	0.1923;0.8077	s|1e1.1o2|1e1.2o2	2	2	1;0	chr19	-	18593872-18594065;18593579-18594065	18593237-18593872;18594065-18594134		http://genome.ucsc.edu/cgi-bin/hgTracks?db=hg38&position=chr19%3A18594134-18593237
CRLF1	ENSG00000006016.11	ENSG00000006016.11:t:18572220-18573403	-0.0000;0.0000	3.286e-14;7.165e-21	1.000e+00;1.000e+00	0.9983;0.0017	0.9981;0.0019	t|1e2.1o1|2e1.1o1	2	3	1;0	chr19	-	18573403-18573662;18573007-18583570	18572220-18573403;18573662-18573748;18583570-18583612		http://genome.ucsc.edu/cgi-bin/hgTracks?db=hg38&position=chr19%3A18583612-18572220
OSBPL7	ENSG00000006025.12	ENSG00000006025.12:s:47808538-47808660	0.0110;-0.0110	1.552e-04;1.552e-04	6.783e-01;6.783e-01	0.9486;0.0514	0.9633;0.0367	s|1e1.1o1|1e2.3o3	2	3	0;1	chr17	-	47808399-47808538;47807708-47808538	47807372-47807945;47808191-47808399;47808538-47808660		http://genome.ucsc.edu/cgi-bin/hgTracks?db=hg38&position=chr17%3A47808660-47807372
OSBPL7	ENSG00000006025.12	ENSG00000006025.12:s:47809076-47809220	0.0048;-0.0048	1.813e-04;1.813e-04	7.587e-01;7.587e-01	0.9389;0.0611	0.9462;0.0538	s|1e1.1o2|1e1.2o2	2	2	0;0	chr17	-	47808990-47809076;47808946-47809076	47808864-47808990;47809076-47809220		http://genome.ucsc.edu/cgi-bin/hgTracks?db=hg38&position=chr17%3A47809220-47808864
OSBPL7	ENSG00000006025.12	ENSG00000006025.12:s:47813266-47813403	0.0000;-0.0000	8.693e-14;7.165e-21	1.000e+00;1.000e+00	0.9916;0.0084	0.9989;0.0011	s|1e1.1o1|1e2.1o1	2	3	0;1	chr17	-	47810835-47813266;47810672-47813266	47810594-47810672;47810772-47810835;47813266-47813403		http://genome.ucsc.edu/cgi-bin/hgTracks?db=hg38&position=chr17%3A47813403-47810594
OSBPL7	ENSG00000006025.12	ENSG00000006025.12:s:47815215-47815352	0.0000;0.0131;0.0014;-0.0274;0.0007	7.165e-21;3.764e-02;2.347e-02;2.700e-02;1.517e-06	1.000e+00;5.196e-01;5.831e-01;5.062e-01;9.735e-01	0.0005;0.2762;0.6316;0.0841;0.0102	0.0007;0.3032;0.6333;0.0442;0.0216	s|1e4.2o2|2e1.1o2|2e1.2o2|2e2.1o2|2e3.1o1	5	5	0;0;0;1;1	chr17	-	47809115-47815338;47814707-47815215;47814614-47815215;47813834-47815215;47813403-47815215	47809076-47809220;47813266-47813403;47813587-47813834;47814521-47814707;47815215-47815352		http://genome.ucsc.edu/cgi-bin/hgTracks?db=hg38&position=chr17%3A47815352-47809076
OSBPL7	ENSG00000006025.12	ENSG00000006025.12:s:47816563-47816695	0.0000;-0.0000	1.023e-10;1.554e-10	9.996e-01;9.996e-01	0.9852;0.0148	0.9855;0.0145	s|1e1.1o1|1e2.1o1	2	3	0;1	chr17	-	47816482-47816563;47816202-47816563	47816107-47816202;47816266-47816482;47816563-47816695		http://genome.ucsc.edu/cgi-bin/hgTracks?db=hg38&position=chr17%3A47816695-47816107
OSBPL7	ENSG00000006025.12	ENSG00000006025.12:s:47816775-47817001	-0.0001;0.0001	1.028e-08;1.015e-08	9.954e-01;9.954e-01	0.9960;0.0040	0.9825;0.0175	s|1e1.1o1|2e1.1o1	2	2	0;1	chr17	-	47816695-47816780;47816695-47816775	47816563-47816695;47816775-47817001		http://genome.ucsc.edu/cgi-bin/hgTracks?db=hg38&position=chr17%3A47817001-47816563
OSBPL7	ENSG00000006025.12	ENSG00000006025.12:s:47818506-47818616	0.0000;0.0000	1.877e-20;7.165e-21	1.000e+00;1.000e+00	0.9987;0.0013	0.9988;0.0012	s|1e1.1o1|1e2.1o1	2	3	0;1	chr17	-	47818386-47818506;47817359-47818506	47817256-47817359;47818269-47818386;47818506-47818616		http://genome.ucsc.edu/cgi-bin/hgTracks?db=hg38&position=chr17%3A47818616-47817256
OSBPL7	ENSG00000006025.12	ENSG00000006025.12:s:47819971-47820096	0.0010;-0.0010	3.402e-06;3.401e-06	9.550e-01;9.550e-01	0.9704;0.0296	0.9862;0.0138	s|1e1.1o1|1e2.1o1	2	3	0;1	chr17	-	47819782-47819971;47819099-47819971	47818986-47819138;47819333-47819782;47819971-47820096		http://genome.ucsc.edu/cgi-bin/hgTracks?db=hg38&position=chr17%3A47820096-47818986
OSBPL7	ENSG00000006025.12	ENSG00000006025.12:s:47821397-47821834	-0.0007;0.0007	3.118e-07;3.118e-07	9.677e-01;9.677e-01	0.9793;0.0207	0.9728;0.0272	s|1e1.1o1|2e1.1o1	2	2	0;1	chr17	-	47820365-47821666;47820365-47821397	47820204-47820858;47821397-47821834		http://genome.ucsc.edu/cgi-bin/hgTracks?db=hg38&position=chr17%3A47821834-47820204
OSBPL7	ENSG00000006025.12	ENSG00000006025.12:t:47809076-47809220	0.0000;0.0000	7.165e-21;7.165e-21	1.000e+00;1.000e+00	0.9990;0.0010	0.9991;0.0009	t|1e2.1o1|2e1.1o2	2	3	0;0	chr17	-	47809220-47809334;47809115-47815338	47809076-47809220;47809334-47809478;47815215-47815352		http://genome.ucsc.edu/cgi-bin/hgTracks?db=hg38&position=chr17%3A47815352-47809076
OSBPL7	ENSG00000006025.12	ENSG00000006025.12:t:47810594-47810672	-0.0000;0.0000	7.166e-21;6.709e-13	9.999e-01;9.999e-01	0.0100;0.9900	0.0011;0.9989	t|1e1.1o1|1e2.1o1	2	3	1;0	chr17	-	47810672-47813266;47810672-47810772	47810594-47810672;47810772-47810835;47813266-47813403		http://genome.ucsc.edu/cgi-bin/hgTracks?db=hg38&position=chr17%3A47813403-47810594
OSBPL7	ENSG00000006025.12	ENSG00000006025.12:t:47813266-47813403	0.0000;-0.0000	7.165e-21;7.009e-15	1.000e+00;1.000e+00	0.0065;0.9935	0.0124;0.9876	t|1e1.2o2|1e2.1o1	2	3	1;0	chr17	-	47813403-47815215;47813403-47813587	47813266-47813403;47813587-47813834;47815215-47815352		http://genome.ucsc.edu/cgi-bin/hgTracks?db=hg38&position=chr17%3A47815352-47813266
OSBPL7	ENSG00000006025.12	ENSG00000006025.12:t:47813587-47813834	-0.0439;0.0436;0.0000	5.573e-02;5.782e-02;7.165e-21	4.050e-01;4.024e-01;1.000e+00	0.0834;0.9158;0.0008	0.0353;0.9639;0.0009	t|1e1.2o2|1e2.1o1|2e2.1o1	3	3	1;0;0	chr17	-	47813834-47815215;47813834-47814521;47813819-47814521	47813587-47813834;47814521-47814707;47815215-47815352		http://genome.ucsc.edu/cgi-bin/hgTracks?db=hg38&position=chr17%3A47815352-47813587
OSBPL7	ENSG00000006025.12	ENSG00000006025.12:t:47816107-47816202	-0.0001;0.0001	1.502e-06;1.502e-06	9.770e-01;9.770e-01	0.0205;0.9795	0.0202;0.9798	t|1e1.1o1|1e2.1o1	2	3	1;0	chr17	-	47816202-47816563;47816202-47816388	47816107-47816202;47816266-47816482;47816563-47816695		http://genome.ucsc.edu/cgi-bin/hgTracks?db=hg38&position=chr17%3A47816695-47816107
OSBPL7	ENSG00000006025.12	ENSG00000006025.12:t:47817256-47817359	0.0000;-0.0000	7.165e-21;4.112e-18	1.000e+00;1.000e+00	0.0014;0.9986	0.0015;0.9985	t|1e1.1o1|1e2.1o1	2	3	1;0	chr17	-	47817359-47818506;47817359-47818269	47817256-47817359;47818269-47818386;47818506-47818616		http://genome.ucsc.edu/cgi-bin/hgTracks?db=hg38&position=chr17%3A47818616-47817256
OSBPL7	ENSG00000006025.12	ENSG00000006025.12:t:47818986-47819138	-0.0029;0.0034;0.0000	5.175e-05;9.595e-05;9.315e-10	8.981e-01;8.376e-01;9.990e-01	0.0351;0.9584;0.0049	0.0138;0.9687;0.0163	t|1e1.1o1|1e2.1o2|1e2.2o2	3	3	1;0;1	chr17	-	47819099-47819971;47819099-47819729;47819099-47819518	47818986-47819138;47819333-47819782;47819971-47820096		http://genome.ucsc.edu/cgi-bin/hgTracks?db=hg38&position=chr17%3A47820096-47818986
MAP3K14	ENSG00000006062.17	ENSG00000006062.17:s:45265163-45265263	-0.0000;0.0000	7.165e-21;7.165e-21	1.000e+00;1.000e+00	0.9846;0.0154	0.9795;0.0205	s|1e1.1o1|1e2.1o1	2	3	0;1	chr17	-	45264800-45265163;45262320-45265163	na-45262320;45263119-45264800;45265163-45265263		http://genome.ucsc.edu/cgi-bin/hgTracks?db=hg38&position=chr17%3A45265263-45262310
MAP3K14	ENSG00000006062.17	ENSG00000006062.17:s:45267092-45267198	-0.0000;0.0000	7.165e-21;7.165e-21	1.000e+00;1.000e+00	0.9932;0.0068	0.9856;0.0144	s|1e1.1o1|1e2.1o1	2	3	0;1	chr17	-	45266681-45267092;45265263-45267092	45265163-45265263;45266537-45266681;45267092-45267198		http://genome.ucsc.edu/cgi-bin/hgTracks?db=hg38&position=chr17%3A45267198-45265163
MAP3K14	ENSG00000006062.17	ENSG00000006062.17:s:45271058-45271221	0.0000;-0.0000	7.165e-21;7.165e-21	1.000e+00;1.000e+00	0.0070;0.9930	0.0105;0.9895	s|1e1.1o1|1e2.1o1	2	3	1;0	chr17	-	45270890-45271058;45270563-45271058	45270413-45270563;45270852-45270890;45271058-45271221		http://genome.ucsc.edu/cgi-bin/hgTracks?db=hg38&position=chr17%3A45271221-45270413
MAP3K14	ENSG00000006062.17	ENSG00000006062.17:s:45273503-45273966	0.0000;0.0000	7.165e-21;7.165e-21	1.000e+00;1.000e+00	0.9902;0.0098	0.9952;0.0048	s|1e1.1o2|1e1.2o2	2	2	0;1	chr17	-	45271221-45273503;45271200-45273503	45271058-45271221;45273503-45273966		http://genome.ucsc.edu/cgi-bin/hgTracks?db=hg38&position=chr17%3A45273966-45271058
MAP3K14	ENSG00000006062.17	ENSG00000006062.17:s:45274123-45274254	0.0000;-0.0000	7.165e-21;7.165e-21	1.000e+00;1.000e+00	0.0031;0.9969	0.0061;0.9939	s|1e1.1o2|1e1.2o2	2	2	1;0	chr17	-	45273804-45274123;45273607-45274123	45273503-45273966;45274123-45274254		http://genome.ucsc.edu/cgi-bin/hgTracks?db=hg38&position=chr17%3A45274254-45273503
MAP3K14	ENSG00000006062.17	ENSG00000006062.17:s:45284812-45284949	0.0000;-0.0000;0.0001	7.165e-21;7.165e-21;7.187e-21	1.000e+00;1.000e+00;9.975e-01	0.0080;0.0241;0.9677	0.0065;0.0050;0.9885	s|1e1.1o1|1e2.1o1|1e3.2o2	3	4	1;1;0	chr17	-	45284733-45284812;45283266-45284812;45274593-45284812	45274464-45274884;45283114-45283266;45284485-45284733;45284812-45284949		http://genome.ucsc.edu/cgi-bin/hgTracks?db=hg38&position=chr17%3A45284949-45274464
MAP3K14	ENSG00000006062.17	ENSG00000006062.17:s:45287154-45287364	0.0000;-0.0000;0.0000	7.165e-21;7.165e-21;7.165e-21	1.000e+00;1.000e+00;1.000e+00	0.0029;0.9942;0.0029	0.0050;0.9836;0.0117	s|1e1.1o2|1e1.2o2|1e2.1o1	3	3	1;0;1	chr17	-	45287063-45287154;45287045-45287154;45284949-45287154	45284812-45284949;45286431-45287063;45287154-45287364		http://genome.ucsc.edu/cgi-bin/hgTracks?db=hg38&position=chr17%3A45287364-45284812
MAP3K14	ENSG00000006062.17	ENSG00000006062.17:s:45289236-45289305	-0.0000;0.0000;0.0000	7.165e-21;7.165e-21;7.165e-21	1.000e+00;1.000e+00;1.000e+00	0.9894;0.0062;0.0043	0.9882;0.0086;0.0035	s|1e1.1o2|1e1.2o2|1e2.1o1	3	3	0;1;1	chr17	-	45287364-45289236;45287360-45289236;45284949-45289236	45284812-45284949;45287154-45287364;45289236-45289305		http://genome.ucsc.edu/cgi-bin/hgTracks?db=hg38&position=chr17%3A45289305-45284812
MAP3K14	ENSG00000006062.17	ENSG00000006062.17:s:45312285-45312437	0.0114;-0.0114	7.604e-02;7.604e-02	4.123e-01;4.123e-01	0.0728;0.9272	0.0878;0.9122	s|1e1.1o1|1e2.1o1	2	3	1;0	chr17	-	45310645-45312285;45290765-45312285	na-45310645;45290490-45290976;45312285-45312437		http://genome.ucsc.edu/cgi-bin/hgTracks?db=hg38&position=chr17%3A45312437-45290490
MAP3K14	ENSG00000006062.17	ENSG00000006062.17:s:45316960-45317029	0.0000;-0.0035;0.0018	7.165e-21;8.507e-21;1.433e-10	1.000e+00;8.821e-01;7.969e-01	0.0017;0.0424;0.9557	0.0123;0.0288;0.9583	s|1e1.1o1|1e2.1o1|1e3.1o1	3	4	1;0;0	chr17	-	45315870-45316960;45312437-45316960;45290765-45316960	45290490-45290976;45312285-45312437;45315826-45315870;45316960-45317029		http://genome.ucsc.edu/cgi-bin/hgTracks?db=hg38&position=chr17%3A45317029-45290490
MAP3K14	ENSG00000006062.17	ENSG00000006062.17:t:45265163-45265263	0.0000;-0.0000	7.165e-21;7.165e-21	1.000e+00;1.000e+00	0.0071;0.9929	0.0160;0.9840	t|1e1.1o1|1e2.1o1	2	3	1;0	chr17	-	45265263-45267092;45265263-45266537	45265163-45265263;45266537-45266681;45267092-45267198		http://genome.ucsc.edu/cgi-bin/hgTracks?db=hg38&position=chr17%3A45267198-45265163
MAP3K14	ENSG00000006062.17	ENSG00000006062.17:t:45270413-45270563	-0.0029;0.0029	1.317e-04;1.317e-04	8.910e-01;8.910e-01	0.8864;0.1136	0.8740;0.1260	t|1e1.1o1|1e2.1o1	2	3	0;1	chr17	-	45270563-45271058;45270563-45270852	45270413-45270563;45270852-45270890;45271058-45271221		http://genome.ucsc.edu/cgi-bin/hgTracks?db=hg38&position=chr17%3A45271221-45270413
MAP3K14	ENSG00000006062.17	ENSG00000006062.17:t:45274464-45274884	0.0000;0.0001;0.0000;0.0000;-0.0096	7.165e-21;2.104e-06;7.165e-21;7.165e-21;1.083e-20	1.000e+00;8.306e-01;1.000e+00;1.000e+00;7.502e-01	0.0059;0.9410;0.0008;0.0028;0.0489	0.0075;0.9420;0.0093;0.0184;0.0232	t|1e5.1o1|2e1.1o1|2e2.1o1|2e3.1o1|2e4.1o1	5	6	1;0;1;1;1	chr17	-	45274884-45279716;45274593-45284812;45274593-45284485;45274593-45283723;45274593-45283114	45274464-45274884;45279716-na;45283114-45283266;45283723-na;45284485-45284733;45284812-45284949		http://genome.ucsc.edu/cgi-bin/hgTracks?db=hg38&position=chr17%3A45284949-45274464
MAP3K14	ENSG00000006062.17	ENSG00000006062.17:t:45284812-45284949	0.0000;0.0000;-0.0000	7.165e-21;7.165e-21;7.628e-21	1.000e+00;1.000e+00;1.000e+00	0.0059;0.0043;0.9901	0.0051;0.0183;0.9770	t|1e1.1o1|1e2.1o1|1e3.1o1	3	4	1;1;0	chr17	-	45284949-45289236;45284949-45287154;45284949-45286431	45284812-45284949;45286431-45287063;45287154-45287364;45289236-45289305		http://genome.ucsc.edu/cgi-bin/hgTracks?db=hg38&position=chr17%3A45289305-45284812
MAP3K14	ENSG00000006062.17	ENSG00000006062.17:t:45290490-45290976	0.0068;0.0000;-0.0384	1.997e-03;7.165e-21;1.699e-03	7.948e-01;1.000e+00;5.134e-01	0.9189;0.0043;0.0756	0.9432;0.0150;0.0412	t|1e1.1o1|1e2.1o1|1e3.1o1	3	4	0;1;0	chr17	-	45290765-45316960;45290765-45315826;45290765-45312285	45290490-45290976;45312285-45312437;45315826-45315870;45316960-45317029		http://genome.ucsc.edu/cgi-bin/hgTracks?db=hg38&position=chr17%3A45317029-45290490
MAP3K9	ENSG00000006432.15	ENSG00000006432.15:s:70734386-70734498	0.0045;-0.0045	4.881e-03;4.881e-03	7.141e-01;7.141e-01	0.1266;0.8734	0.1389;0.8611	s|1e1.1o1|1e2.1o2	2	3	0;0	chr14	-	70733798-70734386;70733342-70734386	70732539-70733342;70733757-70733798;70734386-70734498		http://genome.ucsc.edu/cgi-bin/hgTracks?db=hg38&position=chr14%3A70734498-70732539
MAP3K9	ENSG00000006432.15	ENSG00000006432.15:s:70738245-70738398	0.1078;-0.1078	5.626e-01;5.626e-01	5.803e-02;5.803e-02	0.3984;0.6016	0.5171;0.4829	s|1e1.1o1|1e2.1o1	2	3	0;0	chr14	-	70736029-70738245;70734498-70738245	70734386-70734498;70735961-70736029;70738245-70738398		http://genome.ucsc.edu/cgi-bin/hgTracks?db=hg38&position=chr14%3A70738398-70734386
MAP3K9	ENSG00000006432.15	ENSG00000006432.15:s:70739898-70740164	0.0000;-0.0336;0.0232	7.165e-21;3.416e-03;1.139e-03	1.000e+00;5.304e-01;5.960e-01	0.0035;0.9872;0.0091	0.0059;0.9346;0.0585	s|1e1.1o1|2e1.1o1|3e1.1o1	3	2	1;0;0	chr14	-	70738398-70740044;70738398-70740042;70738398-70739898	70738245-70738398;70739898-70740164		http://genome.ucsc.edu/cgi-bin/hgTracks?db=hg38&position=chr14%3A70740164-70738245
MAP3K9	ENSG00000006432.15	ENSG00000006432.15:s:70748829-70749004	0.0000;0.0000	7.165e-21;7.538e-21	1.000e+00;1.000e+00	0.0012;0.9988	0.0011;0.9989	s|1e1.1o1|1e2.1o1	2	3	1;0	chr14	-	70748600-70748829;70742591-70748829	na-70748600;70742351-70742591;70748829-70749004		http://genome.ucsc.edu/cgi-bin/hgTracks?db=hg38&position=chr14%3A70749004-70742351
MAP3K9	ENSG00000006432.15	ENSG00000006432.15:s:70749553-70750081	0.0000;0.0000	8.267e-21;7.165e-21	1.000e+00;1.000e+00	0.9988;0.0012	0.9988;0.0012	s|1e1.1o1|1e2.1o1	2	3	0;1	chr14	-	70749004-70749933;70742591-70749933	70742351-70742591;70748829-70749004;70749553-70750081		http://genome.ucsc.edu/cgi-bin/hgTracks?db=hg38&position=chr14%3A70750081-70742351
MAP3K9	ENSG00000006432.15	ENSG00000006432.15:s:70800667-70801080	-0.0056;0.0056	2.168e-05;2.168e-05	8.304e-01;8.304e-01	0.9921;0.0079	0.9561;0.0439	s|1e1.1o1|1e2.1o1	2	3	0;1	chr14	-	70761182-70800667;70750081-70800667	70749553-70750081;70761002-70761182;70800667-70801080		http://genome.ucsc.edu/cgi-bin/hgTracks?db=hg38&position=chr14%3A70801080-70749553
MAP3K9	ENSG00000006432.15	ENSG00000006432.15:t:70732539-70733342	-0.0122;0.0122	1.640e-02;1.640e-02	6.334e-01;6.334e-01	0.8885;0.1115	0.8663;0.1337	t|1e1.1o1|1e2.1o1	2	3	0;0	chr14	-	70733342-70734386;70733342-70733757	70732539-70733342;70733757-70733798;70734386-70734498		http://genome.ucsc.edu/cgi-bin/hgTracks?db=hg38&position=chr14%3A70734498-70732539
MAP3K9	ENSG00000006432.15	ENSG00000006432.15:t:70734386-70734498	-0.0791;0.0791	3.831e-01;3.831e-01	1.168e-01;1.168e-01	0.5571;0.4429	0.4600;0.5400	t|1e1.1o1|1e2.1o1	2	3	0;0	chr14	-	70734498-70738245;70734498-70735961	70734386-70734498;70735961-70736029;70738245-70738398		http://genome.ucsc.edu/cgi-bin/hgTracks?db=hg38&position=chr14%3A70738398-70734386
MAP3K9	ENSG00000006432.15	ENSG00000006432.15:t:70742351-70742591	0.0000;0.0000;0.0000	7.165e-21;8.086e-21;7.165e-21	1.000e+00;1.000e+00;1.000e+00	0.0008;0.9984;0.0008	0.0007;0.9985;0.0007	t|1e1.1o1|1e2.1o1|1e3.1o1	3	4	1;0;1	chr14	-	70742591-70749933;70742591-70748829;70742591-70746789	70742351-70742591;70746789-na;70748829-70749004;70749553-70750081		http://genome.ucsc.edu/cgi-bin/hgTracks?db=hg38&position=chr14%3A70750081-70742351
MAP3K9	ENSG00000006432.15	ENSG00000006432.15:t:70749553-70750081	0.0038;-0.0059;0.0000	3.662e-06;9.413e-06;7.165e-21	8.754e-01;8.237e-01;1.000e+00	0.0064;0.9927;0.0009	0.0396;0.9558;0.0032	t|1e1.1o1|1e2.1o1|1e3.1o1	3	4	1;0;0	chr14	-	70750081-70800667;70750081-70761002;70750081-70752938	70749553-70750081;70752938-70752956;70761002-70761182;70800667-70801080		http://genome.ucsc.edu/cgi-bin/hgTracks?db=hg38&position=chr14%3A70801080-70749553
MAP3K9	ENSG00000006432.15	ENSG00000006432.15:t:70761002-70761182	0.0000;-0.0000;-0.0000	3.152e-09;7.165e-21;1.911e-09	9.986e-01;1.000e+00;9.989e-01	0.9869;0.0011;0.0119	0.9932;0.0009;0.0059	t|1e1.1o1|1e2.1o1|1e3.1o1	3	4	0;0;0	chr14	-	70761182-70800667;70761182-70783223;70761182-70765442	70761002-70761182;70765442-70765487;70783223-70783445;70800667-70801080		http://genome.ucsc.edu/cgi-bin/hgTracks?db=hg38&position=chr14%3A70801080-70761002
AGK	ENSG00000006530.18	ENSG00000006530.18:s:141551278-141551499	-0.0184;-0.0005;0.0142;0.0000;0.0000	3.341e-02;3.980e-05;1.783e-02;9.259e-10;9.259e-10	5.349e-01;9.647e-01;6.257e-01;1.000e+00;1.000e+00	0.9694;0.0213;0.0063;0.0013;0.0013	0.9418;0.0077;0.0493;0.0013;0.0013	s|1e1.1o2|1e1.2o2|1e2.1o1|2e1.1o2|2e2.1o1	5	3	0;0;0;0;0	chr7	+	141551434-141555453;141551434-141555464;141551434-141593146;141551499-141555453;141551499-141593146	141551278-141551499;141555439-141555567;141593146-141593185		http://genome.ucsc.edu/cgi-bin/hgTracks?db=hg38&position=chr7%3A141593185-141551278
AGK	ENSG00000006530.18	ENSG00000006530.18:s:141555439-141555567	0.0000;0.0000;0.0000;-0.0000	7.165e-21;1.061e-12;7.165e-21;7.167e-21	1.000e+00;9.992e-01;1.000e+00;9.998e-01	0.0037;0.9828;0.0004;0.0130	0.0004;0.9925;0.0004;0.0067	s|1e1.1o1|1e2.1o1|1e3.1o1|1e4.1o1	4	5	0;0;0;0	chr7	+	141555567-141562107;141555567-141593146;141555567-141594675;141555567-141596562	141555439-141555567;141562107-141562110;141593146-141593185;141594675-141594928;141596562-141597340		http://genome.ucsc.edu/cgi-bin/hgTracks?db=hg38&position=chr7%3A141597340-141555439
AGK	ENSG00000006530.18	ENSG00000006530.18:s:141593146-141593185	0.0000;0.0010;-0.0029	7.165e-21;2.628e-07;1.423e-06	1.000e+00;9.608e-01;8.985e-01	0.0022;0.0164;0.9820	0.0061;0.0305;0.9624	s|1e1.1o1|1e2.1o1|1e3.1o1	3	4	0;0;0	chr7	+	141593185-141593305;141593185-141594675;141593185-141596562	141593146-141593185;141593305-141594195;141594675-141594928;141596562-141597340		http://genome.ucsc.edu/cgi-bin/hgTracks?db=hg38&position=chr7%3A141597340-141593146
AGK	ENSG00000006530.18	ENSG00000006530.18:s:141596562-141597340	0.0000;0.0000;-0.0000;0.0000	7.165e-21;7.177e-21;4.819e-11;7.165e-21	1.000e+00;9.987e-01;9.983e-01;1.000e+00	0.0005;0.0005;0.9986;0.0005	0.0005;0.0166;0.9825;0.0005	s|1e1.1o1|1e2.1o1|1e3.1o2|1e3.2o2	4	4	0;0;0;0	chr7	+	141596641-141599002;141596641-141600492;141596641-141601205;141596641-141601214	141596562-141597340;141599002-141599308;141600492-141600557;141601205-141601280		http://genome.ucsc.edu/cgi-bin/hgTracks?db=hg38&position=chr7%3A141601280-141596562
AGK	ENSG00000006530.18	ENSG00000006530.18:s:141614146-141614582	-0.0000;0.0000;0.0000	1.069e-19;7.165e-21;7.165e-21	1.000e+00;1.000e+00;1.000e+00	0.9967;0.0026;0.0007	0.9930;0.0064;0.0006	s|1e1.1o1|1e2.1o1|2e1.1o1	3	3	0;1;0	chr7	+	141614178-141615471;141614178-141621732;141614582-141615471	141614146-141614582;141615471-141615569;141621732-141621801		http://genome.ucsc.edu/cgi-bin/hgTracks?db=hg38&position=chr7%3A141621801-141614146
AGK	ENSG00000006530.18	ENSG00000006530.18:s:141615471-141615569	0.0000;0.0000;0.0000	7.165e-21;7.165e-21;7.165e-21	1.000e+00;1.000e+00;1.000e+00	0.0006;0.9987;0.0006	0.0006;0.9987;0.0006	s|1e1.1o1|1e3.1o1|2e2.1o1	3	4	0;0;0	chr7	+	141615565-141615874;141615565-141621732;141615569-141616163	141615471-141615569;141615874-141616024;141616163-141616368;141621732-141621801		http://genome.ucsc.edu/cgi-bin/hgTracks?db=hg38&position=chr7%3A141621801-141615471
AGK	ENSG00000006530.18	ENSG00000006530.18:s:141621732-141621801	0.0000;-0.0074;0.0003	7.678e-08;4.647e-04;4.554e-09	9.450e-01;7.115e-01;9.868e-01	0.0330;0.9547;0.0131	0.0294;0.9437;0.0280	s|1e1.1o1|1e2.1o1|1e3.1o1	3	4	0;0;0	chr7	+	141621801-141624180;141621801-141633901;141621801-141636960	141621732-141621801;141624180-141625283;141633901-141633980;141636960-141637017		http://genome.ucsc.edu/cgi-bin/hgTracks?db=hg38&position=chr7%3A141637017-141621732
AGK	ENSG00000006530.18	ENSG00000006530.18:s:141636960-141637017	0.0000;-0.0000	8.395e-21;7.165e-21	1.000e+00;1.000e+00	0.9968;0.0032	0.9971;0.0029	s|1e1.1o1|1e2.1o1	2	3	0;0	chr7	+	141637017-141641248;141637017-141641811	141636960-141637017;141641248-141641398;141641811-141641908		http://genome.ucsc.edu/cgi-bin/hgTracks?db=hg38&position=chr7%3A141641908-141636960
AGK	ENSG00000006530.18	ENSG00000006530.18:s:141649131-141649333	0.0000;0.0000;-0.0000	7.165e-21;7.165e-21;3.409e-16	1.000e+00;1.000e+00;1.000e+00	0.0007;0.0051;0.9942	0.0007;0.0063;0.9931	s|1e1.1o2|1e1.2o2|1e2.1o1	3	3	0;0;0	chr7	+	141649333-141649711;141649333-141650473;141649333-141651525	141649131-141649333;141649711-141650599;141651525-141651609		http://genome.ucsc.edu/cgi-bin/hgTracks?db=hg38&position=chr7%3A141651609-141649131
AGK	ENSG00000006530.18	ENSG00000006530.18:t:141555439-141555567	0.0315;0.0000;-0.0138;-0.0015;-0.0002	9.331e-02;1.080e-09;1.397e-02;1.404e-04;3.351e-05	3.668e-01;1.000e+00;5.950e-01;9.435e-01;9.720e-01	0.8964;0.0012;0.0680;0.0224;0.0193	0.9435;0.0013;0.0391;0.0066;0.0076	t|1e1.1o2|1e1.2o2|1e2.1o1|1e3.1o1|2e1.1o2	5	4	0;0;0;1;0	chr7	+	141551434-141555453;141551499-141555453;141551618-141555453;141555317-141555453;141551434-141555464	na-141555317;141551278-141551499;141551564-141551618;141555439-141555567		http://genome.ucsc.edu/cgi-bin/hgTracks?db=hg38&position=chr7%3A141555567-141551278
AGK	ENSG00000006530.18	ENSG00000006530.18:t:141593146-141593185	0.0000;0.0000;-0.0000;0.0000;0.0000	7.165e-21;7.165e-21;6.540e-19;7.165e-21;7.165e-21	1.000e+00;1.000e+00;1.000e+00;1.000e+00;1.000e+00	0.0018;0.0003;0.9940;0.0035;0.0003	0.0117;0.0003;0.9874;0.0003;0.0003	t|1e1.1o2|1e1.2o2|1e2.1o1|1e3.1o1|1e4.1o1	5	5	0;0;0;0;1	chr7	+	141551434-141593146;141551499-141593146;141555567-141593146;141562110-141593146;141586429-141593146	na-141586429;141551278-141551499;141555439-141555567;141562107-141562110;141593146-141593185		http://genome.ucsc.edu/cgi-bin/hgTracks?db=hg38&position=chr7%3A141593185-141551278
AGK	ENSG00000006530.18	ENSG00000006530.18:t:141596562-141597340	-0.0000;0.0000;0.0000	7.171e-21;6.834e-12;7.165e-21	9.994e-01;9.985e-01;1.000e+00	0.0140;0.9840;0.0007	0.0084;0.9812;0.0099	t|1e1.1o1|1e2.1o1|1e3.1o1	3	4	0;0;0	chr7	+	141555567-141596562;141593185-141596562;141594928-141596562	141555439-141555567;141593146-141593185;141594675-141594928;141596562-141597340		http://genome.ucsc.edu/cgi-bin/hgTracks?db=hg38&position=chr7%3A141597340-141555439
AGK	ENSG00000006530.18	ENSG00000006530.18:t:141601205-141601280	-0.0000;0.0000;0.0000	1.990e-14;7.165e-21;7.165e-21	1.000e+00;1.000e+00;1.000e+00	0.9988;0.0006;0.0006	0.9848;0.0146;0.0006	t|1e1.1o1|1e2.1o1|2e1.1o1	3	3	0;0;0	chr7	+	141596641-141601205;141600557-141601205;141596641-141601214	141596562-141597340;141600492-141600557;141601205-141601280		http://genome.ucsc.edu/cgi-bin/hgTracks?db=hg38&position=chr7%3A141601280-141596562
AGK	ENSG00000006530.18	ENSG00000006530.18:t:141621732-141621801	0.0000;-0.0000	7.165e-21;5.046e-17	1.000e+00;1.000e+00	0.0027;0.9973	0.0071;0.9929	t|1e1.1o2|1e2.1o2	2	3	1;0	chr7	+	141614178-141621732;141615565-141621732	141614146-141614582;141615471-141615569;141621732-141621801		http://genome.ucsc.edu/cgi-bin/hgTracks?db=hg38&position=chr7%3A141621801-141614146
AGK	ENSG00000006530.18	ENSG00000006530.18:t:141633901-141633980	-0.0000;-0.0000;0.0000;0.0000	3.811e-13;7.165e-21;7.165e-21;7.165e-21	9.999e-01;1.000e+00;1.000e+00;1.000e+00	0.9897;0.0075;0.0025;0.0005	0.9907;0.0049;0.0028;0.0028	t|1e1.1o1|1e2.1o2|1e2.2o2|1e3.1o1	4	4	0;0;1;1	chr7	+	141621801-141633901;141624296-141633901;141625283-141633901;141626377-141633901	na-141626377;141621732-141621801;141624180-141625283;141633901-141633980		http://genome.ucsc.edu/cgi-bin/hgTracks?db=hg38&position=chr7%3A141633980-141621732
AGK	ENSG00000006530.18	ENSG00000006530.18:t:141636960-141637017	0.0001;-0.0000;0.0006	1.619e-10;7.172e-21;7.407e-08	9.965e-01;9.993e-01;9.541e-01	0.0136;0.0176;0.9699	0.0260;0.0028;0.9721	t|1e1.1o1|1e2.1o2|1e2.2o2	3	3	0;1;0	chr7	+	141621801-141636960;141633972-141636960;141633980-141636960	141621732-141621801;141633901-141633980;141636960-141637017		http://genome.ucsc.edu/cgi-bin/hgTracks?db=hg38&position=chr7%3A141637017-141621732
AGK	ENSG00000006530.18	ENSG00000006530.18:t:141641811-141641908	-0.0000;0.0000	7.165e-21;7.416e-21	1.000e+00;1.000e+00	0.0036;0.9964	0.0026;0.9974	t|1e1.1o1|1e2.1o1	2	3	0;0	chr7	+	141637017-141641811;141641398-141641811	141636960-141637017;141641248-141641398;141641811-141641908		http://genome.ucsc.edu/cgi-bin/hgTracks?db=hg38&position=chr7%3A141641908-141636960
GTF2IRD1	ENSG00000006704.10	ENSG00000006704.10:s:74512830-74512971	-0.0163;0.0163	1.839e-02;1.839e-02	6.015e-01;6.015e-01	0.0852;0.9148	0.0533;0.9467	s|1e1.1o2|1e1.2o2	2	2	0;0	chr7	+	74512971-74515345;74512971-74515441	74512830-74512971;74515345-74515920		http://genome.ucsc.edu/cgi-bin/hgTracks?db=hg38&position=chr7%3A74515920-74512830
GTF2IRD1	ENSG00000006704.10	ENSG00000006704.10:s:74515345-74515920	-0.0000;0.0000	2.292e-10;1.558e-10	9.997e-01;9.997e-01	0.9986;0.0014	0.9879;0.0121	s|1e1.1o1|2e1.1o1	2	2	0;1	chr7	+	74515596-74518139;74515920-74518139	74515345-74515920;74518139-74518322		http://genome.ucsc.edu/cgi-bin/hgTracks?db=hg38&position=chr7%3A74518322-74515345
GTF2IRD1	ENSG00000006704.10	ENSG00000006704.10:s:74519409-74519719	-0.0123;0.0123	1.562e-04;1.562e-04	7.061e-01;7.061e-01	0.9732;0.0268	0.9495;0.0505	s|1e1.1o2|1e1.2o2	2	2	0;1	chr7	+	74519719-74521208;74519719-74521213	74519409-74519719;74521208-74521297		http://genome.ucsc.edu/cgi-bin/hgTracks?db=hg38&position=chr7%3A74521297-74519409
GTF2IRD1	ENSG00000006704.10	ENSG00000006704.10:s:74521208-74521297	-0.0010;0.0010	4.558e-07;4.554e-07	9.553e-01;9.553e-01	0.9780;0.0220	0.9717;0.0283	s|1e1.1o2|1e1.2o2	2	2	0;1	chr7	+	74521297-74524071;74521297-74524073	74521208-74521297;74524071-74524154		http://genome.ucsc.edu/cgi-bin/hgTracks?db=hg38&position=chr7%3A74524154-74521208
GTF2IRD1	ENSG00000006704.10	ENSG00000006704.10:s:74535113-74535530	-0.0000;0.0000	4.816e-15;7.165e-21	1.000e+00;1.000e+00	0.9915;0.0085	0.9939;0.0061	s|1e1.1o1|2e1.1o1	2	2	0;1	chr7	+	74535138-74536167;74535530-74536167	74535113-74535530;74536167-74536275		http://genome.ucsc.edu/cgi-bin/hgTracks?db=hg38&position=chr7%3A74536275-74535113
GTF2IRD1	ENSG00000006704.10	ENSG00000006704.10:s:74536167-74536275	-0.0000;0.0000	7.165e-21;1.201e-20	1.000e+00;1.000e+00	0.0067;0.9933	0.0018;0.9982	s|1e1.1o1|1e2.1o1	2	3	1;0	chr7	+	74536275-74537778;74536275-74538136	74536167-74536275;74537778-74537978;74538136-74538173		http://genome.ucsc.edu/cgi-bin/hgTracks?db=hg38&position=chr7%3A74538173-74536167
GTF2IRD1	ENSG00000006704.10	ENSG00000006704.10:s:74539879-74539968	0.0164;-0.0164	1.293e-02;1.293e-02	5.908e-01;5.908e-01	0.9288;0.0712	0.9477;0.0523	s|1e1.1o1|1e2.1o1	2	3	0;1	chr7	+	74539968-74544755;74539968-74545744	74539879-74539968;74544755-74544802;74545744-74545809		http://genome.ucsc.edu/cgi-bin/hgTracks?db=hg38&position=chr7%3A74545809-74539879
GTF2IRD1	ENSG00000006704.10	ENSG00000006704.10:s:74545744-74545809	-0.0000;0.0000	7.165e-21;7.165e-21	1.000e+00;1.000e+00	0.9993;0.0007	0.9985;0.0015	s|1e1.1o1|1e2.1o1	2	3	0;0	chr7	+	74545809-74547103;74545809-74555174	74545744-74545809;74547103-74547286;74555174-74555223		http://genome.ucsc.edu/cgi-bin/hgTracks?db=hg38&position=chr7%3A74555223-74545744
GTF2IRD1	ENSG00000006704.10	ENSG00000006704.10:s:74547103-74547286	-0.0000;0.0000	3.661e-16;7.165e-21	1.000e+00;1.000e+00	0.9923;0.0077	0.9902;0.0098	s|1e1.1o1|1e2.1o1	2	3	0;1	chr7	+	74547286-74555174;74547286-74557639	74547103-74547286;74555174-74555223;74557639-74557722		http://genome.ucsc.edu/cgi-bin/hgTracks?db=hg38&position=chr7%3A74557722-74547103
GTF2IRD1	ENSG00000006704.10	ENSG00000006704.10:s:74555174-74555223	0.0481;-0.0372;-0.0049	1.813e-01;1.271e-01;3.546e-03	2.468e-01;3.156e-01;7.878e-01	0.4945;0.4232;0.0768	0.5624;0.3720;0.0692	s|1e1.1o2|1e1.2o2|1e2.1o1	3	3	0;0;0	chr7	+	74555223-74555393;74555223-74555438;74555223-74557639	74555174-74555223;74555393-74555494;74557639-74557722		http://genome.ucsc.edu/cgi-bin/hgTracks?db=hg38&position=chr7%3A74557722-74555174
GTF2IRD1	ENSG00000006704.10	ENSG00000006704.10:s:74600960-74601180	-0.0001;0.0001	4.324e-09;4.254e-09	9.937e-01;9.937e-01	0.0217;0.9783	0.0195;0.9805	s|1e1.1o1|2e1.1o1	2	2	1;0	chr7	+	74601177-74602365;74601180-74602365	74600960-74601180;74602365-74602604		http://genome.ucsc.edu/cgi-bin/hgTracks?db=hg38&position=chr7%3A74602604-74600960
GTF2IRD1	ENSG00000006704.10	ENSG00000006704.10:t:74508075-74508203	0.0000;-0.0000;0.0000	1.547e-11;7.176e-21;7.165e-21	9.966e-01;9.989e-01;1.000e+00	0.9793;0.0189;0.0022	0.9833;0.0138;0.0034	t|1e1.1o2|1e1.2o2|1e2.1o1	3	3	0;1;0	chr7	+	74454176-74508075;74454512-74508075;74507676-74508075	74453790-74454512;74505992-74507676;74508075-74508203		http://genome.ucsc.edu/cgi-bin/hgTracks?db=hg38&position=chr7%3A74508203-74453790
GTF2IRD1	ENSG00000006704.10	ENSG00000006704.10:t:74538136-74538173	-0.0000;0.0000	1.110e-20;7.165e-21	1.000e+00;1.000e+00	0.9961;0.0039	0.9950;0.0050	t|1e1.1o1|1e2.1o1	2	3	0;1	chr7	+	74536275-74538136;74537978-74538136	74536167-74536275;74537778-74537978;74538136-74538173		http://genome.ucsc.edu/cgi-bin/hgTracks?db=hg38&position=chr7%3A74538173-74536167
GTF2IRD1	ENSG00000006704.10	ENSG00000006704.10:t:74545744-74545809	-0.0073;0.0073	9.646e-04;9.646e-04	6.839e-01;6.839e-01	0.0641;0.9359	0.0513;0.9487	t|1e1.1o1|1e2.1o1	2	3	1;0	chr7	+	74539968-74545744;74544802-74545744	74539879-74539968;74544755-74544802;74545744-74545809		http://genome.ucsc.edu/cgi-bin/hgTracks?db=hg38&position=chr7%3A74545809-74539879
GTF2IRD1	ENSG00000006704.10	ENSG00000006704.10:t:74555174-74555223	0.0000;-0.0000	7.165e-21;4.165e-19	1.000e+00;1.000e+00	0.0010;0.9990	0.0021;0.9979	t|1e1.1o1|1e2.1o1	2	3	0;0	chr7	+	74545809-74555174;74547286-74555174	74545744-74545809;74547103-74547286;74555174-74555223		http://genome.ucsc.edu/cgi-bin/hgTracks?db=hg38&position=chr7%3A74555223-74545744
GTF2IRD1	ENSG00000006704.10	ENSG00000006704.10:t:74557639-74557722	-0.0000;-0.0051;0.0061	7.165e-21;5.172e-03;4.007e-03	1.000e+00;7.555e-01;7.478e-01	0.0086;0.0753;0.9154	0.0086;0.0664;0.9252	t|1e1.1o1|1e2.1o1|1e3.1o1	3	4	1;0;0	chr7	+	74547286-74557639;74555223-74557639;74555494-74557639	74547103-74547286;74555174-74555223;74555393-74555494;74557639-74557722		http://genome.ucsc.edu/cgi-bin/hgTracks?db=hg38&position=chr7%3A74557722-74547103
ELAC2	ENSG00000006744.19	ENSG00000006744.19:s:12994412-12994619	0.0000;-0.0000;0.0000;0.0000	7.165e-21;7.165e-21;7.165e-21;7.165e-21	1.000e+00;1.000e+00;1.000e+00;1.000e+00	0.0033;0.9807;0.0066;0.0084	0.0021;0.9770;0.0047;0.0172	s|1e1.1o2|1e1.2o2|1e2.1o2|2e1.2o2	4	3	1;0;1;1	chr17	-	12993854-12994425;12993831-12994425;12993045-12994425;12993831-12994412	12991612-12993045;12993687-12993854;12994412-12994619		http://genome.ucsc.edu/cgi-bin/hgTracks?db=hg38&position=chr17%3A12994619-12991612
ELAC2	ENSG00000006744.19	ENSG00000006744.19:s:12994764-12994898	0.0000;0.0000	7.165e-21;7.165e-21	1.000e+00;1.000e+00	0.0062;0.9938	0.0078;0.9922	s|1e1.1o2|1e1.2o2	2	2	1;0	chr17	-	12994619-12994764;12994503-12994764	12994412-12994619;12994764-12994898		http://genome.ucsc.edu/cgi-bin/hgTracks?db=hg38&position=chr17%3A12994898-12994412
ELAC2	ENSG00000006744.19	ENSG00000006744.19:s:12994963-12995062	0.0000;-0.0000;0.0000	7.165e-21;7.169e-21;7.166e-21	1.000e+00;9.997e-01;9.999e-01	0.0017;0.9776;0.0205	0.0025;0.9700;0.0272	s|1e1.1o3|1e1.2o3|1e1.3o3	3	2	1;0;1	chr17	-	12994898-12994963;12994884-12994963;12994878-12994963	12994764-12994898;12994963-12995062		http://genome.ucsc.edu/cgi-bin/hgTracks?db=hg38&position=chr17%3A12995062-12994764
ELAC2	ENSG00000006744.19	ENSG00000006744.19:s:13000156-13000897	0.0000;0.0000	7.165e-21;7.165e-21	1.000e+00;1.000e+00	0.9974;0.0026	0.9969;0.0031	s|1e1.1o2|1e1.2o2	2	2	0;1	chr17	-	12998508-13000156;12998466-13000156	12998412-12998508;13000156-13000897		http://genome.ucsc.edu/cgi-bin/hgTracks?db=hg38&position=chr17%3A13000897-12998412
ELAC2	ENSG00000006744.19	ENSG00000006744.19:s:13002441-13002725	0.0000;0.0000;-0.0087	7.165e-21;1.095e-07;1.262e-20	1.000e+00;9.831e-01;6.749e-01	0.0106;0.9352;0.0534	0.0177;0.9325;0.0485	s|1e1.1o2|2e1.1o2|2e1.2o2	3	2	0;0;1	chr17	-	13002359-13002446;13002359-13002441;13002356-13002441	13002274-13002384;13002441-13002725		http://genome.ucsc.edu/cgi-bin/hgTracks?db=hg38&position=chr17%3A13002725-13002274
ELAC2	ENSG00000006744.19	ENSG00000006744.19:s:13004989-13005202	0.0000;0.0000;0.0000	7.165e-21;7.165e-21;7.165e-21	1.000e+00;1.000e+00;1.000e+00	0.9993;0.0001;0.0006	0.9946;0.0002;0.0053	s|1e1.1o1|1e2.1o1|1e3.1o1	3	4	0;0;1	chr17	-	13003574-13004989;13003499-13004989;13002579-13004989	13002441-13002725;13003450-13003499;13003506-13004108;13004989-13005202		http://genome.ucsc.edu/cgi-bin/hgTracks?db=hg38&position=chr17%3A13005202-13002441
ELAC2	ENSG00000006744.19	ENSG00000006744.19:s:13005753-13005825	0.0000;0.0000;0.0000;0.0000;0.0000	7.165e-21;7.165e-21;7.195e-21;7.165e-21;7.165e-21	1.000e+00;1.000e+00;9.991e-01;1.000e+00;1.000e+00	0.0094;0.0014;0.9727;0.0034;0.0130	0.0102;0.0001;0.9730;0.0085;0.0082	s|1e1.1o4|1e1.2o4|1e1.3o4|1e1.4o4|1e2.1o1	5	3	1;0;0;1;1	chr17	-	13005202-13005753;13005110-13005753;13005101-13005753;13005070-13005753;13003574-13005753	13003506-13004108;13004989-13005202;13005753-13005825		http://genome.ucsc.edu/cgi-bin/hgTracks?db=hg38&position=chr17%3A13005825-13003506
ELAC2	ENSG00000006744.19	ENSG00000006744.19:s:13005908-13006546	0.0000;0.0000	7.165e-21;7.165e-21	1.000e+00;1.000e+00	0.9945;0.0055	0.9913;0.0087	s|1e1.1o1|2e1.1o1	2	2	0;1	chr17	-	13005825-13005921;13005825-13005908	13005753-13005825;13005908-13006546		http://genome.ucsc.edu/cgi-bin/hgTracks?db=hg38&position=chr17%3A13006546-13005753
ELAC2	ENSG00000006744.19	ENSG00000006744.19:s:13010613-13010671	0.0000;0.0000	7.165e-21;7.165e-21	1.000e+00;1.000e+00	0.0003;0.9997	0.0003;0.9997	s|1e1.1o1|2e1.1o1	2	2	0;0	chr17	-	13005979-13010618;13005979-13010613	13005908-13006546;13010613-13010671		http://genome.ucsc.edu/cgi-bin/hgTracks?db=hg38&position=chr17%3A13010671-13005908
ELAC2	ENSG00000006744.19	ENSG00000006744.19:s:13013207-13013275	0.0032;-0.0032	8.757e-11;8.641e-11	8.584e-01;8.584e-01	0.9398;0.0602	0.9442;0.0558	s|1e1.1o1|1e2.1o1	2	3	0;0	chr17	-	13011782-13013207;13010671-13013207	13010613-13010671;13011687-13011782;13013207-13013275		http://genome.ucsc.edu/cgi-bin/hgTracks?db=hg38&position=chr17%3A13013275-13010613
ELAC2	ENSG00000006744.19	ENSG00000006744.19:s:13015768-13015832	0.0000;0.0000	7.165e-21;7.165e-21	1.000e+00;1.000e+00	0.9968;0.0032	0.9994;0.0006	s|1e1.1o1|1e2.1o1	2	3	0;0	chr17	-	13014496-13015768;13013275-13015768	13013207-13013275;13014439-13014496;13015768-13015832		http://genome.ucsc.edu/cgi-bin/hgTracks?db=hg38&position=chr17%3A13015832-13013207
ELAC2	ENSG00000006744.19	ENSG00000006744.19:s:13017071-13017121	0.0000;0.0000	7.165e-21;7.165e-21	1.000e+00;1.000e+00	0.9997;0.0003	0.9991;0.0009	s|1e1.1o2|1e1.2o2	2	2	0;0	chr17	-	13016932-13017071;13016925-13017071	13016862-13016932;13017071-13017121		http://genome.ucsc.edu/cgi-bin/hgTracks?db=hg38&position=chr17%3A13017121-13016862
ELAC2	ENSG00000006744.19	ENSG00000006744.19:t:12991612-12993045	0.0000;0.0000	7.165e-21;7.165e-21	1.000e+00;1.000e+00	0.0073;0.9927	0.0054;0.9946	t|1e1.1o2|1e2.1o1	2	3	1;0	chr17	-	12993045-12994425;12993045-12993687	12991612-12993045;12993687-12993854;12994412-12994619		http://genome.ucsc.edu/cgi-bin/hgTracks?db=hg38&position=chr17%3A12994619-12991612
ELAC2	ENSG00000006744.19	ENSG00000006744.19:t:13002441-13002725	0.0000;0.0000;0.0000	7.165e-21;7.165e-21;7.165e-21	1.000e+00;1.000e+00;1.000e+00	0.0005;0.9889;0.0102	0.0057;0.9861;0.0082	t|1e1.1o1|1e2.1o2|1e2.2o2	3	3	1;0;0	chr17	-	13002579-13004989;13002579-13003479;13002579-13003450	13002441-13002725;13003450-13003499;13004989-13005202		http://genome.ucsc.edu/cgi-bin/hgTracks?db=hg38&position=chr17%3A13005202-13002441
ELAC2	ENSG00000006744.19	ENSG00000006744.19:t:13003506-13004108	0.0000;0.0000	7.165e-21;7.165e-21	1.000e+00;1.000e+00	0.0089;0.9911	0.0060;0.9940	t|1e1.1o1|1e2.1o1	2	3	1;0	chr17	-	13003574-13005753;13003574-13004989	13003506-13004108;13004989-13005202;13005753-13005825		http://genome.ucsc.edu/cgi-bin/hgTracks?db=hg38&position=chr17%3A13005825-13003506
ELAC2	ENSG00000006744.19	ENSG00000006744.19:t:13010613-13010671	-0.0002;0.0002	9.366e-07;9.366e-07	9.916e-01;9.916e-01	0.0741;0.9259	0.0721;0.9279	t|1e1.1o1|1e2.1o1	2	3	0;0	chr17	-	13010671-13013207;13010671-13011663	13010613-13010671;13011663-13011670;13013207-13013275		http://genome.ucsc.edu/cgi-bin/hgTracks?db=hg38&position=chr17%3A13013275-13010613
ELAC2	ENSG00000006744.19	ENSG00000006744.19:t:13013207-13013275	0.0000;0.0000	7.165e-21;7.165e-21	1.000e+00;1.000e+00	0.0029;0.9971	0.0006;0.9994	t|1e1.1o1|1e2.1o1	2	3	0;0	chr17	-	13013275-13015768;13013275-13014439	13013207-13013275;13014439-13014496;13015768-13015832		http://genome.ucsc.edu/cgi-bin/hgTracks?db=hg38&position=chr17%3A13015832-13013207
ELAC2	ENSG00000006744.19	ENSG00000006744.19:t:13017071-13017121	0.0000;0.0069;0.0000;-0.0009;0.0000;0.0000;0.0000	7.165e-21;1.953e-13;7.165e-21;7.613e-21;7.165e-21;7.165e-21;7.165e-21	1.000e+00;7.590e-01;1.000e+00;9.553e-01;1.000e+00;1.000e+00;1.000e+00	0.0001;0.9540;0.0047;0.0394;0.0001;0.0017;0.0001	0.0001;0.9576;0.0039;0.0364;0.0001;0.0011;0.0001	t|1e1.1o1|1e2.2o2|1e3.1o4|1e3.2o4|1e3.3o4|1e3.4o4|2e2.1o2	7	4	0;0;0;0;0;0;0	chr17	-	13017121-13017991;13017121-13017703;13017121-13017582;13017121-13017567;13017121-13017497;13017121-13017413;13017098-13017737	13017071-13017121;13017413-13017683;13017703-13017966;13017991-13018065		http://genome.ucsc.edu/cgi-bin/hgTracks?db=hg38&position=chr17%3A13018065-13017071
ADIPOR2	ENSG00000006831.10	ENSG00000006831.10:s:1691070-1691213	-0.0001;0.0000;0.0220;-0.0184;0.0003;-0.0001;-0.0123	7.234e-21;7.165e-21;4.769e-02;2.870e-04;2.260e-09;7.191e-21;4.167e-02	9.926e-01;1.000e+00;4.766e-01;6.237e-01;9.888e-01;9.973e-01;5.074e-01	0.0286;0.0033;0.2378;0.0578;0.0095;0.0225;0.6491	0.0222;0.0002;0.2669;0.0375;0.0268;0.0160;0.6298	s|1e1.1o1|1e2.1o1|1e4.1o1|2e1.1o1|2e2.1o1|2e3.1o1|2e4.1o1	7	5	1;1;0;0;1;1;1	chr12	+	1691191-1702886;1691191-1736079;1691191-1754258;1691213-1702886;1691213-1736079;1691213-1744522;1691213-1754258	1691070-1691213;1702886-1702982;1736079-1736240;1744522-1744673;1754258-1754514		http://genome.ucsc.edu/cgi-bin/hgTracks?db=hg38&position=chr12%3A1754514-1691070
ADIPOR2	ENSG00000006831.10	ENSG00000006831.10:s:1702886-1702982	0.0000;-0.0000	1.001e-05;1.001e-05	9.951e-01;9.951e-01	0.0056;0.9944	0.0064;0.9936	s|1e1.1o1|1e2.1o1	2	3	0;1	chr12	+	1702982-1730725;1702982-1754258	1702886-1702982;1730725-1731056;1754258-1754514		http://genome.ucsc.edu/cgi-bin/hgTracks?db=hg38&position=chr12%3A1754514-1702886
ADIPOR2	ENSG00000006831.10	ENSG00000006831.10:s:1754258-1754514	-0.0000;0.0000	7.165e-21;7.165e-21	1.000e+00;1.000e+00	0.0147;0.9853	0.0102;0.9898	s|1e1.1o1|1e2.1o1	2	3	1;0	chr12	+	1754514-1769586;1754514-1772842	1754258-1754514;1769586-na;1772714-1772961		http://genome.ucsc.edu/cgi-bin/hgTracks?db=hg38&position=chr12%3A1772961-1754258
ADIPOR2	ENSG00000006831.10	ENSG00000006831.10:s:1772714-1772961	0.0000;0.0000	7.165e-21;7.165e-21	1.000e+00;1.000e+00	0.9995;0.0005	0.9995;0.0005	s|1e1.1o1|1e2.4o4	2	3	0;1	chr12	+	1772961-1777854;1772961-1787810	1772714-1772961;1777854-1778607;1785643-1788674		http://genome.ucsc.edu/cgi-bin/hgTracks?db=hg38&position=chr12%3A1788674-1772714
ADIPOR2	ENSG00000006831.10	ENSG00000006831.10:s:1777854-1778607	0.0000;0.0000	7.165e-21;7.165e-21	1.000e+00;1.000e+00	0.9993;0.0007	0.9992;0.0008	s|1e1.1o1|1e2.4o4	2	3	0;1	chr12	+	1778025-1780451;1778025-1787810	1777854-1778607;1780148-1780637;1785643-1788674		http://genome.ucsc.edu/cgi-bin/hgTracks?db=hg38&position=chr12%3A1788674-1777854
ADIPOR2	ENSG00000006831.10	ENSG00000006831.10:s:1780148-1780637	-0.0000;0.0000	7.165e-21;7.165e-21	1.000e+00;1.000e+00	0.9971;0.0029	0.9978;0.0022	s|1e1.1o1|1e2.1o1	2	3	0;1	chr12	+	1780637-1780889;1780637-1783880	1780148-1780637;1780889-1781076;1783880-1784073		http://genome.ucsc.edu/cgi-bin/hgTracks?db=hg38&position=chr12%3A1784073-1780148
ADIPOR2	ENSG00000006831.10	ENSG00000006831.10:s:1780889-1781076	0.0074;-0.0074	3.185e-06;3.185e-06	7.909e-01;7.909e-01	0.0092;0.9908	0.0456;0.9544	s|1e1.1o1|1e2.1o1	2	3	1;0	chr12	+	1781076-1783006;1781076-1783880	1780889-1781076;1783006-1783110;1783880-1784073		http://genome.ucsc.edu/cgi-bin/hgTracks?db=hg38&position=chr12%3A1784073-1780889
ADIPOR2	ENSG00000006831.10	ENSG00000006831.10:t:1754258-1754514	0.0000;0.0189;-0.0115;-0.0062;0.0000;0.0000;0.0000;-0.0000;0.0000	7.165e-21;4.177e-02;3.328e-02;1.125e-02;7.165e-21;7.166e-21;7.165e-21;7.165e-21;7.165e-21	1.000e+00;5.022e-01;5.348e-01;7.121e-01;1.000e+00;9.999e-01;1.000e+00;1.000e+00;1.000e+00	0.0002;0.2236;0.6098;0.1272;0.0002;0.0178;0.0002;0.0136;0.0017	0.0002;0.2498;0.5933;0.1180;0.0095;0.0156;0.0002;0.0078;0.0032	t|1e1.1o1|1e2.1o2|1e2.2o2|1e3.1o1|1e4.1o2|1e4.2o2|1e5.1o1|1e6.1o2|1e6.2o2	9	7	0;0;1;1;1;1;1;1;1	chr12	+	1688717-1754258;1691191-1754258;1691213-1754258;1702982-1754258;1736236-1754258;1736240-1754258;1739199-1754258;1744614-1754258;1744673-1754258	na-1739199;1688574-1688717;1691070-1691213;1702886-1702982;1736079-1736240;1744522-1744673;1754258-1754514		http://genome.ucsc.edu/cgi-bin/hgTracks?db=hg38&position=chr12%3A1754514-1688574
ADIPOR2	ENSG00000006831.10	ENSG00000006831.10:t:1772714-1772961	-0.0000;0.0000;0.0000	7.266e-21;7.165e-21;7.165e-21	1.000e+00;1.000e+00;1.000e+00	0.9931;0.0065;0.0004	0.9855;0.0141;0.0004	t|1e1.1o1|1e2.1o1|1e3.1o1	3	4	0;1;0	chr12	+	1754514-1772842;1757769-1772842;1760980-1772842	na-1757769;1754258-1754514;1760729-1760980;1772714-1772961		http://genome.ucsc.edu/cgi-bin/hgTracks?db=hg38&position=chr12%3A1772961-1754258
ADIPOR2	ENSG00000006831.10	ENSG00000006831.10:t:1783880-1784073	0.0000;-0.0000;0.0000	7.165e-21;9.619e-16;7.165e-21	1.000e+00;9.999e-01;1.000e+00	0.0031;0.9848;0.0116	0.0020;0.9824;0.0156	t|1e1.1o1|1e2.1o1|1e3.1o1	3	4	1;0;1	chr12	+	1780637-1783880;1781076-1783880;1783110-1783880	1780148-1780637;1780889-1781076;1783006-1783110;1783880-1784073		http://genome.ucsc.edu/cgi-bin/hgTracks?db=hg38&position=chr12%3A1784073-1780148
ADIPOR2	ENSG00000006831.10	ENSG00000006831.10:t:1785643-1788674	-0.0000;-0.0002;0.0000;0.0000;0.0000;0.0000	7.165e-21;2.262e-13;7.165e-21;7.165e-21;7.165e-21;7.165e-21	1.000e+00;9.922e-01;1.000e+00;1.000e+00;1.000e+00;1.000e+00	0.0130;0.9862;0.0002;0.0002;0.0002;0.0002	0.0104;0.9684;0.0199;0.0002;0.0002;0.0002	t|1e4.1o1|2e3.1o1|3e3.1o1|4e1.1o1|4e2.1o1|4e3.1o1	6	5	1;0;1;1;1;1	chr12	+	1785610-1785643;1784073-1785944;1784073-1786022;1772961-1787810;1778025-1787810;1784073-1787810	na-1785610;1772714-1772961;1777854-1778607;1783880-1784073;1785643-1788674		http://genome.ucsc.edu/cgi-bin/hgTracks?db=hg38&position=chr12%3A1788674-1772714
MARK4	ENSG00000007047.15	ENSG00000007047.15:s:45251271-45251639	-0.0002;0.0002;-0.0000	1.704e-07;1.119e-07;7.165e-21	9.840e-01;9.871e-01;1.000e+00	0.9832;0.0157;0.0011	0.9777;0.0212;0.0011	s|1e1.1o1|1e2.1o1|1e3.1o1	3	4	0;1;0	chr19	+	45251639-45258989;45251639-45263113;45251639-45271472	45251271-45251639;45258893-45259189;45262991-45263166;45271472-45271708		http://genome.ucsc.edu/cgi-bin/hgTracks?db=hg38&position=chr19%3A45271708-45251271
MARK4	ENSG00000007047.15	ENSG00000007047.15:s:45258893-45259189	0.0013;-0.0013	1.906e-07;1.908e-07	9.077e-01;9.077e-01	0.0313;0.9687	0.0364;0.9636	s|1e1.1o1|1e2.1o1	2	3	1;0	chr19	+	45259189-45259465;45259189-45263113	45258893-45259189;45259465-na;45262991-45263166		http://genome.ucsc.edu/cgi-bin/hgTracks?db=hg38&position=chr19%3A45263166-45258893
MARK4	ENSG00000007047.15	ENSG00000007047.15:s:45271472-45271708	0.0000;0.0000;0.0023;-0.0000;-0.0000	7.165e-21;7.167e-21;5.317e-06;7.165e-21;7.165e-21	1.000e+00;9.997e-01;7.718e-01;1.000e+00;1.000e+00	0.0003;0.0133;0.9553;0.0141;0.0166	0.0110;0.0149;0.9592;0.0035;0.0117	s|1e2.3o3|2e1.1o1|2e2.1o3|2e2.2o3|2e3.1o1	5	4	0;1;0;1;0	chr19	+	45271614-45277981;45271708-45277457;45271708-45277923;45271708-45277926;45271708-45280374	45271472-45271708;45277457-na;45277923-45278042;45280145-45280483		http://genome.ucsc.edu/cgi-bin/hgTracks?db=hg38&position=chr19%3A45280483-45271472
MARK4	ENSG00000007047.15	ENSG00000007047.15:s:45277923-45278042	0.0001;-0.0001	9.202e-12;7.217e-21	9.945e-01;9.945e-01	0.9718;0.0282	0.9931;0.0069	s|1e1.1o1|1e2.1o1	2	3	0;1	chr19	+	45278042-45278516;45278042-45280374	45277923-45278042;45278516-45278615;45280145-45280483		http://genome.ucsc.edu/cgi-bin/hgTracks?db=hg38&position=chr19%3A45280483-45277923
MARK4	ENSG00000007047.15	ENSG00000007047.15:s:45280575-45280734	0.0000;0.0000	7.165e-21;7.165e-21	1.000e+00;1.000e+00	0.0006;0.9994	0.0007;0.9993	s|1e2.2o3|2e1.1o1	2	3	0;0	chr19	+	45280656-45297885;45280734-45287447	45280575-45280734;45287447-45288552;45297676-45297954		http://genome.ucsc.edu/cgi-bin/hgTracks?db=hg38&position=chr19%3A45297954-45280575
MARK4	ENSG00000007047.15	ENSG00000007047.15:s:45287447-45288552	0.0000;-0.0000	7.165e-21;7.165e-21	1.000e+00;1.000e+00	0.0006;0.9994	0.0034;0.9966	s|1e1.1o1|1e2.1o1	2	3	1;0	chr19	+	45287664-45291088;45287664-45294349	45287447-45288552;45291088-45291197;45294349-45294452		http://genome.ucsc.edu/cgi-bin/hgTracks?db=hg38&position=chr19%3A45294452-45287447
MARK4	ENSG00000007047.15	ENSG00000007047.15:s:45294349-45294452	0.0000;0.0000	7.165e-21;7.165e-21	1.000e+00;1.000e+00	0.0007;0.9993	0.0006;0.9994	s|1e2.1o1|2e1.1o3	2	3	0;0	chr19	+	45294380-45298143;45294452-45297676	45294349-45294452;45297676-45297954;45298143-45298222		http://genome.ucsc.edu/cgi-bin/hgTracks?db=hg38&position=chr19%3A45298222-45294349
MARK4	ENSG00000007047.15	ENSG00000007047.15:s:45297676-45297954	0.0000;-0.0000	7.165e-21;2.121e-16	1.000e+00;1.000e+00	0.0029;0.9971	0.0135;0.9865	s|2e1.1o1|2e2.1o1	2	3	0;0	chr19	+	45297954-45298143;45297954-45299811	45297676-45297954;45298143-45298222;45299811-45299855		http://genome.ucsc.edu/cgi-bin/hgTracks?db=hg38&position=chr19%3A45299855-45297676
MARK4	ENSG00000007047.15	ENSG00000007047.15:t:45090107-45090345	-0.0327;0.0327	1.230e-01;1.230e-01	3.230e-01;3.230e-01	0.8704;0.1296	0.8304;0.1696	t|1e1.1o1|1e2.1o1	2	3	1;1	chr19	+	45087881-45090107;45088088-45090107	na-45087881;45087971-45088088;45090107-45090345		http://genome.ucsc.edu/cgi-bin/hgTracks?db=hg38&position=chr19%3A45090345-45087871
MARK4	ENSG00000007047.15	ENSG00000007047.15:t:45258893-45259189	-0.0000;0.0000	7.165e-21;3.197e-15	1.000e+00;1.000e+00	0.0017;0.9983	0.0016;0.9984	t|1e1.1o1|1e2.1o1	2	3	0;0	chr19	+	45079377-45258989;45251639-45258989	45079288-45079377;45251271-45251639;45258893-45259189		http://genome.ucsc.edu/cgi-bin/hgTracks?db=hg38&position=chr19%3A45259189-45079288
MARK4	ENSG00000007047.15	ENSG00000007047.15:t:45262991-45263166	0.0000;-0.0000	7.165e-21;2.882e-14	1.000e+00;1.000e+00	0.0087;0.9913	0.0131;0.9869	t|1e1.1o1|1e2.1o1	2	3	1;0	chr19	+	45251639-45263113;45259189-45263113	45251271-45251639;45258893-45259189;45262991-45263166		http://genome.ucsc.edu/cgi-bin/hgTracks?db=hg38&position=chr19%3A45263166-45251271
MARK4	ENSG00000007047.15	ENSG00000007047.15:t:45271472-45271708	0.0000;0.0000	7.165e-21;7.165e-21	1.000e+00;1.000e+00	0.0007;0.9993	0.0007;0.9993	t|1e1.1o1|1e2.1o1	2	3	0;0	chr19	+	45251639-45271472;45266281-45271472	45251271-45251639;45266225-45266281;45271472-45271708		http://genome.ucsc.edu/cgi-bin/hgTracks?db=hg38&position=chr19%3A45271708-45251271
MARK4	ENSG00000007047.15	ENSG00000007047.15:t:45280145-45280483	-0.0000;-0.0002;0.0000;0.0180	7.166e-21;1.680e-10;7.166e-21;9.327e-05	1.000e+00;9.928e-01;9.999e-01;6.308e-01	0.0169;0.0272;0.0089;0.9457	0.0119;0.0071;0.0158;0.9653	t|1e1.2o2|1e2.1o1|1e3.1o2|1e3.2o2	4	4	0;1;1;0	chr19	+	45271708-45280374;45278042-45280374;45278555-45280374;45278615-45280374	45271472-45271708;45277923-45278042;45278516-45278615;45280145-45280483		http://genome.ucsc.edu/cgi-bin/hgTracks?db=hg38&position=chr19%3A45280483-45271472
MARK4	ENSG00000007047.15	ENSG00000007047.15:t:45294349-45294452	0.0000;0.0000	7.165e-21;7.165e-21	1.000e+00;1.000e+00	0.9994;0.0006	0.9993;0.0007	t|1e1.1o1|1e2.1o1	2	3	0;1	chr19	+	45287664-45294349;45291197-45294349	45287447-45288552;45291088-45291197;45294349-45294452		http://genome.ucsc.edu/cgi-bin/hgTracks?db=hg38&position=chr19%3A45294452-45287447
MARK4	ENSG00000007047.15	ENSG00000007047.15:t:45297676-45297954	0.0000;0.0000	7.165e-21;7.165e-21	1.000e+00;1.000e+00	0.9993;0.0007	0.9994;0.0006	t|1e2.2o2|2e1.1o2	2	3	0;0	chr19	+	45294452-45297676;45280656-45297885	45280575-45280734;45294349-45294452;45297676-45297954		http://genome.ucsc.edu/cgi-bin/hgTracks?db=hg38&position=chr19%3A45297954-45280575
MARK4	ENSG00000007047.15	ENSG00000007047.15:t:45299811-45299855	0.0000;0.0000	7.165e-21;7.165e-21	1.000e+00;1.000e+00	0.9964;0.0036	0.9976;0.0024	t|1e1.2o2|1e2.1o1	2	3	0;0	chr19	+	45297954-45299811;45298222-45299811	45297676-45297954;45298143-45298222;45299811-45299855		http://genome.ucsc.edu/cgi-bin/hgTracks?db=hg38&position=chr19%3A45299855-45297676
DNAH9	ENSG00000007174.18	ENSG00000007174.18:s:11869134-11869253	-0.0008;-0.0267;0.0934;-0.0137	1.869e-04;6.606e-02;4.403e-01;2.046e-02	9.622e-01;4.354e-01;9.326e-02;6.237e-01	0.0148;0.0633;0.8639;0.0486	0.0042;0.0042;0.9873;0.0042	s|1e1.1o2|1e1.2o2|1e2.1o1|1e3.1o1	4	4	1;1;0;0	chr17	+	11869253-11870890;11869253-11871213;11869253-11871598;11869253-11874949	11869134-11869253;11870890-11871265;11871598-11871786;11874949-11875184		http://genome.ucsc.edu/cgi-bin/hgTracks?db=hg38&position=chr17%3A11875184-11869134
DNAH9	ENSG00000007174.18	ENSG00000007174.18:s:11883586-11883750	-0.1072;0.1072	4.833e-01;4.833e-01	6.046e-02;6.046e-02	0.9123;0.0877	0.7334;0.2666	s|1e1.1o1|1e2.1o1	2	3	0;1	chr17	+	11883750-11886825;11883750-11891777	11883586-11883750;11886825-11886965;11891777-11891947		http://genome.ucsc.edu/cgi-bin/hgTracks?db=hg38&position=chr17%3A11891947-11883586
DNAH9	ENSG00000007174.18	ENSG00000007174.18:s:11894374-11894496	0.0044;-0.0044	6.058e-03;6.058e-03	8.258e-01;8.258e-01	0.0062;0.9938	0.0268;0.9732	s|1e1.1o1|1e2.1o1	2	3	1;0	chr17	+	11894496-11895226;11894496-11902719	11894374-11894496;11895226-na;11902719-11902912		http://genome.ucsc.edu/cgi-bin/hgTracks?db=hg38&position=chr17%3A11902912-11894374
DNAH9	ENSG00000007174.18	ENSG00000007174.18:s:11923814-11923941	0.0000;0.0000;-0.0002;-0.0049;-0.0178;0.0448	7.375e-06;7.375e-06;1.437e-05;1.599e-03;1.412e-01;2.142e-01	9.983e-01;9.983e-01;9.887e-01;8.376e-01;2.920e-01;2.075e-01	0.0013;0.0013;0.0093;0.0322;0.8718;0.0836	0.0026;0.0026;0.0026;0.0026;0.8503;0.1387	s|1e1.1o3|1e1.2o3|1e1.3o3|1e2.1o1|1e3.1o1|1e4.1o1	6	5	0;1;1;1;0;0	chr17	+	11923941-11925160;11923941-11925197;11923941-11925438;11923941-11927542;11923941-11929866;11923941-11932014	11923814-11923941;11925160-11925461;11927542-na;11929866-11930093;11932014-11932205		http://genome.ucsc.edu/cgi-bin/hgTracks?db=hg38&position=chr17%3A11932205-11923814
DNAH9	ENSG00000007174.18	ENSG00000007174.18:s:11929866-11930093	-0.0003;0.0003	9.191e-05;9.191e-05	9.860e-01;9.860e-01	0.9946;0.0054	0.9909;0.0091	s|1e1.1o1|1e2.1o1	2	3	0;1	chr17	+	11930093-11932014;11930093-11933880	11929866-11930093;11932014-11932205;11933880-11934071		http://genome.ucsc.edu/cgi-bin/hgTracks?db=hg38&position=chr17%3A11934071-11929866
DNAH9	ENSG00000007174.18	ENSG00000007174.18:t:11871598-11871786	0.0018;-0.0018	9.814e-04;9.814e-04	9.157e-01;9.157e-01	0.9831;0.0169	0.9915;0.0085	t|1e1.1o1|1e2.1o1	2	3	0;1	chr17	+	11869253-11871598;11871265-11871598	11869134-11869253;11870890-11871265;11871598-11871786		http://genome.ucsc.edu/cgi-bin/hgTracks?db=hg38&position=chr17%3A11871786-11869134
DNAH9	ENSG00000007174.18	ENSG00000007174.18:t:11874949-11875184	-0.0128;0.0139;0.0003	1.794e-02;2.103e-02;1.169e-04	6.378e-01;6.082e-01;9.873e-01	0.0507;0.9454;0.0039	0.0075;0.9850;0.0075	t|1e1.1o1|1e2.1o1|1e3.1o1	3	4	0;0;0	chr17	+	11869253-11874949;11871786-11874949;11873452-11874949	11869134-11869253;11871598-11871786;11873430-11873452;11874949-11875184		http://genome.ucsc.edu/cgi-bin/hgTracks?db=hg38&position=chr17%3A11875184-11869134
DNAH9	ENSG00000007174.18	ENSG00000007174.18:t:11883586-11883750	-0.0002;0.0002	2.832e-05;2.832e-05	9.931e-01;9.931e-01	0.9958;0.0042	0.9921;0.0079	t|1e1.1o1|1e2.1o1	2	3	0;0	chr17	+	11881413-11883586;11883172-11883586	11881209-11881413;11882902-11883172;11883586-11883750		http://genome.ucsc.edu/cgi-bin/hgTracks?db=hg38&position=chr17%3A11883750-11881209
DNAH9	ENSG00000007174.18	ENSG00000007174.18:t:11886825-11886965	-0.0015;0.0015	1.872e-03;1.872e-03	9.291e-01;9.291e-01	0.9937;0.0063	0.9818;0.0182	t|1e1.1o1|1e2.1o1	2	3	0;0	chr17	+	11883750-11886825;11884585-11886825	11883586-11883750;11884334-11884585;11886825-11886965		http://genome.ucsc.edu/cgi-bin/hgTracks?db=hg38&position=chr17%3A11886965-11883586
DNAH9	ENSG00000007174.18	ENSG00000007174.18:t:11932014-11932205	0.0268;-0.0268	1.561e-01;1.561e-01	2.698e-01;2.698e-01	0.1078;0.8922	0.1466;0.8534	t|1e1.1o1|1e2.1o1	2	3	0;0	chr17	+	11923941-11932014;11930093-11932014	11923814-11923941;11929866-11930093;11932014-11932205		http://genome.ucsc.edu/cgi-bin/hgTracks?db=hg38&position=chr17%3A11932205-11923814
DNAH9	ENSG00000007174.18	ENSG00000007174.18:t:11933880-11934071	0.0001;-0.0001	2.953e-05;2.953e-05	9.916e-01;9.916e-01	0.0057;0.9943	0.0076;0.9924	t|1e1.1o1|1e2.1o1	2	3	1;0	chr17	+	11930093-11933880;11932205-11933880	11929866-11930093;11932014-11932205;11933880-11934071		http://genome.ucsc.edu/cgi-bin/hgTracks?db=hg38&position=chr17%3A11934071-11929866
TRAPPC6A	ENSG00000007255.10	ENSG00000007255.10:s:45164725-45164970	0.0028;0.0055;-0.0006	2.050e-04;2.303e-03;8.156e-09	7.540e-01;7.784e-01;9.765e-01	0.0626;0.9126;0.0271	0.0591;0.9249;0.0126	s|1e1.1o2|1e1.2o2|1e2.1o1	3	3	1;0;1	chr19	-	45164284-45164853;45164247-45164853;45164009-45164853	45163916-45164009;45164164-45164284;45164725-45164970		http://genome.ucsc.edu/cgi-bin/hgTracks?db=hg38&position=chr19%3A45164970-45163916
TRAPPC6A	ENSG00000007255.10	ENSG00000007255.10:s:45178093-45178237	-0.0742;0.0050;0.0069;0.0523	3.409e-01;1.838e-02;2.328e-02;1.638e-01	1.378e-01;6.164e-01;5.839e-01;2.660e-01	0.3391;0.1435;0.3804;0.1337	0.2485;0.1496;0.3973;0.1949	s|1e1.1o1|1e2.1o1|2e1.1o1|2e2.1o1	4	3	0;0;0;0	chr19	-	45165194-45178135;45164970-45178135;45165194-45178093;45164970-45178093	45164725-45164970;45165127-45165194;45178093-45178237		http://genome.ucsc.edu/cgi-bin/hgTracks?db=hg38&position=chr19%3A45178237-45164725
TRAPPC6A	ENSG00000007255.10	ENSG00000007255.10:t:45163916-45164009	-0.0024;0.0024	1.401e-06;1.401e-06	9.148e-01;9.148e-01	0.0318;0.9682	0.0137;0.9863	t|1e1.1o1|1e2.1o1	2	3	1;0	chr19	-	45164009-45164853;45164009-45164164	45163916-45164009;45164164-45164284;45164725-45164970		http://genome.ucsc.edu/cgi-bin/hgTracks?db=hg38&position=chr19%3A45164970-45163916
TRAPPC6A	ENSG00000007255.10	ENSG00000007255.10:t:45164725-45164970	0.0048;0.0521;-0.0570	1.333e-02;1.442e-01;2.057e-01	6.411e-01;2.861e-01;2.276e-01	0.1385;0.1248;0.7384	0.1420;0.1862;0.6661	t|1e1.1o2|1e1.2o2|1e2.1o1	3	3	0;0;0	chr19	-	45164970-45178135;45164970-45178093;45164970-45165127	45164725-45164970;45165127-45165194;45178093-45178237		http://genome.ucsc.edu/cgi-bin/hgTracks?db=hg38&position=chr19%3A45178237-45164725
RPUSD1	ENSG00000007376.8	ENSG00000007376.8:s:786825-786928	-0.0000;0.0000	7.165e-21;7.165e-21	1.000e+00;1.000e+00	0.9978;0.0022	0.9951;0.0049	s|1e1.1o1|2e1.1o1	2	2	0;1	chr16	-	786377-786827;786377-786825	784974-786377;786825-786928		http://genome.ucsc.edu/cgi-bin/hgTracks?db=hg38&position=chr16%3A786928-784974
RPUSD1	ENSG00000007376.8	ENSG00000007376.8:s:787344-787477	0.0001;-0.0000;-0.0243;0.0056;0.0000	7.185e-21;7.172e-21;3.938e-02;1.575e-07;7.165e-21	9.977e-01;9.993e-01;4.936e-01;8.058e-01;1.000e+00	0.0039;0.0228;0.9454;0.0278;0.0045	0.0240;0.0154;0.9071;0.0454;0.0104	s|1e1.2o2|2e1.1o2|2e1.2o2|2e2.1o1|3e1.2o2	5	3	0;1;0;0;0	chr16	-	787179-787397;787241-787354;787179-787354;786928-787354;787179-787344	786825-786928;787068-787241;787344-787477		http://genome.ucsc.edu/cgi-bin/hgTracks?db=hg38&position=chr16%3A787477-786825
RPUSD1	ENSG00000007376.8	ENSG00000007376.8:s:788256-788397	-0.0238;-0.0062;0.0481	3.039e-02;2.135e-03;1.144e-01	5.115e-01;8.019e-01;3.144e-01	0.8274;0.0872;0.0873	0.7914;0.0645;0.1449	s|1e1.1o2|1e1.2o2|1e2.1o1	3	3	0;0;0	chr16	-	787744-788256;787645-788256;787477-788256	787344-787477;787556-787981;788256-788397		http://genome.ucsc.edu/cgi-bin/hgTracks?db=hg38&position=chr16%3A788397-787344
RPUSD1	ENSG00000007376.8	ENSG00000007376.8:t:786825-786928	0.0215;0.0007;-0.0193	1.284e-04;2.028e-03;4.856e-03	5.989e-01;6.824e-01;5.980e-01	0.0325;0.8514;0.1115	0.0558;0.8555;0.0884	t|1e1.2o3|1e2.1o2|1e2.2o2	3	3	0;0;0	chr16	-	786928-787354;786928-787077;786928-787068	786825-786928;787068-787241;787344-787477		http://genome.ucsc.edu/cgi-bin/hgTracks?db=hg38&position=chr16%3A787477-786825
RPUSD1	ENSG00000007376.8	ENSG00000007376.8:t:787344-787477	0.0276;0.0000;-0.0260	7.564e-03;7.165e-21;3.869e-02	5.483e-01;1.000e+00;4.877e-01	0.0892;0.0071;0.9036	0.1231;0.0160;0.8616	t|1e1.1o1|1e2.1o2|1e2.2o2	3	3	0;1;0	chr16	-	787477-788256;787477-787604;787477-787556	787344-787477;787556-787981;788256-788397		http://genome.ucsc.edu/cgi-bin/hgTracks?db=hg38&position=chr16%3A788397-787344
RHBDF1	ENSG00000007384.15	ENSG00000007384.15:s:59415-59494	0.0223;-0.0017;0.0006	1.390e-02;1.696e-06;1.885e-06	5.551e-01;9.392e-01;8.650e-01	0.9321;0.0312;0.0342	0.9584;0.0072;0.0350	s|1e1.1o1|1e2.2o2|2e1.1o1	3	3	0;1;1	chr16	-	59349-59419;59093-59419;59349-59415	58974-59127;59233-59349;59415-59494		http://genome.ucsc.edu/cgi-bin/hgTracks?db=hg38&position=chr16%3A59494-58974
RHBDF1	ENSG00000007384.15	ENSG00000007384.15:s:60216-60279	0.0000;-0.0000	7.178e-21;1.201e-12	9.986e-01;9.986e-01	0.0045;0.9955	0.0229;0.9771	s|1e1.1o2|1e1.2o2	2	2	0;0	chr16	-	60098-60216;59826-60216	59732-60193;60216-60279		http://genome.ucsc.edu/cgi-bin/hgTracks?db=hg38&position=chr16%3A60279-59732
RHBDF1	ENSG00000007384.15	ENSG00000007384.15:s:61120-61281	-0.0183;0.0183	1.036e-02;1.036e-02	5.929e-01;5.929e-01	0.0715;0.9285	0.0429;0.9571	s|1e1.1o1|1e2.1o1	2	3	1;0	chr16	-	60727-61120;60539-61120	60439-60680;60699-60727;61120-61281		http://genome.ucsc.edu/cgi-bin/hgTracks?db=hg38&position=chr16%3A61281-60439
RHBDF1	ENSG00000007384.15	ENSG00000007384.15:s:61385-61459	-0.0400;0.0400	7.157e-02;7.157e-02	3.868e-01;3.868e-01	0.9635;0.0365	0.9125;0.0875	s|1e1.1o1|1e2.1o1	2	3	0;1	chr16	-	61281-61385;60539-61385	60439-60680;61120-61281;61385-61459		http://genome.ucsc.edu/cgi-bin/hgTracks?db=hg38&position=chr16%3A61459-60439
RHBDF1	ENSG00000007384.15	ENSG00000007384.15:s:62775-62897	0.0004;-0.0004	6.624e-03;6.624e-03	6.921e-01;6.921e-01	0.7320;0.2680	0.7347;0.2653	s|1e1.1o2|1e1.2o2	2	2	0;1	chr16	-	62695-62775;62691-62775	62538-62695;62775-62897		http://genome.ucsc.edu/cgi-bin/hgTracks?db=hg38&position=chr16%3A62897-62538
RHBDF1	ENSG00000007384.15	ENSG00000007384.15:s:63587-63922	0.0000;0.0000	7.165e-21;7.165e-21	1.000e+00;1.000e+00	0.9991;0.0009	0.9993;0.0007	s|1e1.1o1|1e2.1o1	2	3	0;0	chr16	-	63182-63587;63063-63587	62973-63063;63157-63182;63587-63922		http://genome.ucsc.edu/cgi-bin/hgTracks?db=hg38&position=chr16%3A63922-62973
RHBDF1	ENSG00000007384.15	ENSG00000007384.15:s:64552-64829	0.0000;-0.0003;0.0003	7.165e-21;8.532e-10;1.696e-09	1.000e+00;9.891e-01;9.867e-01	0.0007;0.0280;0.9713	0.0021;0.0184;0.9791	s|1e1.1o1|1e2.1o2|1e2.2o2	3	3	0;0;0	chr16	-	64437-64699;63922-64699;63800-64699	63587-63922;64333-64437;64552-64829		http://genome.ucsc.edu/cgi-bin/hgTracks?db=hg38&position=chr16%3A64829-63587
RHBDF1	ENSG00000007384.15	ENSG00000007384.15:t:58974-59127	0.0305;-0.0057;-0.0002	6.817e-03;7.444e-05;1.393e-08	5.378e-01;8.272e-01;9.921e-01	0.9348;0.0409;0.0217	0.9821;0.0087;0.0090	t|1e2.2o2|2e1.1o2|2e2.1o2	3	3	0;1;0	chr16	-	59127-59249;59093-59419;59093-59299	58974-59127;59233-59349;59415-59494		http://genome.ucsc.edu/cgi-bin/hgTracks?db=hg38&position=chr16%3A59494-58974
RHBDF1	ENSG00000007384.15	ENSG00000007384.15:t:60439-60680	0.0349;-0.0491;0.0084	7.175e-02;1.422e-01;6.123e-04	3.947e-01;2.851e-01;7.211e-01	0.0417;0.9242;0.0313	0.0964;0.8529;0.0452	t|1e1.1o1|1e2.1o1|1e3.1o1	3	4	1;0;1	chr16	-	60539-61385;60539-61120;60539-60699	60439-60680;60699-60727;61120-61281;61385-61459		http://genome.ucsc.edu/cgi-bin/hgTracks?db=hg38&position=chr16%3A61459-60439
RHBDF1	ENSG00000007384.15	ENSG00000007384.15:t:63587-63922	-0.0002;0.0016;-0.0000	8.502e-10;7.012e-08;7.166e-21	9.899e-01;9.208e-01;9.999e-01	0.0277;0.9622;0.0093	0.0182;0.9692;0.0125	t|1e1.1o1|2e1.1o1|2e2.1o1	3	3	0;0;0	chr16	-	63922-64699;63800-64699;63800-64333	63587-63922;64333-64437;64552-64829		http://genome.ucsc.edu/cgi-bin/hgTracks?db=hg38&position=chr16%3A64829-63587
RHBDF1	ENSG00000007384.15	ENSG00000007384.15:t:64899-65039	-0.0000;0.0000;0.0022;-0.0000;0.0000;0.0000	7.173e-21;7.165e-21;4.928e-07;7.165e-21;7.165e-21;7.165e-21	9.992e-01;1.000e+00;8.849e-01;1.000e+00;1.000e+00;1.000e+00	0.0168;0.0003;0.9628;0.0102;0.0070;0.0003	0.0081;0.0003;0.9673;0.0087;0.0131;0.0003	t|1e1.1o1|1e2.1o1|1e3.1o2|1e3.2o2|1e4.1o1|1e5.1o1	6	6	1;0;0;1;1;1	chr16	-	65039-79637;65039-76253;65039-72513;65039-72509;65039-71526;65039-70895	64899-65039;70895-na;71526-na;72509-72631;76253-76355;79637-na		http://genome.ucsc.edu/cgi-bin/hgTracks?db=hg38&position=chr16%3A79647-64899
BAIAP3	ENSG00000007516.14	ENSG00000007516.14:s:1346605-1346684	-0.0710;-0.0069;0.1028	3.266e-01;3.833e-03;4.997e-01	1.397e-01;7.816e-01;7.389e-02	0.9469;0.0417;0.0079	0.8599;0.0047;0.1353	s|1e1.1o2|1e1.2o2|1e2.1o1	3	3	0;0;0	chr16	+	1346684-1346847;1346684-1346934;1346684-1347298	1346605-1346684;1346719-1347091;1347298-1347369		http://genome.ucsc.edu/cgi-bin/hgTracks?db=hg38&position=chr16%3A1347369-1346605
BAIAP3	ENSG00000007516.14	ENSG00000007516.14:t:1347298-1347369	0.0919;-0.0919	4.272e-01;4.272e-01	9.924e-02;9.924e-02	0.0092;0.9908	0.1285;0.8715	t|1e1.1o1|1e2.1o1	2	3	0;0	chr16	+	1346684-1347298;1346955-1347298	1346605-1346684;1346719-1347091;1347298-1347369		http://genome.ucsc.edu/cgi-bin/hgTracks?db=hg38&position=chr16%3A1347369-1346605
CRAMP1	ENSG00000007545.16	ENSG00000007545.16:s:1612337-1612657	-0.0302;-0.0001;0.0426	8.461e-02;6.647e-10;1.419e-01	3.859e-01;9.969e-01;2.936e-01	0.2468;0.0183;0.7339	0.1964;0.0054;0.7968	s|1e2.1o1|2e1.1o1|2e2.1o1	3	3	0;1;0	chr16	+	1612422-1614639;1612657-1612931;1612657-1614639	1612337-1612657;1612931-na;1614639-1614985		http://genome.ucsc.edu/cgi-bin/hgTracks?db=hg38&position=chr16%3A1614985-1612337
CRAMP1	ENSG00000007545.16	ENSG00000007545.16:s:1614639-1614985	-0.0000;0.0002;-0.0006	7.166e-21;7.605e-08;3.488e-06	9.999e-01;9.847e-01;9.356e-01	0.0051;0.0177;0.9768	0.0057;0.0231;0.9700	s|1e1.1o1|1e2.1o1|1e3.1o1	3	4	1;1;0	chr16	+	1614985-1615299;1614985-1615811;1614985-1625973	1614639-1614985;1615299-1615417;1615811-1616067;1625973-1626166		http://genome.ucsc.edu/cgi-bin/hgTracks?db=hg38&position=chr16%3A1626166-1614639
CRAMP1	ENSG00000007545.16	ENSG00000007545.16:s:1637824-1637907	-0.0000;0.0000	7.165e-21;3.331e-16	1.000e+00;1.000e+00	0.0016;0.9984	0.0012;0.9988	s|1e1.1o1|1e2.1o1	2	3	1;0	chr16	+	1637907-1640453;1637907-1641139	1637824-1637907;1640453-1640765;1641139-1641187		http://genome.ucsc.edu/cgi-bin/hgTracks?db=hg38&position=chr16%3A1641187-1637824
CRAMP1	ENSG00000007545.16	ENSG00000007545.16:s:1653033-1653391	-0.0023;0.0023	9.091e-04;9.091e-04	7.109e-01;7.109e-01	0.9538;0.0462	0.9493;0.0507	s|1e1.1o1|2e1.1o1	2	2	0;1	chr16	+	1653156-1655219;1653391-1655219	1653033-1653391;1655219-1655300		http://genome.ucsc.edu/cgi-bin/hgTracks?db=hg38&position=chr16%3A1655300-1653033
CRAMP1	ENSG00000007545.16	ENSG00000007545.16:s:1662462-1662671	-0.0000;0.0000	3.338e-10;3.099e-10	9.997e-01;9.997e-01	0.9938;0.0062	0.9910;0.0090	s|1e1.1o1|1e2.1o1	2	3	0;0	chr16	+	1662671-1662761;1662671-1665057	1662462-1662671;1662699-1662835;1665057-1665138		http://genome.ucsc.edu/cgi-bin/hgTracks?db=hg38&position=chr16%3A1665138-1662462
CRAMP1	ENSG00000007545.16	ENSG00000007545.16:s:1665057-1665138	-0.0786;0.0786	3.773e-01;3.773e-01	1.192e-01;1.192e-01	0.5228;0.4772	0.4221;0.5779	s|1e1.1o1|1e2.1o1	2	3	0;0	chr16	+	1665138-1666073;1665138-1666422	1665057-1665138;1665776-1666177;1666422-1666600		http://genome.ucsc.edu/cgi-bin/hgTracks?db=hg38&position=chr16%3A1666600-1665057
CRAMP1	ENSG00000007545.16	ENSG00000007545.16:s:1666422-1666600	0.0551;0.0140;-0.0877	2.125e-01;5.639e-04;4.148e-01	2.187e-01;6.796e-01;1.016e-01	0.7390;0.0201;0.2412	0.8057;0.0508;0.1439	s|1e1.1o1|1e2.1o3|1e2.2o3	3	3	0;1;0	chr16	+	1666600-1667335;1666600-1667959;1666600-1667962	1666422-1666600;1667335-1667417;1667959-1668193		http://genome.ucsc.edu/cgi-bin/hgTracks?db=hg38&position=chr16%3A1668193-1666422
CRAMP1	ENSG00000007545.16	ENSG00000007545.16:s:1669001-1669165	0.0000;-0.0000	7.166e-21;3.999e-12	9.999e-01;9.999e-01	0.0057;0.9943	0.0091;0.9909	s|1e1.1o1|1e2.1o1	2	3	1;0	chr16	+	1669165-1669933;1669165-1670664	1669001-1669165;1669933-1670033;1670467-1670809		http://genome.ucsc.edu/cgi-bin/hgTracks?db=hg38&position=chr16%3A1670809-1669001
CRAMP1	ENSG00000007545.16	ENSG00000007545.16:t:1614639-1614985	0.0000;-0.0269;0.0474;-0.0000;-0.0092	7.167e-21;6.507e-02;1.660e-01;7.165e-21;9.452e-05	9.998e-01;4.262e-01;2.643e-01;1.000e+00;7.328e-01	0.0112;0.2348;0.6965;0.0121;0.0484	0.0094;0.1854;0.7598;0.0057;0.0299	t|1e1.1o1|1e2.1o2|1e2.2o2|1e3.1o1|1e4.1o1	5	5	1;0;0;1;1	chr16	+	1610734-1614639;1612422-1614639;1612657-1614639;1613491-1614639;1614231-1614639	na-1610734;na-1613491;na-1614231;1612337-1612657;1614639-1614985		http://genome.ucsc.edu/cgi-bin/hgTracks?db=hg38&position=chr16%3A1614985-1610724
CRAMP1	ENSG00000007545.16	ENSG00000007545.16:t:1625973-1626166	0.0194;-0.0255;-0.0000;-0.0001	2.942e-02;2.695e-02;7.165e-21;1.582e-07	5.438e-01;5.101e-01;1.000e+00;9.787e-01	0.9012;0.0702;0.0008;0.0256	0.9388;0.0398;0.0006;0.0205	t|1e1.1o1|1e2.1o1|1e3.1o1|1e4.1o1	4	5	0;1;1;1	chr16	+	1614985-1625973;1616067-1625973;1618897-1625973;1620691-1625973	na-1618897;na-1620691;1614639-1614985;1615811-1616067;1625973-1626166		http://genome.ucsc.edu/cgi-bin/hgTracks?db=hg38&position=chr16%3A1626166-1614639
CRAMP1	ENSG00000007545.16	ENSG00000007545.16:t:1641139-1641187	0.0000;-0.0000	3.331e-16;7.165e-21	1.000e+00;1.000e+00	0.9984;0.0016	0.9988;0.0012	t|1e1.1o1|1e2.1o1	2	3	0;1	chr16	+	1637907-1641139;1640765-1641139	1637824-1637907;1640453-1640765;1641139-1641187		http://genome.ucsc.edu/cgi-bin/hgTracks?db=hg38&position=chr16%3A1641187-1637824
CRAMP1	ENSG00000007545.16	ENSG00000007545.16:t:1652496-1652581	0.0000;-0.0000	4.225e-20;7.165e-21	1.000e+00;1.000e+00	0.9985;0.0015	0.9987;0.0013	t|1e1.1o1|1e2.1o1	2	3	0;1	chr16	+	1641187-1652496;1648260-1652496	na-1648260;1641139-1641187;1652496-1652581		http://genome.ucsc.edu/cgi-bin/hgTracks?db=hg38&position=chr16%3A1652581-1641139
CRAMP1	ENSG00000007545.16	ENSG00000007545.16:t:1665057-1665138	0.0000;-0.0000	7.166e-21;2.701e-11	9.999e-01;9.999e-01	0.0057;0.9943	0.0087;0.9913	t|1e1.1o1|1e2.1o1	2	3	0;0	chr16	+	1662671-1665057;1662835-1665057	1662462-1662671;1662699-1662835;1665057-1665138		http://genome.ucsc.edu/cgi-bin/hgTracks?db=hg38&position=chr16%3A1665138-1662462
CRAMP1	ENSG00000007545.16	ENSG00000007545.16:t:1666422-1666600	0.0204;-0.0204	7.838e-02;7.838e-02	4.103e-01;4.103e-01	0.4939;0.5061	0.5224;0.4776	t|1e1.1o1|1e2.1o1	2	3	0;0	chr16	+	1665138-1666422;1666177-1666422	1665057-1665138;1665776-1666177;1666422-1666600		http://genome.ucsc.edu/cgi-bin/hgTracks?db=hg38&position=chr16%3A1666600-1665057
CRAMP1	ENSG00000007545.16	ENSG00000007545.16:t:1667959-1668193	0.0245;-0.0798;-0.0756;0.1072;0.0008	5.180e-03;3.473e-01;3.521e-01;5.433e-01;3.259e-06	5.724e-01;1.329e-01;1.302e-01;6.141e-02;9.711e-01	0.0216;0.1515;0.2632;0.5606;0.0006	0.0608;0.0670;0.1673;0.6793;0.0224	t|1e1.1o1|1e2.1o1|2e1.1o1|2e2.1o1|3e2.1o1	5	3	1;1;0;0;1	chr16	+	1666600-1667959;1667400-1667959;1666600-1667962;1667400-1667962;1667400-1667989	1666422-1666600;1667335-1667417;1667959-1668193		http://genome.ucsc.edu/cgi-bin/hgTracks?db=hg38&position=chr16%3A1668193-1666422
CRAMP1	ENSG00000007545.16	ENSG00000007545.16:t:1670467-1670809	-0.0135;0.0135	1.984e-04;1.984e-04	6.920e-01;6.920e-01	0.9842;0.0158	0.9464;0.0536	t|1e1.1o1|1e2.1o1	2	3	0;1	chr16	+	1669165-1670664;1670033-1670664	1669001-1669165;1669933-1670033;1670467-1670809		http://genome.ucsc.edu/cgi-bin/hgTracks?db=hg38&position=chr16%3A1670809-1669001
CRAMP1	ENSG00000007545.16	ENSG00000007545.16:t:1673881-1677908	0.0139;-0.0139	7.043e-04;7.043e-04	6.771e-01;6.771e-01	0.9500;0.0500	0.9761;0.0239	t|1e1.1o1|1e2.1o1	2	3	0;1	chr16	+	1670809-1673881;1672371-1673881	na-1672371;1670467-1670809;1673881-1677908		http://genome.ucsc.edu/cgi-bin/hgTracks?db=hg38&position=chr16%3A1677908-1670467
TEAD3	ENSG00000007866.21	ENSG00000007866.21:s:35476302-35476435	0.0202;-0.0202	5.621e-03;5.621e-03	6.065e-01;6.065e-01	0.9464;0.0536	0.9822;0.0178	s|1e1.1o2|1e1.2o2	2	2	0;1	chr6	-	35476092-35476302;35476087-35476302	35475919-35476092;35476302-35476435		http://genome.ucsc.edu/cgi-bin/hgTracks?db=hg38&position=chr6%3A35476435-35475919
TEAD3	ENSG00000007866.21	ENSG00000007866.21:s:35484560-35484624	-0.0000;0.0000	1.924e-14;7.165e-21	1.000e+00;1.000e+00	0.9985;0.0015	0.9981;0.0019	s|1e1.1o1|1e2.1o1	2	3	0;0	chr6	-	35480374-35484560;35480122-35484560	35480060-35480122;35480312-35480374;35484560-35484624		http://genome.ucsc.edu/cgi-bin/hgTracks?db=hg38&position=chr6%3A35484624-35480060
TEAD3	ENSG00000007866.21	ENSG00000007866.21:s:35486461-35486711	-0.0017;-0.0004;0.0000	1.615e-04;1.492e-04;7.165e-21	8.103e-01;7.970e-01;1.000e+00	0.0383;0.9608;0.0010	0.0335;0.9596;0.0048	s|1e1.1o1|2e1.1o1|2e2.1o1	3	3	1;0;0	chr6	-	35484624-35486466;35484624-35486461;35479316-35486461	35479305-35479316;35484560-35484624;35486461-35486711		http://genome.ucsc.edu/cgi-bin/hgTracks?db=hg38&position=chr6%3A35486711-35479305
TEAD3	ENSG00000007866.21	ENSG00000007866.21:t:35479305-35479316	0.0000;0.0001;-0.0001	7.165e-21;6.643e-09;3.201e-09	1.000e+00;9.949e-01;9.969e-01	0.0009;0.9829;0.0162	0.0040;0.9846;0.0112	t|1e1.2o2|1e2.1o1|1e3.1o1	3	4	0;0;0	chr6	-	35479316-35486461;35479316-35480312;35479316-35480060	35479305-35479316;35480060-35480122;35480312-35480374;35486461-35486711		http://genome.ucsc.edu/cgi-bin/hgTracks?db=hg38&position=chr6%3A35486711-35479305
DNAJC11	ENSG00000007923.16	ENSG00000007923.16:s:6638083-6638364	0.0042;-0.0042	9.039e-08;9.018e-08	8.642e-01;8.642e-01	0.9594;0.0406	0.9897;0.0103	s|1e1.1o1|2e1.1o1	2	2	0;0	chr1	-	6637504-6638295;6637504-6638083	6637447-6637504;6638083-6638364		http://genome.ucsc.edu/cgi-bin/hgTracks?db=hg38&position=chr1%3A6638364-6637447
DNAJC11	ENSG00000007923.16	ENSG00000007923.16:s:6639902-6640057	0.0000;-0.0000	7.342e-21;1.227e-11	9.811e-01;9.811e-01	0.0226;0.9774	0.0309;0.9691	s|1e1.1o1|1e2.1o1	2	3	1;0	chr1	-	6638619-6639902;6638364-6639902	6638083-6638364;6638475-6638619;6639902-6640057		http://genome.ucsc.edu/cgi-bin/hgTracks?db=hg38&position=chr1%3A6640057-6638083
DNAJC11	ENSG00000007923.16	ENSG00000007923.16:s:6644558-6644674	0.0000;-0.0000	1.292e-13;7.201e-21	9.961e-01;9.961e-01	0.9725;0.0275	0.9747;0.0253	s|1e1.1o1|1e2.1o1	2	3	0;0	chr1	-	6640057-6644558;6638364-6644558	6638083-6638364;6639902-6640057;6644558-6644674		http://genome.ucsc.edu/cgi-bin/hgTracks?db=hg38&position=chr1%3A6644674-6638083
DNAJC11	ENSG00000007923.16	ENSG00000007923.16:s:6645789-6645978	0.0000;-0.0000;0.0000	7.165e-21;7.165e-21;7.165e-21	1.000e+00;1.000e+00;1.000e+00	0.0005;0.9934;0.0062	0.0004;0.9924;0.0071	s|1e3.1o1|2e1.1o1|2e2.1o2	3	4	0;0;1	chr1	-	6634784-6645871;6645126-6645789;6644674-6645789	6634168-6634784;6644558-6644674;6645041-6645126;6645789-6645978		http://genome.ucsc.edu/cgi-bin/hgTracks?db=hg38&position=chr1%3A6645978-6634168
DNAJC11	ENSG00000007923.16	ENSG00000007923.16:s:6651529-6651602	0.0000;-0.0071;0.0004	7.166e-21;1.704e-05;4.660e-09	9.999e-01;7.963e-01;9.826e-01	0.0005;0.9802;0.0193	0.0179;0.9611;0.0216	s|1e1.1o1|1e2.1o2|1e2.2o2	3	3	1;0;1	chr1	-	6646700-6651529;6645978-6651529;6645950-6651529	6645789-6645978;6646377-6646700;6651529-6651602		http://genome.ucsc.edu/cgi-bin/hgTracks?db=hg38&position=chr1%3A6651602-6645789
DNAJC11	ENSG00000007923.16	ENSG00000007923.16:s:6652829-6652951	-0.0000;0.0000	7.165e-21;7.165e-21	1.000e+00;1.000e+00	0.9992;0.0008	0.9980;0.0020	s|1e1.1o1|1e2.1o1	2	3	0;0	chr1	-	6651602-6652829;6651180-6652829	6651017-6651180;6651529-6651602;6652829-6652951		http://genome.ucsc.edu/cgi-bin/hgTracks?db=hg38&position=chr1%3A6652951-6651017
DNAJC11	ENSG00000007923.16	ENSG00000007923.16:s:6653809-6654039	-0.0000;0.0000;0.0000	7.165e-21;7.165e-21;7.165e-21	1.000e+00;1.000e+00;1.000e+00	0.0085;0.0020;0.9892	0.0018;0.0017;0.9966	s|1e1.1o1|1e2.1o1|1e3.1o1	3	4	1;1;0	chr1	-	6653415-6653911;6653387-6653911;6652951-6653911	na-6653387;na-6653415;6652829-6652951;6653809-6654039		http://genome.ucsc.edu/cgi-bin/hgTracks?db=hg38&position=chr1%3A6654039-6652829
DNAJC11	ENSG00000007923.16	ENSG00000007923.16:s:6667709-6667810	0.0000;0.0000;-0.0000	7.165e-21;7.165e-21;7.166e-21	1.000e+00;1.000e+00;1.000e+00	0.0043;0.0004;0.9952	0.0030;0.0066;0.9893	s|1e1.1o1|1e2.1o1|1e3.1o1	3	4	1;0;0	chr1	-	6656098-6667709;6654287-6667709;6654039-6667709	na-6656098;6653809-6654039;6654108-6654287;6667709-6667810		http://genome.ucsc.edu/cgi-bin/hgTracks?db=hg38&position=chr1%3A6667810-6653809
DNAJC11	ENSG00000007923.16	ENSG00000007923.16:s:6678394-6678467	0.0000;0.0000;0.0000	7.165e-21;7.165e-21;7.165e-21	1.000e+00;1.000e+00;1.000e+00	0.0004;0.0028;0.9967	0.0004;0.0004;0.9991	s|1e1.1o1|1e2.1o1|1e3.1o1	3	4	1;0;0	chr1	-	6672328-6678394;6670910-6678394;6667810-6678394	na-6672328;6667709-6667810;6670461-6670910;6678394-6678467		http://genome.ucsc.edu/cgi-bin/hgTracks?db=hg38&position=chr1%3A6678467-6667709
DNAJC11	ENSG00000007923.16	ENSG00000007923.16:s:6680908-6681037	0.0000;-0.0000	1.111e-16;7.169e-21	9.995e-01;9.995e-01	0.9770;0.0230	0.9812;0.0188	s|1e1.1o1|1e2.1o1	2	3	0;0	chr1	-	6678467-6680908;6667810-6680908	6667709-6667810;6678394-6678467;6680908-6681037		http://genome.ucsc.edu/cgi-bin/hgTracks?db=hg38&position=chr1%3A6681037-6667709
DNAJC11	ENSG00000007923.16	ENSG00000007923.16:t:6638083-6638364	-0.0001;-0.0028;0.0103	7.213e-21;3.237e-04;5.688e-07	9.949e-01;8.862e-01;7.201e-01	0.0268;0.9368;0.0362	0.0241;0.9253;0.0487	t|1e1.1o1|1e2.1o1|1e3.1o1	3	4	0;0;1	chr1	-	6638364-6644558;6638364-6639902;6638364-6638475	6638083-6638364;6638475-6638619;6639902-6640057;6644558-6644674		http://genome.ucsc.edu/cgi-bin/hgTracks?db=hg38&position=chr1%3A6644674-6638083
DNAJC11	ENSG00000007923.16	ENSG00000007923.16:t:6639902-6640057	-0.0000;0.0000	1.181e-20;7.165e-21	1.000e+00;1.000e+00	0.9973;0.0027	0.9879;0.0121	t|1e1.1o1|1e2.1o1	2	3	0;1	chr1	-	6640057-6644558;6640057-6640703	6639902-6640057;6640703-na;6644558-6644674		http://genome.ucsc.edu/cgi-bin/hgTracks?db=hg38&position=chr1%3A6644674-6639902
DNAJC11	ENSG00000007923.16	ENSG00000007923.16:t:6644558-6644674	0.0000;-0.0000;-0.0000	7.165e-21;4.104e-13;7.167e-21	1.000e+00;9.920e-01;9.998e-01	0.0053;0.9736;0.0208	0.0066;0.9708;0.0207	t|1e1.2o2|1e2.1o1|2e2.1o1	3	3	1;0;1	chr1	-	6644674-6645789;6644674-6645041;6644669-6645041	6644558-6644674;6645041-6645126;6645789-6645978		http://genome.ucsc.edu/cgi-bin/hgTracks?db=hg38&position=chr1%3A6645978-6644558
DNAJC11	ENSG00000007923.16	ENSG00000007923.16:t:6645789-6645978	0.0035;-0.0000;-0.0000;0.0005	1.249e-06;7.165e-21;7.168e-21;6.329e-09	8.376e-01;1.000e+00;9.997e-01;9.817e-01	0.9599;0.0089;0.0140;0.0187	0.9717;0.0046;0.0017;0.0218	t|1e1.1o1|1e2.1o1|1e3.1o1|2e1.1o1	4	4	0;0;1;1	chr1	-	6645978-6651529;6645978-6651017;6645978-6646377;6645950-6651529	6645789-6645978;6646377-6646700;6651017-6651180;6651529-6651602		http://genome.ucsc.edu/cgi-bin/hgTracks?db=hg38&position=chr1%3A6651602-6645789
DNAJC11	ENSG00000007923.16	ENSG00000007923.16:t:6667709-6667810	-0.0003;0.0003;0.0000	7.285e-21;2.114e-11;7.165e-21	9.875e-01;9.860e-01;1.000e+00	0.0273;0.9722;0.0004	0.0225;0.9771;0.0004	t|1e1.1o1|1e2.1o1|1e3.1o1	3	4	0;0;0	chr1	-	6667810-6680908;6667810-6678394;6667810-6668125	6667709-6667810;6668125-6668210;6678394-6678467;6680908-6681037		http://genome.ucsc.edu/cgi-bin/hgTracks?db=hg38&position=chr1%3A6681037-6667709
DNAJC11	ENSG00000007923.16	ENSG00000007923.16:t:6680908-6681037	0.0000;0.0000	7.165e-21;7.165e-21	1.000e+00;1.000e+00	0.9994;0.0006	0.9994;0.0006	t|1e1.1o1|1e2.1o1	2	3	0;1	chr1	-	6681037-6701729;6681037-6691221	6680908-6681037;6691221-na;6701729-6701924		http://genome.ucsc.edu/cgi-bin/hgTracks?db=hg38&position=chr1%3A6701924-6680908
CDK11A	ENSG00000008128.23	ENSG00000008128.23:s:1704223-1704344	-0.0065;0.0065	4.023e-03;4.022e-03	7.511e-01;7.511e-01	0.6768;0.3232	0.6630;0.3370	s|1e1.1o1|1e2.1o2	2	3	0;0	chr1	-	1704146-1704223;1703995-1704223	1703824-1703995;1704039-1704146;1704223-1704344		http://genome.ucsc.edu/cgi-bin/hgTracks?db=hg38&position=chr1%3A1704344-1703824
CDK11A	ENSG00000008128.23	ENSG00000008128.23:s:1704772-1705048	0.0074;-0.0074	4.136e-06;4.136e-06	7.918e-01;7.918e-01	0.9543;0.0457	0.9995;0.0005	s|1e1.1o1|2e1.1o1	2	2	0;1	chr1	-	1704655-1704904;1704655-1704772	1704608-1704760;1704772-1705048		http://genome.ucsc.edu/cgi-bin/hgTracks?db=hg38&position=chr1%3A1705048-1704608
CDK11A	ENSG00000008128.23	ENSG00000008128.23:s:1705642-1705732	0.0000;0.0000	7.165e-21;7.165e-21	1.000e+00;1.000e+00	0.0010;0.9990	0.0002;0.9998	s|1e1.1o2|1e1.2o2	2	2	1;0	chr1	-	1705048-1705642;1705025-1705642	1704772-1705048;1705642-1705732		http://genome.ucsc.edu/cgi-bin/hgTracks?db=hg38&position=chr1%3A1705732-1704772
CDK11A	ENSG00000008128.23	ENSG00000008128.23:s:1708180-1708245	-0.0000;0.0005;0.0000;0.0000	7.167e-21;1.062e-20;7.165e-21;7.165e-21	9.998e-01;9.102e-01;1.000e+00;1.000e+00	0.0322;0.9574;0.0086;0.0024	0.0277;0.9623;0.0069;0.0030	s|1e1.1o3|1e1.2o3|1e1.3o3|1e2.1o1	4	3	0;0;1;1	chr1	-	1707599-1708180;1707584-1708180;1707578-1708180;1705732-1708180	1705642-1705732;1707409-1707599;1708180-1708245		http://genome.ucsc.edu/cgi-bin/hgTracks?db=hg38&position=chr1%3A1708245-1705642
CDK11A	ENSG00000008128.23	ENSG00000008128.23:s:1709479-1709640	0.0011;-0.0000;0.0000;-0.0009	4.781e-05;7.165e-21;7.165e-21;2.858e-07	9.397e-01;1.000e+00;1.000e+00;6.809e-01	0.8694;0.0238;0.0081;0.0996	0.8783;0.0134;0.0092;0.0991	s|1e1.1o3|1e1.2o3|1e1.3o3|2e1.1o3	4	2	0;1;1;0	chr1	-	1709133-1709518;1709127-1709518;1709086-1709518;1709133-1709479	1709038-1709133;1709479-1709640		http://genome.ucsc.edu/cgi-bin/hgTracks?db=hg38&position=chr1%3A1709640-1709038
CDK11A	ENSG00000008128.23	ENSG00000008128.23:s:1712264-1712427	0.0000;0.0000	7.165e-21;7.165e-21	1.000e+00;1.000e+00	0.0085;0.9915	0.0079;0.9921	s|1e1.1o1|1e2.1o1	2	3	1;0	chr1	-	1709912-1712264;1709640-1712264	1709479-1709640;1709831-1709912;1712264-1712427		http://genome.ucsc.edu/cgi-bin/hgTracks?db=hg38&position=chr1%3A1712427-1709479
CDK11A	ENSG00000008128.23	ENSG00000008128.23:s:1716346-1716478	0.0000;0.0000;0.0053;-0.0488;0.0194;0.0000	7.165e-21;7.165e-21;9.025e-21;1.728e-04;1.440e-20;7.165e-21	1.000e+00;1.000e+00;8.371e-01;4.814e-01;6.187e-01;1.000e+00	0.0000;0.0015;0.0279;0.9168;0.0435;0.0088	0.0000;0.0009;0.0463;0.8764;0.0527;0.0233	s|1e1.1o1|1e2.1o1|1e3.1o2|1e3.2o2|1e4.1o1|1e5.1o1	6	6	1;1;0;0;1;1	chr1	-	1716241-1716346;1715833-1716346;1712427-1716346;1712400-1716346;1709640-1716346;1708245-1716346	na-1715833;na-1716241;1708180-1708245;1709479-1709640;1712264-1712427;1716346-1716478		http://genome.ucsc.edu/cgi-bin/hgTracks?db=hg38&position=chr1%3A1716478-1708180
CDK11A	ENSG00000008128.23	ENSG00000008128.23:s:1719166-1719455	0.0000;0.0016;0.0000;0.0000;0.0000;-0.0062;0.0000	7.165e-21;1.229e-03;7.165e-21;7.165e-21;7.165e-21;1.200e-03;7.165e-21	1.000e+00;7.063e-01;1.000e+00;1.000e+00;1.000e+00;7.088e-01;1.000e+00	0.0077;0.3973;0.0139;0.0080;0.0068;0.5565;0.0079	0.0049;0.3968;0.0081;0.0184;0.0075;0.5506;0.0145	s|1e1.1o1|1e2.1o1|1e3.2o2|1e4.1o1|2e1.1o1|2e2.1o1|2e3.2o2	7	5	1;0;1;1;1;0;1	chr1	-	1716811-1719358;1716478-1719358;1712400-1719358;1709640-1719358;1716811-1719328;1716478-1719328;1712400-1719328	1709479-1709640;1712264-1712427;1716346-1716478;1716689-1716811;1719166-1719455		http://genome.ucsc.edu/cgi-bin/hgTracks?db=hg38&position=chr1%3A1719455-1709479
CDK11A	ENSG00000008128.23	ENSG00000008128.23:s:1722708-1722832	-0.0083;0.0083	4.914e-09;4.872e-09	7.230e-01;7.230e-01	0.0585;0.9415	0.0515;0.9485	s|1e1.1o1|1e2.1o1	2	3	0;0	chr1	-	1722634-1722708;1721711-1722708	1721596-1721879;1722466-1722634;1722708-1722832		http://genome.ucsc.edu/cgi-bin/hgTracks?db=hg38&position=chr1%3A1722832-1721596
CDK11A	ENSG00000008128.23	ENSG00000008128.23:s:1724258-1724357	0.0071;-0.0071	3.385e-07;3.390e-07	7.945e-01;7.945e-01	0.0279;0.9721	0.0440;0.9560	s|1e1.1o1|1e2.1o1	2	3	1;0	chr1	-	1723485-1724258;1722831-1724258	na-1723485;1722708-1722832;1724258-1724357		http://genome.ucsc.edu/cgi-bin/hgTracks?db=hg38&position=chr1%3A1724357-1722708
CDK11A	ENSG00000008128.23	ENSG00000008128.23:t:1703824-1703995	0.0047;-0.0047	6.585e-03;6.585e-03	7.060e-01;7.060e-01	0.3271;0.6729	0.3355;0.6645	t|1e1.1o1|2e2.1o1	2	3	0;0	chr1	-	1703995-1704223;1703940-1704039	1703824-1703995;1704039-1704146;1704223-1704344		http://genome.ucsc.edu/cgi-bin/hgTracks?db=hg38&position=chr1%3A1704344-1703824
CDK11A	ENSG00000008128.23	ENSG00000008128.23:t:1705642-1705732	0.0000;-0.0128;0.0127	7.165e-21;1.400e-02;1.324e-02	1.000e+00;6.389e-01;6.462e-01	0.0022;0.3829;0.6155	0.0031;0.3621;0.6345	t|1e1.1o1|1e2.1o2|1e2.2o2	3	3	1;0;0	chr1	-	1705732-1708180;1705732-1707525;1705732-1707409	1705642-1705732;1707409-1707599;1708180-1708245		http://genome.ucsc.edu/cgi-bin/hgTracks?db=hg38&position=chr1%3A1708245-1705642
CDK11A	ENSG00000008128.23	ENSG00000008128.23:t:1708180-1708245	0.0471;-0.0361;0.0000	1.228e-02;8.232e-02;7.165e-21	4.672e-01;3.735e-01;1.000e+00	0.0304;0.9528;0.0168	0.0773;0.9031;0.0188	t|1e1.1o1|1e2.1o2|1e2.2o2	3	3	1;0;1	chr1	-	1708245-1716346;1708245-1708794;1708245-1708768	1708180-1708245;1708768-1708952;1716346-1716478		http://genome.ucsc.edu/cgi-bin/hgTracks?db=hg38&position=chr1%3A1716478-1708180
CDK11A	ENSG00000008128.23	ENSG00000008128.23:t:1709479-1709640	0.0000;0.0000;-0.0021;0.0000	7.165e-21;7.165e-21;7.954e-21;7.165e-21	1.000e+00;1.000e+00;9.255e-01;1.000e+00	0.0028;0.0265;0.9690;0.0020	0.0066;0.0351;0.9562;0.0019	t|1e1.1o2|1e2.1o1|1e3.1o1|1e4.1o1	4	5	1;1;0;1	chr1	-	1709640-1719358;1709640-1716346;1709640-1712264;1709640-1709831	1709479-1709640;1709831-1709912;1712264-1712427;1716346-1716478;1719166-1719455		http://genome.ucsc.edu/cgi-bin/hgTracks?db=hg38&position=chr1%3A1719455-1709479
CDK11A	ENSG00000008128.23	ENSG00000008128.23:t:1712264-1712427	0.0133;0.0000;0.0000;-0.0397	1.185e-20;7.165e-21;7.165e-21;6.358e-10	6.961e-01;1.000e+00;1.000e+00;5.115e-01	0.0291;0.0086;0.0046;0.9570	0.0499;0.0048;0.0087;0.9375	t|1e2.1o1|2e1.1o2|2e1.2o2|2e2.1o1	4	3	0;1;1;0	chr1	-	1712427-1716346;1712400-1719358;1712400-1719328;1712400-1716346	1712264-1712427;1716346-1716478;1719166-1719455		http://genome.ucsc.edu/cgi-bin/hgTracks?db=hg38&position=chr1%3A1719455-1712264
CDK11A	ENSG00000008128.23	ENSG00000008128.23:t:1716346-1716478	0.0040;-0.0010;0.0000	1.800e-03;2.703e-03;7.165e-21	6.929e-01;7.755e-01;1.000e+00	0.4096;0.5727;0.0191	0.4113;0.5704;0.0189	t|1e1.1o2|1e1.2o2|1e2.1o1	3	3	0;0;1	chr1	-	1716478-1719358;1716478-1719328;1716478-1716689	1716346-1716478;1716689-1716811;1719166-1719455		http://genome.ucsc.edu/cgi-bin/hgTracks?db=hg38&position=chr1%3A1719455-1716346
CDK11A	ENSG00000008128.23	ENSG00000008128.23:t:1721596-1721879	-0.0000;0.0000	3.152e-08;3.152e-08	9.980e-01;9.980e-01	0.9268;0.0732	0.9262;0.0738	t|1e1.1o1|1e2.1o1	2	3	0;0	chr1	-	1721711-1722708;1721711-1722588	1721596-1721879;1722466-1722634;1722708-1722832		http://genome.ucsc.edu/cgi-bin/hgTracks?db=hg38&position=chr1%3A1722832-1721596
CDK11A	ENSG00000008128.23	ENSG00000008128.23:t:1722708-1722832	-0.0025;0.0011;0.0033	1.051e-03;2.059e-08;1.140e-04	8.016e-01;8.390e-01;8.248e-01	0.8810;0.0398;0.0810	0.8692;0.0394;0.0908	t|1e1.1o1|1e2.1o2|1e2.2o2	3	3	0;0;0	chr1	-	1722831-1724258;1722831-1723949;1722831-1723800	1722708-1722832;1723800-1724032;1724258-1724357		http://genome.ucsc.edu/cgi-bin/hgTracks?db=hg38&position=chr1%3A1724357-1722708
CYTH3	ENSG00000008256.16	ENSG00000008256.16:s:6165734-6165810	0.0000;0.0000	7.165e-21;7.165e-21	1.000e+00;1.000e+00	0.9968;0.0032	0.9967;0.0033	s|1e1.1o1|1e2.1o1	2	3	0;1	chr7	-	6165616-6165734;6165427-6165734	6165273-6165427;6165545-6165616;6165734-6165810		http://genome.ucsc.edu/cgi-bin/hgTracks?db=hg38&position=chr7%3A6165810-6165273
CYTH3	ENSG00000008256.16	ENSG00000008256.16:s:6171010-6171314	0.0000;-0.0000	7.166e-21;7.165e-21	1.000e+00;1.000e+00	0.9802;0.0198	0.9808;0.0192	s|1e1.1o1|1e2.1o1	2	3	0;1	chr7	-	6170978-6171202;6170646-6171202	6170532-6170646;6170782-6170978;6171010-6171314		http://genome.ucsc.edu/cgi-bin/hgTracks?db=hg38&position=chr7%3A6171314-6170532
CYTH3	ENSG00000008256.16	ENSG00000008256.16:s:6173653-6173733	0.0000;-0.0004;0.0000;0.0000	7.165e-21;1.201e-14;7.165e-21;7.165e-21	1.000e+00;9.836e-01;1.000e+00;1.000e+00	0.0016;0.9933;0.0024;0.0033	0.0033;0.9649;0.0221;0.0100	s|1e1.1o1|1e2.1o1|1e3.1o1|1e4.1o1	4	5	1;0;1;1	chr7	-	6172903-6173653;6171314-6173653;6165810-6173653;6165427-6173653	6165273-6165427;6165734-6165810;6171010-6171314;6172731-6173075;6173653-6173733		http://genome.ucsc.edu/cgi-bin/hgTracks?db=hg38&position=chr7%3A6173733-6165273
CYTH3	ENSG00000008256.16	ENSG00000008256.16:s:6177823-6177941	0.0000;0.0000;-0.0000	7.165e-21;7.165e-21;7.165e-21	1.000e+00;1.000e+00;1.000e+00	0.0003;0.0049;0.9948	0.0012;0.0134;0.9858	s|1e1.1o1|1e2.1o1|1e3.1o1	3	4	1;1;0	chr7	-	6175422-6177823;6174412-6177823;6173733-6177823	na-6175422;6173653-6173733;6174190-6174412;6177823-6177941		http://genome.ucsc.edu/cgi-bin/hgTracks?db=hg38&position=chr7%3A6177941-6173653
CYTH3	ENSG00000008256.16	ENSG00000008256.16:s:6187050-6187116	0.0000;0.0000	7.165e-21;7.165e-21	1.000e+00;1.000e+00	0.9982;0.0018	0.9922;0.0078	s|1e1.1o1|1e2.1o1	2	3	0;1	chr7	-	6177941-6187050;6173733-6187050	6173653-6173733;6177823-6177941;6187050-6187116		http://genome.ucsc.edu/cgi-bin/hgTracks?db=hg38&position=chr7%3A6187116-6173653
CYTH3	ENSG00000008256.16	ENSG00000008256.16:s:6190449-6190531	-0.0000;0.0000;0.0001	7.168e-21;7.165e-21;1.233e-13	9.997e-01;1.000e+00;9.964e-01	0.0210;0.0060;0.9723	0.0066;0.0089;0.9841	s|1e1.1o1|1e2.1o1|1e3.1o1	3	4	0;1;0	chr7	-	6188889-6190449;6188571-6190449;6187721-6190449	na-6188571;6187657-6187721;6188705-6188889;6190449-6190531		http://genome.ucsc.edu/cgi-bin/hgTracks?db=hg38&position=chr7%3A6190531-6187657
CYTH3	ENSG00000008256.16	ENSG00000008256.16:s:6272461-6272644	0.0000;0.0000;0.0000;0.0000;-0.0003;0.0000;0.0000	7.165e-21;7.165e-21;7.165e-21;7.165e-21;2.213e-15;7.165e-21;7.165e-21	1.000e+00;1.000e+00;1.000e+00;1.000e+00;9.870e-01;1.000e+00;1.000e+00	0.0047;0.0049;0.0110;0.0060;0.9711;0.0018;0.0001	0.0008;0.0001;0.0203;0.0027;0.9646;0.0062;0.0040	s|1e1.1o1|1e2.1o1|1e3.1o1|1e4.1o1|1e5.1o1|1e6.1o1|2e5.1o1	7	7	1;1;1;1;0;1;1	chr7	-	6271526-6272474;6270508-6272474;6216571-6272474;6194001-6272474;6190531-6272474;6177941-6272474;6190531-6272461	na-6270508;6177823-6177941;6190449-6190531;6193861-6194001;6216479-6216571;6271324-6271526;6272461-6272644		http://genome.ucsc.edu/cgi-bin/hgTracks?db=hg38&position=chr7%3A6272644-6177823
CYTH3	ENSG00000008256.16	ENSG00000008256.16:t:6165273-6165427	0.0000;0.0000;0.0000;0.0000	7.165e-21;7.165e-21;7.165e-21;7.165e-21	1.000e+00;1.000e+00;1.000e+00;1.000e+00	0.0026;0.0001;0.0025;0.9947	0.0071;0.0004;0.0029;0.9896	t|1e1.1o1|1e2.1o1|1e3.1o1|1e4.1o1	4	5	1;0;1;0	chr7	-	6165427-6173653;6165427-6170078;6165427-6165734;6165427-6165545	6165273-6165427;6165545-6165616;6165734-6165810;6170078-6170221;6173653-6173733		http://genome.ucsc.edu/cgi-bin/hgTracks?db=hg38&position=chr7%3A6173733-6165273
CYTH3	ENSG00000008256.16	ENSG00000008256.16:t:6165734-6165810	0.0000;-0.0000;0.0000	7.165e-21;7.165e-21;7.165e-21	1.000e+00;1.000e+00;1.000e+00	0.0027;0.9970;0.0003	0.0201;0.9796;0.0002	t|1e1.1o1|1e2.1o2|1e2.2o2	3	3	1;0;0	chr7	-	6165810-6173653;6165810-6170535;6165810-6170532	6165734-6165810;6170532-6170646;6173653-6173733		http://genome.ucsc.edu/cgi-bin/hgTracks?db=hg38&position=chr7%3A6173733-6165734
CYTH3	ENSG00000008256.16	ENSG00000008256.16:t:6170532-6170646	-0.0001;-0.0057;0.0000	7.197e-21;1.474e-09;7.166e-21	9.967e-01;8.108e-01;9.999e-01	0.0228;0.9690;0.0089	0.0241;0.9537;0.0205	t|1e1.1o1|1e2.1o2|1e2.2o2	3	3	1;0;1	chr7	-	6170646-6171202;6170646-6170830;6170646-6170782	6170532-6170646;6170782-6170978;6171010-6171314		http://genome.ucsc.edu/cgi-bin/hgTracks?db=hg38&position=chr7%3A6171314-6170532
CYTH3	ENSG00000008256.16	ENSG00000008256.16:t:6171010-6171314	0.0015;-0.0006;0.0000;0.0000	1.674e-12;8.219e-21;7.165e-21;7.165e-21	8.740e-01;9.005e-01;1.000e+00;1.000e+00	0.9585;0.0410;0.0002;0.0010	0.9599;0.0397;0.0002;0.0002	t|1e1.1o1|1e2.1o1|1e3.1o1|1e4.1o1	4	5	0;0;0;0	chr7	-	6171314-6173653;6171314-6172731;6171314-6171983;6171314-6171752	6171010-6171314;6171752-6171816;6171983-6172137;6172731-6173075;6173653-6173733		http://genome.ucsc.edu/cgi-bin/hgTracks?db=hg38&position=chr7%3A6173733-6171010
CYTH3	ENSG00000008256.16	ENSG00000008256.16:t:6173653-6173733	0.0000;-0.0013;0.0000	7.165e-21;2.747e-12;7.170e-21	1.000e+00;9.524e-01;9.995e-01	0.0019;0.9792;0.0191	0.0102;0.9628;0.0274	t|1e1.1o1|1e2.1o1|1e3.1o1	3	4	1;0;1	chr7	-	6173733-6187050;6173733-6177823;6173733-6174190	6173653-6173733;6174190-6174412;6177823-6177941;6187050-6187116		http://genome.ucsc.edu/cgi-bin/hgTracks?db=hg38&position=chr7%3A6187116-6173653
CYTH3	ENSG00000008256.16	ENSG00000008256.16:t:6177823-6177941	0.0000;0.0000	7.165e-21;7.165e-21	1.000e+00;1.000e+00	0.0018;0.9982	0.0056;0.9944	t|1e1.1o2|1e2.1o1	2	3	1;0	chr7	-	6177941-6272474;6177941-6187050	6177823-6177941;6187050-6187116;6272461-6272644		http://genome.ucsc.edu/cgi-bin/hgTracks?db=hg38&position=chr7%3A6272644-6177823
CYTH3	ENSG00000008256.16	ENSG00000008256.16:t:6187657-6187721	0.0000;-0.0000	7.165e-21;7.165e-21	1.000e+00;1.000e+00	0.9939;0.0061	0.9918;0.0082	t|1e1.1o1|1e2.1o1	2	3	0;0	chr7	-	6187721-6190449;6187721-6188705	6187657-6187721;6188705-6188889;6190449-6190531		http://genome.ucsc.edu/cgi-bin/hgTracks?db=hg38&position=chr7%3A6190531-6187657
CYTH3	ENSG00000008256.16	ENSG00000008256.16:t:6190449-6190531	-0.0000;0.0000;0.0000;0.0000;0.0000;0.0000;0.0000	1.974e-20;7.165e-21;7.165e-21;7.165e-21;7.165e-21;7.165e-21;7.165e-21	9.997e-01;1.000e+00;1.000e+00;1.000e+00;1.000e+00;1.000e+00;1.000e+00	0.9785;0.0001;0.0001;0.0010;0.0053;0.0050;0.0089	0.9740;0.0040;0.0001;0.0085;0.0091;0.0001;0.0033	t|1e1.1o2|1e1.2o2|1e2.1o1|1e3.1o2|1e3.2o2|1e4.1o1|1e5.1o1	7	6	0;1;1;1;1;1;1	chr7	-	6190531-6272474;6190531-6272461;6190531-6257736;6190531-6216521;6190531-6216479;6190531-6215820;6190531-6193861	6190449-6190531;6193861-6194001;6215820-na;6216479-6216571;6257736-na;6272461-6272644		http://genome.ucsc.edu/cgi-bin/hgTracks?db=hg38&position=chr7%3A6272644-6190449
CYB561	ENSG00000008283.16	ENSG00000008283.16:s:63435086-63435399	0.0000;-0.0062;0.0174	7.165e-21;5.579e-05;3.926e-05	1.000e+00;7.999e-01;6.393e-01	0.0096;0.9432;0.0472	0.0044;0.9285;0.0679	s|1e1.1o2|1e1.2o2|1e2.1o1	3	3	0;0;0	chr17	-	63434620-63435086;63434594-63435086;63433415-63435086	63432304-63433415;63433564-63434620;63435086-63435399		http://genome.ucsc.edu/cgi-bin/hgTracks?db=hg38&position=chr17%3A63435399-63432304
CYB561	ENSG00000008283.16	ENSG00000008283.16:s:63435688-63435791	0.0000;0.0000;0.0000;0.0000	7.165e-21;7.165e-21;7.165e-21;7.165e-21	1.000e+00;1.000e+00;1.000e+00;1.000e+00	0.0002;0.9966;0.0002;0.0030	0.0002;0.9926;0.0025;0.0045	s|1e1.1o1|1e2.1o1|1e3.2o2|1e4.1o1	4	5	0;0;0;1	chr17	-	63435573-63435688;63435243-63435688;63434594-63435688;63433415-63435688	63432304-63433415;63433564-63434620;63435086-63435399;63435415-63435573;63435688-63435791		http://genome.ucsc.edu/cgi-bin/hgTracks?db=hg38&position=chr17%3A63435791-63432304
CYB561	ENSG00000008283.16	ENSG00000008283.16:s:63436007-63436152	-0.0003;0.0003	6.987e-14;7.283e-21	9.869e-01;9.869e-01	0.9879;0.0121	0.9667;0.0333	s|1e1.1o1|2e1.1o1	2	2	0;0	chr17	-	63435791-63436054;63435791-63436007	63435688-63435791;63436007-63436152		http://genome.ucsc.edu/cgi-bin/hgTracks?db=hg38&position=chr17%3A63436152-63435688
CYB561	ENSG00000008283.16	ENSG00000008283.16:s:63445898-63446184	0.0711;-0.0711	3.199e-01;3.199e-01	1.457e-01;1.457e-01	0.8594;0.1406	0.9531;0.0469	s|1e1.1o2|1e2.1o1	2	3	0;1	chr17	-	63437560-63445898;63436152-63445898	63436007-63436152;63437087-63437949;63445898-63446184		http://genome.ucsc.edu/cgi-bin/hgTracks?db=hg38&position=chr17%3A63446184-63436007
CYB561	ENSG00000008283.16	ENSG00000008283.16:s:63446245-63446354	-0.0042;0.0053;-0.0003;0.0000	2.432e-04;4.380e-04;7.391e-21;7.165e-21	8.490e-01;7.349e-01;9.766e-01;1.000e+00	0.0735;0.8893;0.0300;0.0068	0.0599;0.8963;0.0307;0.0126	s|1e1.1o2|2e1.1o2|2e1.2o2|2e2.1o1	4	3	1;0;0;0	chr17	-	63437560-63446254;63437560-63446245;63437484-63446245;63436152-63446245	63436007-63436152;63437087-63437949;63446245-63446354		http://genome.ucsc.edu/cgi-bin/hgTracks?db=hg38&position=chr17%3A63446354-63436007
CYB561	ENSG00000008283.16	ENSG00000008283.16:t:63432304-63433415	0.0053;0.0485;0.0014;-0.0702	1.139e-02;2.463e-01;1.406e-01;3.197e-01	6.520e-01;1.798e-01;2.990e-01;1.413e-01	0.0348;0.5559;0.2441;0.1749	0.0530;0.6212;0.2259;0.0822	t|1e1.1o1|1e2.1o1|1e3.1o2|1e3.2o2	4	4	1;0;1;1	chr17	-	63433415-63435688;63433415-63435086;63433415-63434294;63433415-63433903	63432304-63433415;63433564-63434620;63435086-63435399;63435688-63435791		http://genome.ucsc.edu/cgi-bin/hgTracks?db=hg38&position=chr17%3A63435791-63432304
CYB561	ENSG00000008283.16	ENSG00000008283.16:t:63433564-63434620	0.0000;0.0000;0.0000	7.165e-21;7.165e-21;7.165e-21	1.000e+00;1.000e+00;1.000e+00	0.0101;0.0003;0.9895	0.0047;0.0034;0.9919	t|1e2.1o1|2e1.1o1|2e2.1o1	3	3	0;0;0	chr17	-	63434620-63435086;63434594-63435688;63434594-63435086	63433564-63434620;63435086-63435399;63435688-63435791		http://genome.ucsc.edu/cgi-bin/hgTracks?db=hg38&position=chr17%3A63435791-63433564
CYB561	ENSG00000008283.16	ENSG00000008283.16:t:63436007-63436152	0.0000;0.0000;0.0000;0.0000	7.165e-21;7.165e-21;7.165e-21;7.165e-21	1.000e+00;1.000e+00;1.000e+00;1.000e+00	0.0047;0.0111;0.9835;0.0002	0.0085;0.0044;0.9868;0.0002	t|1e1.2o2|1e2.1o1|1e3.1o1|1e4.1o1	4	5	0;1;0;0	chr17	-	63436152-63446245;63436152-63445898;63436152-63437346;63436152-63436533	63436007-63436152;63436533-63436706;63437087-63437949;63445898-63446184;63446245-63446354		http://genome.ucsc.edu/cgi-bin/hgTracks?db=hg38&position=chr17%3A63446354-63436007
CYB561	ENSG00000008283.16	ENSG00000008283.16:t:63437087-63437949	-0.0101;-0.0148;0.0253;0.0000;0.0000;0.0000;0.0000;0.0000;0.0000;-0.0001	7.939e-05;7.352e-03;1.169e-02;7.165e-21;7.165e-21;7.165e-21;7.165e-21;7.165e-21;7.165e-21;7.226e-21	7.234e-01;6.210e-01;5.535e-01;1.000e+00;1.000e+00;1.000e+00;1.000e+00;1.000e+00;1.000e+00;9.936e-01	0.0674;0.8094;0.0945;0.0001;0.0023;0.0001;0.0001;0.0001;0.0001;0.0272	0.0526;0.7848;0.1285;0.0001;0.0057;0.0001;0.0001;0.0001;0.0001;0.0268	t|1e1.1o2|1e1.2o2|1e2.1o1|1e3.1o1|1e4.1o1|1e5.1o1|1e6.1o1|1e7.1o2|1e7.2o2|2e1.2o2	10	8	1;0;0;0;0;0;0;0;0;0	chr17	-	63437560-63446254;63437560-63446245;63437560-63445898;63437560-63442773;63437560-63440727;63437560-63440192;63437560-63439112;63437560-63438041;63437560-63438023;63437484-63446245	63437087-63437949;63438023-63438311;63439112-63439290;63440192-63440211;63440727-63440866;63442773-63442852;63445898-63446184;63446245-63446354		http://genome.ucsc.edu/cgi-bin/hgTracks?db=hg38&position=chr17%3A63446354-63437087
MPND	ENSG00000008382.15	ENSG00000008382.15:s:4354324-4354577	0.0017;-0.0017	3.920e-05;3.920e-05	8.248e-01;8.248e-01	0.9381;0.0619	0.9379;0.0621	s|1e1.1o1|1e2.1o2	2	3	0;0	chr19	+	4354420-4354949;4354420-4357253	4354324-4354577;4354949-4355021;4357253-4357421		http://genome.ucsc.edu/cgi-bin/hgTracks?db=hg38&position=chr19%3A4357421-4354324
MPND	ENSG00000008382.15	ENSG00000008382.15:s:4355097-4355173	0.0171;-0.0185;-0.0000	1.362e-02;1.887e-03;7.168e-21	6.086e-01;6.137e-01;9.997e-01	0.9197;0.0621;0.0174	0.9492;0.0441;0.0065	s|1e1.1o2|1e1.2o2|1e2.1o1	3	3	0;0;0	chr19	+	4355173-4357253;4355173-4357340;4355173-4359163	4355097-4355173;4357253-4357421;4359163-4359255		http://genome.ucsc.edu/cgi-bin/hgTracks?db=hg38&position=chr19%3A4359255-4355097
MPND	ENSG00000008382.15	ENSG00000008382.15:s:4357515-4357585	0.0066;-0.0164;0.0075	2.539e-06;6.295e-03;1.757e-03	7.392e-01;6.303e-01;7.725e-01	0.0410;0.8997;0.0580	0.0475;0.8759;0.0785	s|1e1.1o2|1e1.2o2|1e2.1o1	3	3	0;0;0	chr19	+	4357585-4357951;4357585-4358083;4357585-4359163	4357515-4357585;4357951-4358172;4359163-4359255		http://genome.ucsc.edu/cgi-bin/hgTracks?db=hg38&position=chr19%3A4359255-4357515
MPND	ENSG00000008382.15	ENSG00000008382.15:t:4345745-4345981	-0.0000;0.0000	2.886e-18;7.165e-21	1.000e+00;1.000e+00	0.9922;0.0078	0.9892;0.0108	t|1e1.1o1|1e2.1o1	2	3	0;1	chr19	+	4343994-4345745;4344879-4345745	na-4344879;4343605-4343994;4345745-4345981		http://genome.ucsc.edu/cgi-bin/hgTracks?db=hg38&position=chr19%3A4345981-4343605
MPND	ENSG00000008382.15	ENSG00000008382.15:t:4357253-4357421	-0.0015;0.0115;-0.0195	1.977e-04;1.034e-02;6.953e-04	8.988e-01;6.697e-01;6.104e-01	0.0707;0.8707;0.0588	0.0661;0.8928;0.0416	t|1e1.1o1|1e2.1o1|2e2.1o1	3	3	0;0;0	chr19	+	4354420-4357253;4355173-4357253;4355173-4357340	4354324-4354577;4355097-4355173;4357253-4357421		http://genome.ucsc.edu/cgi-bin/hgTracks?db=hg38&position=chr19%3A4357421-4354324
MPND	ENSG00000008382.15	ENSG00000008382.15:t:4359163-4359255	-0.0000;0.0089;-0.0086	7.167e-21;4.817e-03;5.759e-04	9.998e-01;7.382e-01;7.151e-01	0.0166;0.0636;0.9178	0.0075;0.0865;0.9061	t|1e1.1o1|1e2.1o1|1e3.1o1	3	4	0;0;0	chr19	+	4355173-4359163;4357585-4359163;4358172-4359163	4355097-4355173;4357515-4357585;4357951-4358172;4359163-4359255		http://genome.ucsc.edu/cgi-bin/hgTracks?db=hg38&position=chr19%3A4359255-4355097
MAPK8IP2	ENSG00000008735.14	ENSG00000008735.14:s:50600793-50600883	0.0078;-0.0078	2.790e-05;2.790e-05	7.838e-01;7.838e-01	0.0064;0.9936	0.0439;0.9561	s|1e1.1o2|1e1.2o2	2	2	1;0	chr22	+	50600883-50601728;50600883-50601789	50600793-50600883;50601728-50601894		http://genome.ucsc.edu/cgi-bin/hgTracks?db=hg38&position=chr22%3A50601894-50600793
MAPK8IP2	ENSG00000008735.14	ENSG00000008735.14:s:50603626-50603719	-0.0255;0.0255	8.207e-03;8.207e-03	5.582e-01;5.582e-01	0.1128;0.8872	0.0723;0.9277	s|1e1.1o2|1e1.2o2	2	2	1;0	chr22	+	50603719-50603838;50603719-50603841	50603626-50603719;50603838-50605064		http://genome.ucsc.edu/cgi-bin/hgTracks?db=hg38&position=chr22%3A50605064-50603626
MAPK8IP2	ENSG00000008735.14	ENSG00000008735.14:s:50605368-50605443	-0.0029;0.0029	2.132e-05;2.132e-05	7.325e-01;7.325e-01	0.0474;0.9526	0.0393;0.9607	s|1e1.1o2|1e1.2o2	2	2	1;0	chr22	+	50605443-50605541;50605443-50605562	50605368-50605443;50605541-50605734		http://genome.ucsc.edu/cgi-bin/hgTracks?db=hg38&position=chr22%3A50605734-50605368
RPS20	ENSG00000008988.9	ENSG00000008988.9:s:56074060-56074159	0.0000;0.0000	7.165e-21;7.165e-21	1.000e+00;1.000e+00	0.9975;0.0025	0.9983;0.0017	s|1e1.1o1|1e2.1o1	2	3	0;0	chr8	-	56073768-56074060;56073272-56074060	56072947-56073272;56073316-56073768;56074060-56074159		http://genome.ucsc.edu/cgi-bin/hgTracks?db=hg38&position=chr8%3A56074159-56072947
RPS20	ENSG00000008988.9	ENSG00000008988.9:s:56074381-56074581	0.0000;0.0000;0.0000	7.165e-21;7.165e-21;7.165e-21	1.000e+00;1.000e+00;1.000e+00	0.9995;0.0004;0.0000	0.9996;0.0004;0.0000	s|1e1.1o2|1e1.2o2|1e2.1o1	3	3	0;0;0	chr8	-	56074159-56074381;56074150-56074381;56073768-56074381	56073316-56073768;56074060-56074159;56074381-56074581		http://genome.ucsc.edu/cgi-bin/hgTracks?db=hg38&position=chr8%3A56074581-56073316
RPS20	ENSG00000008988.9	ENSG00000008988.9:t:56072947-56073272	0.0000;0.0000;0.0000	7.165e-21;7.165e-21;7.165e-21	1.000e+00;1.000e+00;1.000e+00	0.0034;0.9959;0.0008	0.0023;0.9962;0.0014	t|1e1.1o1|1e2.1o2|1e2.2o2	3	3	0;0;1	chr8	-	56073272-56074060;56073272-56073695;56073272-56073548	56072947-56073272;56073316-56073768;56074060-56074159		http://genome.ucsc.edu/cgi-bin/hgTracks?db=hg38&position=chr8%3A56074159-56072947
RPS20	ENSG00000008988.9	ENSG00000008988.9:t:56073316-56073768	0.0000;0.0000	7.165e-21;7.165e-21	1.000e+00;1.000e+00	0.0000;1.0000	0.0000;1.0000	t|1e1.1o1|1e2.1o1	2	3	0;0	chr8	-	56073768-56074381;56073768-56074060	56073316-56073768;56074060-56074159;56074381-56074581		http://genome.ucsc.edu/cgi-bin/hgTracks?db=hg38&position=chr8%3A56074581-56073316
RPS20	ENSG00000008988.9	ENSG00000008988.9:t:56074060-56074159	-0.0000;0.0000;0.0000	7.165e-21;7.165e-21;7.165e-21	1.000e+00;1.000e+00;1.000e+00	0.9700;0.0296;0.0004	0.9721;0.0276;0.0004	t|1e1.1o1|1e2.1o1|2e1.1o1	3	3	0;0;0	chr8	-	56074159-56074381;56074159-56074254;56074150-56074381	56074060-56074159;56074254-56074356;56074381-56074581		http://genome.ucsc.edu/cgi-bin/hgTracks?db=hg38&position=chr8%3A56074581-56074060
UBE3C	ENSG00000009335.18	ENSG00000009335.18:s:157139195-157139338	0.0153;-0.0247;0.0000;0.0000	3.156e-06;6.144e-05;7.165e-21;7.165e-21	6.710e-01;5.854e-01;1.000e+00;1.000e+00	0.0266;0.9688;0.0032;0.0018	0.0504;0.9422;0.0015;0.0049	s|1e1.1o1|1e2.1o1|1e3.1o2|1e4.1o1	4	5	1;0;1;0	chr7	+	157139338-157139756;157139338-157163810;157139338-157169048;157139338-157170304	157139195-157139338;157139756-157140018;157163810-157163863;157169048-157169122;157170304-157170450		http://genome.ucsc.edu/cgi-bin/hgTracks?db=hg38&position=chr7%3A157170450-157139195
UBE3C	ENSG00000009335.18	ENSG00000009335.18:s:157163810-157163863	-0.0000;0.0000;-0.0828;-0.0000;0.0900;0.0000	7.165e-21;7.165e-21;3.497e-01;7.165e-21;4.297e-01;7.166e-21	1.000e+00;1.000e+00;1.132e-01;1.000e+00;6.325e-02;9.999e-01	0.0064;0.0034;0.9304;0.0149;0.0364;0.0065	0.0002;0.0100;0.8396;0.0065;0.1223;0.0200	s|1e1.1o1|1e2.1o1|1e3.1o2|1e3.2o2|1e4.1o1|1e5.1o1	6	6	0;1;0;1;1;1	chr7	+	157163863-157164419;157163863-157166416;157163863-157169048;157163863-157169052;157163863-157170304;157163863-157174919	157163810-157163863;157164419-157164530;157166416-na;157169048-157169122;157170304-157170450;157174919-157175034		http://genome.ucsc.edu/cgi-bin/hgTracks?db=hg38&position=chr7%3A157175034-157163810
UBE3C	ENSG00000009335.18	ENSG00000009335.18:s:157182108-157182425	0.0000;0.0000	7.165e-21;7.165e-21	1.000e+00;1.000e+00	0.9995;0.0005	0.9995;0.0005	s|1e1.1o1|2e1.1o1	2	2	0;1	chr7	+	157182328-157183878;157182425-157183878	157182108-157182425;157183878-157184029		http://genome.ucsc.edu/cgi-bin/hgTracks?db=hg38&position=chr7%3A157184029-157182108
UBE3C	ENSG00000009335.18	ENSG00000009335.18:s:157186834-157187021	0.0000;-0.0000	7.165e-21;7.165e-21	1.000e+00;1.000e+00	0.0006;0.9994	0.0026;0.9974	s|1e1.1o1|1e2.1o1	2	3	0;0	chr7	+	157187021-157188949;157187021-157201721	157186834-157187021;157188949-157189296;157201721-157201807		http://genome.ucsc.edu/cgi-bin/hgTracks?db=hg38&position=chr7%3A157201807-157186834
UBE3C	ENSG00000009335.18	ENSG00000009335.18:s:157201721-157201807	0.0000;-0.0000	7.165e-21;7.183e-21	1.000e+00;1.000e+00	0.0006;0.9994	0.0089;0.9911	s|1e1.1o1|1e2.1o1	2	3	1;0	chr7	+	157201807-157203755;157201807-157207398	157201721-157201807;157203755-na;157207398-157207555		http://genome.ucsc.edu/cgi-bin/hgTracks?db=hg38&position=chr7%3A157207555-157201721
UBE3C	ENSG00000009335.18	ENSG00000009335.18:s:157207703-157207935	0.0000;-0.0000	7.165e-21;7.165e-21	1.000e+00;1.000e+00	0.0005;0.9995	0.0069;0.9931	s|1e1.1o1|1e2.1o1	2	3	1;0	chr7	+	157207935-157208718;157207935-157216867	157207703-157207935;157208718-na;157216867-157217245		http://genome.ucsc.edu/cgi-bin/hgTracks?db=hg38&position=chr7%3A157217245-157207703
UBE3C	ENSG00000009335.18	ENSG00000009335.18:s:157216867-157217245	0.0191;-0.0218;0.0000	1.300e-05;1.141e-05;7.165e-21	6.168e-01;6.066e-01;1.000e+00	0.9446;0.0551;0.0004	0.9610;0.0320;0.0070	s|1e1.1o1|1e2.1o1|1e3.1o1	3	4	0;1;1	chr7	+	157216971-157220689;157216971-157223254;157216971-157225407	157216867-157217245;157220668-157220806;157223254-157223351;157225407-157225539		http://genome.ucsc.edu/cgi-bin/hgTracks?db=hg38&position=chr7%3A157225539-157216867
UBE3C	ENSG00000009335.18	ENSG00000009335.18:s:157223254-157223351	-0.0003;0.0003	2.462e-14;7.276e-21	9.876e-01;9.876e-01	0.9895;0.0105	0.9665;0.0335	s|1e1.1o1|1e2.1o1	2	3	0;1	chr7	+	157223351-157225407;157223351-157231080	157223254-157223351;157225407-157225539;157231080-157231815		http://genome.ucsc.edu/cgi-bin/hgTracks?db=hg38&position=chr7%3A157231815-157223254
UBE3C	ENSG00000009335.18	ENSG00000009335.18:s:157231080-157231815	-0.0000;0.0000	7.165e-21;7.165e-21	1.000e+00;1.000e+00	0.0150;0.9850	0.0055;0.9945	s|1e1.1o1|1e2.1o1	2	3	1;0	chr7	+	157231327-157232404;157231327-157248368	157231080-157231815;157232404-na;157248368-157248624		http://genome.ucsc.edu/cgi-bin/hgTracks?db=hg38&position=chr7%3A157248624-157231080
UBE3C	ENSG00000009335.18	ENSG00000009335.18:s:157248368-157248624	0.0008;-0.0008	7.442e-21;8.301e-12	9.698e-01;9.698e-01	0.0211;0.9789	0.0335;0.9665	s|1e1.1o1|1e2.1o1	2	3	1;0	chr7	+	157248580-157253667;157248580-157253954	157248368-157248624;157253667-157253819;157253954-157254142		http://genome.ucsc.edu/cgi-bin/hgTracks?db=hg38&position=chr7%3A157254142-157248368
UBE3C	ENSG00000009335.18	ENSG00000009335.18:s:157253954-157254142	-0.0002;0.0002	6.901e-14;7.218e-21	9.940e-01;9.940e-01	0.9818;0.0182	0.9734;0.0266	s|1e1.1o1|1e2.1o1	2	3	0;1	chr7	+	157254142-157254244;157254142-157256914	157253954-157254142;157254244-157254310;157256687-157257044		http://genome.ucsc.edu/cgi-bin/hgTracks?db=hg38&position=chr7%3A157257044-157253954
UBE3C	ENSG00000009335.18	ENSG00000009335.18:s:157254244-157254310	0.0000;0.0000;0.0000	7.165e-21;7.459e-21;7.165e-21	1.000e+00;1.000e+00;1.000e+00	0.0050;0.9929;0.0019	0.0004;0.9908;0.0088	s|1e1.1o1|1e2.1o1|1e3.1o1	3	4	1;0;1	chr7	+	157254310-157254418;157254310-157256914;157254310-157267585	157254244-157254310;157254418-na;157256687-157257044;157267585-157269370		http://genome.ucsc.edu/cgi-bin/hgTracks?db=hg38&position=chr7%3A157269370-157254244
UBE3C	ENSG00000009335.18	ENSG00000009335.18:t:157163810-157163863	0.0000;-0.0000	4.490e-14;7.179e-21	9.985e-01;9.985e-01	0.9767;0.0233	0.9753;0.0247	t|1e1.1o1|1e2.1o1	2	3	0;1	chr7	+	157139338-157163810;157140018-157163810	157139195-157139338;157139756-157140018;157163810-157163863		http://genome.ucsc.edu/cgi-bin/hgTracks?db=hg38&position=chr7%3A157163863-157139195
UBE3C	ENSG00000009335.18	ENSG00000009335.18:t:157169048-157169122	0.0000;0.0000;0.0000;-0.0000	7.165e-21;2.526e-12;7.165e-21;7.166e-21	1.000e+00;9.980e-01;1.000e+00;9.999e-01	0.0040;0.9783;0.0019;0.0158	0.0018;0.9810;0.0091;0.0077	t|1e1.1o1|1e2.1o1|1e3.1o1|2e2.1o1	4	4	1;0;0;1	chr7	+	157139338-157169048;157163863-157169048;157164530-157169048;157163863-157169052	157139195-157139338;157163810-157163863;157164419-157164530;157169048-157169122		http://genome.ucsc.edu/cgi-bin/hgTracks?db=hg38&position=chr7%3A157169122-157139195
UBE3C	ENSG00000009335.18	ENSG00000009335.18:t:157170304-157170450	0.0000;0.0930;-0.0954	7.165e-21;4.598e-01;4.815e-01	1.000e+00;4.501e-02;3.875e-02	0.0018;0.0343;0.9640	0.0050;0.1194;0.8771	t|1e1.1o1|1e2.1o1|1e3.1o1	3	4	0;1;0	chr7	+	157139338-157170304;157163863-157170304;157169122-157170304	157139195-157139338;157163810-157163863;157169048-157169122;157170304-157170450		http://genome.ucsc.edu/cgi-bin/hgTracks?db=hg38&position=chr7%3A157170450-157139195
UBE3C	ENSG00000009335.18	ENSG00000009335.18:t:157174919-157175034	0.0002;-0.0002	1.749e-10;1.304e-10	9.910e-01;9.910e-01	0.0088;0.9912	0.0266;0.9734	t|1e1.1o1|1e2.1o1	2	3	1;0	chr7	+	157163863-157174919;157170450-157174919	157163810-157163863;157170304-157170450;157174919-157175034		http://genome.ucsc.edu/cgi-bin/hgTracks?db=hg38&position=chr7%3A157175034-157163810
UBE3C	ENSG00000009335.18	ENSG00000009335.18:t:157201721-157201807	0.0000;0.0000	7.165e-21;7.165e-21	1.000e+00;1.000e+00	0.9994;0.0006	0.9995;0.0005	t|1e1.1o1|1e2.1o1	2	3	0;1	chr7	+	157187021-157201721;157189243-157201721	157186834-157187021;157188949-157189296;157201721-157201807		http://genome.ucsc.edu/cgi-bin/hgTracks?db=hg38&position=chr7%3A157201807-157186834
UBE3C	ENSG00000009335.18	ENSG00000009335.18:t:157207398-157207555	-0.0000;0.0000	1.224e-14;7.168e-21	9.996e-01;9.996e-01	0.9970;0.0030	0.9809;0.0191	t|1e1.1o1|1e2.1o1	2	3	0;1	chr7	+	157201807-157207398;157205623-157207398	na-157205623;157201721-157201807;157207398-157207555		http://genome.ucsc.edu/cgi-bin/hgTracks?db=hg38&position=chr7%3A157207555-157201721
UBE3C	ENSG00000009335.18	ENSG00000009335.18:t:157223254-157223351	-0.0150;0.0249;0.0000	4.175e-07;3.196e-05;7.165e-21	6.698e-01;5.819e-01;1.000e+00	0.0522;0.9410;0.0070	0.0341;0.9620;0.0046	t|1e1.1o1|1e2.1o2|1e2.2o2	3	3	1;0;1	chr7	+	157216971-157223254;157220776-157223254;157220806-157223254	157216867-157217245;157220668-157220806;157223254-157223351		http://genome.ucsc.edu/cgi-bin/hgTracks?db=hg38&position=chr7%3A157223351-157216867
UBE3C	ENSG00000009335.18	ENSG00000009335.18:t:157225407-157225539	0.0000;-0.0000	7.165e-21;7.165e-21	1.000e+00;1.000e+00	0.0005;0.9995	0.0070;0.9930	t|1e1.1o1|1e2.1o1	2	3	1;0	chr7	+	157216971-157225407;157223351-157225407	157216867-157217245;157223254-157223351;157225407-157225539		http://genome.ucsc.edu/cgi-bin/hgTracks?db=hg38&position=chr7%3A157225539-157216867
UBE3C	ENSG00000009335.18	ENSG00000009335.18:t:157231080-157231815	0.0002;-0.0002	7.246e-21;3.891e-14	9.909e-01;9.909e-01	0.0108;0.9892	0.0323;0.9677	t|1e1.1o1|1e2.1o1	2	3	1;0	chr7	+	157223351-157231080;157225539-157231080	157223254-157223351;157225407-157225539;157231080-157231815		http://genome.ucsc.edu/cgi-bin/hgTracks?db=hg38&position=chr7%3A157231815-157223254
UBE3C	ENSG00000009335.18	ENSG00000009335.18:t:157253954-157254142	-0.0358;0.0358	4.789e-04;4.788e-04	5.262e-01;5.262e-01	0.9787;0.0213	0.9391;0.0609	t|1e1.1o1|1e2.1o1	2	3	0;1	chr7	+	157248580-157253954;157253819-157253954	157248368-157248624;157253667-157253819;157253954-157254142		http://genome.ucsc.edu/cgi-bin/hgTracks?db=hg38&position=chr7%3A157254142-157248368
UBE3C	ENSG00000009335.18	ENSG00000009335.18:t:157256687-157257044	0.0011;-0.0132;0.0000	3.141e-09;7.363e-05;7.165e-21	9.574e-01;6.949e-01;1.000e+00	0.0215;0.9712;0.0064	0.0319;0.9509;0.0156	t|1e1.1o1|1e2.1o1|1e3.1o1	3	4	1;0;1	chr7	+	157254142-157256914;157254310-157256914;157256420-157256914	na-157256420;157253954-157254142;157254244-157254310;157256687-157257044		http://genome.ucsc.edu/cgi-bin/hgTracks?db=hg38&position=chr7%3A157257044-157253954
UBE3C	ENSG00000009335.18	ENSG00000009335.18:t:157267585-157269370	0.0000;-0.0000	7.165e-21;7.165e-21	1.000e+00;1.000e+00	0.0015;0.9985	0.0074;0.9926	t|1e1.1o1|1e2.1o1	2	3	1;0	chr7	+	157254310-157267585;157257044-157267585	157254244-157254310;157256687-157257044;157267585-157269370		http://genome.ucsc.edu/cgi-bin/hgTracks?db=hg38&position=chr7%3A157269370-157254244
BAZ1B	ENSG00000009954.11	ENSG00000009954.11:s:73459536-73459718	0.0000;-0.0001;0.0000	7.165e-21;7.074e-19;7.167e-21	1.000e+00;9.944e-01;9.998e-01	0.0078;0.9786;0.0136	0.0043;0.9688;0.0270	s|1e1.1o1|1e2.1o1|1e3.1o1	3	4	1;0;1	chr7	-	73451428-73459536;73450994-73459536;73449689-73459536	73449542-73449689;73450847-73450994;73451347-73451428;73459536-73459718		http://genome.ucsc.edu/cgi-bin/hgTracks?db=hg38&position=chr7%3A73459718-73449542
BAZ1B	ENSG00000009954.11	ENSG00000009954.11:s:73462464-73463099	-0.0000;0.0000;0.0000;0.0000	7.165e-21;7.165e-21;7.165e-21;7.165e-21	1.000e+00;1.000e+00;1.000e+00;1.000e+00	0.0164;0.9766;0.0020;0.0040	0.0046;0.9853;0.0093;0.0002	s|1e1.1o1|1e2.1o1|1e3.1o1|2e2.1o1	4	4	1;0;1;1	chr7	-	73460766-73462922;73459718-73462922;73450994-73462922;73459718-73462791	73450847-73450994;73459536-73459718;73460685-73460766;73462464-73463099		http://genome.ucsc.edu/cgi-bin/hgTracks?db=hg38&position=chr7%3A73463099-73450847
BAZ1B	ENSG00000009954.11	ENSG00000009954.11:s:73465439-73465565	-0.0000;-0.0008;0.0000;0.0000	7.175e-21;3.699e-12;7.165e-21;7.165e-21	9.989e-01;9.105e-01;1.000e+00;1.000e+00	0.0280;0.9633;0.0016;0.0072	0.0197;0.9607;0.0066;0.0127	s|1e1.1o1|1e2.1o2|1e2.2o2|1e3.1o1	4	4	1;0;1;1	chr7	-	73464196-73465439;73463099-73465439;73463000-73465439;73459718-73465439	73459536-73459718;73462464-73463099;73464120-73464196;73465439-73465565		http://genome.ucsc.edu/cgi-bin/hgTracks?db=hg38&position=chr7%3A73465565-73459536
BAZ1B	ENSG00000009954.11	ENSG00000009954.11:s:73466291-73466401	0.0000;-0.0000;0.0000	7.165e-21;7.165e-21;7.165e-21	1.000e+00;1.000e+00;1.000e+00	0.0046;0.9881;0.0073	0.0084;0.9840;0.0075	s|1e1.1o2|1e1.2o2|2e1.2o2	3	2	1;0;1	chr7	-	73465565-73466296;73465537-73466296;73465537-73466291	73465439-73465565;73466291-73466401		http://genome.ucsc.edu/cgi-bin/hgTracks?db=hg38&position=chr7%3A73466401-73465439
BAZ1B	ENSG00000009954.11	ENSG00000009954.11:s:73470345-73470483	0.0000;-0.0000;0.0000	7.165e-21;7.165e-21;7.165e-21	1.000e+00;1.000e+00;1.000e+00	0.0002;0.9938;0.0060	0.0002;0.9844;0.0153	s|1e1.1o2|1e1.2o2|1e2.1o1	3	3	1;0;1	chr7	-	73469786-73470345;73469650-73470345;73466401-73470345	73466291-73466401;73469517-73469786;73470345-73470483		http://genome.ucsc.edu/cgi-bin/hgTracks?db=hg38&position=chr7%3A73470483-73466291
BAZ1B	ENSG00000009954.11	ENSG00000009954.11:s:73476800-73478569	0.0000;-0.0000;0.0000	7.165e-21;7.165e-21;7.165e-21	1.000e+00;1.000e+00;1.000e+00	0.0027;0.9971;0.0002	0.0145;0.9853;0.0002	s|1e1.1o1|1e2.1o1|2e2.1o1	3	3	1;0;1	chr7	-	73475920-73476868;73470483-73476868;73470483-73476800	na-73475920;73470345-73470483;73476800-73478569		http://genome.ucsc.edu/cgi-bin/hgTracks?db=hg38&position=chr7%3A73478569-73470345
BAZ1B	ENSG00000009954.11	ENSG00000009954.11:s:73489194-73489391	0.0000;-0.0000;-0.0000	7.165e-21;4.159e-20;7.165e-21	1.000e+00;9.999e-01;1.000e+00	0.0039;0.9806;0.0146	0.0099;0.9752;0.0160	s|1e1.1o1|1e2.1o1|1e3.1o1	3	4	1;0;1	chr7	-	73482962-73489194;73478569-73489194;73470483-73489194	73470345-73470483;73476800-73478569;73482838-73482962;73489194-73489391		http://genome.ucsc.edu/cgi-bin/hgTracks?db=hg38&position=chr7%3A73489391-73470345
BAZ1B	ENSG00000009954.11	ENSG00000009954.11:s:73498497-73498698	0.0000;0.0000;-0.0000	7.165e-21;7.165e-21;7.165e-21	1.000e+00;1.000e+00;1.000e+00	0.0042;0.0063;0.9896	0.0110;0.0096;0.9803	s|1e1.1o2|1e1.2o2|1e2.1o1	3	3	1;1;0	chr7	-	73496973-73498497;73496951-73498497;73492921-73498497	73492800-73492921;73496875-73496973;73498497-73498698		http://genome.ucsc.edu/cgi-bin/hgTracks?db=hg38&position=chr7%3A73498698-73492800
BAZ1B	ENSG00000009954.11	ENSG00000009954.11:s:73508327-73508471	-0.0000;0.0000	7.165e-21;7.165e-21	1.000e+00;1.000e+00	0.0118;0.9882	0.0133;0.9867	s|1e1.1o1|1e2.1o1	2	3	1;0	chr7	-	73507543-73508327;73498698-73508327	73498497-73498698;73507424-73507543;73508327-73508471		http://genome.ucsc.edu/cgi-bin/hgTracks?db=hg38&position=chr7%3A73508471-73498497
BAZ1B	ENSG00000009954.11	ENSG00000009954.11:s:73510736-73510852	-0.0013;0.0026;0.0000	7.702e-21;4.548e-10;7.165e-21	9.474e-01;8.746e-01;1.000e+00	0.0368;0.9601;0.0041	0.0298;0.9655;0.0045	s|1e1.1o1|1e2.1o2|1e2.2o2	3	3	1;0;1	chr7	-	73509294-73510736;73508471-73510736;73508464-73510736	na-73509294;73508327-73508471;73510736-73510852		http://genome.ucsc.edu/cgi-bin/hgTracks?db=hg38&position=chr7%3A73510852-73508327
BAZ1B	ENSG00000009954.11	ENSG00000009954.11:t:73449542-73449689	0.0000;-0.0000	7.169e-21;7.970e-21	9.996e-01;9.996e-01	0.0141;0.9859	0.0287;0.9713	t|1e1.1o1|1e2.1o1	2	3	1;0	chr7	-	73449689-73459536;73449689-73450847	73449542-73449689;73450847-73450994;73459536-73459718		http://genome.ucsc.edu/cgi-bin/hgTracks?db=hg38&position=chr7%3A73459718-73449542
BAZ1B	ENSG00000009954.11	ENSG00000009954.11:t:73450847-73450994	0.0000;-0.0000;0.0000	7.165e-21;7.165e-21;7.165e-21	1.000e+00;1.000e+00;1.000e+00	0.0020;0.9949;0.0031	0.0088;0.9857;0.0050	t|1e1.1o2|1e2.1o1|1e3.1o1	3	4	1;0;1	chr7	-	73450994-73462922;73450994-73459536;73450994-73451347	73450847-73450994;73451347-73451428;73459536-73459718;73462464-73463099		http://genome.ucsc.edu/cgi-bin/hgTracks?db=hg38&position=chr7%3A73463099-73450847
BAZ1B	ENSG00000009954.11	ENSG00000009954.11:t:73459536-73459718	0.0000;-0.0000;0.0000;0.0000;0.0000	7.165e-21;7.168e-21;7.165e-21;7.165e-21;7.165e-21	1.000e+00;9.998e-01;1.000e+00;1.000e+00;1.000e+00	0.0060;0.9755;0.0040;0.0127;0.0030	0.0113;0.9714;0.0001;0.0115;0.0054	t|1e1.1o1|1e2.1o2|1e2.2o2|1e3.1o1|1e4.1o1	5	5	1;0;1;1;1	chr7	-	73459718-73465439;73459718-73462922;73459718-73462791;73459718-73460685;73459718-73459852	73459536-73459718;73459852-na;73460685-73460766;73462464-73463099;73465439-73465565		http://genome.ucsc.edu/cgi-bin/hgTracks?db=hg38&position=chr7%3A73465565-73459536
BAZ1B	ENSG00000009954.11	ENSG00000009954.11:t:73462464-73463099	0.0223;-0.0187;0.0000;0.0000	1.395e-08;9.762e-10;7.165e-21;7.165e-21	6.039e-01;6.364e-01;1.000e+00;1.000e+00	0.9460;0.0521;0.0002;0.0016	0.9682;0.0245;0.0002;0.0067	t|1e1.1o1|1e2.1o1|1e3.1o1|2e1.1o1	4	4	0;1;1;1	chr7	-	73463099-73465439;73463099-73464120;73463099-73463199;73463000-73465439	73462464-73463099;73463199-na;73464120-73464196;73465439-73465565		http://genome.ucsc.edu/cgi-bin/hgTracks?db=hg38&position=chr7%3A73465565-73462464
BAZ1B	ENSG00000009954.11	ENSG00000009954.11:t:73466291-73466401	0.0000;-0.0000	7.165e-21;7.165e-21	1.000e+00;1.000e+00	0.0061;0.9939	0.0146;0.9854	t|1e1.1o1|1e2.1o1	2	3	1;0	chr7	-	73466401-73470345;73466401-73469517	73466291-73466401;73469517-73469786;73470345-73470483		http://genome.ucsc.edu/cgi-bin/hgTracks?db=hg38&position=chr7%3A73470483-73466291
BAZ1B	ENSG00000009954.11	ENSG00000009954.11:t:73470345-73470483	0.0000;0.0000;0.0000	7.165e-21;7.165e-21;7.165e-21	1.000e+00;1.000e+00;1.000e+00	0.0087;0.9911;0.0002	0.0103;0.9895;0.0002	t|1e1.1o1|1e2.1o2|1e2.2o2	3	3	1;0;1	chr7	-	73470483-73489194;73470483-73476868;73470483-73476800	73470345-73470483;73476800-73478569;73489194-73489391		http://genome.ucsc.edu/cgi-bin/hgTracks?db=hg38&position=chr7%3A73489391-73470345
BAZ1B	ENSG00000009954.11	ENSG00000009954.11:t:73476800-73478569	0.0000;0.0000	7.165e-21;7.165e-21	1.000e+00;1.000e+00	0.9901;0.0099	0.9961;0.0039	t|1e1.1o1|1e2.1o1	2	3	0;1	chr7	-	73478569-73489194;73478569-73482838	73476800-73478569;73482838-73482962;73489194-73489391		http://genome.ucsc.edu/cgi-bin/hgTracks?db=hg38&position=chr7%3A73489391-73476800
BAZ1B	ENSG00000009954.11	ENSG00000009954.11:t:73492800-73492921	-0.0000;0.0000	7.165e-21;7.165e-21	1.000e+00;1.000e+00	0.9839;0.0161	0.9825;0.0175	t|1e1.1o1|1e2.1o1	2	3	0;1	chr7	-	73492921-73498497;73492921-73496875	73492800-73492921;73496875-73496973;73498497-73498698		http://genome.ucsc.edu/cgi-bin/hgTracks?db=hg38&position=chr7%3A73498698-73492800
BAZ1B	ENSG00000009954.11	ENSG00000009954.11:t:73498497-73498698	0.0000;0.0000	7.165e-21;7.165e-21	1.000e+00;1.000e+00	0.9928;0.0072	0.9931;0.0069	t|1e1.1o1|1e2.1o1	2	3	0;1	chr7	-	73498698-73508327;73498698-73507424	73498497-73498698;73507424-73507543;73508327-73508471		http://genome.ucsc.edu/cgi-bin/hgTracks?db=hg38&position=chr7%3A73508471-73498497
BAZ1B	ENSG00000009954.11	ENSG00000009954.11:t:73510736-73510852	-0.0002;0.0000;0.0001	1.417e-14;7.165e-21;7.201e-21	9.904e-01;1.000e+00;9.959e-01	0.9769;0.0013;0.0223	0.9676;0.0017;0.0307	t|1e1.1o1|1e2.1o1|1e3.1o1	3	4	0;1;1	chr7	-	73510852-73521827;73510852-73520444;73510852-73517233	73510736-73510852;73517233-73517330;73520444-na;73521827-73522293		http://genome.ucsc.edu/cgi-bin/hgTracks?db=hg38&position=chr7%3A73522293-73510736
DYRK4	ENSG00000010219.13	ENSG00000010219.13:s:4590757-4591818	-0.0006;0.0006	9.026e-04;9.026e-04	9.474e-01;9.474e-01	0.0137;0.9863	0.0097;0.9903	s|1e1.1o1|1e2.1o1	2	3	0;0	chr12	+	4591298-4592518;4591298-4593002	4590757-4591818;4592518-4592705;4593002-4593165		http://genome.ucsc.edu/cgi-bin/hgTracks?db=hg38&position=chr12%3A4593165-4590757
DYRK4	ENSG00000010219.13	ENSG00000010219.13:s:4604897-4605086	0.0901;-0.0000;-0.0897	4.409e-01;7.165e-21;4.385e-01	9.249e-02;1.000e+00;9.335e-02	0.4227;0.0016;0.5756	0.5352;0.0012;0.4636	s|1e1.1o1|1e2.1o1|1e3.1o1	3	4	0;1;0	chr12	+	4605086-4607327;4605086-4609463;4605086-4610155	4604897-4605086;4607327-4607389;4609463-4609548;4609939-4610523		http://genome.ucsc.edu/cgi-bin/hgTracks?db=hg38&position=chr12%3A4610523-4604897
DYRK4	ENSG00000010219.13	ENSG00000010219.13:s:4607327-4607389	0.0490;-0.0490	1.935e-01;1.935e-01	2.349e-01;2.349e-01	0.0469;0.9531	0.1117;0.8883	s|1e1.1o1|1e2.1o1	2	3	1;0	chr12	+	4607387-4609463;4607387-4610155	4607327-4607389;4609463-4609548;4609939-4610523		http://genome.ucsc.edu/cgi-bin/hgTracks?db=hg38&position=chr12%3A4610523-4607327
DYRK4	ENSG00000010219.13	ENSG00000010219.13:s:4609939-4610523	-0.0132;0.0005;0.0051	2.100e-03;1.239e-07;2.183e-03	6.575e-01;9.796e-01;7.484e-01	0.0559;0.0149;0.9317	0.0372;0.0264;0.9379	s|1e1.1o1|2e1.1o1|3e1.1o1	3	2	1;1;0	chr12	+	4610275-4612543;4610282-4612543;4610284-4612543	4609939-4610523;4612517-4612883		http://genome.ucsc.edu/cgi-bin/hgTracks?db=hg38&position=chr12%3A4612883-4609939
DYRK4	ENSG00000010219.13	ENSG00000010219.13:s:4612517-4612883	0.0835;-0.0835	4.081e-01;4.081e-01	1.035e-01;1.035e-01	0.6052;0.3948	0.7158;0.2842	s|1e1.1o2|1e1.2o2	2	2	0;0	chr12	+	4612718-4613512;4612718-4613515	4612517-4612883;4613512-4615302		http://genome.ucsc.edu/cgi-bin/hgTracks?db=hg38&position=chr12%3A4615302-4612517
DYRK4	ENSG00000010219.13	ENSG00000010219.13:t:4609939-4610523	-0.0823;0.0092;0.0697	3.973e-01;4.668e-02;2.144e-01	1.090e-01;4.943e-01;2.108e-01	0.5257;0.4601;0.0099	0.4240;0.4744;0.1034	t|1e1.1o1|1e2.1o1|1e3.1o1	3	4	0;0;1	chr12	+	4605086-4610155;4607387-4610155;4609548-4610155	4604897-4605086;4607327-4607389;4609463-4609548;4609939-4610523		http://genome.ucsc.edu/cgi-bin/hgTracks?db=hg38&position=chr12%3A4610523-4604897
CD9	ENSG00000010278.14	ENSG00000010278.14:s:6200316-6200565	0.0000;0.0000;0.0000	7.165e-21;7.165e-21;7.165e-21	1.000e+00;1.000e+00;1.000e+00	0.0030;0.0001;0.9970	0.0027;0.0001;0.9972	s|1e1.1o1|1e2.1o1|1e3.1o1	3	4	1;0;0	chr12	+	6200565-6200893;6200565-6205959;6200565-6225426	6200316-6200565;6200759-6200973;6205959-6206084;6225426-6225736		http://genome.ucsc.edu/cgi-bin/hgTracks?db=hg38&position=chr12%3A6225736-6200316
CD9	ENSG00000010278.14	ENSG00000010278.14:s:6232632-6232729	0.0000;0.0000	7.165e-21;7.165e-21	1.000e+00;1.000e+00	0.0021;0.9979	0.0052;0.9948	s|1e1.1o1|1e2.1o1	2	3	0;0	chr12	+	6232729-6232937;6232729-6233412	6232632-6232729;6232937-6233262;6233412-6233486		http://genome.ucsc.edu/cgi-bin/hgTracks?db=hg38&position=chr12%3A6233486-6232632
CD9	ENSG00000010278.14	ENSG00000010278.14:s:6235229-6235327	0.0000;0.0000	7.165e-21;7.165e-21	1.000e+00;1.000e+00	0.0001;0.9999	0.0003;0.9997	s|1e1.1o2|1e1.2o2	2	2	0;0	chr12	+	6235327-6235475;6235327-6235476	6235229-6235327;6235475-6235565		http://genome.ucsc.edu/cgi-bin/hgTracks?db=hg38&position=chr12%3A6235565-6235229
CD9	ENSG00000010278.14	ENSG00000010278.14:s:6236192-6236275	0.0000;0.0000	7.165e-21;7.165e-21	1.000e+00;1.000e+00	0.0001;0.9999	0.0001;0.9999	s|1e1.1o1|1e2.1o1	2	3	0;0	chr12	+	6236275-6236419;6236275-6237763	6236192-6236275;6236419-6236738;6237763-6238271		http://genome.ucsc.edu/cgi-bin/hgTracks?db=hg38&position=chr12%3A6238271-6236192
CD9	ENSG00000010278.14	ENSG00000010278.14:t:6225426-6225736	0.0000;0.0000;0.0000;0.0000;0.0000;0.0000	7.165e-21;7.165e-21;7.165e-21;7.165e-21;7.165e-21;7.165e-21	1.000e+00;1.000e+00;1.000e+00;1.000e+00;1.000e+00;1.000e+00	0.0016;0.9947;0.0022;0.0002;0.0014;0.0000	0.0003;0.9974;0.0019;0.0000;0.0003;0.0000	t|1e1.1o1|1e2.1o1|1e3.1o1|1e4.1o1|1e5.1o1|1e6.1o1	6	7	0;0;0;0;1;0	chr12	+	6200072-6225426;6200565-6225426;6200973-6225426;6206084-6225426;6224369-6225426;6225213-6225426	na-6224369;6199715-6200072;6200316-6200565;6200759-6200973;6205959-6206084;6224986-6225213;6225426-6225736		http://genome.ucsc.edu/cgi-bin/hgTracks?db=hg38&position=chr12%3A6225736-6199715
CD9	ENSG00000010278.14	ENSG00000010278.14:t:6232632-6232729	0.0000;0.0000;0.0000;0.0000;0.0000	7.165e-21;7.165e-21;7.165e-21;7.165e-21;7.165e-21	1.000e+00;1.000e+00;1.000e+00;1.000e+00;1.000e+00	0.9973;0.0023;0.0001;0.0003;0.0001	0.9991;0.0007;0.0001;0.0001;0.0001	t|1e1.1o1|1e2.1o1|1e3.1o1|1e4.1o1|1e5.1o1	5	6	0;0;1;1;0	chr12	+	6225534-6232632;6226360-6232632;6231117-6232632;6231207-6232632;6232394-6232632	na-6231117;na-6231207;6225426-6225736;6226328-6226360;6232186-6232394;6232632-6232729		http://genome.ucsc.edu/cgi-bin/hgTracks?db=hg38&position=chr12%3A6232729-6225426
CD9	ENSG00000010278.14	ENSG00000010278.14:t:6233412-6233486	0.0000;0.0000	7.165e-21;7.165e-21	1.000e+00;1.000e+00	0.9992;0.0008	0.9943;0.0057	t|1e1.1o1|1e2.1o1	2	3	0;0	chr12	+	6232729-6233412;6233005-6233412	6232632-6232729;6232937-6233262;6233412-6233486		http://genome.ucsc.edu/cgi-bin/hgTracks?db=hg38&position=chr12%3A6233486-6232632
IFFO1	ENSG00000010295.19	ENSG00000010295.19:s:6541512-6541853	0.0034;-0.0034	1.057e-03;1.057e-03	8.256e-01;8.256e-01	0.9316;0.0684	0.9362;0.0638	s|1e1.1o2|1e1.2o2	2	2	0;1	chr12	-	6540588-6541512;6540584-6541512	6538961-6540588;6541512-6541853		http://genome.ucsc.edu/cgi-bin/hgTracks?db=hg38&position=chr12%3A6541853-6538961
IFFO1	ENSG00000010295.19	ENSG00000010295.19:s:6548065-6548160	0.0290;-0.0290	6.719e-02;6.719e-02	4.223e-01;4.223e-01	0.1082;0.8918	0.1499;0.8501	s|1e1.1o2|1e1.2o2	2	2	1;0	chr12	-	6541853-6548065;6541642-6548065	6541512-6541853;6548065-6548160		http://genome.ucsc.edu/cgi-bin/hgTracks?db=hg38&position=chr12%3A6548160-6541512
IFFO1	ENSG00000010295.19	ENSG00000010295.19:s:6548425-6548545	0.0206;-0.0206	5.431e-02;5.431e-02	4.684e-01;4.684e-01	0.7675;0.2325	0.8049;0.1951	s|1e1.1o2|1e1.2o2	2	2	0;0	chr12	-	6548160-6548425;6548157-6548425	6548065-6548160;6548425-6548545		http://genome.ucsc.edu/cgi-bin/hgTracks?db=hg38&position=chr12%3A6548545-6548065
IFFO1	ENSG00000010295.19	ENSG00000010295.19:s:6549756-6550467	0.0390;-0.0003;-0.0371	1.290e-01;3.287e-04;1.018e-01	3.081e-01;8.616e-01;3.478e-01	0.5631;0.0664;0.3632	0.6270;0.0655;0.3071	s|1e1.1o2|1e1.2o2|1e2.2o2	3	3	0;1;0	chr12	-	6549484-6549756;6549481-6549756;6548825-6549756	6548668-6549265;6549476-6549484;6549756-6550467		http://genome.ucsc.edu/cgi-bin/hgTracks?db=hg38&position=chr12%3A6550467-6548668
IFFO1	ENSG00000010295.19	ENSG00000010295.19:s:6555257-6556083	0.0000;0.0088;-0.0860;0.0004;0.0543	7.165e-21;1.371e-02;4.190e-01;9.263e-08;1.171e-01	1.000e+00;6.218e-01;1.031e-01;9.843e-01;3.099e-01	0.0005;0.1846;0.7851;0.0100;0.0186	0.0032;0.2092;0.6785;0.0218;0.0866	s|2e2.1o1|3e1.1o1|3e2.1o1|3e3.1o1|3e4.1o1	5	5	1;0;0;1;1	chr12	-	6551001-6555696;6551503-6555257;6551001-6555257;6550790-6555257;6549896-6555257	6549756-6550467;6550695-6550790;6550941-6551001;6551398-6551503;6555257-6556083		http://genome.ucsc.edu/cgi-bin/hgTracks?db=hg38&position=chr12%3A6556083-6549756
IFFO1	ENSG00000010295.19	ENSG00000010295.19:t:6548668-6549265	0.0215;-0.0611;0.0338	8.235e-03;2.762e-01;1.231e-01	5.789e-01;1.732e-01;3.223e-01	0.0345;0.5632;0.3957	0.0675;0.4744;0.4611	t|1e2.1o1|2e1.1o1|2e2.1o1	3	3	0;0;0	chr12	-	6548849-6549476;6548825-6549756;6548825-6549476	6548668-6549265;6549476-6549484;6549756-6550467		http://genome.ucsc.edu/cgi-bin/hgTracks?db=hg38&position=chr12%3A6550467-6548668
IFFO1	ENSG00000010295.19	ENSG00000010295.19:t:6549756-6550467	0.0174;-0.0174	2.579e-04;2.579e-04	6.484e-01;6.484e-01	0.0125;0.9875	0.0520;0.9480	t|1e1.3o3|1e2.1o1	2	3	1;0	chr12	-	6549896-6555257;6549896-6550695	6549756-6550467;6550695-6550790;6555257-6556083		http://genome.ucsc.edu/cgi-bin/hgTracks?db=hg38&position=chr12%3A6556083-6549756
IFFO1	ENSG00000010295.19	ENSG00000010295.19:t:6550695-6550790	0.0000;-0.0000	7.168e-21;4.492e-13	9.997e-01;9.997e-01	0.0074;0.9926	0.0155;0.9845	t|1e1.3o3|1e2.1o1	2	3	1;0	chr12	-	6550790-6555257;6550790-6550941	6550695-6550790;6550941-6551001;6555257-6556083		http://genome.ucsc.edu/cgi-bin/hgTracks?db=hg38&position=chr12%3A6556083-6550695
IFFO1	ENSG00000010295.19	ENSG00000010295.19:t:6550941-6551001	0.0000;-0.0672;0.0644	7.165e-21;2.941e-01;2.763e-01	1.000e+00;1.621e-01;1.733e-01	0.0007;0.7272;0.2721	0.0035;0.6421;0.3544	t|1e1.2o3|1e1.3o3|1e2.1o1	3	3	1;0;0	chr12	-	6551001-6555696;6551001-6555257;6551001-6551398	6550941-6551001;6551398-6551503;6555257-6556083		http://genome.ucsc.edu/cgi-bin/hgTracks?db=hg38&position=chr12%3A6556083-6550941
IFFO1	ENSG00000010295.19	ENSG00000010295.19:t:6551398-6551503	-0.0000;0.0000	1.253e-05;1.253e-05	9.941e-01;9.941e-01	0.9937;0.0063	0.9937;0.0063	t|1e1.3o3|1e2.1o1	2	3	0;0	chr12	-	6551503-6555257;6551503-6551595	6551398-6551503;6551595-6551900;6555257-6556083		http://genome.ucsc.edu/cgi-bin/hgTracks?db=hg38&position=chr12%3A6556083-6551398
SCMH1	ENSG00000010803.16	ENSG00000010803.16:s:41033983-41034119	0.0000;-0.0281;0.0168	7.166e-21;5.439e-03;1.025e-02	9.999e-01;5.501e-01;6.204e-01	0.0117;0.0726;0.9152	0.0135;0.0392;0.9466	s|1e1.1o1|1e2.1o2|1e2.2o2	3	3	1;1;0	chr1	-	41031119-41033983;41028745-41033983;41028726-41033983	41028584-41028745;41031001-41031119;41033983-41034119		http://genome.ucsc.edu/cgi-bin/hgTracks?db=hg38&position=chr1%3A41034119-41028584
SCMH1	ENSG00000010803.16	ENSG00000010803.16:s:41037362-41037541	0.0000;-0.0018;0.0007;0.0000;0.0021	7.178e-21;1.960e-07;1.083e-02;7.170e-21;1.184e-02	9.985e-01;9.090e-01;6.319e-01;9.994e-01;6.547e-01	0.0226;0.0358;0.5453;0.0138;0.3774	0.0200;0.0252;0.5435;0.0220;0.3849	s|1e1.1o3|1e1.2o3|1e1.3o3|1e2.1o2|1e2.2o2	5	3	1;1;0;1;0	chr1	-	41034119-41037362;41034102-41037362;41034048-41037362;41028745-41037362;41028726-41037362	41028584-41028745;41033983-41034119;41037362-41037541		http://genome.ucsc.edu/cgi-bin/hgTracks?db=hg38&position=chr1%3A41037541-41028584
SCMH1	ENSG00000010803.16	ENSG00000010803.16:s:41046407-41046669	0.0000;-0.0025;0.0000;0.0042;-0.0010	7.179e-21;5.984e-04;7.165e-21;1.658e-03;2.133e-03	9.985e-01;8.488e-01;1.000e+00;7.145e-01;7.412e-01	0.0235;0.0751;0.0026;0.1883;0.7089	0.0250;0.0687;0.0055;0.1906;0.7058	s|1e2.1o1|1e3.1o1|2e1.1o1|2e2.1o1|2e3.1o1	5	4	0;0;1;0;0	chr1	-	41041565-41046418;41037541-41046418;41045946-41046407;41041565-41046407;41037541-41046407	41037362-41037541;41041311-41041565;41045713-41045946;41046407-41046669		http://genome.ucsc.edu/cgi-bin/hgTracks?db=hg38&position=chr1%3A41046669-41037362
SCMH1	ENSG00000010803.16	ENSG00000010803.16:s:41113283-41113553	-0.0121;0.0281;-0.0000	1.542e-02;1.333e-02;7.165e-21	6.502e-01;5.313e-01;1.000e+00	0.8885;0.0902;0.0202	0.8609;0.1255;0.0111	s|1e1.1o1|1e2.1o1|1e3.1o1	3	4	0;1;1	chr1	-	41075451-41113283;41070721-41113283;41048890-41113283	41048690-41048890;41070595-41070721;41075219-41075451;41113283-41113553		http://genome.ucsc.edu/cgi-bin/hgTracks?db=hg38&position=chr1%3A41113553-41048690
SCMH1	ENSG00000010803.16	ENSG00000010803.16:s:41116922-41117010	-0.0385;0.0385	1.506e-02;1.506e-02	4.879e-01;4.879e-01	0.0733;0.9267	0.0366;0.9634	s|1e1.1o2|1e1.2o2	2	2	1;0	chr1	-	41113553-41116922;41113526-41116922	41113283-41113553;41116922-41117010		http://genome.ucsc.edu/cgi-bin/hgTracks?db=hg38&position=chr1%3A41117010-41113283
SCMH1	ENSG00000010803.16	ENSG00000010803.16:s:41142874-41143112	0.0070;0.0002;-0.0087	1.234e-04;7.253e-21;1.169e-03	7.570e-01;9.901e-01;7.359e-01	0.9026;0.0218;0.0745	0.9186;0.0286;0.0535	s|1e1.1o1|1e2.1o1|2e1.1o1	3	3	0;0;1	chr1	-	41117010-41142878;41075451-41142878;41117010-41142874	41075219-41075451;41116922-41117010;41142874-41143112		http://genome.ucsc.edu/cgi-bin/hgTracks?db=hg38&position=chr1%3A41143112-41075219
SCMH1	ENSG00000010803.16	ENSG00000010803.16:s:41159725-41159933	0.0083;0.0714;-0.0942	1.070e-01;3.288e-01;4.651e-01	3.529e-01;1.309e-01;8.141e-02	0.5286;0.1877;0.2809	0.5322;0.2873;0.1690	s|1e1.1o1|1e2.1o1|1e3.1o1	3	4	0;0;0	chr1	-	41152741-41159725;41151684-41159725;41143112-41159725	41142874-41143112;41151614-41151684;41152599-41152741;41159725-41159933		http://genome.ucsc.edu/cgi-bin/hgTracks?db=hg38&position=chr1%3A41159933-41142874
SCMH1	ENSG00000010803.16	ENSG00000010803.16:s:41160875-41160898	-0.1250;0.1050;-0.0433;0.0561;0.0000	7.313e-01;5.415e-01;1.138e-01;1.830e-01;7.165e-21	1.515e-02;5.070e-02;3.260e-01;2.395e-01;1.000e+00	0.2173;0.1113;0.3398;0.3259;0.0016	0.0939;0.2244;0.2778;0.4018;0.0016	s|1e1.1o1|1e2.1o1|1e3.1o1|1e4.1o1|1e5.1o1	5	6	0;1;0;0;1	chr1	-	41159933-41160875;41152741-41160875;41151684-41160875;41143112-41160875;41117010-41160875	41116922-41117010;41142874-41143112;41151614-41151684;41152599-41152741;41159725-41159933;41160875-41160898		http://genome.ucsc.edu/cgi-bin/hgTracks?db=hg38&position=chr1%3A41160898-41116922
SCMH1	ENSG00000010803.16	ENSG00000010803.16:s:41161364-41161481	0.0001;-0.0001	5.773e-14;7.214e-21	9.949e-01;9.949e-01	0.9752;0.0248	0.9775;0.0225	s|1e1.1o2|1e1.2o2	2	2	0;1	chr1	-	41160898-41161364;41160895-41161364	41160875-41160898;41161364-41161481		http://genome.ucsc.edu/cgi-bin/hgTracks?db=hg38&position=chr1%3A41161481-41160875
SCMH1	ENSG00000010803.16	ENSG00000010803.16:s:41185984-41186250	-0.0000;0.0000	7.165e-21;7.165e-21	1.000e+00;1.000e+00	0.0095;0.9905	0.0040;0.9960	s|1e1.1o1|1e2.1o1	2	3	1;0	chr1	-	41162979-41186121;41161432-41186121	41161364-41161481;41162779-41163017;41185984-41186250		http://genome.ucsc.edu/cgi-bin/hgTracks?db=hg38&position=chr1%3A41186250-41161364
SCMH1	ENSG00000010803.16	ENSG00000010803.16:s:41242059-41242154	0.0000;0.0000;-0.0012;-0.0020	7.166e-21;7.169e-21;2.809e-03;2.124e-03	9.999e-01;9.995e-01;6.524e-01;8.260e-01	0.0077;0.0150;0.8971;0.0793	0.0154;0.0161;0.8964;0.0679	s|1e1.1o1|1e2.1o1|1e3.1o1|1e4.1o1	4	5	1;1;0;1	chr1	-	41212872-41242059;41194399-41242059;41186250-41242059;41161432-41242059	na-41212872;41161364-41161481;41185984-41186250;41194323-41194399;41242059-41242154		http://genome.ucsc.edu/cgi-bin/hgTracks?db=hg38&position=chr1%3A41242154-41161364
SCMH1	ENSG00000010803.16	ENSG00000010803.16:t:41028584-41028745	0.0000;-0.0085;0.0002;0.0092;-0.0000	7.166e-21;1.780e-08;1.293e-02;1.287e-02;7.165e-21	9.999e-01;7.698e-01;6.228e-01;6.263e-01;1.000e+00	0.0123;0.0452;0.3446;0.5801;0.0142	0.0196;0.0248;0.3466;0.5983;0.0114	t|1e1.1o1|1e2.1o1|2e1.1o1|2e2.1o1|2e3.1o1	5	4	1;1;0;0;1	chr1	-	41028745-41037362;41028745-41033983;41028726-41037362;41028726-41033983;41028726-41031001	41028584-41028745;41031001-41031119;41033983-41034119;41037362-41037541		http://genome.ucsc.edu/cgi-bin/hgTracks?db=hg38&position=chr1%3A41037541-41028584
SCMH1	ENSG00000010803.16	ENSG00000010803.16:t:41037362-41037541	-0.0074;-0.0270;0.0003;0.0140	1.523e-03;4.670e-02;6.112e-10;7.698e-03	7.313e-01;4.631e-01;9.866e-01;6.596e-01	0.0901;0.8571;0.0018;0.0515	0.0790;0.8177;0.0270;0.0767	t|1e1.1o2|1e1.2o2|1e2.1o1|1e3.1o1	4	4	0;0;0;0	chr1	-	41037541-41046418;41037541-41046407;41037541-41045713;41037541-41041311	41037362-41037541;41041311-41041565;41045713-41045946;41046407-41046669		http://genome.ucsc.edu/cgi-bin/hgTracks?db=hg38&position=chr1%3A41046669-41037362
SCMH1	ENSG00000010803.16	ENSG00000010803.16:t:41048690-41048890	-0.0000;0.0000	7.169e-21;1.332e-15	9.996e-01;9.996e-01	0.0237;0.9763	0.0125;0.9875	t|1e1.1o1|1e2.1o1	2	3	1;0	chr1	-	41048890-41113283;41048890-41070595	41048690-41048890;41070595-41070721;41113283-41113553		http://genome.ucsc.edu/cgi-bin/hgTracks?db=hg38&position=chr1%3A41113553-41048690
SCMH1	ENSG00000010803.16	ENSG00000010803.16:t:41070595-41070721	0.0271;-0.0271	1.656e-03;1.656e-03	5.623e-01;5.623e-01	0.0874;0.9126	0.1129;0.8871	t|1e1.1o1|1e2.1o1	2	3	1;0	chr1	-	41070721-41113283;41070721-41075219	41070595-41070721;41075219-41075451;41113283-41113553		http://genome.ucsc.edu/cgi-bin/hgTracks?db=hg38&position=chr1%3A41113553-41070595
SCMH1	ENSG00000010803.16	ENSG00000010803.16:t:41075219-41075451	0.0003;-0.0003	7.266e-21;1.640e-11	9.887e-01;9.887e-01	0.0199;0.9801	0.0283;0.9717	t|1e1.1o2|1e2.1o1	2	3	0;0	chr1	-	41075451-41142878;41075451-41113283	41075219-41075451;41113283-41113553;41142874-41143112		http://genome.ucsc.edu/cgi-bin/hgTracks?db=hg38&position=chr1%3A41143112-41075219
SCMH1	ENSG00000010803.16	ENSG00000010803.16:t:41116922-41117010	0.0000;0.0067;-0.0076	7.165e-21;1.417e-03;1.253e-03	1.000e+00;7.790e-01;7.553e-01	0.0020;0.9211;0.0765	0.0018;0.9411;0.0552	t|1e1.1o1|1e2.1o2|1e2.2o2	3	3	1;0;1	chr1	-	41117010-41160875;41117010-41142878;41117010-41142874	41116922-41117010;41142874-41143112;41160875-41160898		http://genome.ucsc.edu/cgi-bin/hgTracks?db=hg38&position=chr1%3A41160898-41116922
SCMH1	ENSG00000010803.16	ENSG00000010803.16:t:41142874-41143112	0.1045;-0.0477;-0.0403	5.423e-01;6.447e-03;1.187e-01	5.650e-02;4.746e-01;3.227e-01	0.2844;0.0704;0.6427	0.3932;0.0175;0.5888	t|1e1.1o1|1e2.1o1|1e3.1o1	3	4	0;0;0	chr1	-	41143112-41160875;41143112-41159725;41143112-41151614	41142874-41143112;41151614-41151684;41159725-41159933;41160875-41160898		http://genome.ucsc.edu/cgi-bin/hgTracks?db=hg38&position=chr1%3A41160898-41142874
SCMH1	ENSG00000010803.16	ENSG00000010803.16:t:41151614-41151684	-0.0001;-0.0136;0.0133	1.999e-02;4.283e-03;4.111e-02	5.994e-01;6.686e-01;5.153e-01	0.4695;0.0750;0.4537	0.4757;0.0509;0.4748	t|1e1.1o1|1e2.1o1|1e3.1o1	3	4	0;0;0	chr1	-	41151684-41160875;41151684-41159725;41151684-41152599	41151614-41151684;41152599-41152741;41159725-41159933;41160875-41160898		http://genome.ucsc.edu/cgi-bin/hgTracks?db=hg38&position=chr1%3A41160898-41151614
SCMH1	ENSG00000010803.16	ENSG00000010803.16:t:41152599-41152741	0.3707;-0.3707	1.000e+00;1.000e+00	1.722e-08;1.720e-08	0.4269;0.5731	0.8003;0.1997	t|1e1.1o1|1e2.1o1	2	3	1;0	chr1	-	41152741-41160875;41152741-41159725	41152599-41152741;41159725-41159933;41160875-41160898		http://genome.ucsc.edu/cgi-bin/hgTracks?db=hg38&position=chr1%3A41160898-41152599
SCMH1	ENSG00000010803.16	ENSG00000010803.16:t:41161364-41161481	-0.0068;0.0066;-0.0000	2.477e-05;3.045e-03;7.181e-21	6.898e-01;7.854e-01;9.983e-01	0.0513;0.9272;0.0246	0.0443;0.9384;0.0174	t|1e1.1o1|1e2.1o1|1e3.1o1	3	4	1;0;0	chr1	-	41161432-41242059;41161432-41186121;41161432-41162779	41161364-41161481;41162779-41163017;41185984-41186250;41242059-41242154		http://genome.ucsc.edu/cgi-bin/hgTracks?db=hg38&position=chr1%3A41242154-41161364
SCMH1	ENSG00000010803.16	ENSG00000010803.16:t:41185984-41186250	0.0031;-0.0031	7.905e-07;7.899e-07	8.928e-01;8.928e-01	0.9616;0.0384	0.9828;0.0172	t|1e1.1o1|1e2.1o1	2	3	0;1	chr1	-	41186250-41242059;41186250-41194323	41185984-41186250;41194323-41194399;41242059-41242154		http://genome.ucsc.edu/cgi-bin/hgTracks?db=hg38&position=chr1%3A41242154-41185984
LYPLA2	ENSG00000011009.11	ENSG00000011009.11:s:23791145-23791292	0.0002;0.0000;-0.0027;0.0000;0.0000;0.0000	7.227e-21;7.165e-21;3.741e-16;7.165e-21;7.165e-21;7.165e-21	9.930e-01;1.000e+00;9.041e-01;1.000e+00;1.000e+00;1.000e+00	0.0262;0.0012;0.9670;0.0042;0.0001;0.0014	0.0330;0.0034;0.9586;0.0025;0.0015;0.0001	s|1e1.1o3|1e1.2o3|1e1.3o3|1e2.1o1|1e3.1o1|2e1.3o3	6	4	1;1;0;1;1;1	chr1	+	23791250-23792552;23791250-23792557;23791250-23792657;23791250-23793008;23791250-23793151;23791292-23792657	23791145-23791292;23792552-23792760;23793008-23793039;23793151-23793216		http://genome.ucsc.edu/cgi-bin/hgTracks?db=hg38&position=chr1%3A23793216-23791145
LYPLA2	ENSG00000011009.11	ENSG00000011009.11:s:23792552-23792760	0.0000;-0.0008;0.0005	7.165e-21;7.474e-21;7.337e-21	1.000e+00;9.689e-01;9.809e-01	0.0020;0.9811;0.0168	0.0011;0.9600;0.0389	s|1e3.2o2|2e1.1o1|2e2.1o1	3	4	1;0;0	chr1	+	23792680-23793711;23792760-23793008;23792760-23793151	23792552-23792760;23793008-23793039;23793151-23793216;23793653-23793752		http://genome.ucsc.edu/cgi-bin/hgTracks?db=hg38&position=chr1%3A23793752-23792552
LYPLA2	ENSG00000011009.11	ENSG00000011009.11:s:23793653-23793752	0.0000;-0.0000	7.165e-21;7.165e-21	1.000e+00;1.000e+00	0.9795;0.0205	0.9785;0.0215	s|1e1.1o1|1e2.2o2	2	3	0;0	chr1	+	23793752-23793860;23793752-23794063	23793653-23793752;23793860-23793930;23794030-23794136		http://genome.ucsc.edu/cgi-bin/hgTracks?db=hg38&position=chr1%3A23794136-23793653
LYPLA2	ENSG00000011009.11	ENSG00000011009.11:s:23793860-23793930	0.0000;0.0000;0.0000	7.165e-21;7.165e-21;7.165e-21	1.000e+00;1.000e+00;1.000e+00	0.0029;0.9895;0.0078	0.0006;0.9964;0.0029	s|1e1.1o2|1e1.2o2|1e2.1o1	3	3	1;0;0	chr1	+	23793930-23794030;23793930-23794063;23793930-23794224	23793860-23793930;23794030-23794136;23794224-23794325		http://genome.ucsc.edu/cgi-bin/hgTracks?db=hg38&position=chr1%3A23794325-23793860
LYPLA2	ENSG00000011009.11	ENSG00000011009.11:s:23794224-23794325	-0.0000;0.0000;0.0000	7.165e-21;7.165e-21;7.165e-21	1.000e+00;1.000e+00;1.000e+00	0.9954;0.0033;0.0008	0.9773;0.0165;0.0063	s|1e1.1o1|1e2.1o1|1e3.1o2	3	4	0;0;1	chr1	+	23794325-23794427;23794325-23794552;23794325-23794645	23794224-23794325;23794427-23794511;23794552-23794600;23794645-23795539		http://genome.ucsc.edu/cgi-bin/hgTracks?db=hg38&position=chr1%3A23795539-23794224
LYPLA2	ENSG00000011009.11	ENSG00000011009.11:t:23792552-23792760	0.0002;0.0000;0.0000;-0.0004;0.0000;0.0000	7.228e-21;7.165e-21;7.165e-21;2.241e-17;7.165e-21;7.165e-21	9.929e-01;1.000e+00;1.000e+00;8.897e-01;1.000e+00;1.000e+00	0.0260;0.0001;0.0012;0.9580;0.0013;0.0125	0.0330;0.0001;0.0034;0.9607;0.0001;0.0026	t|1e1.1o2|1e2.1o1|2e1.1o2|3e1.1o2|3e1.2o2|3e2.1o1	6	3	1;0;1;0;1;0	chr1	+	23791250-23792552;23792017-23792552;23791250-23792557;23791250-23792657;23791292-23792657;23792017-23792657	23791145-23791292;23791971-23792017;23792552-23792760		http://genome.ucsc.edu/cgi-bin/hgTracks?db=hg38&position=chr1%3A23792760-23791145
LYPLA2	ENSG00000011009.11	ENSG00000011009.11:t:23793008-23793039	0.0000;0.0000	7.165e-21;7.165e-21	1.000e+00;1.000e+00	0.0033;0.9967	0.0021;0.9979	t|1e1.1o2|1e2.2o2	2	3	1;0	chr1	+	23791250-23793008;23792760-23793008	23791145-23791292;23792552-23792760;23793008-23793039		http://genome.ucsc.edu/cgi-bin/hgTracks?db=hg38&position=chr1%3A23793039-23791145
LYPLA2	ENSG00000011009.11	ENSG00000011009.11:t:23793151-23793216	0.0000;0.0009;-0.0016	7.165e-21;7.469e-21;7.769e-21	1.000e+00;9.670e-01;9.416e-01	0.0001;0.0171;0.9828	0.0012;0.0396;0.9589	t|1e1.1o2|1e2.2o2|1e3.1o1	3	4	1;0;0	chr1	+	23791250-23793151;23792760-23793151;23793039-23793151	23791145-23791292;23792552-23792760;23793008-23793039;23793151-23793216		http://genome.ucsc.edu/cgi-bin/hgTracks?db=hg38&position=chr1%3A23793216-23791145
LYPLA2	ENSG00000011009.11	ENSG00000011009.11:t:23793653-23793752	0.0000;0.0000	7.165e-21;7.165e-21	1.000e+00;1.000e+00	0.9977;0.0023	0.9986;0.0014	t|1e2.1o1|2e1.1o2	2	3	0;1	chr1	+	23793216-23793705;23792680-23793711	23792552-23792760;23793151-23793216;23793653-23793752		http://genome.ucsc.edu/cgi-bin/hgTracks?db=hg38&position=chr1%3A23793752-23792552
LYPLA2	ENSG00000011009.11	ENSG00000011009.11:t:23794030-23794136	0.0000;0.0000;-0.0000	7.165e-21;7.165e-21;7.165e-21	1.000e+00;1.000e+00;1.000e+00	0.0028;0.0216;0.9757	0.0006;0.0214;0.9780	t|1e2.1o1|2e1.1o1|2e2.1o1	3	3	1;0;0	chr1	+	23793930-23794030;23793752-23794063;23793930-23794063	23793653-23793752;23793860-23793930;23794030-23794136		http://genome.ucsc.edu/cgi-bin/hgTracks?db=hg38&position=chr1%3A23794136-23793653
LYPLA2	ENSG00000011009.11	ENSG00000011009.11:t:23794224-23794325	0.0000;0.0000	7.165e-21;7.165e-21	1.000e+00;1.000e+00	0.0062;0.9938	0.0025;0.9975	t|1e1.1o1|1e2.1o1	2	3	0;0	chr1	+	23793930-23794224;23794136-23794224	23793860-23793930;23794030-23794136;23794224-23794325		http://genome.ucsc.edu/cgi-bin/hgTracks?db=hg38&position=chr1%3A23794325-23793860
LYPLA2	ENSG00000011009.11	ENSG00000011009.11:t:23794645-23795539	0.0000;-0.0000	7.165e-21;7.165e-21	1.000e+00;1.000e+00	0.0012;0.9988	0.0086;0.9914	t|1e1.1o1|2e2.1o1	2	3	1;0	chr1	+	23794325-23794645;23794600-23794682	23794224-23794325;23794552-23794600;23794645-23795539		http://genome.ucsc.edu/cgi-bin/hgTracks?db=hg38&position=chr1%3A23795539-23794224
CLCN6	ENSG00000011021.23	ENSG00000011021.23:s:11806096-11806349	-0.0000;0.0000	7.166e-21;7.166e-21	9.999e-01;9.999e-01	0.0159;0.9841	0.0127;0.9873	s|1e1.1o2|1e1.2o2	2	2	1;0	chr1	+	11806349-11806821;11806349-11807131	11806096-11806349;11806821-11807190		http://genome.ucsc.edu/cgi-bin/hgTracks?db=hg38&position=chr1%3A11807190-11806096
CLCN6	ENSG00000011021.23	ENSG00000011021.23:s:11806821-11807190	0.0000;0.0000	7.165e-21;7.165e-21	1.000e+00;1.000e+00	0.9975;0.0025	0.9978;0.0022	s|1e1.1o1|1e2.1o2	2	3	0;0	chr1	+	11807190-11815846;11807190-11816615	11806821-11807190;11815846-11815911;11816615-11816680		http://genome.ucsc.edu/cgi-bin/hgTracks?db=hg38&position=chr1%3A11816680-11806821
CLCN6	ENSG00000011021.23	ENSG00000011021.23:s:11816615-11816680	0.0000;0.0000;0.0000;-0.0000	7.165e-21;7.165e-21;7.617e-21;7.165e-21	1.000e+00;1.000e+00;9.986e-01;1.000e+00	0.0043;0.0078;0.9717;0.0173	0.0051;0.0110;0.9710;0.0130	s|1e1.1o1|1e2.1o1|1e3.1o1|1e4.4o4	4	5	1;1;0;1	chr1	+	11816680-11817364;11816680-11817973;11816680-11819488;11816680-11823707	11816615-11816680;11817364-11817647;11817973-na;11819488-11819554;11823525-11823833		http://genome.ucsc.edu/cgi-bin/hgTracks?db=hg38&position=chr1%3A11823833-11816615
CLCN6	ENSG00000011021.23	ENSG00000011021.23:s:11819488-11819554	-0.0114;0.0114	6.671e-06;6.672e-06	6.943e-01;6.943e-01	0.0600;0.9400	0.0495;0.9505	s|1e1.1o1|1e2.2o2	2	3	0;0	chr1	+	11819554-11820362;11819554-11822695	11819488-11819554;11820362-11820779;11822578-11822934		http://genome.ucsc.edu/cgi-bin/hgTracks?db=hg38&position=chr1%3A11822934-11819488
CLCN6	ENSG00000011021.23	ENSG00000011021.23:s:11820362-11820779	0.0759;-0.0759	3.362e-01;3.362e-01	1.321e-01;1.321e-01	0.0167;0.9833	0.1325;0.8675	s|1e1.1o2|1e2.4o4	2	3	1;1	chr1	+	11820551-11822578;11820551-11823707	11820362-11820779;11822578-11822934;11823525-11823833		http://genome.ucsc.edu/cgi-bin/hgTracks?db=hg38&position=chr1%3A11823833-11820362
CLCN6	ENSG00000011021.23	ENSG00000011021.23:s:11824486-11824553	0.0000;0.0000	7.165e-21;7.165e-21	1.000e+00;1.000e+00	0.9901;0.0099	0.9900;0.0100	s|1e1.1o1|1e2.1o3	2	3	0;1	chr1	+	11824553-11826156;11824553-11827089	11824486-11824553;11826156-11826224;11827089-11827287		http://genome.ucsc.edu/cgi-bin/hgTracks?db=hg38&position=chr1%3A11827287-11824486
CLCN6	ENSG00000011021.23	ENSG00000011021.23:s:11827089-11827287	0.0000;0.0000	7.165e-21;7.165e-21	1.000e+00;1.000e+00	0.9951;0.0049	0.9967;0.0033	s|1e1.1o1|2e1.1o1	2	2	0;1	chr1	+	11827221-11828106;11827287-11828106	11827089-11827287;11828106-11828219		http://genome.ucsc.edu/cgi-bin/hgTracks?db=hg38&position=chr1%3A11828219-11827089
CLCN6	ENSG00000011021.23	ENSG00000011021.23:s:11828106-11828219	-0.0887;0.0887	4.249e-01;4.249e-01	9.428e-02;9.428e-02	0.5482;0.4518	0.4537;0.5463	s|1e1.1o1|1e2.1o1	2	3	0;0	chr1	+	11828219-11828458;11828219-11829196	11828106-11828219;11828458-11828624;11829196-11829621		http://genome.ucsc.edu/cgi-bin/hgTracks?db=hg38&position=chr1%3A11829621-11828106
CLCN6	ENSG00000011021.23	ENSG00000011021.23:s:11828458-11828624	0.0211;-0.0211	1.690e-03;1.690e-03	6.108e-01;6.108e-01	0.0115;0.9885	0.0553;0.9447	s|1e1.1o1|1e2.1o1	2	3	1;0	chr1	+	11828624-11828785;11828624-11829196	11828458-11828624;11828785-11828872;11829196-11829621		http://genome.ucsc.edu/cgi-bin/hgTracks?db=hg38&position=chr1%3A11829621-11828458
CLCN6	ENSG00000011021.23	ENSG00000011021.23:s:11829196-11829621	-0.0417;-0.0000;-0.0496;0.0055;0.0000;0.1075;-0.0100	8.451e-02;7.165e-21;1.402e-01;4.212e-07;7.165e-21;5.899e-01;2.104e-05	3.629e-01;1.000e+00;2.899e-01;8.127e-01;1.000e+00;8.068e-03;7.448e-01	0.0918;0.0072;0.8268;0.0302;0.0019;0.0002;0.0428	0.0423;0.0092;0.7605;0.0443;0.0002;0.1327;0.0106	s|1e5.1o2|2e4.1o1|2e5.1o2|2e5.2o2|3e1.1o1|3e2.1o1|4e3.1o1	7	6	1;1;0;1;1;1;1	chr1	+	11829299-11833515;11829322-11833176;11829322-11833515;11829322-11833605;11829557-11829622;11829557-11829654;11829621-11829718	11829196-11829621;11829622-11829653;11829654-11829717;11829718-11829749;11833176-11833383;11833515-11833791		http://genome.ucsc.edu/cgi-bin/hgTracks?db=hg38&position=chr1%3A11833791-11829196
CLCN6	ENSG00000011021.23	ENSG00000011021.23:s:11829654-11829717	0.0554;0.0099;-0.0576;-0.0127	2.726e-01;1.106e-01;2.278e-01;1.031e-01	1.568e-01;3.470e-01;2.057e-01;3.609e-01	0.4858;0.2128;0.1078;0.1904	0.6017;0.2299;0.0209;0.1583	s|1e1.1o1|1e2.1o2|1e2.2o2|2e2.1o2	4	3	1;1;1;1	chr1	+	11829685-11829718;11829685-11829750;11829685-11829782;11829717-11829750	11829654-11829717;11829718-11829749;11829750-11830270		http://genome.ucsc.edu/cgi-bin/hgTracks?db=hg38&position=chr1%3A11830270-11829654
CLCN6	ENSG00000011021.23	ENSG00000011021.23:s:11829750-11830270	0.0402;0.0540;-0.2466;0.1002	1.735e-01;1.999e-01;9.172e-01;5.023e-01	2.572e-01;2.318e-01;3.195e-03;7.206e-02	0.0468;0.0284;0.9161;0.0057	0.1079;0.1086;0.6476;0.1343	s|1e1.1o1|1e2.1o1|1e3.1o2|1e3.2o2	4	4	1;1;0;1	chr1	+	11830270-11831703;11830270-11832930;11830270-11833515;11830270-11833605	11829750-11830270;11831703-na;11832930-11832989;11833515-11833791		http://genome.ucsc.edu/cgi-bin/hgTracks?db=hg38&position=chr1%3A11833791-11829750
CLCN6	ENSG00000011021.23	ENSG00000011021.23:s:11833515-11833791	-0.0000;0.0000;0.0000	1.788e-18;7.165e-21;7.165e-21	9.999e-01;1.000e+00;1.000e+00	0.9872;0.0004;0.0124	0.9797;0.0003;0.0200	s|1e1.1o2|1e1.2o2|2e1.1o2	3	2	0;0;1	chr1	+	11833638-11833877;11833638-11833887;11833791-11833877	11833515-11833791;11833877-11834030		http://genome.ucsc.edu/cgi-bin/hgTracks?db=hg38&position=chr1%3A11834030-11833515
CLCN6	ENSG00000011021.23	ENSG00000011021.23:s:11833877-11834030	0.0000;0.0000	7.165e-21;7.165e-21	1.000e+00;1.000e+00	0.9980;0.0020	0.9969;0.0031	s|1e1.1o1|1e2.2o2	2	3	0;1	chr1	+	11834030-11834236;11834030-11834484	11833877-11834030;11834236-11834395;11834464-11834590		http://genome.ucsc.edu/cgi-bin/hgTracks?db=hg38&position=chr1%3A11834590-11833877
CLCN6	ENSG00000011021.23	ENSG00000011021.23:s:11835967-11836183	0.0000;0.0000	7.165e-21;7.165e-21	1.000e+00;1.000e+00	0.9945;0.0055	0.9983;0.0017	s|1e1.1o1|2e1.1o1	2	2	0;1	chr1	+	11836153-11836999;11836183-11836999	11835967-11836183;11836999-11837156		http://genome.ucsc.edu/cgi-bin/hgTracks?db=hg38&position=chr1%3A11837156-11835967
CLCN6	ENSG00000011021.23	ENSG00000011021.23:s:11836999-11837156	-0.0575;0.0575	1.990e-01;1.990e-01	2.135e-01;2.135e-01	0.7626;0.2374	0.6904;0.3096	s|1e1.1o2|1e1.2o2	2	2	0;1	chr1	+	11837156-11837343;11837156-11837377	11836999-11837156;11837343-11837499		http://genome.ucsc.edu/cgi-bin/hgTracks?db=hg38&position=chr1%3A11837499-11836999
CLCN6	ENSG00000011021.23	ENSG00000011021.23:s:11838535-11839050	-0.0000;0.0000	1.082e-20;7.176e-21	9.988e-01;9.988e-01	0.9886;0.0114	0.9691;0.0309	s|1e1.1o1|1e2.1o7	2	3	0;1	chr1	+	11838660-11840143;11838660-11841029	11838535-11839050;11840143-11840378;11841017-11843143		http://genome.ucsc.edu/cgi-bin/hgTracks?db=hg38&position=chr1%3A11843143-11838535
CLCN6	ENSG00000011021.23	ENSG00000011021.23:s:11841017-11843143	-0.0536;-0.0228;0.0313;0.0511	2.502e-01;1.107e-01;3.563e-02;1.002e-01	1.850e-01;3.477e-01;4.735e-01;3.348e-01	0.5496;0.4144;0.0216;0.0179	0.4752;0.3653;0.0686;0.0865	s|1e1.1o3|1e1.2o3|1e2.1o1|3e1.2o3	4	3	0;0;1;1	chr1	+	11841207-11843704;11841207-11843734;11841207-11845547;11842617-11843734	11841017-11843143;11843704-11844073;11845547-11845766		http://genome.ucsc.edu/cgi-bin/hgTracks?db=hg38&position=chr1%3A11845766-11841017
CLCN6	ENSG00000011021.23	ENSG00000011021.23:s:11845547-11845766	-0.0041;-0.0006;0.0055	2.737e-03;5.456e-02;5.947e-02	7.150e-01;4.693e-01;4.557e-01	0.0488;0.7033;0.2481	0.0417;0.7003;0.2581	s|1e1.1o1|1e2.1o2|1e2.2o2	3	3	1;0;0	chr1	+	11845766-11845843;11845766-11847434;11845766-11847577	11845547-11845766;11845843-na;11847434-11848079		http://genome.ucsc.edu/cgi-bin/hgTracks?db=hg38&position=chr1%3A11848079-11845547
CLCN6	ENSG00000011021.23	ENSG00000011021.23:t:11816615-11816680	0.0000;0.0009;-0.0005	7.165e-21;2.154e-14;7.368e-21	1.000e+00;9.661e-01;9.792e-01	0.0018;0.9633;0.0357	0.0016;0.9771;0.0207	t|1e1.1o1|1e2.1o1|2e2.1o1	3	3	0;0;1	chr1	+	11807190-11816615;11815911-11816615;11815911-11816619	11806821-11807190;11815846-11815911;11816615-11816680		http://genome.ucsc.edu/cgi-bin/hgTracks?db=hg38&position=chr1%3A11816680-11806821
CLCN6	ENSG00000011021.23	ENSG00000011021.23:t:11819488-11819554	0.0000;0.0000	7.165e-21;7.165e-21	1.000e+00;1.000e+00	0.9915;0.0085	0.9939;0.0061	t|1e1.1o1|1e2.1o1	2	3	0;1	chr1	+	11816680-11819488;11817647-11819488	11816615-11816680;11817364-11817647;11819488-11819554		http://genome.ucsc.edu/cgi-bin/hgTracks?db=hg38&position=chr1%3A11819554-11816615
CLCN6	ENSG00000011021.23	ENSG00000011021.23:t:11822578-11822934	0.0000;0.0000	7.165e-21;7.165e-21	1.000e+00;1.000e+00	0.0004;0.9996	0.0050;0.9950	t|1e2.1o1|2e1.1o1	2	3	1;0	chr1	+	11820551-11822578;11819554-11822695	11819488-11819554;11820362-11820779;11822578-11822934		http://genome.ucsc.edu/cgi-bin/hgTracks?db=hg38&position=chr1%3A11822934-11819488
CLCN6	ENSG00000011021.23	ENSG00000011021.23:t:11823525-11823833	0.0000;-0.0000;0.0000;-0.0000;0.0002;0.0067;-0.0000	7.165e-21;7.165e-21;7.165e-21;7.167e-21;7.340e-21;1.232e-05;7.170e-21	1.000e+00;1.000e+00;1.000e+00;9.998e-01;9.811e-01;7.663e-01;9.995e-01	0.0037;0.0133;0.0094;0.0230;0.0261;0.9050;0.0174	0.0113;0.0009;0.0076;0.0148;0.0320;0.9172;0.0156	t|1e3.1o2|2e3.1o2|3e3.1o2|4e1.1o1|4e2.1o1|4e3.1o2|4e3.2o2	7	4	1;1;1;1;1;0;1	chr1	+	11822801-11823525;11822801-11823578;11822801-11823640;11816680-11823707;11820551-11823707;11822801-11823707;11822934-11823707	11816615-11816680;11820362-11820779;11822578-11822934;11823525-11823833		http://genome.ucsc.edu/cgi-bin/hgTracks?db=hg38&position=chr1%3A11823833-11816615
CLCN6	ENSG00000011021.23	ENSG00000011021.23:t:11827089-11827287	-0.0000;-0.0221;-0.0019;-0.0000;0.0324;0.0001	7.165e-21;2.660e-02;2.348e-05;7.165e-21;7.113e-02;7.289e-21	1.000e+00;5.310e-01;9.186e-01;1.000e+00;4.007e-01;9.864e-01	0.0124;0.7076;0.0839;0.0148;0.1507;0.0294	0.0122;0.6704;0.0733;0.0117;0.1998;0.0319	t|1e1.1o1|1e2.1o2|1e2.2o2|2e2.1o2|3e2.1o2|3e2.2o2	6	3	1;0;0;1;0;1	chr1	+	11824553-11827089;11826214-11827089;11826224-11827089;11826214-11827112;11826214-11827115;11826224-11827115	11824486-11824553;11826156-11826224;11827089-11827287		http://genome.ucsc.edu/cgi-bin/hgTracks?db=hg38&position=chr1%3A11827287-11824486
CLCN6	ENSG00000011021.23	ENSG00000011021.23:t:11829196-11829621	0.0339;-0.0580;0.0109	8.485e-02;1.965e-01;9.811e-09	3.787e-01;2.283e-01;7.276e-01	0.5041;0.4690;0.0259	0.5580;0.3944;0.0487	t|1e1.1o1|1e2.1o1|1e3.1o1	3	4	0;0;1	chr1	+	11828219-11829196;11828624-11829196;11828872-11829196	11828106-11828219;11828458-11828624;11828785-11828872;11829196-11829621		http://genome.ucsc.edu/cgi-bin/hgTracks?db=hg38&position=chr1%3A11829621-11828106
CLCN6	ENSG00000011021.23	ENSG00000011021.23:t:11829718-11829749	-0.1786;0.0320;0.1169	7.912e-01;1.379e-01;5.302e-01	1.356e-02;3.025e-01;5.032e-02	0.2844;0.0551;0.6623	0.0856;0.1136;0.7958	t|1e1.4o4|1e2.1o1|1e3.1o2	3	4	1;1;1	chr1	+	11829621-11829718;11829653-11829718;11829685-11829718	11829196-11829621;11829622-11829653;11829654-11829717;11829718-11829749		http://genome.ucsc.edu/cgi-bin/hgTracks?db=hg38&position=chr1%3A11829749-11829196
CLCN6	ENSG00000011021.23	ENSG00000011021.23:t:11829750-11830270	0.0247;0.0048;-0.0271;0.0078;-0.0824;0.0490	4.324e-02;1.258e-01;1.628e-01;3.715e-02;3.665e-01;2.711e-01	4.843e-01;3.207e-01;2.693e-01;5.252e-01;1.184e-01;1.639e-01	0.0024;0.2638;0.2337;0.0839;0.1272;0.2612	0.0681;0.2747;0.1839;0.1036;0.0245;0.3492	t|1e1.1o1|1e2.1o2|1e2.2o2|2e1.1o1|2e2.1o2|2e3.1o1	6	4	1;1;1;1;1;1	chr1	+	11829653-11829750;11829685-11829750;11829717-11829750;11829653-11829782;11829685-11829782;11829749-11829782	11829622-11829653;11829654-11829717;11829718-11829749;11829750-11830270		http://genome.ucsc.edu/cgi-bin/hgTracks?db=hg38&position=chr1%3A11830270-11829622
CLCN6	ENSG00000011021.23	ENSG00000011021.23:t:11833515-11833791	-0.0421;-0.0469;0.0286;0.0000;0.0176;0.0034;0.0000	5.454e-02;1.446e-01;2.938e-02;7.166e-21;3.227e-04;4.593e-08;7.178e-21	4.102e-01;2.921e-01;4.969e-01;9.999e-01;6.233e-01;8.727e-01;9.985e-01	0.0883;0.7745;0.0666;0.0051;0.0386;0.0281;0.0002	0.0395;0.7079;0.1105;0.0190;0.0553;0.0412;0.0226	t|1e1.1o4|1e1.2o4|1e2.1o1|1e3.1o1|1e4.1o1|2e1.2o4|2e2.1o1	7	5	1;0;0;1;1;1;1	chr1	+	11829299-11833515;11829322-11833515;11830270-11833515;11832989-11833515;11833383-11833515;11829322-11833605;11830270-11833605	11829196-11829621;11829750-11830270;11832930-11832989;11833176-11833383;11833515-11833791		http://genome.ucsc.edu/cgi-bin/hgTracks?db=hg38&position=chr1%3A11833791-11829196
CLCN6	ENSG00000011021.23	ENSG00000011021.23:t:11834464-11834590	0.0000;0.0000;-0.0000	7.165e-21;7.165e-21;7.165e-21	1.000e+00;1.000e+00;1.000e+00	0.0057;0.0022;0.9918	0.0069;0.0034;0.9890	t|1e2.1o1|2e1.1o1|2e2.1o1	3	3	1;1;0	chr1	+	11834395-11834464;11834030-11834484;11834395-11834484	11833877-11834030;11834236-11834395;11834464-11834590		http://genome.ucsc.edu/cgi-bin/hgTracks?db=hg38&position=chr1%3A11834590-11833877
CLCN6	ENSG00000011021.23	ENSG00000011021.23:t:11838335-11838442	-0.0000;0.0000	7.165e-21;7.165e-21	1.000e+00;1.000e+00	0.9959;0.0041	0.9891;0.0109	t|1e1.1o1|1e2.1o1	2	3	0;1	chr1	+	11837499-11838335;11837980-11838335	na-11837980;11837343-11837499;11838335-11838442		http://genome.ucsc.edu/cgi-bin/hgTracks?db=hg38&position=chr1%3A11838442-11837343
CLCN6	ENSG00000011021.23	ENSG00000011021.23:t:11845547-11845766	0.0246;-0.0246	1.115e-02;1.115e-02	5.611e-01;5.611e-01	0.0130;0.9870	0.0629;0.9371	t|1e1.1o3|1e2.2o2	2	3	1;0	chr1	+	11841207-11845547;11844073-11845547	11841017-11843143;11843704-11844073;11845547-11845766		http://genome.ucsc.edu/cgi-bin/hgTracks?db=hg38&position=chr1%3A11845766-11841017
NME1-NME2	ENSG00000011052.21	ENSG00000011052.21:s:51153590-51153951	-0.0254;0.0104;0.0000;0.0000;0.0000	1.687e-20;5.096e-14;7.165e-21;7.165e-21;7.165e-21	5.820e-01;7.244e-01;1.000e+00;1.000e+00;1.000e+00	0.0537;0.9388;0.0062;0.0011;0.0004	0.0407;0.9487;0.0087;0.0009;0.0009	s|1e1.1o1|1e2.1o1|1e3.1o1|2e2.1o1|3e2.1o1	5	4	0;0;1;1;1	chr17	+	51153662-51154225;51153662-51155651;51153662-51159980;51153724-51155651;51153951-51155651	51153590-51153951;51154225-51154444;51155651-51155780;51159980-51160081		http://genome.ucsc.edu/cgi-bin/hgTracks?db=hg38&position=chr17%3A51160081-51153590
NME1-NME2	ENSG00000011052.21	ENSG00000011052.21:s:51155651-51155780	0.0000;0.0000	7.165e-21;7.165e-21	1.000e+00;1.000e+00	0.9912;0.0088	0.9873;0.0127	s|1e1.1o1|1e2.1o1	2	3	0;1	chr17	+	51155780-51159980;51155780-51161160	51155651-51155780;51159980-51160081;51161160-51161272		http://genome.ucsc.edu/cgi-bin/hgTracks?db=hg38&position=chr17%3A51161272-51155651
NME1-NME2	ENSG00000011052.21	ENSG00000011052.21:s:51168242-51168343	0.0000;0.0000;-0.0000	7.165e-21;7.169e-21;7.165e-21	1.000e+00;9.996e-01;1.000e+00	0.0013;0.9610;0.0377	0.0011;0.9602;0.0387	s|1e1.2o2|2e1.1o2|2e2.1o1	3	3	1;0;0	chr17	+	51168282-51169986;51168343-51169937;51168343-51171487	51168242-51168343;51169937-51170049;51171487-51171744		http://genome.ucsc.edu/cgi-bin/hgTracks?db=hg38&position=chr17%3A51171744-51168242
NME1-NME2	ENSG00000011052.21	ENSG00000011052.21:s:51169937-51170049	0.0000;0.0000;0.0000	7.165e-21;7.165e-21;7.165e-21	1.000e+00;1.000e+00;1.000e+00	0.0003;0.9989;0.0008	0.0009;0.9984;0.0007	s|1e1.1o1|2e1.1o1|2e2.1o1	3	3	1;0;1	chr17	+	51170041-51171487;51170049-51171487;51170049-51181044	51169937-51170049;51171487-51171744;51181044-na		http://genome.ucsc.edu/cgi-bin/hgTracks?db=hg38&position=chr17%3A51181054-51169937
NME1-NME2	ENSG00000011052.21	ENSG00000011052.21:t:51155651-51155780	0.0173;0.0000;0.0000;-0.0144	1.405e-04;7.165e-21;7.165e-21;4.027e-04	6.504e-01;1.000e+00;1.000e+00;6.816e-01	0.9010;0.0011;0.0004;0.0983	0.9383;0.0009;0.0009;0.0604	t|1e1.1o3|1e1.2o3|1e1.3o3|1e2.1o1	4	3	0;1;1;0	chr17	+	51153662-51155651;51153724-51155651;51153951-51155651;51154444-51155651	51153590-51153951;51154225-51154444;51155651-51155780		http://genome.ucsc.edu/cgi-bin/hgTracks?db=hg38&position=chr17%3A51155780-51153590
NME1-NME2	ENSG00000011052.21	ENSG00000011052.21:t:51159980-51160081	0.0000;0.0000;0.0000	7.165e-21;7.165e-21;7.165e-21	1.000e+00;1.000e+00;1.000e+00	0.0040;0.9960;0.0000	0.0053;0.9942;0.0003	t|1e1.1o3|1e2.1o1|1e3.1o1	3	4	1;0;1	chr17	+	51153662-51159980;51155780-51159980;51157573-51159980	na-51157573;51153590-51153951;51155651-51155780;51159980-51160081		http://genome.ucsc.edu/cgi-bin/hgTracks?db=hg38&position=chr17%3A51160081-51153590
NME1-NME2	ENSG00000011052.21	ENSG00000011052.21:t:51161160-51161272	0.0000;0.0000	7.165e-21;7.165e-21	1.000e+00;1.000e+00	0.0090;0.9910	0.0143;0.9857	t|1e1.1o1|1e2.1o1	2	3	1;0	chr17	+	51155780-51161160;51160081-51161160	51155651-51155780;51159980-51160081;51161160-51161272		http://genome.ucsc.edu/cgi-bin/hgTracks?db=hg38&position=chr17%3A51161272-51155651
NME1-NME2	ENSG00000011052.21	ENSG00000011052.21:t:51166827-51166956	-0.0669;0.0592;0.0000	2.274e-01;1.728e-01;7.166e-21	2.041e-01;2.520e-01;9.999e-01	0.9752;0.0235;0.0012	0.8968;0.0943;0.0078	t|1e1.1o1|1e2.1o1|1e3.1o1	3	4	0;1;1	chr17	+	51161272-51166827;51161803-51166827;51161972-51166827	na-51161803;na-51161972;51161160-51161272;51166827-51166956		http://genome.ucsc.edu/cgi-bin/hgTracks?db=hg38&position=chr17%3A51166956-51161160
NME1-NME2	ENSG00000011052.21	ENSG00000011052.21:t:51171487-51171744	-0.0012;0.0000;0.0015	7.625e-21;7.165e-21;7.696e-21	9.546e-01;1.000e+00;9.443e-01	0.0437;0.0003;0.9559	0.0421;0.0009;0.9571	t|1e1.2o2|1e2.1o2|1e2.2o2	3	3	0;1;0	chr17	+	51168343-51171487;51170041-51171487;51170049-51171487	51168242-51168343;51169937-51170049;51171487-51171744		http://genome.ucsc.edu/cgi-bin/hgTracks?db=hg38&position=chr17%3A51171744-51168242
BTBD7	ENSG00000011114.15	ENSG00000011114.15:s:93245825-93246286	-0.0213;0.0213	2.199e-04;2.199e-04	6.071e-01;6.071e-01	0.9643;0.0357	0.9389;0.0611	s|1e1.1o2|1e1.2o2	2	2	0;1	chr14	-	93243088-93245825;93242435-93245825	93237550-93243088;93245825-93246286		http://genome.ucsc.edu/cgi-bin/hgTracks?db=hg38&position=chr14%3A93246286-93237550
BTBD7	ENSG00000011114.15	ENSG00000011114.15:s:93253647-93253790	-0.0150;0.0150	2.808e-05;2.808e-05	6.602e-01;6.602e-01	0.0560;0.9440	0.0350;0.9650	s|1e1.1o1|1e2.1o1	2	3	1;0	chr14	-	93252307-93253647;93251652-93253647	na-93252307;93251463-93251652;93253647-93253790		http://genome.ucsc.edu/cgi-bin/hgTracks?db=hg38&position=chr14%3A93253790-93251463
BTBD7	ENSG00000011114.15	ENSG00000011114.15:s:93255510-93257355	0.0057;-0.0314;0.0044	4.030e-07;2.021e-02;2.181e-03	8.282e-01;5.037e-01;8.280e-01	0.0151;0.9197;0.0615	0.0431;0.8784;0.0748	s|1e1.1o1|1e2.1o1|1e3.1o1	3	4	1;0;1	chr14	-	93254242-93257195;93253790-93257195;93251652-93257195	93251463-93251652;93253647-93253790;93253939-93254242;93255510-93257355		http://genome.ucsc.edu/cgi-bin/hgTracks?db=hg38&position=chr14%3A93257355-93251463
BTBD7	ENSG00000011114.15	ENSG00000011114.15:s:93293858-93294617	0.0000;-0.0138;0.0074;0.0001;0.0000	7.165e-21;2.357e-02;9.914e-03;7.191e-21;7.165e-21	1.000e+00;5.717e-01;6.554e-01;9.971e-01;1.000e+00	0.0003;0.2071;0.7817;0.0097;0.0003	0.0004;0.1879;0.7909;0.0203;0.0004	s|1e1.1o2|1e1.2o2|1e2.1o1|1e3.1o1|1e4.1o1	5	5	0;0;0;0;0	chr14	-	93288730-93293858;93288707-93293858;93263993-93293858;93261677-93293858;93257355-93293858	93255510-93257355;93261602-93261677;93263785-93263993;93287628-93288730;93293858-93294617		http://genome.ucsc.edu/cgi-bin/hgTracks?db=hg38&position=chr14%3A93294617-93255510
BTBD7	ENSG00000011114.15	ENSG00000011114.15:s:93295970-93296158	0.0001;-0.0001	5.448e-13;7.202e-21	9.961e-01;9.961e-01	0.9734;0.0266	0.9782;0.0218	s|1e1.1o1|1e2.1o1	2	3	0;1	chr14	-	93294937-93295970;93263993-93295970	93263785-93263993;93294853-93294937;93295970-93296158		http://genome.ucsc.edu/cgi-bin/hgTracks?db=hg38&position=chr14%3A93296158-93263785
BTBD7	ENSG00000011114.15	ENSG00000011114.15:s:93332820-93333092	0.0000;-0.0054;-0.0048;-0.0004;0.0000	7.176e-21;2.757e-03;9.078e-03;4.861e-03;7.167e-21	9.987e-01;8.137e-01;6.789e-01;7.144e-01;9.998e-01	0.0132;0.0813;0.7169;0.1861;0.0033	0.0241;0.0592;0.7113;0.1836;0.0214	s|1e1.1o1|1e2.1o1|1e3.1o1|1e4.1o1|1e5.1o1	5	6	1;1;0;0;1	chr14	-	93331391-93332820;93324865-93332820;93296157-93332820;93263993-93332820;93261677-93332820	na-93331391;93261602-93261677;93263785-93263993;93295970-93296158;93324582-93324865;93332820-93333092		http://genome.ucsc.edu/cgi-bin/hgTracks?db=hg38&position=chr14%3A93333092-93261602
BTBD7	ENSG00000011114.15	ENSG00000011114.15:t:93251463-93251652	0.0081;-0.0081	5.028e-03;5.028e-03	7.485e-01;7.485e-01	0.0599;0.9401	0.0792;0.9208	t|1e1.1o1|1e2.1o1	2	3	1;0	chr14	-	93251652-93257195;93251652-93253647	93251463-93251652;93253647-93253790;93255510-93257355		http://genome.ucsc.edu/cgi-bin/hgTracks?db=hg38&position=chr14%3A93257355-93251463
BTBD7	ENSG00000011114.15	ENSG00000011114.15:t:93253647-93253790	-0.0000;0.0000	3.094e-14;7.168e-21	9.997e-01;9.997e-01	0.9821;0.0179	0.9801;0.0199	t|1e1.1o1|1e2.1o1	2	3	0;1	chr14	-	93253790-93257195;93253790-93253939	93253647-93253790;93253939-93254242;93255510-93257355		http://genome.ucsc.edu/cgi-bin/hgTracks?db=hg38&position=chr14%3A93257355-93253647
BTBD7	ENSG00000011114.15	ENSG00000011114.15:t:93255510-93257355	0.0000;0.0000	7.165e-21;7.165e-21	1.000e+00;1.000e+00	0.0010;0.9990	0.0008;0.9992	t|1e1.1o1|1e2.1o1	2	3	0;0	chr14	-	93257355-93293858;93257355-93261602	93255510-93257355;93261602-93261677;93293858-93294617		http://genome.ucsc.edu/cgi-bin/hgTracks?db=hg38&position=chr14%3A93294617-93255510
BTBD7	ENSG00000011114.15	ENSG00000011114.15:t:93261602-93261677	0.0000;0.0000;-0.0038	7.177e-21;7.166e-21;2.745e-07	9.987e-01;9.999e-01;8.761e-01	0.0039;0.0103;0.9838	0.0253;0.0148;0.9586	t|1e1.1o1|1e2.1o1|1e3.1o1	3	4	1;0;0	chr14	-	93261677-93332820;93261677-93293858;93261677-93263785	93261602-93261677;93263785-93263993;93293858-93294617;93332820-93333092		http://genome.ucsc.edu/cgi-bin/hgTracks?db=hg38&position=chr14%3A93333092-93261602
BTBD7	ENSG00000011114.15	ENSG00000011114.15:t:93263785-93263993	0.0438;-0.0006;-0.0345;-0.0000	1.404e-01;1.069e-08;8.444e-02;7.165e-21	2.897e-01;9.670e-01;3.785e-01;1.000e+00	0.1915;0.0305;0.7702;0.0062	0.2507;0.0239;0.7220;0.0026	t|1e1.1o1|1e2.1o1|1e3.1o1|1e4.1o1	4	5	0;1;0;1	chr14	-	93263993-93332820;93263993-93295970;93263993-93293858;93263993-93287752	93263785-93263993;93287628-93288730;93293858-93294617;93295970-93296158;93332820-93333092		http://genome.ucsc.edu/cgi-bin/hgTracks?db=hg38&position=chr14%3A93333092-93263785
BTBD7	ENSG00000011114.15	ENSG00000011114.15:t:93295970-93296158	0.0000;-0.0000;-0.0000	2.221e-16;7.165e-21;7.165e-21	1.000e+00;1.000e+00;1.000e+00	0.9943;0.0029;0.0029	0.9987;0.0006;0.0006	t|1e1.1o1|1e2.1o1|1e3.1o1	3	4	0;0;1	chr14	-	93296157-93332820;93296157-93332304;93296157-93315342	93295970-93296158;93315342-93315541;93332304-93332346;93332820-93333092		http://genome.ucsc.edu/cgi-bin/hgTracks?db=hg38&position=chr14%3A93333092-93295970
MKS1	ENSG00000011143.17	ENSG00000011143.17:s:58207085-58207218	0.0459;-0.0459	1.665e-01;1.665e-01	2.624e-01;2.624e-01	0.8431;0.1569	0.9048;0.0952	s|1e1.1o1|1e2.1o1	2	3	0;1	chr17	-	58206547-58207085;58206380-58207085	58206283-58206380;58206465-58206780;58207085-58207218		http://genome.ucsc.edu/cgi-bin/hgTracks?db=hg38&position=chr17%3A58207218-58206283
MKS1	ENSG00000011143.17	ENSG00000011143.17:s:58207894-58208001	-0.0006;0.0263;-0.0145	2.682e-05;4.500e-02;2.752e-03	8.763e-01;4.721e-01;6.708e-01	0.0348;0.9149;0.0495	0.0290;0.9534;0.0187	s|1e1.1o1|1e2.1o1|1e3.1o1	3	4	0;0;0	chr17	-	58207729-58207894;58207218-58207894;58206380-58207894	58206283-58206380;58207085-58207218;58207561-58207729;58207894-58208001		http://genome.ucsc.edu/cgi-bin/hgTracks?db=hg38&position=chr17%3A58208001-58206283
MKS1	ENSG00000011143.17	ENSG00000011143.17:s:58208513-58208583	0.0555;-0.0555	1.341e-01;1.341e-01	2.894e-01;2.894e-01	0.0339;0.9661	0.0931;0.9069	s|1e1.1o2|1e1.2o2	2	2	0;0	chr17	-	58208250-58208513;58208174-58208513	58208105-58208250;58208513-58208583		http://genome.ucsc.edu/cgi-bin/hgTracks?db=hg38&position=chr17%3A58208583-58208105
MKS1	ENSG00000011143.17	ENSG00000011143.17:s:58212378-58212434	0.0000;-0.0000	2.150e-12;7.179e-21	9.985e-01;9.985e-01	0.9777;0.0223	0.9878;0.0122	s|1e1.1o1|1e2.1o1	2	3	0;1	chr17	-	58211022-58212378;58210724-58212378	58210659-58210724;58210864-58211120;58212378-58212434		http://genome.ucsc.edu/cgi-bin/hgTracks?db=hg38&position=chr17%3A58212434-58210659
MKS1	ENSG00000011143.17	ENSG00000011143.17:s:58215606-58216243	-0.0229;0.0070;0.0014;0.0110	4.091e-03;1.271e-02;4.817e-04;2.757e-04	5.858e-01;6.399e-01;8.137e-01;6.837e-01	0.0694;0.8067;0.0815;0.0378	0.0396;0.8202;0.0841;0.0503	s|1e1.1o2|1e1.2o2|1e2.1o1|1e3.1o1	4	4	0;0;0;1	chr17	-	58214898-58216088;58214838-58216088;58214387-58216088;58213869-58216088	58213765-58213869;58214259-58214387;58214741-58214898;58215606-58216243		http://genome.ucsc.edu/cgi-bin/hgTracks?db=hg38&position=chr17%3A58216243-58213765
MKS1	ENSG00000011143.17	ENSG00000011143.17:s:58218620-58218729	-0.0000;0.0000	3.596e-15;7.165e-21	1.000e+00;1.000e+00	0.9931;0.0069	0.9880;0.0120	s|1e1.1o1|1e2.2o2	2	3	0;0	chr17	-	58216736-58218620;58214838-58218620	58214741-58214898;58216666-58216736;58218620-58218729		http://genome.ucsc.edu/cgi-bin/hgTracks?db=hg38&position=chr17%3A58218729-58214741
MKS1	ENSG00000011143.17	ENSG00000011143.17:s:58219148-58219305	-0.0000;0.0000;0.0000	7.787e-16;7.165e-21;7.165e-21	1.000e+00;1.000e+00;1.000e+00	0.9926;0.0005;0.0069	0.9889;0.0022;0.0088	s|1e1.1o1|1e2.1o1|2e1.1o1	3	3	0;0;1	chr17	-	58218729-58219151;58216736-58219151;58218729-58219148	58216666-58216736;58218620-58218729;58219148-58219305		http://genome.ucsc.edu/cgi-bin/hgTracks?db=hg38&position=chr17%3A58219305-58216666
MKS1	ENSG00000011143.17	ENSG00000011143.17:t:58206283-58206380	-0.0051;-0.0381;0.0527	1.774e-04;1.140e-01;2.013e-01	8.025e-01;3.279e-01;2.295e-01	0.0413;0.1434;0.8146	0.0255;0.0916;0.8869	t|1e1.1o1|1e2.1o1|1e3.1o1	3	4	0;1;0	chr17	-	58206380-58207894;58206380-58207085;58206380-58206465	58206283-58206380;58206465-58206780;58207085-58207218;58207894-58208001		http://genome.ucsc.edu/cgi-bin/hgTracks?db=hg38&position=chr17%3A58208001-58206283
MKS1	ENSG00000011143.17	ENSG00000011143.17:t:58210659-58210724	-0.0000;0.0160;-0.0023	7.177e-21;6.250e-04;1.453e-06	9.988e-01;6.374e-01;8.744e-01	0.0210;0.9432;0.0363	0.0109;0.9593;0.0273	t|1e1.1o1|1e2.1o2|1e2.2o2	3	3	1;0;1	chr17	-	58210724-58212378;58210724-58210980;58210724-58210864	58210659-58210724;58210864-58211120;58212378-58212434		http://genome.ucsc.edu/cgi-bin/hgTracks?db=hg38&position=chr17%3A58212434-58210659
MKS1	ENSG00000011143.17	ENSG00000011143.17:t:58213765-58213869	0.0153;-0.0153	1.008e-03;1.008e-03	6.430e-01;6.430e-01	0.0388;0.9612	0.0556;0.9444	t|1e1.1o1|1e2.1o1	2	3	1;0	chr17	-	58213869-58216088;58213869-58214259	58213765-58213869;58214259-58214387;58215606-58216243		http://genome.ucsc.edu/cgi-bin/hgTracks?db=hg38&position=chr17%3A58216243-58213765
MKS1	ENSG00000011143.17	ENSG00000011143.17:t:58214259-58214387	-0.0028;0.0028	2.058e-03;2.058e-03	7.358e-01;7.358e-01	0.0975;0.9025	0.0908;0.9092	t|1e1.1o1|1e2.1o1	2	3	0;0	chr17	-	58214387-58216088;58214387-58214741	58214259-58214387;58214741-58214898;58215606-58216243		http://genome.ucsc.edu/cgi-bin/hgTracks?db=hg38&position=chr17%3A58216243-58214259
MKS1	ENSG00000011143.17	ENSG00000011143.17:t:58214741-58214898	-0.0202;0.0000;0.0118	1.444e-02;7.167e-21;1.313e-02	5.795e-01;9.998e-01;6.575e-01	0.0781;0.0086;0.9112	0.0455;0.0145;0.9395	t|1e2.1o1|2e1.1o1|2e2.1o1	3	3	0;0;0	chr17	-	58214898-58216088;58214838-58218620;58214838-58216088	58214741-58214898;58215606-58216243;58218620-58218729		http://genome.ucsc.edu/cgi-bin/hgTracks?db=hg38&position=chr17%3A58218729-58214741
MKS1	ENSG00000011143.17	ENSG00000011143.17:t:58216666-58216736	0.0000;-0.0000	7.165e-21;1.455e-20	1.000e+00;1.000e+00	0.0007;0.9993	0.0028;0.9972	t|1e1.1o2|1e2.1o1	2	3	0;0	chr17	-	58216736-58219151;58216736-58218620	58216666-58216736;58218620-58218729;58219148-58219305		http://genome.ucsc.edu/cgi-bin/hgTracks?db=hg38&position=chr17%3A58219305-58216666
MKS1	ENSG00000011143.17	ENSG00000011143.17:t:58218620-58218729	0.0000;0.0000;-0.0000;0.0000	7.165e-21;7.165e-21;2.003e-16;7.165e-21	1.000e+00;1.000e+00;1.000e+00;1.000e+00	0.0004;0.0004;0.9925;0.0067	0.0004;0.0021;0.9883;0.0086	t|1e1.1o1|1e2.1o1|1e3.1o2|1e3.2o2	4	4	1;0;0;1	chr17	-	58218729-58219859;58218729-58219462;58218729-58219151;58218729-58219148	58218620-58218729;58219148-58219305;58219462-58219605;58219859-na		http://genome.ucsc.edu/cgi-bin/hgTracks?db=hg38&position=chr17%3A58219869-58218620
RNF216	ENSG00000011275.18	ENSG00000011275.18:s:5641154-5641376	-0.0002;0.0002	5.739e-09;5.730e-09	9.904e-01;9.904e-01	0.9796;0.0204	0.9767;0.0233	s|1e1.1o1|1e2.1o1	2	3	0;1	chr7	-	5624125-5641154;5623179-5641154	5620047-5623179;5624056-5624125;5641154-5641376		http://genome.ucsc.edu/cgi-bin/hgTracks?db=hg38&position=chr7%3A5641376-5620047
RNF216	ENSG00000011275.18	ENSG00000011275.18:s:5652413-5652510	0.0000;0.0000;0.0002;-0.0002	7.165e-21;7.165e-21;1.587e-08;2.607e-08	1.000e+00;1.000e+00;9.853e-01;9.796e-01	0.0004;0.0022;0.0254;0.9718	0.0005;0.0005;0.0241;0.9748	s|1e1.1o1|1e2.1o1|1e3.1o1|1e4.1o1	4	5	1;1;1;0	chr7	-	5651023-5652413;5650733-5652413;5650730-5652413;5641376-5652413	na-5650730;na-5650733;na-5651023;5641154-5641376;5652413-5652510		http://genome.ucsc.edu/cgi-bin/hgTracks?db=hg38&position=chr7%3A5652510-5641154
RNF216	ENSG00000011275.18	ENSG00000011275.18:s:5711761-5711839	0.0000;0.0000;0.0000;-0.0000	7.165e-21;7.165e-21;7.165e-21;5.067e-15	1.000e+00;1.000e+00;1.000e+00;1.000e+00	0.0004;0.0004;0.0021;0.9971	0.0047;0.0005;0.0070;0.9885	s|1e1.1o1|1e2.1o1|1e3.1o1|1e4.1o1	4	5	1;1;1;0	chr7	-	5709452-5711761;5703297-5711761;5686216-5711761;5652510-5711761	na-5703297;na-5709452;5652413-5652510;5685914-5686216;5711761-5711839		http://genome.ucsc.edu/cgi-bin/hgTracks?db=hg38&position=chr7%3A5711839-5652413
RNF216	ENSG00000011275.18	ENSG00000011275.18:s:5721033-5721172	0.0063;-0.0063	1.012e-05;1.013e-05	8.147e-01;8.147e-01	0.0079;0.9921	0.0438;0.9562	s|1e1.1o1|1e2.1o1	2	3	1;0	chr7	-	5716903-5721033;5716766-5721033	5716716-5716766;5716823-5716903;5721033-5721172		http://genome.ucsc.edu/cgi-bin/hgTracks?db=hg38&position=chr7%3A5721172-5716716
RNF216	ENSG00000011275.18	ENSG00000011275.18:s:5725324-5725438	-0.0000;0.0146;-0.0000;-0.0040	7.165e-21;6.839e-03;7.165e-21;4.793e-04	1.000e+00;6.567e-01;1.000e+00;8.664e-01	0.0056;0.9530;0.0091;0.0324	0.0033;0.9805;0.0007;0.0141	s|1e1.1o1|1e2.1o2|1e2.2o2|1e3.1o1	4	4	1;0;1;1	chr7	-	5722940-5725324;5721172-5725324;5721085-5725324;5716766-5725324	5716716-5716766;5721033-5721172;5722829-5722940;5725324-5725438		http://genome.ucsc.edu/cgi-bin/hgTracks?db=hg38&position=chr7%3A5725438-5716716
RNF216	ENSG00000011275.18	ENSG00000011275.18:s:5739276-5739625	0.0000;0.0015;-0.0015	7.165e-21;2.013e-04;1.873e-04	1.000e+00;7.754e-01;7.845e-01	0.0008;0.9570;0.0422	0.0008;0.9616;0.0375	s|1e1.1o1|1e2.1o1|1e3.1o1	3	4	0;0;1	chr7	-	5733162-5739276;5730817-5739276;5729596-5739276	5729432-5729596;5730715-5730817;5732970-5733162;5739276-5739625		http://genome.ucsc.edu/cgi-bin/hgTracks?db=hg38&position=chr7%3A5739625-5729432
RNF216	ENSG00000011275.18	ENSG00000011275.18:s:5740973-5741815	0.0000;-0.1019;-0.0029;0.1208	7.165e-21;5.196e-01;1.444e-05;6.512e-01	1.000e+00;7.124e-02;8.965e-01;3.479e-02	0.0035;0.1596;0.0338;0.7971	0.0038;0.0540;0.0142;0.9246	s|2e1.3o3|3e1.1o3|3e1.2o3|3e1.3o3	4	2	1;1;0;0	chr7	-	5739352-5741173;5739625-5740973;5739621-5740973;5739352-5740973	5739276-5739625;5740973-5741815		http://genome.ucsc.edu/cgi-bin/hgTracks?db=hg38&position=chr7%3A5741815-5739276
RNF216	ENSG00000011275.18	ENSG00000011275.18:s:5752846-5752979	0.0173;-0.0135;-0.0000	4.614e-02;3.735e-02;7.182e-21	4.880e-01;5.189e-01;9.982e-01	0.3877;0.5904;0.0222	0.4190;0.5632;0.0180	s|1e1.1o2|1e1.2o2|1e2.1o1	3	3	0;0;1	chr7	-	5741815-5752846;5741644-5752846;5730817-5752846	5730715-5730817;5740973-5741815;5752846-5752979		http://genome.ucsc.edu/cgi-bin/hgTracks?db=hg38&position=chr7%3A5752979-5730715
RNF216	ENSG00000011275.18	ENSG00000011275.18:s:5761003-5761138	0.0000;0.0000	7.165e-21;7.165e-21	1.000e+00;1.000e+00	0.0009;0.9991	0.0010;0.9990	s|1e1.1o1|1e2.1o1	2	3	0;0	chr7	-	5760511-5761003;5752979-5761003	5752846-5752979;5760391-5760511;5761003-5761138		http://genome.ucsc.edu/cgi-bin/hgTracks?db=hg38&position=chr7%3A5761138-5752846
RNF216	ENSG00000011275.18	ENSG00000011275.18:s:5781541-5781739	0.0000;-0.0031;0.0029	7.165e-21;2.859e-04;2.946e-04	1.000e+00;7.797e-01;7.877e-01	0.0005;0.0634;0.9362	0.0005;0.0582;0.9413	s|1e1.1o1|1e2.1o1|1e3.1o1	3	4	1;0;0	chr7	-	5779653-5781541;5777628-5781541;5761138-5781541	na-5779653;5761003-5761138;5777487-5777628;5781541-5781739		http://genome.ucsc.edu/cgi-bin/hgTracks?db=hg38&position=chr7%3A5781739-5761003
RNF216	ENSG00000011275.18	ENSG00000011275.18:t:5620047-5623179	0.0001;-0.0001	7.193e-21;5.112e-11	9.969e-01;9.969e-01	0.0193;0.9807	0.0212;0.9788	t|1e1.1o1|1e2.1o1	2	3	1;0	chr7	-	5623179-5641154;5623179-5624056	5620047-5623179;5624056-5624125;5641154-5641376		http://genome.ucsc.edu/cgi-bin/hgTracks?db=hg38&position=chr7%3A5641376-5620047
RNF216	ENSG00000011275.18	ENSG00000011275.18:t:5641154-5641376	-0.0000;0.0000;0.0000;0.0000;0.0000	8.563e-11;7.165e-21;7.165e-21;7.165e-21;7.165e-21	9.991e-01;1.000e+00;1.000e+00;1.000e+00;1.000e+00	0.9960;0.0029;0.0003;0.0003;0.0003	0.9831;0.0046;0.0004;0.0113;0.0004	t|1e1.1o1|1e2.1o1|1e3.1o1|1e4.1o1|1e5.1o1	5	6	0;1;0;1;1	chr7	-	5641376-5652413;5641376-5650278;5641376-5649640;5641376-5642860;5641376-5641576	5641154-5641376;5641576-na;5642860-5642967;5649640-5650015;5650278-na;5652413-5652510		http://genome.ucsc.edu/cgi-bin/hgTracks?db=hg38&position=chr7%3A5652510-5641154
RNF216	ENSG00000011275.18	ENSG00000011275.18:t:5652413-5652510	-0.0024;0.0000;0.0000;0.0003;0.0000	1.657e-06;7.165e-21;7.165e-21;9.108e-09;7.165e-21	8.908e-01;1.000e+00;1.000e+00;9.726e-01;1.000e+00	0.9694;0.0003;0.0003;0.0281;0.0019	0.9657;0.0023;0.0044;0.0272;0.0004	t|1e1.1o1|1e2.1o1|1e3.1o1|1e4.1o1|1e5.1o1	5	6	0;1;1;1;1	chr7	-	5652510-5711761;5652510-5701856;5652510-5699174;5652510-5685914;5652510-5662436	5652413-5652510;5662436-na;5685914-5686216;5699174-na;5701856-na;5711761-5711839		http://genome.ucsc.edu/cgi-bin/hgTracks?db=hg38&position=chr7%3A5711839-5652413
RNF216	ENSG00000011275.18	ENSG00000011275.18:t:5712715-5712863	0.0156;-0.0156	1.546e-04;1.546e-04	6.548e-01;6.548e-01	0.9454;0.0546	0.9698;0.0302	t|1e1.1o1|1e2.1o1	2	3	0;0	chr7	-	5712863-5715053;5712863-5713305	5712715-5712863;5713305-5713441;5715053-5715190		http://genome.ucsc.edu/cgi-bin/hgTracks?db=hg38&position=chr7%3A5715190-5712715
RNF216	ENSG00000011275.18	ENSG00000011275.18:t:5715053-5715190	0.0004;-0.0004	6.314e-09;6.344e-09	9.860e-01;9.860e-01	0.0050;0.9950	0.0268;0.9732	t|1e1.1o1|1e2.1o1	2	3	1;0	chr7	-	5715190-5716823;5715190-5716716	5715053-5715190;5716716-5716766;5716823-5716903		http://genome.ucsc.edu/cgi-bin/hgTracks?db=hg38&position=chr7%3A5716903-5715053
RNF216	ENSG00000011275.18	ENSG00000011275.18:t:5716716-5716766	-0.0023;0.0023	1.358e-05;1.358e-05	9.192e-01;9.192e-01	0.0304;0.9696	0.0136;0.9864	t|1e1.1o1|1e2.1o1	2	3	1;0	chr7	-	5716766-5725324;5716766-5721033	5716716-5716766;5721033-5721172;5725324-5725438		http://genome.ucsc.edu/cgi-bin/hgTracks?db=hg38&position=chr7%3A5725438-5716716
RNF216	ENSG00000011275.18	ENSG00000011275.18:t:5721033-5721172	0.0000;0.0000;-0.0000	2.187e-12;7.165e-21;7.166e-21	9.999e-01;1.000e+00;9.999e-01	0.9896;0.0008;0.0096	0.9982;0.0009;0.0009	t|1e1.1o1|1e2.1o1|2e1.1o1	3	3	0;1;1	chr7	-	5721172-5725324;5721172-5722829;5721085-5725324	5721033-5721172;5722829-5722940;5725324-5725438		http://genome.ucsc.edu/cgi-bin/hgTracks?db=hg38&position=chr7%3A5725438-5721033
RNF216	ENSG00000011275.18	ENSG00000011275.18:t:5729432-5729596	-0.0010;0.0010	8.125e-06;8.126e-06	8.544e-01;8.544e-01	0.0377;0.9623	0.0324;0.9676	t|1e1.1o1|1e2.1o1	2	3	1;0	chr7	-	5729596-5739276;5729596-5730715	5729432-5729596;5730715-5730817;5739276-5739625		http://genome.ucsc.edu/cgi-bin/hgTracks?db=hg38&position=chr7%3A5739625-5729432
RNF216	ENSG00000011275.18	ENSG00000011275.18:t:5730715-5730817	-0.0009;0.0010;0.0000	4.086e-07;5.723e-07;7.165e-21	9.619e-01;9.559e-01;1.000e+00	0.0307;0.9684;0.0009	0.0212;0.9780;0.0009	t|1e1.1o1|1e2.1o1|1e3.1o1	3	4	1;0;0	chr7	-	5730817-5752846;5730817-5739276;5730817-5732970	5730715-5730817;5732970-5733162;5739276-5739625;5752846-5752979		http://genome.ucsc.edu/cgi-bin/hgTracks?db=hg38&position=chr7%3A5752979-5730715
RNF216	ENSG00000011275.18	ENSG00000011275.18:t:5752846-5752979	0.0000;0.0000	7.165e-21;7.165e-21	1.000e+00;1.000e+00	0.9991;0.0009	0.9990;0.0010	t|1e1.1o1|1e2.1o1	2	3	0;0	chr7	-	5752979-5761003;5752979-5760391	5752846-5752979;5760391-5760511;5761003-5761138		http://genome.ucsc.edu/cgi-bin/hgTracks?db=hg38&position=chr7%3A5761138-5752846
RNF216	ENSG00000011275.18	ENSG00000011275.18:t:5761003-5761138	-0.0056;0.0001;0.0000	1.090e-06;7.207e-21;7.167e-21	8.265e-01;9.953e-01;9.998e-01	0.9756;0.0170;0.0068	0.9583;0.0226;0.0186	t|1e1.1o1|1e2.1o1|1e3.1o1	3	4	0;1;0	chr7	-	5761138-5781541;5761138-5777487;5761138-5766895	5761003-5761138;5766895-5766939;5777487-5777628;5781541-5781739		http://genome.ucsc.edu/cgi-bin/hgTracks?db=hg38&position=chr7%3A5781739-5761003
RNF216	ENSG00000011275.18	ENSG00000011275.18:t:5777487-5777628	-0.0002;0.0002	7.218e-04;7.218e-04	9.492e-01;9.492e-01	0.9887;0.0113	0.9875;0.0125	t|1e1.1o1|1e2.1o1	2	3	0;0	chr7	-	5777628-5781541;5777628-5779985	5777487-5777628;5779985-5780292;5781541-5781739		http://genome.ucsc.edu/cgi-bin/hgTracks?db=hg38&position=chr7%3A5781739-5777487
LARS2	ENSG00000011376.12	ENSG00000011376.12:s:45388561-45388680	0.0000;0.0022;-0.0022	7.165e-21;9.679e-04;7.224e-04	1.000e+00;7.158e-01;7.155e-01	0.0022;0.8943;0.1028	0.0022;0.8987;0.0969	s|1e1.1o1|1e2.1o1|1e3.1o1	3	4	0;0;0	chr3	+	45388680-45389033;45388680-45391583;45388680-45394433	45388561-45388680;45388836-45389106;45391583-45391648;45394433-45394687		http://genome.ucsc.edu/cgi-bin/hgTracks?db=hg38&position=chr3%3A45394687-45388561
LARS2	ENSG00000011376.12	ENSG00000011376.12:s:45391583-45391648	0.0000;-0.0000	7.165e-21;7.165e-21	1.000e+00;1.000e+00	0.0008;0.9992	0.0009;0.9991	s|1e1.1o1|1e2.1o1	2	3	1;0	chr3	+	45391648-45393038;45391648-45394433	45391583-45391648;45393038-na;45394433-45394687		http://genome.ucsc.edu/cgi-bin/hgTracks?db=hg38&position=chr3%3A45394687-45391583
LARS2	ENSG00000011376.12	ENSG00000011376.12:s:45394433-45394687	-0.0000;0.0000;0.0000	7.165e-21;1.331e-20;7.165e-21	1.000e+00;1.000e+00;1.000e+00	0.0072;0.9923;0.0005	0.0044;0.9949;0.0006	s|1e1.1o1|1e2.1o1|1e3.1o1	3	4	0;0;0	chr3	+	45394687-45399564;45394687-45400245;45394687-45417482	45394433-45394687;45399564-45399692;45400245-45400373;45417482-45417573		http://genome.ucsc.edu/cgi-bin/hgTracks?db=hg38&position=chr3%3A45417573-45394433
LARS2	ENSG00000011376.12	ENSG00000011376.12:s:45419669-45419729	0.0000;-0.0000;-0.0000	7.165e-21;1.118e-10;7.169e-21	1.000e+00;9.970e-01;9.996e-01	0.0028;0.9786;0.0172	0.0068;0.9789;0.0141	s|1e1.1o1|1e2.1o1|1e3.1o1	3	4	0;0;1	chr3	+	45419729-45421171;45419729-45446891;45419729-45458743	45419669-45419729;45421171-45422409;45446891-45446980;45458743-45458886		http://genome.ucsc.edu/cgi-bin/hgTracks?db=hg38&position=chr3%3A45458886-45419669
LARS2	ENSG00000011376.12	ENSG00000011376.12:s:45458743-45458886	-0.0001;0.0001	2.017e-10;7.199e-21	9.961e-01;9.961e-01	0.9914;0.0086	0.9749;0.0251	s|1e1.1o1|1e2.1o1	2	3	0;1	chr3	+	45458886-45474243;45458886-45476468	45458743-45458886;45474243-45474350;45476468-45476627		http://genome.ucsc.edu/cgi-bin/hgTracks?db=hg38&position=chr3%3A45476627-45458743
LARS2	ENSG00000011376.12	ENSG00000011376.12:s:45488697-45488812	-0.0016;0.0016	6.098e-08;6.115e-08	9.278e-01;9.278e-01	0.9765;0.0235	0.9626;0.0374	s|1e1.1o1|1e2.1o1	2	3	0;1	chr3	+	45488812-45491517;45488812-45496275	45488697-45488812;45491517-45491800;45496275-45496373		http://genome.ucsc.edu/cgi-bin/hgTracks?db=hg38&position=chr3%3A45496373-45488697
LARS2	ENSG00000011376.12	ENSG00000011376.12:s:45496275-45496373	0.0000;-0.0001;-0.0000	7.168e-21;1.658e-10;7.165e-21	9.997e-01;9.967e-01;1.000e+00	0.0033;0.9935;0.0033	0.0150;0.9789;0.0068	s|1e1.1o1|1e2.1o1|1e3.1o1	3	4	0;0;1	chr3	+	45496373-45500027;45496373-45500442;45496373-45513135	45496275-45496373;45500027-45500144;45500442-45500579;45513135-45513235		http://genome.ucsc.edu/cgi-bin/hgTracks?db=hg38&position=chr3%3A45513235-45496275
LARS2	ENSG00000011376.12	ENSG00000011376.12:s:45500442-45500579	0.0000;-0.0000	7.165e-21;4.162e-13	1.000e+00;1.000e+00	0.0034;0.9966	0.0101;0.9899	s|1e1.1o1|1e2.1o1	2	3	0;0	chr3	+	45500579-45509415;45500579-45513135	45500442-45500579;45509415-45509495;45513135-45513235		http://genome.ucsc.edu/cgi-bin/hgTracks?db=hg38&position=chr3%3A45513235-45500442
LARS2	ENSG00000011376.12	ENSG00000011376.12:s:45517903-45518072	0.0221;-0.0221	8.884e-04;8.885e-04	5.933e-01;5.933e-01	0.0378;0.9622	0.0590;0.9410	s|1e1.1o1|1e2.1o1	2	3	0;0	chr3	+	45518072-45519693;45518072-45520219	45517903-45518072;45519693-45519790;45520219-45520296		http://genome.ucsc.edu/cgi-bin/hgTracks?db=hg38&position=chr3%3A45520296-45517903
LARS2	ENSG00000011376.12	ENSG00000011376.12:s:45523997-45524108	-0.0001;-0.0022;0.0008	7.218e-21;4.158e-05;4.475e-08	9.944e-01;6.996e-01;9.640e-01	0.0259;0.9499;0.0258	0.0190;0.9476;0.0306	s|1e1.1o1|1e2.1o1|1e3.1o1	3	4	0;0;1	chr3	+	45524108-45538343;45524108-45541829;45524108-45547351	45523997-45524108;45538343-45538477;45541594-45541956;45547351-45554726		http://genome.ucsc.edu/cgi-bin/hgTracks?db=hg38&position=chr3%3A45554726-45523997
LARS2	ENSG00000011376.12	ENSG00000011376.12:t:45391583-45391648	0.0000;-0.0000	9.992e-16;7.165e-21	1.000e+00;1.000e+00	0.9899;0.0101	0.9973;0.0027	t|1e1.1o1|1e2.1o1	2	3	0;0	chr3	+	45388680-45391583;45389106-45391583	45388561-45388680;45388836-45389106;45391583-45391648		http://genome.ucsc.edu/cgi-bin/hgTracks?db=hg38&position=chr3%3A45391648-45388561
LARS2	ENSG00000011376.12	ENSG00000011376.12:t:45394433-45394687	0.0068;-0.0068	3.620e-04;3.620e-04	7.146e-01;7.146e-01	0.0868;0.9132	0.0985;0.9015	t|1e1.1o1|1e2.1o1	2	3	0;0	chr3	+	45388680-45394433;45391648-45394433	45388561-45388680;45391583-45391648;45394433-45394687		http://genome.ucsc.edu/cgi-bin/hgTracks?db=hg38&position=chr3%3A45394687-45388561
LARS2	ENSG00000011376.12	ENSG00000011376.12:t:45400245-45400373	0.0000;-0.0000	7.175e-21;7.165e-21	1.000e+00;1.000e+00	0.9929;0.0071	0.9974;0.0026	t|1e1.1o1|1e2.1o1	2	3	0;0	chr3	+	45394687-45400245;45399692-45400245	45394433-45394687;45399564-45399692;45400245-45400373		http://genome.ucsc.edu/cgi-bin/hgTracks?db=hg38&position=chr3%3A45400373-45394433
LARS2	ENSG00000011376.12	ENSG00000011376.12:t:45417482-45417573	0.0000;-0.0000	7.165e-21;8.034e-20	1.000e+00;1.000e+00	0.0012;0.9988	0.0013;0.9987	t|1e1.1o1|1e2.1o1	2	3	0;0	chr3	+	45394687-45417482;45400373-45417482	45394433-45394687;45400245-45400373;45417482-45417573		http://genome.ucsc.edu/cgi-bin/hgTracks?db=hg38&position=chr3%3A45417573-45394433
LARS2	ENSG00000011376.12	ENSG00000011376.12:t:45458743-45458886	-0.0000;0.0000	7.165e-21;4.395e-18	1.000e+00;1.000e+00	0.0134;0.9866	0.0111;0.9889	t|1e1.1o1|1e2.1o1	2	3	1;0	chr3	+	45419729-45458743;45446980-45458743	45419669-45419729;45446891-45446980;45458743-45458886		http://genome.ucsc.edu/cgi-bin/hgTracks?db=hg38&position=chr3%3A45458886-45419669
LARS2	ENSG00000011376.12	ENSG00000011376.12:t:45476468-45476627	0.0000;-0.0000	7.169e-21;5.825e-12	9.995e-01;9.995e-01	0.0068;0.9932	0.0210;0.9790	t|1e1.1o1|1e2.1o1	2	3	1;0	chr3	+	45458886-45476468;45474350-45476468	45458743-45458886;45474243-45474350;45476468-45476627		http://genome.ucsc.edu/cgi-bin/hgTracks?db=hg38&position=chr3%3A45476627-45458743
LARS2	ENSG00000011376.12	ENSG00000011376.12:t:45496275-45496373	0.0025;-0.0025	4.357e-06;4.357e-06	8.668e-01;8.668e-01	0.0309;0.9691	0.0389;0.9611	t|1e1.1o1|1e2.1o1	2	3	1;0	chr3	+	45488812-45496275;45491800-45496275	45488697-45488812;45491517-45491800;45496275-45496373		http://genome.ucsc.edu/cgi-bin/hgTracks?db=hg38&position=chr3%3A45496373-45488697
LARS2	ENSG00000011376.12	ENSG00000011376.12:t:45500442-45500579	-0.0000;0.0000	2.203e-11;7.175e-21	9.989e-01;9.989e-01	0.9914;0.0086	0.9821;0.0179	t|1e1.1o1|1e2.1o1	2	3	0;0	chr3	+	45496373-45500442;45500144-45500442	45496275-45496373;45500027-45500144;45500442-45500579		http://genome.ucsc.edu/cgi-bin/hgTracks?db=hg38&position=chr3%3A45500579-45496275
LARS2	ENSG00000011376.12	ENSG00000011376.12:t:45513135-45513235	0.0000;-0.0004;0.0001	7.165e-21;6.731e-08;8.349e-10	1.000e+00;9.827e-01;9.973e-01	0.0032;0.9898;0.0076	0.0075;0.9729;0.0196	t|1e1.1o1|1e2.1o1|1e3.1o1	3	4	1;0;0	chr3	+	45496373-45513135;45500579-45513135;45509495-45513135	45496275-45496373;45500442-45500579;45509415-45509495;45513135-45513235		http://genome.ucsc.edu/cgi-bin/hgTracks?db=hg38&position=chr3%3A45513235-45496275
LARS2	ENSG00000011376.12	ENSG00000011376.12:t:45520219-45520296	-0.0161;0.0161	3.522e-04;3.522e-04	6.549e-01;6.549e-01	0.9690;0.0310	0.9493;0.0507	t|1e1.1o1|1e2.1o1	2	3	0;0	chr3	+	45518072-45520219;45519790-45520219	45517903-45518072;45519693-45519790;45520219-45520296		http://genome.ucsc.edu/cgi-bin/hgTracks?db=hg38&position=chr3%3A45520296-45517903
LARS2	ENSG00000011376.12	ENSG00000011376.12:t:45541594-45541956	0.0000;-0.0000	7.169e-21;7.165e-21	1.000e+00;1.000e+00	0.9937;0.0063	0.9974;0.0026	t|1e1.1o1|1e2.1o1	2	3	0;1	chr3	+	45524108-45541829;45538477-45541829	45523997-45524108;45538343-45538477;45541594-45541956		http://genome.ucsc.edu/cgi-bin/hgTracks?db=hg38&position=chr3%3A45541956-45523997
LARS2	ENSG00000011376.12	ENSG00000011376.12:t:45547351-45554726	0.0060;-0.0060	1.148e-04;1.148e-04	8.136e-01;8.136e-01	0.0254;0.9746	0.0400;0.9600	t|1e1.1o1|1e2.1o1	2	3	1;0	chr3	+	45524108-45547351;45541956-45547351	45523997-45524108;45541594-45541956;45547351-45554726		http://genome.ucsc.edu/cgi-bin/hgTracks?db=hg38&position=chr3%3A45554726-45523997
ANLN	ENSG00000011426.11	ENSG00000011426.11:s:36389821-36390044	0.0000;0.0000	7.165e-21;7.165e-21	1.000e+00;1.000e+00	0.0001;0.9999	0.0003;0.9997	s|1e1.1o1|1e2.1o1	2	3	1;0	chr7	+	36390044-36391960;36390044-36396266	36389821-36390044;36391960-36392041;36396266-36396421		http://genome.ucsc.edu/cgi-bin/hgTracks?db=hg38&position=chr7%3A36396421-36389821
ANLN	ENSG00000011426.11	ENSG00000011426.11:s:36396266-36396421	-0.0000;0.0000;0.0000	7.165e-21;7.165e-21;7.165e-21	1.000e+00;1.000e+00;1.000e+00	0.9849;0.0135;0.0016	0.9744;0.0232;0.0022	s|1e1.1o2|1e1.2o2|1e2.1o1	3	3	0;1;1	chr7	+	36396419-36399079;36396419-36399219;36396419-36406181	36396266-36396421;36399079-36399393;36406181-36406266		http://genome.ucsc.edu/cgi-bin/hgTracks?db=hg38&position=chr7%3A36406266-36396266
ANLN	ENSG00000011426.11	ENSG00000011426.11:s:36406402-36406570	0.0000;0.0000;0.0000;0.0000;0.0000	7.165e-21;7.165e-21;7.165e-21;7.165e-21;7.165e-21	1.000e+00;1.000e+00;1.000e+00;1.000e+00;1.000e+00	0.0004;0.9860;0.0032;0.0087;0.0022	0.0001;0.9952;0.0007;0.0036;0.0005	s|1e1.1o3|1e1.2o3|1e1.3o3|1e2.1o1|2e1.2o3	5	3	0;0;1;1;0	chr7	+	36406566-36407718;36406566-36407734;36406566-36407738;36406566-36410514;36406570-36407734	36406402-36406570;36407718-36407956;36410514-36410704		http://genome.ucsc.edu/cgi-bin/hgTracks?db=hg38&position=chr7%3A36410704-36406402
ANLN	ENSG00000011426.11	ENSG00000011426.11:s:36407718-36407956	0.0000;0.0000	7.165e-21;7.165e-21	1.000e+00;1.000e+00	0.0032;0.9968	0.0095;0.9905	s|1e1.1o1|1e2.1o1	2	3	1;0	chr7	+	36407956-36408729;36407956-36410514	36407718-36407956;36408729-36408897;36410514-36410704		http://genome.ucsc.edu/cgi-bin/hgTracks?db=hg38&position=chr7%3A36410704-36407718
ANLN	ENSG00000011426.11	ENSG00000011426.11:s:36410514-36410704	0.0000;0.0000;0.0000	7.165e-21;7.165e-21;7.165e-21	1.000e+00;1.000e+00;1.000e+00	0.0001;0.9898;0.0101	0.0001;0.9916;0.0083	s|1e3.1o1|2e1.1o1|2e2.1o1	3	4	0;0;0	chr7	+	36410655-36424545;36410704-36411059;36410704-36415758	36410514-36410704;36411059-36411166;36415758-36415885;36424545-36424593		http://genome.ucsc.edu/cgi-bin/hgTracks?db=hg38&position=chr7%3A36424593-36410514
ANLN	ENSG00000011426.11	ENSG00000011426.11:s:36411059-36411166	0.0000;0.0000	7.165e-21;7.165e-21	1.000e+00;1.000e+00	0.9986;0.0014	0.9979;0.0021	s|1e1.1o1|1e2.1o1	2	3	0;0	chr7	+	36411166-36415758;36411166-36417080	36411059-36411166;36415758-36415885;36417080-36417190		http://genome.ucsc.edu/cgi-bin/hgTracks?db=hg38&position=chr7%3A36417190-36411059
ANLN	ENSG00000011426.11	ENSG00000011426.11:s:36415758-36415885	-0.1177;0.1177	6.624e-01;6.624e-01	2.084e-02;2.084e-02	0.7155;0.2845	0.6043;0.3957	s|1e1.1o1|1e2.1o3	2	3	0;0	chr7	+	36415884-36417080;36415884-36419244	36415758-36415885;36417080-36417190;36419244-36419479		http://genome.ucsc.edu/cgi-bin/hgTracks?db=hg38&position=chr7%3A36419479-36415758
ANLN	ENSG00000011426.11	ENSG00000011426.11:s:36419244-36419479	0.0214;-0.0214	7.093e-08;7.112e-08	6.068e-01;6.068e-01	0.1465;0.8535	0.1614;0.8386	s|1e1.1o1|2e1.1o1	2	2	1;0	chr7	+	36419467-36420169;36419479-36420169	36419244-36419479;36420169-36420314		http://genome.ucsc.edu/cgi-bin/hgTracks?db=hg38&position=chr7%3A36420314-36419244
ANLN	ENSG00000011426.11	ENSG00000011426.11:s:36420169-36420314	-0.0018;0.0018	4.441e-14;8.656e-21	8.418e-01;8.418e-01	0.9437;0.0563	0.9430;0.0570	s|1e1.1o2|1e1.2o2	2	2	0;0	chr7	+	36420314-36420597;36420314-36420612	36420169-36420314;36420597-36420744		http://genome.ucsc.edu/cgi-bin/hgTracks?db=hg38&position=chr7%3A36420744-36420169
ANLN	ENSG00000011426.11	ENSG00000011426.11:s:36421857-36421992	0.0000;0.0000	7.165e-21;7.165e-21	1.000e+00;1.000e+00	0.9994;0.0006	0.9956;0.0044	s|1e1.1o1|1e2.1o1	2	3	0;1	chr7	+	36421992-36422633;36421992-36423817	36421857-36421992;36422633-36422809;36423817-36423943		http://genome.ucsc.edu/cgi-bin/hgTracks?db=hg38&position=chr7%3A36423943-36421857
ANLN	ENSG00000011426.11	ENSG00000011426.11:s:36423817-36423943	-0.0006;0.0006	7.406e-21;7.388e-21	9.755e-01;9.755e-01	0.9795;0.0205	0.9592;0.0408	s|1e1.1o1|1e2.1o1	2	3	0;1	chr7	+	36423943-36424545;36423943-36424686	36423817-36423943;36424545-36424593;36424686-36424742		http://genome.ucsc.edu/cgi-bin/hgTracks?db=hg38&position=chr7%3A36424742-36423817
ANLN	ENSG00000011426.11	ENSG00000011426.11:s:36424686-36424742	0.0000;0.0000	7.165e-21;7.165e-21	1.000e+00;1.000e+00	0.0101;0.9899	0.0109;0.9891	s|1e1.1o1|1e2.1o1	2	3	1;0	chr7	+	36424742-36425316;36424742-36425702	36424686-36424742;36425316-36425437;36425702-36425740		http://genome.ucsc.edu/cgi-bin/hgTracks?db=hg38&position=chr7%3A36425740-36424686
ANLN	ENSG00000011426.11	ENSG00000011426.11:s:36426015-36426036	0.0000;0.0000	7.165e-21;7.165e-21	1.000e+00;1.000e+00	0.9989;0.0011	0.9998;0.0002	s|1e1.1o1|1e2.1o1	2	3	0;1	chr7	+	36426036-36426916;36426036-36439204	36426015-36426036;36426916-36427028;36439204-36439290		http://genome.ucsc.edu/cgi-bin/hgTracks?db=hg38&position=chr7%3A36439290-36426015
ANLN	ENSG00000011426.11	ENSG00000011426.11:s:36426916-36427028	0.0607;0.0000;-0.0624;0.0000	1.790e-01;7.165e-21;1.566e-01;7.165e-21	2.374e-01;1.000e+00;2.649e-01;1.000e+00	0.2048;0.0051;0.7899;0.0001	0.2680;0.0046;0.7249;0.0024	s|1e1.1o1|1e2.1o1|1e3.1o1|1e4.1o1	4	5	0;1;0;1	chr7	+	36427028-36428307;36427028-36434333;36427028-36439204;36427028-36449665	36426916-36427028;36428307-36428360;36434333-36434386;36439204-36439290;36448939-36449837		http://genome.ucsc.edu/cgi-bin/hgTracks?db=hg38&position=chr7%3A36449837-36426916
ANLN	ENSG00000011426.11	ENSG00000011426.11:s:36439204-36439290	0.0000;0.0000	7.165e-21;7.165e-21	1.000e+00;1.000e+00	0.9942;0.0058	0.9896;0.0104	s|1e1.1o1|1e2.1o1	2	3	0;1	chr7	+	36439290-36443755;36439290-36449665	36439204-36439290;36443755-36443862;36448939-36449837		http://genome.ucsc.edu/cgi-bin/hgTracks?db=hg38&position=chr7%3A36449837-36439204
ANLN	ENSG00000011426.11	ENSG00000011426.11:s:36443755-36443862	0.0000;0.0000	7.165e-21;7.165e-21	1.000e+00;1.000e+00	0.0035;0.9965	0.0013;0.9987	s|1e1.1o1|1e2.1o1	2	3	1;0	chr7	+	36443862-36444014;36443862-36449665	36443755-36443862;36444014-na;36448939-36449837		http://genome.ucsc.edu/cgi-bin/hgTracks?db=hg38&position=chr7%3A36449837-36443755
ANLN	ENSG00000011426.11	ENSG00000011426.11:s:36448939-36449837	0.0000;0.0000	7.165e-21;7.165e-21	1.000e+00;1.000e+00	0.0015;0.9985	0.0032;0.9968	s|2e1.1o2|2e1.2o2	2	2	1;0	chr7	+	36449837-36452317;36449837-36452477	36448939-36449837;36452317-36453791		http://genome.ucsc.edu/cgi-bin/hgTracks?db=hg38&position=chr7%3A36453791-36448939
ANLN	ENSG00000011426.11	ENSG00000011426.11:t:36396266-36396421	0.0000;0.0000;0.0000;0.0000	7.165e-21;7.165e-21;7.165e-21;7.165e-21	1.000e+00;1.000e+00;1.000e+00;1.000e+00	0.9996;0.0001;0.0003;0.0001	0.9992;0.0001;0.0005;0.0003	t|1e1.1o1|1e2.1o1|1e3.1o1|1e4.1o1	4	5	0;0;0;1	chr7	+	36390044-36396266;36390211-36396266;36390541-36396266;36392041-36396266	36389821-36390044;36390171-36390211;36390235-36390541;36391960-36392041;36396266-36396421		http://genome.ucsc.edu/cgi-bin/hgTracks?db=hg38&position=chr7%3A36396421-36389821
ANLN	ENSG00000011426.11	ENSG00000011426.11:t:36406181-36406266	0.0000;0.0000;0.0000	7.165e-21;7.165e-21;7.165e-21	1.000e+00;1.000e+00;1.000e+00	0.0016;0.9983;0.0001	0.0023;0.9976;0.0001	t|1e1.1o1|1e2.1o1|1e3.1o1	3	4	1;0;0	chr7	+	36396419-36406181;36399393-36406181;36403566-36406181	36396266-36396421;36399079-36399393;36403493-36403566;36406181-36406266		http://genome.ucsc.edu/cgi-bin/hgTracks?db=hg38&position=chr7%3A36406266-36396266
ANLN	ENSG00000011426.11	ENSG00000011426.11:t:36410514-36410704	0.0000;-0.0000;0.0000	7.165e-21;7.165e-21;7.165e-21	1.000e+00;1.000e+00;1.000e+00	0.0077;0.9818;0.0108	0.0034;0.9796;0.0168	t|1e1.1o2|1e2.1o1|1e3.1o1	3	4	1;0;1	chr7	+	36406566-36410514;36407956-36410514;36408897-36410514	36406402-36406570;36407718-36407956;36408729-36408897;36410514-36410704		http://genome.ucsc.edu/cgi-bin/hgTracks?db=hg38&position=chr7%3A36410704-36406402
ANLN	ENSG00000011426.11	ENSG00000011426.11:t:36415758-36415885	0.0000;0.0000	7.165e-21;7.165e-21	1.000e+00;1.000e+00	0.0109;0.9891	0.0094;0.9906	t|1e1.2o2|1e2.1o1	2	3	0;0	chr7	+	36410704-36415758;36411166-36415758	36410514-36410704;36411059-36411166;36415758-36415885		http://genome.ucsc.edu/cgi-bin/hgTracks?db=hg38&position=chr7%3A36415885-36410514
ANLN	ENSG00000011426.11	ENSG00000011426.11:t:36417080-36417190	0.0000;0.0000	7.165e-21;7.165e-21	1.000e+00;1.000e+00	0.0018;0.9982	0.0030;0.9970	t|1e1.1o1|1e2.1o1	2	3	0;0	chr7	+	36411166-36417080;36415884-36417080	36411059-36411166;36415758-36415885;36417080-36417190		http://genome.ucsc.edu/cgi-bin/hgTracks?db=hg38&position=chr7%3A36417190-36411059
ANLN	ENSG00000011426.11	ENSG00000011426.11:t:36419244-36419479	0.1078;0.0000;-0.0965;0.0000;0.0000	5.922e-01;7.165e-21;4.865e-01;7.165e-21;7.165e-21	1.447e-02;1.000e+00;5.128e-02;1.000e+00;1.000e+00	0.2729;0.0064;0.7123;0.0057;0.0038	0.3808;0.0020;0.6120;0.0011;0.0034	t|1e1.1o1|1e2.1o2|1e2.2o2|2e2.2o2|3e2.2o2	5	3	0;1;0;1;1	chr7	+	36415884-36419244;36417174-36419244;36417190-36419244;36417190-36419247;36417190-36419320	36415758-36415885;36417080-36417190;36419244-36419479		http://genome.ucsc.edu/cgi-bin/hgTracks?db=hg38&position=chr7%3A36419479-36415758
ANLN	ENSG00000011426.11	ENSG00000011426.11:t:36423817-36423943	0.0000;0.0000	7.165e-21;7.165e-21	1.000e+00;1.000e+00	0.0007;0.9993	0.0051;0.9949	t|1e1.1o1|1e2.1o1	2	3	1;0	chr7	+	36421992-36423817;36422809-36423817	36421857-36421992;36422633-36422809;36423817-36423943		http://genome.ucsc.edu/cgi-bin/hgTracks?db=hg38&position=chr7%3A36423943-36421857
ANLN	ENSG00000011426.11	ENSG00000011426.11:t:36424545-36424593	0.0000;0.0000	7.165e-21;7.165e-21	1.000e+00;1.000e+00	0.0002;0.9998	0.0002;0.9998	t|1e1.1o2|1e2.1o1	2	3	0;0	chr7	+	36410655-36424545;36423943-36424545	36410514-36410704;36423817-36423943;36424545-36424593		http://genome.ucsc.edu/cgi-bin/hgTracks?db=hg38&position=chr7%3A36424593-36410514
ANLN	ENSG00000011426.11	ENSG00000011426.11:t:36424686-36424742	0.0001;-0.0001	7.197e-21;7.199e-21	9.964e-01;9.964e-01	0.0184;0.9816	0.0367;0.9633	t|1e1.1o1|1e2.1o1	2	3	1;0	chr7	+	36423943-36424686;36424593-36424686	36423817-36423943;36424545-36424593;36424686-36424742		http://genome.ucsc.edu/cgi-bin/hgTracks?db=hg38&position=chr7%3A36424742-36423817
ANLN	ENSG00000011426.11	ENSG00000011426.11:t:36425702-36425740	0.0000;0.0000	7.165e-21;7.165e-21	1.000e+00;1.000e+00	0.9898;0.0102	0.9847;0.0153	t|1e1.1o1|1e2.1o1	2	3	0;1	chr7	+	36424742-36425702;36425437-36425702	36424686-36424742;36425316-36425437;36425702-36425740		http://genome.ucsc.edu/cgi-bin/hgTracks?db=hg38&position=chr7%3A36425740-36424686
ANLN	ENSG00000011426.11	ENSG00000011426.11:t:36439204-36439290	0.0000;-0.0597;0.0591;0.0000	7.165e-21;1.031e-01;1.200e-01;7.165e-21	1.000e+00;3.267e-01;3.058e-01;1.000e+00	0.0012;0.8372;0.1594;0.0025	0.0001;0.7736;0.2218;0.0050	t|1e1.1o1|1e2.1o1|1e3.1o1|1e4.1o1	4	5	1;0;0;1	chr7	+	36426036-36439204;36427028-36439204;36428360-36439204;36434386-36439204	36426015-36426036;36426916-36427028;36428307-36428360;36434333-36434386;36439204-36439290		http://genome.ucsc.edu/cgi-bin/hgTracks?db=hg38&position=chr7%3A36439290-36426015
ANLN	ENSG00000011426.11	ENSG00000011426.11:t:36448939-36449837	0.0000;0.0000;0.0000	7.165e-21;7.165e-21;7.165e-21	1.000e+00;1.000e+00;1.000e+00	0.0001;0.0036;0.9963	0.0015;0.0069;0.9911	t|1e1.1o1|1e2.1o1|1e3.1o1	3	4	1;1;0	chr7	+	36427028-36449665;36439290-36449665;36443862-36449665	36426916-36427028;36439204-36439290;36443755-36443862;36448939-36449837		http://genome.ucsc.edu/cgi-bin/hgTracks?db=hg38&position=chr7%3A36449837-36426916
RABGAP1	ENSG00000011454.17	ENSG00000011454.17:s:122941020-122941088	0.0010;-0.0861;0.0800	1.213e-04;4.191e-01;3.779e-01	9.199e-01;1.012e-01;1.175e-01	0.0176;0.8696;0.1133	0.0269;0.7515;0.2127	s|1e1.1o1|1e2.1o2|1e2.2o2	3	3	0;1;1	chr9	+	122941088-122945332;122941088-122957011;122941088-122957149	122941020-122941088;122945332-122945432;122957011-122957209		http://genome.ucsc.edu/cgi-bin/hgTracks?db=hg38&position=chr9%3A122957209-122941020
RABGAP1	ENSG00000011454.17	ENSG00000011454.17:s:122941090-122941093	-0.0017;-0.0034;0.0123;0.0003	2.126e-06;2.162e-03;1.145e-03;3.499e-08	9.361e-01;6.997e-01;6.569e-01;9.786e-01	0.0289;0.9021;0.0447;0.0205	0.0158;0.8975;0.0656;0.0244	s|1e1.1o1|1e2.1o2|1e2.2o2|1e3.1o1	4	4	1;0;0;1	chr9	+	122941093-122945332;122941093-122957011;122941093-122957149;122941093-122984485	122941090-122941093;122945332-122945432;122957011-122957209;122984485-122984769		http://genome.ucsc.edu/cgi-bin/hgTracks?db=hg38&position=chr9%3A122984769-122941090
RABGAP1	ENSG00000011454.17	ENSG00000011454.17:s:122957011-122957209	0.0000;0.0000;0.0000;-0.0057;0.0000	7.165e-21;7.165e-21;7.165e-21;3.529e-09;7.165e-21	1.000e+00;1.000e+00;1.000e+00;8.238e-01;1.000e+00	0.0067;0.0074;0.0089;0.9682;0.0090	0.0109;0.0062;0.0110;0.9550;0.0162	s|1e1.1o1|1e2.1o1|1e3.1o1|1e4.1o1|1e5.1o1	5	6	1;0;1;0;0	chr9	+	122957209-122970096;122957209-122971665;122957209-122978929;122957209-122984485;122957209-122986215	122957011-122957209;122970096-122970191;122971665-122971952;122978929-122979040;122984485-122984769;122986215-122986419		http://genome.ucsc.edu/cgi-bin/hgTracks?db=hg38&position=chr9%3A122986419-122957011
RABGAP1	ENSG00000011454.17	ENSG00000011454.17:s:122989297-122989542	-0.0003;0.0002;0.0000	1.641e-12;7.253e-21;7.165e-21	9.890e-01;9.901e-01;1.000e+00	0.9759;0.0237;0.0004	0.9705;0.0291;0.0004	s|1e1.1o1|1e2.1o1|2e1.1o1	3	3	0;1;1	chr9	+	122989471-122990056;122989471-122996041;122989542-122990056	122989297-122989542;122990056-122990769;122996041-122996320		http://genome.ucsc.edu/cgi-bin/hgTracks?db=hg38&position=chr9%3A122996320-122989297
RABGAP1	ENSG00000011454.17	ENSG00000011454.17:s:122996539-122996739	0.0000;-0.0000	7.170e-21;7.170e-21	9.995e-01;9.995e-01	0.9754;0.0246	0.9819;0.0181	s|1e1.1o1|2e1.1o1	2	2	0;1	chr9	+	122996605-122997259;122996739-122997259	122996539-122996739;122997259-122997361		http://genome.ucsc.edu/cgi-bin/hgTracks?db=hg38&position=chr9%3A122997361-122996539
RABGAP1	ENSG00000011454.17	ENSG00000011454.17:s:122998597-122998766	0.0000;-0.0002;0.0000	7.168e-21;2.090e-13;7.165e-21	9.997e-01;9.902e-01;1.000e+00	0.0122;0.9867;0.0013	0.0225;0.9681;0.0082	s|1e1.1o1|1e2.1o1|1e3.1o1	3	4	1;0;1	chr9	+	122998766-123004328;122998766-123010354;122998766-123015543	122998597-122998766;123004328-123004429;123010354-123010528;123015543-123015636		http://genome.ucsc.edu/cgi-bin/hgTracks?db=hg38&position=chr9%3A123015636-122998597
RABGAP1	ENSG00000011454.17	ENSG00000011454.17:s:123020309-123020459	-0.0000;-0.0000;-0.0000;0.0328	7.165e-21;7.165e-21;7.172e-21;2.956e-05	1.000e+00;1.000e+00;9.993e-01;5.405e-01	0.0167;0.0172;0.0271;0.9385	0.0125;0.0112;0.0126;0.9628	s|1e1.1o2|1e1.2o2|1e2.1o1|1e3.1o1	4	4	1;1;1;0	chr9	+	123020459-123020891;123020459-123021103;123020459-123026033;123020459-123065348	123020309-123020459;123020891-123021214;123026033-123026300;123065348-123065601		http://genome.ucsc.edu/cgi-bin/hgTracks?db=hg38&position=chr9%3A123065601-123020309
RABGAP1	ENSG00000011454.17	ENSG00000011454.17:s:123065348-123065601	0.0000;0.0000	7.165e-21;7.165e-21	1.000e+00;1.000e+00	0.9982;0.0018	0.9994;0.0006	s|1e1.1o1|2e1.1o1	2	2	0;0	chr9	+	123065461-123070350;123065601-123070350	123065348-123065601;123070350-123070424		http://genome.ucsc.edu/cgi-bin/hgTracks?db=hg38&position=chr9%3A123070424-123065348
RABGAP1	ENSG00000011454.17	ENSG00000011454.17:s:123070350-123070424	-0.0243;-0.0956;0.1149	9.396e-04;4.711e-01;6.561e-01	5.816e-01;6.204e-02;3.510e-03	0.0648;0.9144;0.0194	0.0407;0.8172;0.1408	s|1e1.1o1|1e2.1o1|1e3.1o1	3	4	0;0;1	chr9	+	123070424-123071412;123070424-123073552;123070424-123074285	123070350-123070424;123071412-123071501;123073552-123073677;123074285-123074428		http://genome.ucsc.edu/cgi-bin/hgTracks?db=hg38&position=chr9%3A123074428-123070350
RABGAP1	ENSG00000011454.17	ENSG00000011454.17:s:123076634-123076999	0.0394;-0.0000;0.0000;-0.0071	3.197e-03;7.165e-21;7.165e-21;2.124e-03	5.068e-01;1.000e+00;1.000e+00;7.828e-01	0.0394;0.0180;0.0121;0.9312	0.0753;0.0078;0.0117;0.9059	s|1e1.1o1|1e2.1o1|1e3.1o1|1e4.1o1	4	5	1;1;1;0	chr9	+	123076762-123081628;123076762-123084643;123076762-123085227;123076762-123089758	123076634-123076999;123081628-123081720;123084643-123084692;123085227-123085283;123089552-123089850		http://genome.ucsc.edu/cgi-bin/hgTracks?db=hg38&position=chr9%3A123089850-123076634
RABGAP1	ENSG00000011454.17	ENSG00000011454.17:s:123084643-123084692	-0.0357;0.0357	2.266e-01;2.266e-01	1.923e-01;1.923e-01	0.6993;0.3007	0.6318;0.3682	s|1e1.1o1|1e2.1o1	2	3	1;1	chr9	+	123084692-123085227;123084692-123089758	123084643-123084692;123085227-123085283;123089552-123089850		http://genome.ucsc.edu/cgi-bin/hgTracks?db=hg38&position=chr9%3A123089850-123084643
RABGAP1	ENSG00000011454.17	ENSG00000011454.17:s:123085227-123085283	-0.1354;0.1354	5.569e-01;5.569e-01	3.712e-02;3.712e-02	0.3372;0.6628	0.1425;0.8575	s|1e1.1o1|1e2.1o1	2	3	1;1	chr9	+	123085283-123086994;123085283-123089758	123085227-123085283;123086994-123087101;123089552-123089850		http://genome.ucsc.edu/cgi-bin/hgTracks?db=hg38&position=chr9%3A123089850-123085227
RABGAP1	ENSG00000011454.17	ENSG00000011454.17:s:123090275-123090385	0.0000;0.0000	7.165e-21;7.165e-21	1.000e+00;1.000e+00	0.0061;0.9939	0.0054;0.9946	s|1e1.1o2|1e1.2o2	2	2	1;0	chr9	+	123090385-123097427;123090385-123097741	123090275-123090385;123097427-123097845		http://genome.ucsc.edu/cgi-bin/hgTracks?db=hg38&position=chr9%3A123097845-123090275
RABGAP1	ENSG00000011454.17	ENSG00000011454.17:t:122957011-122957209	0.0000;0.0000;0.0013;-0.0470;0.0079;0.0347;0.0018	7.166e-21;7.165e-21;7.227e-03;1.695e-01;1.697e-04;2.251e-03;3.610e-08	1.000e+00;1.000e+00;7.054e-01;2.585e-01;6.610e-01;5.273e-01;8.712e-01	0.0086;0.0002;0.2294;0.6471;0.0448;0.0307;0.0310	0.0178;0.0033;0.2265;0.5945;0.0543;0.0645;0.0413	t|1e1.1o1|1e2.1o1|1e3.1o1|1e4.1o1|1e5.1o1|2e3.1o1|2e4.1o1	7	6	1;0;1;0;0;1;0	chr9	+	122931877-122957011;122940897-122957011;122941088-122957011;122941093-122957011;122945432-122957011;122941088-122957149;122941093-122957149	na-122931877;122940833-122940897;122941020-122941088;122941090-122941093;122945332-122945432;122957011-122957209		http://genome.ucsc.edu/cgi-bin/hgTracks?db=hg38&position=chr9%3A122957209-122931867
RABGAP1	ENSG00000011454.17	ENSG00000011454.17:t:122984485-122984769	0.0000;0.0007;0.0000;0.0000;0.0000	7.165e-21;2.069e-13;7.165e-21;7.165e-21;7.165e-21	1.000e+00;9.551e-01;1.000e+00;1.000e+00;1.000e+00	0.0074;0.9639;0.0075;0.0094;0.0115	0.0089;0.9678;0.0110;0.0006;0.0119	t|1e1.1o1|1e2.1o1|1e3.1o1|1e4.1o1|1e5.1o1	5	6	1;0;1;0;1	chr9	+	122941093-122984485;122957209-122984485;122970191-122984485;122971952-122984485;122979040-122984485	122941090-122941093;122957011-122957209;122970096-122970191;122971665-122971952;122978929-122979040;122984485-122984769		http://genome.ucsc.edu/cgi-bin/hgTracks?db=hg38&position=chr9%3A122984769-122941090
RABGAP1	ENSG00000011454.17	ENSG00000011454.17:t:122986215-122986419	0.0000;-0.0011;-0.0000	7.167e-21;5.053e-10;7.168e-21	9.998e-01;9.228e-01;9.997e-01	0.0125;0.9663;0.0212	0.0202;0.9656;0.0146	t|1e1.1o1|1e2.1o2|1e2.2o2	3	3	0;0;1	chr9	+	122957209-122986215;122984719-122986215;122984769-122986215	122957011-122957209;122984485-122984769;122986215-122986419		http://genome.ucsc.edu/cgi-bin/hgTracks?db=hg38&position=chr9%3A122986419-122957011
RABGAP1	ENSG00000011454.17	ENSG00000011454.17:t:122996041-122996320	0.0002;-0.0002	7.343e-21;1.065e-11	9.807e-01;9.807e-01	0.0286;0.9714	0.0294;0.9706	t|1e1.1o2|1e2.1o1	2	3	1;0	chr9	+	122989471-122996041;122990213-122996041	122989297-122989542;122990056-122990769;122996041-122996320		http://genome.ucsc.edu/cgi-bin/hgTracks?db=hg38&position=chr9%3A122996320-122989297
RABGAP1	ENSG00000011454.17	ENSG00000011454.17:t:123010354-123010528	-0.0000;0.0000	1.962e-20;7.165e-21	1.000e+00;1.000e+00	0.9870;0.0130	0.9810;0.0190	t|1e1.1o1|1e2.1o1	2	3	0;1	chr9	+	122998766-123010354;123004429-123010354	122998597-122998766;123004328-123004429;123010354-123010528		http://genome.ucsc.edu/cgi-bin/hgTracks?db=hg38&position=chr9%3A123010528-122998597
RABGAP1	ENSG00000011454.17	ENSG00000011454.17:t:123015543-123015636	0.0000;-0.0000	7.165e-21;7.165e-21	1.000e+00;1.000e+00	0.0018;0.9982	0.0096;0.9904	t|1e1.1o1|1e2.1o1	2	3	1;0	chr9	+	122998766-123015543;123010528-123015543	122998597-122998766;123010354-123010528;123015543-123015636		http://genome.ucsc.edu/cgi-bin/hgTracks?db=hg38&position=chr9%3A123015636-122998597
RABGAP1	ENSG00000011454.17	ENSG00000011454.17:t:123065348-123065601	0.0000;-0.0000;0.0000	7.165e-21;7.165e-21;7.165e-21	1.000e+00;1.000e+00;1.000e+00	0.9844;0.0152;0.0003	0.9943;0.0042;0.0013	t|1e1.1o1|1e2.1o1|1e3.1o1	3	4	0;1;0	chr9	+	123020459-123065348;123026300-123065348;123033742-123065348	123020309-123020459;123026033-123026300;123033509-123033742;123065348-123065601		http://genome.ucsc.edu/cgi-bin/hgTracks?db=hg38&position=chr9%3A123065601-123020309
RABGAP1	ENSG00000011454.17	ENSG00000011454.17:t:123073552-123073677	0.0483;-0.0483	1.176e-01;1.176e-01	3.096e-01;3.096e-01	0.9051;0.0949	0.9579;0.0421	t|1e1.1o1|1e2.1o1	2	3	0;0	chr9	+	123070424-123073552;123071501-123073552	123070350-123070424;123071412-123071501;123073552-123073677		http://genome.ucsc.edu/cgi-bin/hgTracks?db=hg38&position=chr9%3A123073677-123070350
RABGAP1	ENSG00000011454.17	ENSG00000011454.17:t:123074285-123074428	0.1002;-0.1002	5.205e-01;5.205e-01	2.057e-02;2.057e-02	0.0154;0.9846	0.1249;0.8751	t|1e1.1o1|1e2.1o1	2	3	1;0	chr9	+	123070424-123074285;123073677-123074285	123070350-123070424;123073552-123073677;123074285-123074428		http://genome.ucsc.edu/cgi-bin/hgTracks?db=hg38&position=chr9%3A123074428-123070350
RABGAP1	ENSG00000011454.17	ENSG00000011454.17:t:123085227-123085283	-0.0139;0.0139	2.215e-01;2.215e-01	1.963e-01;1.963e-01	0.2672;0.7328	0.2675;0.7325	t|1e1.1o1|1e2.1o1	2	3	1;1	chr9	+	123076762-123085227;123084692-123085227	123076634-123076999;123084643-123084692;123085227-123085283		http://genome.ucsc.edu/cgi-bin/hgTracks?db=hg38&position=chr9%3A123085283-123076634
RABGAP1	ENSG00000011454.17	ENSG00000011454.17:t:123089552-123089850	-0.0179;0.0000;0.0000;0.0108;0.0000	9.467e-04;7.173e-21;7.165e-21;8.934e-09;7.165e-21	6.405e-01;9.991e-01;1.000e+00;7.310e-01;1.000e+00	0.9276;0.0183;0.0142;0.0268;0.0120	0.8972;0.0280;0.0178;0.0494;0.0070	t|1e1.1o1|1e2.1o1|1e3.1o1|1e4.1o1|1e5.1o1	5	6	0;1;1;1;1	chr9	+	123076762-123089758;123081720-123089758;123084692-123089758;123085283-123089758;123087101-123089758	123076634-123076999;123081628-123081720;123084643-123084692;123085227-123085283;123086994-123087101;123089552-123089850		http://genome.ucsc.edu/cgi-bin/hgTracks?db=hg38&position=chr9%3A123089850-123076634
PPP5C	ENSG00000011485.15	ENSG00000011485.15:s:46353748-46353989	0.0000;0.0000	7.165e-21;7.165e-21	1.000e+00;1.000e+00	0.0194;0.9806	0.0171;0.9829	s|1e1.1o1|1e2.1o1	2	3	1;0	chr19	+	46353989-46363452;46353989-46375604	46353748-46353989;46363452-46363747;46375604-46375751		http://genome.ucsc.edu/cgi-bin/hgTracks?db=hg38&position=chr19%3A46375751-46353748
PPP5C	ENSG00000011485.15	ENSG00000011485.15:s:46376453-46376703	0.0000;0.0000;0.0000	7.165e-21;7.165e-21;7.165e-21	1.000e+00;1.000e+00;1.000e+00	0.9835;0.0068;0.0093	0.9849;0.0016;0.0132	s|1e1.1o1|1e2.1o2|1e3.1o1	3	4	0;0;1	chr19	+	46376574-46383411;46376574-46383780;46376574-46387093	46376453-46376703;46381511-46383711;46383780-46383998;46386718-46387259		http://genome.ucsc.edu/cgi-bin/hgTracks?db=hg38&position=chr19%3A46387259-46376453
PPP5C	ENSG00000011485.15	ENSG00000011485.15:s:46386718-46387259	0.0000;0.0000	7.165e-21;7.165e-21	1.000e+00;1.000e+00	0.9966;0.0034	0.9944;0.0056	s|1e1.1o1|2e1.1o1	2	2	0;1	chr19	+	46387235-46387366;46387259-46387366	46386718-46387259;46387366-46387453		http://genome.ucsc.edu/cgi-bin/hgTracks?db=hg38&position=chr19%3A46387453-46386718
PPP5C	ENSG00000011485.15	ENSG00000011485.15:s:46390051-46390132	-0.0040;0.0000;0.0000	8.681e-21;7.172e-21;7.165e-21	8.696e-01;9.993e-01;1.000e+00	0.9674;0.0254;0.0071	0.9548;0.0369;0.0083	s|1e1.1o1|1e2.1o2|1e2.2o2	3	3	0;0;1	chr19	+	46390132-46390284;46390132-46391151;46390132-46391156	46390051-46390132;46390284-46390975;46391151-46391258		http://genome.ucsc.edu/cgi-bin/hgTracks?db=hg38&position=chr19%3A46391258-46390051
PPP5C	ENSG00000011485.15	ENSG00000011485.15:s:46391151-46391258	0.0121;-0.0121	1.300e-01;1.300e-01	3.144e-01;3.144e-01	0.2541;0.7459	0.2875;0.7125	s|1e1.1o1|1e2.1o1	2	3	1;0	chr19	+	46391258-46391403;46391258-46392637	46391151-46391258;46391403-46391519;46392637-46392981		http://genome.ucsc.edu/cgi-bin/hgTracks?db=hg38&position=chr19%3A46392981-46391151
PPP5C	ENSG00000011485.15	ENSG00000011485.15:t:46375604-46375751	0.0000;0.0000	7.165e-21;7.165e-21	1.000e+00;1.000e+00	0.9970;0.0030	0.9936;0.0064	t|1e1.1o1|1e2.1o1	2	3	0;1	chr19	+	46353989-46375604;46363747-46375604	46353748-46353989;46363452-46363747;46375604-46375751		http://genome.ucsc.edu/cgi-bin/hgTracks?db=hg38&position=chr19%3A46375751-46353748
PPP5C	ENSG00000011485.15	ENSG00000011485.15:t:46383780-46383998	0.0000;-0.0074;0.0117	7.165e-21;6.177e-16;1.173e-20	1.000e+00;6.774e-01;7.005e-01	0.0063;0.9517;0.0428	0.0016;0.9489;0.0491	t|1e1.1o1|1e2.1o1|2e2.1o1	3	3	0;0;0	chr19	+	46376574-46383780;46383476-46383780;46383476-46383784	46376453-46376703;46381511-46383711;46383780-46383998		http://genome.ucsc.edu/cgi-bin/hgTracks?db=hg38&position=chr19%3A46383998-46376453
PPP5C	ENSG00000011485.15	ENSG00000011485.15:t:46386718-46387259	0.0000;0.0000	7.165e-21;7.165e-21	1.000e+00;1.000e+00	0.0082;0.9918	0.0112;0.9888	t|1e1.1o1|1e2.1o1	2	3	1;0	chr19	+	46376574-46387093;46384909-46387093	46376453-46376703;46384377-46384943;46386718-46387259		http://genome.ucsc.edu/cgi-bin/hgTracks?db=hg38&position=chr19%3A46387259-46376453
PPP5C	ENSG00000011485.15	ENSG00000011485.15:t:46392637-46392981	0.0792;-0.0792	3.739e-01;3.739e-01	1.066e-01;1.066e-01	0.7494;0.2506	0.8580;0.1420	t|1e1.1o1|1e2.1o1	2	3	0;1	chr19	+	46391258-46392637;46391519-46392637	46391151-46391258;46391403-46391519;46392637-46392981		http://genome.ucsc.edu/cgi-bin/hgTracks?db=hg38&position=chr19%3A46392981-46391151
MBTPS2	ENSG00000012174.12	ENSG00000012174.12:s:21853376-21853503	0.0026;0.0078;-0.0018;-0.0001	2.488e-03;2.286e-03;8.509e-03;1.283e-09	7.902e-01;7.049e-01;6.703e-01;9.973e-01	0.0688;0.0808;0.8304;0.0210	0.0789;0.0972;0.8215;0.0047	s|1e1.1o2|1e1.2o2|1e2.1o1|1e3.1o1	4	4	1;0;0;1	chrX	+	21853503-21856483;21853503-21856501;21853503-21868467;21853503-21878042	21853376-21853503;21856483-21857593;21868467-21868585;21878042-21878136		http://genome.ucsc.edu/cgi-bin/hgTracks?db=hg38&position=chrX%3A21878136-21853376
MBTPS2	ENSG00000012174.12	ENSG00000012174.12:t:21878042-21878136	-0.0008;0.0008	7.875e-07;7.878e-07	9.671e-01;9.671e-01	0.0284;0.9716	0.0098;0.9902	t|1e1.1o1|1e2.1o2	2	3	1;0	chrX	+	21853503-21878042;21869678-21878042	21853376-21853503;21869498-21873084;21878042-21878136		http://genome.ucsc.edu/cgi-bin/hgTracks?db=hg38&position=chrX%3A21878136-21853376
EXTL3	ENSG00000012232.9	ENSG00000012232.9:s:28622729-28622810	0.1020;0.0025;-0.0207;0.0274;-0.1141;0.0061	5.087e-01;2.761e-02;4.325e-02;5.229e-02;5.604e-01;3.160e-02	7.216e-02;5.710e-01;4.872e-01;4.499e-01;5.230e-02;5.440e-01	0.0543;0.0774;0.0823;0.0448;0.6291;0.1116	0.1660;0.0744;0.0520;0.0868;0.4928;0.1261	s|1e1.1o3|1e1.2o3|1e1.3o3|1e2.2o2|1e3.1o1|1e4.1o1	6	5	1;0;1;1;0;1	chr8	+	28622810-28637299;28622810-28637302;28622810-28637337;28622810-28685890;28622810-28713457;28622810-28715585	28622729-28622810;28637299-28637429;28685886-28686008;28713457-28713550;28715585-28716066		http://genome.ucsc.edu/cgi-bin/hgTracks?db=hg38&position=chr8%3A28716066-28622729
EXTL3	ENSG00000012232.9	ENSG00000012232.9:s:28637299-28637429	-0.0134;-0.0732;0.0061;0.0880	1.909e-02;3.475e-01;6.595e-02;3.883e-01	6.220e-01;1.286e-01;4.403e-01;1.119e-01	0.0499;0.1971;0.7471;0.0030	0.0201;0.0949;0.7644;0.1193	s|1e1.1o2|1e1.2o2|1e2.1o1|1e3.1o1	4	4	0;1;0;1	chr8	+	28637429-28685886;28637429-28685890;28637429-28713457;28637429-28715585	28637299-28637429;28685886-28686008;28713457-28713550;28715585-28716066		http://genome.ucsc.edu/cgi-bin/hgTracks?db=hg38&position=chr8%3A28716066-28637299
EXTL3	ENSG00000012232.9	ENSG00000012232.9:s:28701501-28701659	0.0026;0.0000;-0.0463;0.0254;0.0000	8.094e-21;7.165e-21;1.488e-02;2.428e-04;7.165e-21	9.079e-01;1.000e+00;4.651e-01;5.826e-01;1.000e+00	0.0154;0.0183;0.8760;0.0702;0.0183	0.0418;0.0082;0.8244;0.1053;0.0199	s|1e1.1o1|1e2.1o1|1e3.1o1|1e4.1o1|1e5.1o1	5	6	1;1;0;1;1	chr8	+	28701659-28701965;28701659-28707087;28701659-28713457;28701659-28715585;28701659-28731223	28701501-28701659;28701965-na;28707087-28707146;28713457-28713550;28715585-28716066;28731223-28731350		http://genome.ucsc.edu/cgi-bin/hgTracks?db=hg38&position=chr8%3A28731350-28701501
EXTL3	ENSG00000012232.9	ENSG00000012232.9:s:28713457-28713550	0.0000;0.0000	7.165e-21;7.165e-21	1.000e+00;1.000e+00	0.0007;0.9993	0.0003;0.9997	s|1e2.2o2|2e1.1o1	2	3	0;0	chr8	+	28713535-28717239;28713550-28715585	28713457-28713550;28715585-28716066;28717062-28718207		http://genome.ucsc.edu/cgi-bin/hgTracks?db=hg38&position=chr8%3A28718207-28713457
EXTL3	ENSG00000012232.9	ENSG00000012232.9:s:28731223-28731350	0.0035;0.0000;0.0000;-0.0445	8.384e-21;7.165e-21;7.165e-21;2.784e-05	8.840e-01;1.000e+00;1.000e+00;4.947e-01	0.0325;0.0081;0.0012;0.9587	0.0414;0.0242;0.0029;0.9300	s|1e1.1o2|1e1.2o2|1e2.1o1|1e3.1o1	4	4	1;1;1;0	chr8	+	28731350-28732914;28731350-28732917;28731350-28733584;28731350-28737519	28731223-28731350;28732914-28733034;28733584-na;28737519-28737663		http://genome.ucsc.edu/cgi-bin/hgTracks?db=hg38&position=chr8%3A28737663-28731223
EXTL3	ENSG00000012232.9	ENSG00000012232.9:s:28732914-28733034	-0.0453;0.0453	2.103e-01;2.103e-01	2.220e-01;2.220e-01	0.1812;0.8188	0.1120;0.8880	s|1e1.1o1|1e2.1o1	2	3	1;1	chr8	+	28733034-28733584;28733034-28737519	28732914-28733034;28733584-na;28737519-28737663		http://genome.ucsc.edu/cgi-bin/hgTracks?db=hg38&position=chr8%3A28737663-28732914
EXTL3	ENSG00000012232.9	ENSG00000012232.9:s:28737519-28737663	0.0007;0.0000;-0.0139	3.185e-07;7.165e-21;1.246e-20	9.708e-01;1.000e+00;6.881e-01	0.9294;0.0208;0.0483	0.9385;0.0267;0.0367	s|1e1.1o2|1e1.2o2|1e2.1o1	3	3	0;1;0	chr8	+	28737663-28743086;28737663-28743122;28737663-28750657	28737519-28737663;28739901-28743214;28750657-28751094		http://genome.ucsc.edu/cgi-bin/hgTracks?db=hg38&position=chr8%3A28751094-28737519
EXTL3	ENSG00000012232.9	ENSG00000012232.9:t:28713457-28713550	-0.0086;0.0457;0.0000;-0.0005;0.0000;-0.0164;0.0000;-0.0000;0.0000	1.902e-05;6.553e-06;7.165e-21;7.599e-21;7.165e-21;2.074e-03;7.165e-21;7.165e-21;7.165e-21	7.571e-01;4.908e-01;1.000e+00;9.562e-01;1.000e+00;6.425e-01;1.000e+00;1.000e+00;1.000e+00	0.0681;0.0345;0.0074;0.0398;0.0017;0.8244;0.0001;0.0229;0.0018	0.0520;0.0632;0.0152;0.0379;0.0073;0.8003;0.0060;0.0193;0.0001	t|1e1.1o1|1e2.1o1|1e3.1o1|1e4.1o1|1e5.1o1|1e6.1o1|1e7.1o1|1e8.1o1|1e9.1o1	9	10	0;0;0;0;0;0;1;1;0	chr8	+	28622810-28713457;28637429-28713457;28678193-28713457;28686008-28713457;28699829-28713457;28701659-28713457;28705540-28713457;28707146-28713457;28710503-28713457	na-28705540;28622729-28622810;28637299-28637429;28678086-28678193;28685886-28686008;28699530-28699829;28701501-28701659;28707087-28707146;28710355-28710503;28713457-28713550		http://genome.ucsc.edu/cgi-bin/hgTracks?db=hg38&position=chr8%3A28713550-28622729
EXTL3	ENSG00000012232.9	ENSG00000012232.9:t:28715585-28716066	0.0000;0.0000;0.0055;-0.0320	7.165e-21;7.165e-21;2.470e-03;1.231e-03	1.000e+00;1.000e+00;8.190e-01;5.422e-01	0.0106;0.0001;0.0581;0.9324	0.0119;0.0088;0.0874;0.8924	t|1e1.1o1|1e2.1o1|1e3.1o1|1e4.2o2	4	5	1;1;1;0	chr8	+	28622810-28715585;28637429-28715585;28701659-28715585;28713550-28715585	28622729-28622810;28637299-28637429;28701501-28701659;28713457-28713550;28715585-28716066		http://genome.ucsc.edu/cgi-bin/hgTracks?db=hg38&position=chr8%3A28716066-28622729
EXTL3	ENSG00000012232.9	ENSG00000012232.9:t:28731223-28731350	0.0000;0.0000;0.0000;0.0000;0.0000;0.0000	7.165e-21;7.165e-21;7.165e-21;7.165e-21;7.165e-21;7.165e-21	1.000e+00;1.000e+00;1.000e+00;1.000e+00;1.000e+00;1.000e+00	0.0133;0.0001;0.0048;0.0046;0.9776;0.0001	0.0141;0.0001;0.0032;0.0025;0.9790;0.0001	t|1e1.1o1|1e2.1o1|1e3.1o2|1e4.1o1|1e5.1o1|1e6.1o1	6	7	1;0;1;0;0;0	chr8	+	28701659-28731223;28710503-28731223;28715765-28731223;28716897-28731223;28718207-28731223;28730218-28731223	28701501-28701659;28710355-28710503;28715585-28716066;28716685-28716897;28717062-28718207;28730160-28730218;28731223-28731350		http://genome.ucsc.edu/cgi-bin/hgTracks?db=hg38&position=chr8%3A28731350-28701501
EXTL3	ENSG00000012232.9	ENSG00000012232.9:t:28737519-28737663	-0.0391;0.0440;0.0000	2.586e-04;5.635e-06;7.165e-21	5.132e-01;4.963e-01;1.000e+00	0.9579;0.0406;0.0017	0.9248;0.0697;0.0053	t|1e1.1o1|1e2.1o1|1e3.1o1	3	4	0;1;1	chr8	+	28731350-28737519;28733034-28737519;28735707-28737519	na-28735707;28731223-28731350;28732914-28733034;28737519-28737663		http://genome.ucsc.edu/cgi-bin/hgTracks?db=hg38&position=chr8%3A28737663-28731223
EXTL3	ENSG00000012232.9	ENSG00000012232.9:t:28750657-28751094	-0.0095;0.0097;0.0000	1.219e-20;3.331e-16;7.165e-21	6.945e-01;6.907e-01;1.000e+00	0.0492;0.9507;0.0001	0.0450;0.9548;0.0001	t|1e1.1o1|1e2.1o1|1e3.1o1	3	4	0;0;0	chr8	+	28737663-28750657;28743214-28750657;28744083-28750657	28737519-28737663;28739901-28743214;28743976-28744083;28750657-28751094		http://genome.ucsc.edu/cgi-bin/hgTracks?db=hg38&position=chr8%3A28751094-28737519
KDM5D	ENSG00000012817.15	ENSG00000012817.15:s:19706794-19706863	0.0308;-0.0308	3.316e-02;3.316e-02	4.787e-01;4.787e-01	0.9183;0.0817	0.9619;0.0381	s|1e1.1o2|1e1.2o2	2	2	0;1	chrY	-	19706640-19706794;19706608-19706794	19706441-19706640;19706794-19706863		http://genome.ucsc.edu/cgi-bin/hgTracks?db=hg38&position=chrY%3A19706863-19706441
KDM5D	ENSG00000012817.15	ENSG00000012817.15:s:19708244-19708423	0.0720;-0.0720	2.841e-01;2.841e-01	1.606e-01;1.606e-01	0.0415;0.9585	0.1214;0.8786	s|1e1.1o1|2e1.1o1	2	2	0;0	chrY	-	19708071-19708322;19708071-19708244	19707934-19708071;19708244-19708423		http://genome.ucsc.edu/cgi-bin/hgTracks?db=hg38&position=chrY%3A19708423-19707934
KDM5D	ENSG00000012817.15	ENSG00000012817.15:s:19710376-19710606	0.0528;-0.0372;-0.0113	2.368e-01;1.614e-01;1.193e-03	2.021e-01;2.751e-01;6.870e-01	0.4888;0.4547;0.0501	0.5592;0.4014;0.0338	s|1e1.1o3|1e1.2o3|1e1.3o3	3	2	0;0;1	chrY	-	19710260-19710376;19709809-19710376;19709578-19710376	19709451-19710260;19710376-19710606		http://genome.ucsc.edu/cgi-bin/hgTracks?db=hg38&position=chrY%3A19710606-19709451
KDM5D	ENSG00000012817.15	ENSG00000012817.15:s:19715584-19715739	-0.0034;0.0034	3.859e-04;3.859e-04	8.819e-01;8.819e-01	0.9848;0.0152	0.9677;0.0323	s|1e1.1o1|2e2.1o1	2	3	0;0	chrY	-	19715499-19715615;19710472-19715584	19710376-19710606;19715136-19715499;19715584-19715739		http://genome.ucsc.edu/cgi-bin/hgTracks?db=hg38&position=chrY%3A19715739-19710376
KDM5D	ENSG00000012817.15	ENSG00000012817.15:s:19716279-19716473	-0.0002;0.0002	2.506e-02;2.506e-02	5.696e-01;5.696e-01	0.1711;0.8289	0.1681;0.8319	s|1e1.1o2|1e1.2o2	2	2	0;0	chrY	-	19716111-19716279;19716004-19716279	19715823-19716111;19716279-19716473		http://genome.ucsc.edu/cgi-bin/hgTracks?db=hg38&position=chrY%3A19716473-19715823
KDM5D	ENSG00000012817.15	ENSG00000012817.15:s:19731772-19731930	-0.0004;0.0004	6.690e-07;6.694e-07	9.842e-01;9.842e-01	0.0177;0.9823	0.0080;0.9920	s|1e1.1o1|1e2.1o1	2	3	0;0	chrY	-	19723433-19731772;19721311-19731772	19721130-19722467;19723341-19723433;19731772-19731930		http://genome.ucsc.edu/cgi-bin/hgTracks?db=hg38&position=chrY%3A19731930-19721130
KDM5D	ENSG00000012817.15	ENSG00000012817.15:s:19735352-19735497	0.0963;-0.0963	4.650e-01;4.650e-01	7.729e-02;7.729e-02	0.0023;0.9977	0.1323;0.8677	s|1e1.1o1|1e2.1o1	2	3	1;0	chrY	-	19733381-19735352;19732742-19735352	19732584-19732742;19733337-19733381;19735352-19735497		http://genome.ucsc.edu/cgi-bin/hgTracks?db=hg38&position=chrY%3A19735497-19732584
KDM5D	ENSG00000012817.15	ENSG00000012817.15:s:19741318-19741488	-0.0105;0.0105	1.481e-02;1.481e-02	6.381e-01;6.381e-01	0.9333;0.0667	0.9109;0.0891	s|1e1.1o1|1e2.1o1	2	3	0;0	chrY	-	19739662-19741318;19735750-19741318	19735621-19735750;19739528-19739662;19741318-19741488		http://genome.ucsc.edu/cgi-bin/hgTracks?db=hg38&position=chrY%3A19741488-19735621
KDM5D	ENSG00000012817.15	ENSG00000012817.15:s:19741735-19741857	-0.0018;0.0018	6.263e-05;6.263e-05	9.276e-01;9.276e-01	0.9794;0.0206	0.9712;0.0288	s|1e1.1o1|1e2.1o1	2	3	0;0	chrY	-	19741488-19741735;19739662-19741735	19739528-19739662;19741318-19741488;19741735-19741857		http://genome.ucsc.edu/cgi-bin/hgTracks?db=hg38&position=chrY%3A19741857-19739528
KDM5D	ENSG00000012817.15	ENSG00000012817.15:s:19743162-19743393	-0.0098;0.0098	2.742e-03;2.742e-03	7.362e-01;7.362e-01	0.9983;0.0017	0.9528;0.0472	s|1e1.1o1|1e2.1o1	2	3	0;0	chrY	-	19741857-19743162;19741488-19743162	19741318-19741488;19741735-19741857;19743162-19743393		http://genome.ucsc.edu/cgi-bin/hgTracks?db=hg38&position=chrY%3A19743393-19741318
KDM5D	ENSG00000012817.15	ENSG00000012817.15:s:19744385-19744553	-0.0046;0.0046	5.630e-05;5.630e-05	8.274e-01;8.274e-01	0.0397;0.9603	0.0232;0.9768	s|1e1.1o2|1e1.2o2	2	2	1;0	chrY	-	19743393-19744385;19743239-19744385	19743162-19743393;19744385-19744553		http://genome.ucsc.edu/cgi-bin/hgTracks?db=hg38&position=chrY%3A19744553-19743162
KDM5D	ENSG00000012817.15	ENSG00000012817.15:t:19710376-19710606	0.0008;-0.0008	1.296e-05;1.296e-05	9.679e-01;9.679e-01	0.0123;0.9877	0.0227;0.9773	t|1e1.2o2|1e2.1o1	2	3	0;0	chrY	-	19710472-19715584;19710472-19715352	19710376-19710606;19715136-19715499;19715584-19715739		http://genome.ucsc.edu/cgi-bin/hgTracks?db=hg38&position=chrY%3A19715739-19710376
KDM5D	ENSG00000012817.15	ENSG00000012817.15:t:19721130-19722467	0.0002;-0.0002	8.154e-08;8.069e-08	9.901e-01;9.901e-01	0.9777;0.0223	0.9896;0.0104	t|1e1.1o1|1e2.1o1	2	3	0;0	chrY	-	19721311-19731772;19721311-19723341	19721130-19722467;19723341-19723433;19731772-19731930		http://genome.ucsc.edu/cgi-bin/hgTracks?db=hg38&position=chrY%3A19731930-19721130
KDM5D	ENSG00000012817.15	ENSG00000012817.15:t:19732584-19732742	-0.0815;0.0815	3.430e-01;3.430e-01	1.297e-01;1.297e-01	0.9837;0.0163	0.8849;0.1151	t|1e1.1o1|1e2.1o1	2	3	0;1	chrY	-	19732742-19735352;19732742-19733337	19732584-19732742;19733337-19733381;19735352-19735497		http://genome.ucsc.edu/cgi-bin/hgTracks?db=hg38&position=chrY%3A19735497-19732584
KDM5D	ENSG00000012817.15	ENSG00000012817.15:t:19735621-19735750	0.0061;-0.0061	8.042e-03;8.042e-03	6.763e-01;6.763e-01	0.0639;0.9361	0.0748;0.9252	t|1e1.1o1|1e2.1o1	2	3	0;0	chrY	-	19735750-19741318;19735750-19739528	19735621-19735750;19739528-19739662;19741318-19741488		http://genome.ucsc.edu/cgi-bin/hgTracks?db=hg38&position=chrY%3A19741488-19735621
KDM5D	ENSG00000012817.15	ENSG00000012817.15:t:19739528-19739662	0.0012;-0.0012	7.674e-05;7.675e-05	9.040e-01;9.040e-01	0.0281;0.9719	0.0321;0.9679	t|1e1.1o1|1e2.1o1	2	3	0;0	chrY	-	19739662-19741735;19739662-19741318	19739528-19739662;19741318-19741488;19741735-19741857		http://genome.ucsc.edu/cgi-bin/hgTracks?db=hg38&position=chrY%3A19741857-19739528
KDM5D	ENSG00000012817.15	ENSG00000012817.15:t:19741318-19741488	0.0038;-0.0038	8.459e-05;8.459e-05	8.743e-01;8.743e-01	0.0017;0.9983	0.0384;0.9616	t|1e1.1o1|1e2.1o1	2	3	0;0	chrY	-	19741488-19743162;19741488-19741735	19741318-19741488;19741735-19741857;19743162-19743393		http://genome.ucsc.edu/cgi-bin/hgTracks?db=hg38&position=chrY%3A19743393-19741318
PSMC4	ENSG00000013275.8	ENSG00000013275.8:s:39972146-39972244	0.0000;0.0000;0.0000	7.165e-21;7.165e-21;7.165e-21	1.000e+00;1.000e+00;1.000e+00	0.9835;0.0004;0.0162	0.9787;0.0018;0.0187	s|1e1.1o3|1e1.2o3|1e1.3o3	3	2	0;1;0	chr19	+	39972244-39972369;39972244-39972372;39972244-39972462	39972146-39972244;39972369-39972555		http://genome.ucsc.edu/cgi-bin/hgTracks?db=hg38&position=chr19%3A39972555-39972146
PSMC4	ENSG00000013275.8	ENSG00000013275.8:s:39974294-39974440	0.0000;0.0000	7.165e-21;7.165e-21	1.000e+00;1.000e+00	0.9949;0.0051	0.9942;0.0058	s|1e1.1o2|1e1.2o2	2	2	0;1	chr19	+	39974440-39974524;39974440-39974529	39974294-39974440;39974524-39974633		http://genome.ucsc.edu/cgi-bin/hgTracks?db=hg38&position=chr19%3A39974633-39974294
PSMC4	ENSG00000013275.8	ENSG00000013275.8:s:39974735-39974828	0.0000;0.0000;0.0000	7.165e-21;7.165e-21;7.165e-21	1.000e+00;1.000e+00;1.000e+00	0.0018;0.0001;0.9981	0.0065;0.0001;0.9934	s|1e1.1o1|1e2.1o2|1e2.2o2	3	3	1;1;0	chr19	+	39974828-39977524;39974828-39979230;39974828-39979817	39974735-39974828;39977524-na;39979230-39980061		http://genome.ucsc.edu/cgi-bin/hgTracks?db=hg38&position=chr19%3A39980061-39974735
PSMC4	ENSG00000013275.8	ENSG00000013275.8:s:39980070-39980178	0.0000;0.0000;0.0000;0.0000	7.165e-21;7.165e-21;7.165e-21;7.165e-21	1.000e+00;1.000e+00;1.000e+00;1.000e+00	0.0037;0.9895;0.0037;0.0030	0.0026;0.9913;0.0012;0.0050	s|1e1.1o3|1e1.2o3|1e1.3o3|1e2.1o2	4	3	1;0;1;1	chr19	+	39980146-39980236;39980146-39980286;39980146-39980417;39980146-39980636	39980070-39980178;39980236-39980550;39980636-39980717		http://genome.ucsc.edu/cgi-bin/hgTracks?db=hg38&position=chr19%3A39980717-39980070
PSMC4	ENSG00000013275.8	ENSG00000013275.8:t:39980636-39980717	0.0000;0.0000;0.0000	7.165e-21;7.165e-21;7.165e-21	1.000e+00;1.000e+00;1.000e+00	0.0038;0.0011;0.9952	0.0058;0.0016;0.9928	t|1e1.1o1|1e2.2o2|2e2.1o2	3	3	1;1;0	chr19	+	39980146-39980636;39980550-39980636;39980454-39980662	39980070-39980178;39980236-39980550;39980636-39980717		http://genome.ucsc.edu/cgi-bin/hgTracks?db=hg38&position=chr19%3A39980717-39980070
ANGEL1	ENSG00000013523.11	ENSG00000013523.11:s:76790611-76790774	-0.0899;0.0685;0.0001	4.172e-01;2.136e-01;1.020e-09	8.027e-02;2.078e-01;9.968e-01	0.9722;0.0272;0.0006	0.8798;0.1008;0.0191	s|1e1.1o2|1e1.2o2|1e2.1o1	3	3	0;1;1	chr14	-	76789388-76790611;76786592-76790611;76782776-76790611	na-76782776;76786009-76789388;76790611-76790774		http://genome.ucsc.edu/cgi-bin/hgTracks?db=hg38&position=chr14%3A76790774-76782766
ANGEL1	ENSG00000013523.11	ENSG00000013523.11:s:76806416-76806849	0.0180;0.0173;-0.0339	1.022e-02;7.935e-03;7.262e-02	5.867e-01;6.067e-01;3.966e-01	0.0408;0.0412;0.9185	0.0659;0.0648;0.8678	s|1e1.1o1|1e2.1o1|1e3.1o1	3	4	1;0;0	chr14	-	76805002-76806416;76804415-76806416;76803912-76806416	76803786-76803912;76804375-76804435;76804885-76805002;76806416-76806849		http://genome.ucsc.edu/cgi-bin/hgTracks?db=hg38&position=chr14%3A76806849-76803786
ANGEL1	ENSG00000013523.11	ENSG00000013523.11:s:76812764-76812882	0.0000;-0.0000	7.173e-21;1.830e-13	9.991e-01;9.991e-01	0.0220;0.9780	0.0185;0.9815	s|1e1.1o1|1e2.1o1	2	3	0;0	chr14	-	76810254-76812764;76809643-76812764	76809059-76809643;76810089-76810254;76812764-76812882		http://genome.ucsc.edu/cgi-bin/hgTracks?db=hg38&position=chr14%3A76812882-76809059
ANGEL1	ENSG00000013523.11	ENSG00000013523.11:t:76803786-76803912	-0.1066;0.1066	5.453e-01;5.453e-01	5.734e-02;5.734e-02	0.8712;0.1288	0.7525;0.2475	t|1e1.1o1|1e2.1o1	2	3	0;0	chr14	-	76803912-76806416;76803912-76804375	76803786-76803912;76804375-76804435;76806416-76806849		http://genome.ucsc.edu/cgi-bin/hgTracks?db=hg38&position=chr14%3A76806849-76803786
ANGEL1	ENSG00000013523.11	ENSG00000013523.11:t:76809059-76809643	0.0000;0.0039;-0.0000;0.0000	7.165e-21;3.033e-08;7.171e-21;7.171e-21	1.000e+00;8.449e-01;9.994e-01;9.993e-01	0.0003;0.9575;0.0191;0.0221	0.0004;0.9664;0.0165;0.0167	t|1e1.1o1|1e2.1o1|1e3.1o1|1e4.1o1	4	5	0;0;0;0	chr14	-	76809643-76814307;76809643-76812764;76809643-76812305;76809643-76810089	76809059-76809643;76810089-76810254;76812305-76812568;76812764-76812882;76814307-76814421		http://genome.ucsc.edu/cgi-bin/hgTracks?db=hg38&position=chr14%3A76814421-76809059
MAMLD1	ENSG00000013619.14	ENSG00000013619.14:s:150363284-150363530	-0.0141;0.0597;-0.0348	1.899e-01;2.989e-01;1.487e-01	2.331e-01;1.433e-01;2.788e-01	0.6753;0.1611;0.1600	0.6498;0.2636;0.0967	s|1e1.1o1|1e2.1o1|1e3.1o1	3	4	0;1;1	chrX	+	150363530-150445454;150363530-150462772;150363530-150469745	150363284-150363530;150445454-150445612;150462772-150462846;150469745-150471490		http://genome.ucsc.edu/cgi-bin/hgTracks?db=hg38&position=chrX%3A150471490-150363284
MAMLD1	ENSG00000013619.14	ENSG00000013619.14:s:150473680-150473802	-0.0032;0.0032	4.196e-03;4.196e-03	8.503e-01;8.503e-01	0.0246;0.9754	0.0102;0.9898	s|1e1.1o1|1e2.1o1	2	3	1;0	chrX	+	150473802-150476327;150473802-150503274	150473680-150473802;150476327-na;150503274-150503517		http://genome.ucsc.edu/cgi-bin/hgTracks?db=hg38&position=chrX%3A150503517-150473680
MAMLD1	ENSG00000013619.14	ENSG00000013619.14:t:150445454-150445612	-0.0151;0.0151	3.266e-02;3.266e-02	5.715e-01;5.715e-01	0.9904;0.0096	0.9491;0.0509	t|1e1.1o1|1e2.1o1	2	3	0;0	chrX	+	150363530-150445454;150421117-150445454	150363284-150363530;150420999-150421117;150445454-150445612		http://genome.ucsc.edu/cgi-bin/hgTracks?db=hg38&position=chrX%3A150445612-150363284
MAMLD1	ENSG00000013619.14	ENSG00000013619.14:t:150469745-150471490	-0.0001;-0.0590;0.1200;-0.0318	1.634e-05;2.787e-01;5.914e-01;1.955e-01	9.959e-01;1.598e-01;5.022e-02;2.229e-01	0.0041;0.1932;0.0041;0.7977	0.0031;0.1136;0.1570;0.7365	t|1e1.1o1|1e2.1o1|1e3.1o1|1e4.1o1	4	5	0;1;0;0	chrX	+	150362886-150469745;150363530-150469745;150445612-150469745;150462846-150469745	150362817-150362886;150363284-150363530;150445454-150445612;150462772-150462846;150469745-150471490		http://genome.ucsc.edu/cgi-bin/hgTracks?db=hg38&position=chrX%3A150471490-150362817
MAMLD1	ENSG00000013619.14	ENSG00000013619.14:t:150503274-150503517	0.0112;-0.0112	1.837e-01;1.837e-01	2.422e-01;2.422e-01	0.1771;0.8229	0.1860;0.8140	t|1e1.1o1|1e2.1o1	2	3	1;0	chrX	+	150471490-150503274;150473802-150503274	150469745-150471490;150473680-150473802;150503274-150503517		http://genome.ucsc.edu/cgi-bin/hgTracks?db=hg38&position=chrX%3A150503517-150469745
MAMLD1	ENSG00000013619.14	ENSG00000013619.14:t:150509325-150510046	0.0006;-0.0008;-0.0000	8.732e-05;1.565e-04;3.060e-06	9.750e-01;9.612e-01;9.979e-01	0.0042;0.9915;0.0042	0.0135;0.9832;0.0037	t|1e1.1o1|1e2.1o1|1e3.1o1	3	4	0;0;1	chrX	+	150471490-150509962;150503517-150509962;150505096-150509962	na-150505096;150469745-150471490;150503274-150503517;150509325-150510046		http://genome.ucsc.edu/cgi-bin/hgTracks?db=hg38&position=chrX%3A150510046-150469745
ACP3	ENSG00000014257.16	ENSG00000014257.16:s:132328267-132328362	0.0001;-0.0001	1.718e-04;1.718e-04	9.762e-01;9.762e-01	0.9902;0.0098	0.9911;0.0089	s|1e1.1o1|1e2.1o1	2	3	0;0	chr3	+	132328362-132331647;132328362-132332192	132328267-132328362;132331647-132331733;132332192-132332626		http://genome.ucsc.edu/cgi-bin/hgTracks?db=hg38&position=chr3%3A132332626-132328267
ACP3	ENSG00000014257.16	ENSG00000014257.16:s:132356686-132357007	0.0190;-0.0190	5.969e-02;5.969e-02	4.688e-01;4.688e-01	0.0185;0.9815	0.0631;0.9369	s|1e1.1o1|1e2.1o1	2	3	0;0	chr3	+	132356855-132358417;132356855-132367704	132356686-132357007;132358417-132358841;132367704-132368298		http://genome.ucsc.edu/cgi-bin/hgTracks?db=hg38&position=chr3%3A132368298-132356686
ACP3	ENSG00000014257.16	ENSG00000014257.16:t:132332192-132332626	0.0004;-0.0004	2.468e-04;2.468e-04	9.748e-01;9.748e-01	0.0072;0.9928	0.0109;0.9891	t|1e1.1o1|1e2.1o1	2	3	0;0	chr3	+	132328362-132332192;132331733-132332192	132328267-132328362;132331647-132331733;132332192-132332626		http://genome.ucsc.edu/cgi-bin/hgTracks?db=hg38&position=chr3%3A132332626-132328267
MTMR11	ENSG00000014914.21	ENSG00000014914.21:s:149931944-149932014	0.0631;-0.0320;-0.0163;0.0026	1.583e-01;1.190e-01;4.486e-02;1.418e-02	2.672e-01;3.304e-01;4.944e-01;6.404e-01	0.0247;0.4460;0.3011;0.2242	0.0907;0.4029;0.2739;0.2279	s|1e1.1o3|1e1.2o3|1e1.3o3|1e2.1o1	4	3	1;0;1;0	chr1	-	149931473-149931944;149931426-149931944;149931379-149931944;149930965-149931944	149930792-149930965;149931260-149931592;149931944-149932014		http://genome.ucsc.edu/cgi-bin/hgTracks?db=hg38&position=chr1%3A149932014-149930792
MTMR11	ENSG00000014914.21	ENSG00000014914.21:s:149932264-149932330	-0.0006;0.0006	2.104e-07;2.102e-07	9.707e-01;9.707e-01	0.9772;0.0228	0.9733;0.0267	s|1e1.1o1|1e2.1o1	2	3	0;1	chr1	-	149932014-149932264;149930965-149932264	149930792-149930965;149931944-149932014;149932264-149932330		http://genome.ucsc.edu/cgi-bin/hgTracks?db=hg38&position=chr1%3A149932330-149930792
MTMR11	ENSG00000014914.21	ENSG00000014914.21:s:149933855-149933942	-0.0014;0.0014	9.425e-04;9.425e-04	7.378e-01;7.378e-01	0.9529;0.0471	0.9515;0.0485	s|1e1.1o1|1e2.1o2	2	3	0;1	chr1	-	149933698-149933855;149933530-149933855	149933406-149933530;149933610-149933698;149933855-149933942		http://genome.ucsc.edu/cgi-bin/hgTracks?db=hg38&position=chr1%3A149933942-149933406
MTMR11	ENSG00000014914.21	ENSG00000014914.21:s:149934183-149934326	-0.0084;0.0000;0.0136;-0.0020	5.187e-03;7.169e-21;4.707e-05;2.957e-08	7.344e-01;9.995e-01;6.922e-01;9.271e-01	0.9393;0.0032;0.0201;0.0340	0.9207;0.0167;0.0500;0.0107	s|1e1.1o1|1e2.1o2|1e3.1o1|1e4.1o1	4	5	0;1;1;0	chr1	-	149933942-149934191;149933530-149934191;149932330-149934191;149930965-149934191	149930792-149930965;149932264-149932330;149933406-149933530;149933855-149933942;149934183-149934326		http://genome.ucsc.edu/cgi-bin/hgTracks?db=hg38&position=chr1%3A149934326-149930792
MTMR11	ENSG00000014914.21	ENSG00000014914.21:s:149935299-149935486	-0.0071;0.0071	3.177e-05;3.177e-05	7.971e-01;7.971e-01	0.9956;0.0044	0.9580;0.0420	s|1e1.1o1|1e2.1o1	2	3	0;1	chr1	-	149935128-149935299;149934526-149935299	149934448-149934526;149934986-149935128;149935299-149935486		http://genome.ucsc.edu/cgi-bin/hgTracks?db=hg38&position=chr1%3A149935486-149934448
MTMR11	ENSG00000014914.21	ENSG00000014914.21:s:149936154-149936373	-0.0489;0.0052;0.0427	1.609e-01;1.090e-03;9.630e-02	2.685e-01;7.733e-01;3.459e-01	0.8376;0.0769;0.0848	0.7721;0.0911;0.1384	s|1e1.1o2|1e1.2o2|1e2.2o2	3	3	0;0;0	chr1	-	149935705-149936154;149935620-149936154;149935359-149936154	149935299-149935486;149935584-149935705;149936154-149936373		http://genome.ucsc.edu/cgi-bin/hgTracks?db=hg38&position=chr1%3A149936373-149935299
MTMR11	ENSG00000014914.21	ENSG00000014914.21:s:149936582-149936879	0.0000;-0.0002;-0.0074;0.0290;-0.0000	7.165e-21;8.429e-10;1.147e-02;6.082e-02;7.166e-21	1.000e+00;9.938e-01;6.633e-01;4.298e-01;9.999e-01	0.0004;0.0242;0.1376;0.8224;0.0148	0.0007;0.0070;0.1223;0.8620;0.0039	s|1e1.1o2|1e1.2o2|2e1.1o2|2e1.2o2|2e2.2o2	5	3	0;0;1;0;1	chr1	-	149936373-149936711;149936229-149936711;149936373-149936582;149936229-149936582;149935359-149936582	149935299-149935486;149936154-149936373;149936582-149936879		http://genome.ucsc.edu/cgi-bin/hgTracks?db=hg38&position=chr1%3A149936879-149935299
MTMR11	ENSG00000014914.21	ENSG00000014914.21:t:149930792-149930965	-0.0171;0.0006;-0.0092;0.0306	5.036e-04;5.230e-07;2.315e-02;8.718e-02	6.498e-01;9.610e-01;5.867e-01;3.795e-01	0.0504;0.0233;0.2187;0.7029	0.0160;0.0270;0.2045;0.7546	t|1e1.1o1|1e2.1o1|1e3.1o1|1e4.1o1	4	5	0;1;0;0	chr1	-	149930965-149934191;149930965-149932264;149930965-149931944;149930965-149931260	149930792-149930965;149931260-149931592;149931944-149932014;149932264-149932330;149934183-149934326		http://genome.ucsc.edu/cgi-bin/hgTracks?db=hg38&position=chr1%3A149934326-149930792
MTMR11	ENSG00000014914.21	ENSG00000014914.21:t:149932264-149932330	0.0390;-0.0390	1.463e-02;1.463e-02	4.871e-01;4.871e-01	0.0258;0.9742	0.0685;0.9315	t|1e1.1o1|1e2.1o1	2	3	1;0	chr1	-	149932330-149934191;149932330-149933406	149932264-149932330;149933406-149933530;149934183-149934326		http://genome.ucsc.edu/cgi-bin/hgTracks?db=hg38&position=chr1%3A149934326-149932264
MTMR11	ENSG00000014914.21	ENSG00000014914.21:t:149933406-149933530	0.0031;0.0025;-0.0250;0.0003	6.325e-05;5.797e-05;4.390e-02;3.081e-07	8.944e-01;8.256e-01;4.798e-01;9.900e-01	0.0058;0.0353;0.9499;0.0086	0.0327;0.0410;0.9085;0.0202	t|1e1.1o1|1e2.1o1|1e3.1o1|2e3.1o1	4	4	1;1;0;1	chr1	-	149933530-149934191;149933530-149933855;149933530-149933610;149933525-149933610	149933406-149933530;149933610-149933698;149933855-149933942;149934183-149934326		http://genome.ucsc.edu/cgi-bin/hgTracks?db=hg38&position=chr1%3A149934326-149933406
MTMR11	ENSG00000014914.21	ENSG00000014914.21:t:149934448-149934526	0.0017;-0.0017	1.032e-07;1.032e-07	9.375e-01;9.375e-01	0.0038;0.9962	0.0353;0.9647	t|1e1.1o1|1e2.1o1	2	3	1;0	chr1	-	149934526-149935299;149934526-149934986	149934448-149934526;149934986-149935128;149935299-149935486		http://genome.ucsc.edu/cgi-bin/hgTracks?db=hg38&position=chr1%3A149935486-149934448
MTMR11	ENSG00000014914.21	ENSG00000014914.21:t:149935299-149935486	-0.0001;-0.0000;0.0278;-0.0163	2.713e-09;7.165e-21;5.564e-02;1.713e-02	9.918e-01;1.000e+00;4.438e-01;5.805e-01	0.0266;0.0147;0.1000;0.8600	0.0190;0.0034;0.1437;0.8314	t|1e3.1o1|2e1.2o2|2e2.1o1|2e3.1o1	4	4	1;1;0;0	chr1	-	149935448-149935584;149935359-149936582;149935359-149936154;149935359-149935584	149935299-149935486;149935584-149935705;149936154-149936373;149936582-149936879		http://genome.ucsc.edu/cgi-bin/hgTracks?db=hg38&position=chr1%3A149936879-149935299
ZMYND11	ENSG00000015171.19	ENSG00000015171.19:s:135484-135559	0.0143;-0.0125;-0.0361;0.0000	3.455e-04;5.318e-04;7.940e-02;7.168e-21	6.830e-01;6.873e-01;3.787e-01;9.996e-01	0.0005;0.0456;0.9533;0.0005	0.0507;0.0330;0.9000;0.0159	s|1e1.1o1|1e2.1o1|1e3.1o1|1e4.1o1	4	5	1;1;0;1	chr10	+	135559-150097;135559-150518;135559-179994;135559-209889	135484-135559;150097-150258;150518-na;179990-180128;209889-210048		http://genome.ucsc.edu/cgi-bin/hgTracks?db=hg38&position=chr10%3A210048-135484
ZMYND11	ENSG00000015171.19	ENSG00000015171.19:s:179990-180128	0.0000;-0.0000	7.167e-21;3.181e-17	9.998e-01;9.998e-01	0.0073;0.9927	0.0223;0.9777	s|1e1.1o1|1e2.1o1	2	3	0;0	chr10	+	180128-197911;180128-209889	179990-180128;197911-198005;209889-210048		http://genome.ucsc.edu/cgi-bin/hgTracks?db=hg38&position=chr10%3A210048-179990
ZMYND11	ENSG00000015171.19	ENSG00000015171.19:s:209889-210048	0.0000;-0.0117;0.0082	7.165e-21;1.579e-02;1.073e-02	1.000e+00;6.353e-01;6.878e-01	0.0004;0.8309;0.1687	0.0065;0.8051;0.1877	s|1e1.1o1|1e2.1o1|1e3.1o1	3	4	0;0;0	chr10	+	210048-218455;210048-221195;210048-236838	209889-210048;218455-218499;221195-221356;236838-236915		http://genome.ucsc.edu/cgi-bin/hgTracks?db=hg38&position=chr10%3A236915-209889
ZMYND11	ENSG00000015171.19	ENSG00000015171.19:s:236838-236915	-0.0000;0.0000	7.171e-21;7.165e-21	1.000e+00;1.000e+00	0.9981;0.0019	0.9931;0.0069	s|1e1.1o1|1e2.1o1	2	3	0;0	chr10	+	236915-237585;236915-239438	236838-236915;237585-237677;239438-239525		http://genome.ucsc.edu/cgi-bin/hgTracks?db=hg38&position=chr10%3A239525-236838
ZMYND11	ENSG00000015171.19	ENSG00000015171.19:s:237585-237677	-0.0961;0.0876;0.0000	4.701e-01;4.138e-01;7.165e-21	7.085e-02;6.938e-02;1.000e+00	0.9595;0.0331;0.0075	0.8586;0.1198;0.0190	s|1e1.1o1|1e2.1o2|1e3.1o1	3	4	0;1;1	chr10	+	237677-239438;237677-240056;237677-240893	237585-237677;239438-239525;239962-240111;240893-240970		http://genome.ucsc.edu/cgi-bin/hgTracks?db=hg38&position=chr10%3A240970-237585
ZMYND11	ENSG00000015171.19	ENSG00000015171.19:s:239438-239525	-0.0438;0.0419;0.0000	6.546e-03;4.896e-03;7.165e-21	4.859e-01;4.947e-01;1.000e+00	0.9705;0.0291;0.0005	0.9288;0.0683;0.0007	s|1e1.1o2|1e1.2o2|1e2.1o1	3	3	0;0;1	chr10	+	239525-240056;239525-240059;239525-240893	239438-239525;239962-240111;240893-240970		http://genome.ucsc.edu/cgi-bin/hgTracks?db=hg38&position=chr10%3A240970-239438
ZMYND11	ENSG00000015171.19	ENSG00000015171.19:s:239962-240111	-0.0000;0.0000	2.518e-16;7.165e-21	1.000e+00;1.000e+00	0.9914;0.0086	0.9884;0.0116	s|1e1.1o1|1e2.1o1	2	3	0;0	chr10	+	240111-240893;240111-242021	239962-240111;240893-240970;242021-242139		http://genome.ucsc.edu/cgi-bin/hgTracks?db=hg38&position=chr10%3A242139-239962
ZMYND11	ENSG00000015171.19	ENSG00000015171.19:s:246766-246999	-0.0000;0.0000	7.174e-21;7.165e-21	1.000e+00;1.000e+00	0.9887;0.0113	0.9870;0.0130	s|1e1.1o1|1e2.1o1	2	3	0;1	chr10	+	246973-247398;246973-248336	246766-246999;247398-247466;248336-248608		http://genome.ucsc.edu/cgi-bin/hgTracks?db=hg38&position=chr10%3A248608-246766
ZMYND11	ENSG00000015171.19	ENSG00000015171.19:t:179990-180128	-0.0047;-0.0070;-0.0032;0.0365;-0.0112;0.0000	1.976e-04;1.447e-06;1.864e-07;6.094e-02;1.905e-02;7.165e-21	7.569e-01;7.910e-01;8.419e-01;4.118e-01;5.916e-01;1.000e+00	0.0627;0.0448;0.0421;0.1284;0.7156;0.0042	0.0566;0.0268;0.0365;0.1749;0.6967;0.0067	t|1e1.1o2|1e1.2o2|1e2.1o2|1e2.2o2|1e3.1o1|1e4.1o1	6	5	0;0;1;0;0;1	chr10	+	134786-179994;134892-179994;135203-179994;135302-179994;135559-179994;136417-179994	na-136417;134465-134892;135069-135302;135484-135559;179990-180128		http://genome.ucsc.edu/cgi-bin/hgTracks?db=hg38&position=chr10%3A180128-134465
ZMYND11	ENSG00000015171.19	ENSG00000015171.19:t:209889-210048	0.0000;-0.0000;0.0000	7.165e-21;3.800e-16;7.165e-21	1.000e+00;9.996e-01;1.000e+00	0.0004;0.9887;0.0109	0.0087;0.9770;0.0147	t|1e1.1o1|1e2.1o1|1e3.1o1	3	4	1;0;0	chr10	+	135559-209889;180128-209889;198005-209889	135484-135559;179990-180128;197911-198005;209889-210048		http://genome.ucsc.edu/cgi-bin/hgTracks?db=hg38&position=chr10%3A210048-135484
ZMYND11	ENSG00000015171.19	ENSG00000015171.19:t:221195-221356	0.0000;-0.0000	7.165e-21;7.165e-21	1.000e+00;1.000e+00	0.9953;0.0047	0.9959;0.0041	t|1e1.1o1|1e2.1o1	2	3	0;0	chr10	+	210048-221195;218499-221195	209889-210048;218455-218499;221195-221356		http://genome.ucsc.edu/cgi-bin/hgTracks?db=hg38&position=chr10%3A221356-209889
ZMYND11	ENSG00000015171.19	ENSG00000015171.19:t:236838-236915	0.0068;-0.0068	9.425e-03;9.425e-03	7.026e-01;7.026e-01	0.1799;0.8201	0.1932;0.8068	t|1e1.1o1|1e2.1o1	2	3	0;0	chr10	+	210048-236838;221356-236838	209889-210048;221195-221356;236838-236915		http://genome.ucsc.edu/cgi-bin/hgTracks?db=hg38&position=chr10%3A236915-209889
ZMYND11	ENSG00000015171.19	ENSG00000015171.19:t:239438-239525	0.0000;-0.0000	7.165e-21;8.213e-21	1.000e+00;1.000e+00	0.0018;0.9982	0.0071;0.9929	t|1e1.1o1|1e2.1o1	2	3	0;0	chr10	+	236915-239438;237677-239438	236838-236915;237585-237677;239438-239525		http://genome.ucsc.edu/cgi-bin/hgTracks?db=hg38&position=chr10%3A239525-236838
ZMYND11	ENSG00000015171.19	ENSG00000015171.19:t:239962-240111	0.1017;-0.1258;0.0307	5.315e-01;7.325e-01;2.910e-04	3.852e-02;5.477e-03;5.507e-01	0.0340;0.9344;0.0280	0.1332;0.8089;0.0593	t|1e1.1o1|1e2.1o1|2e2.1o1	3	3	1;0;0	chr10	+	237677-240056;239525-240056;239525-240059	237585-237677;239438-239525;239962-240111		http://genome.ucsc.edu/cgi-bin/hgTracks?db=hg38&position=chr10%3A240111-237585
ZMYND11	ENSG00000015171.19	ENSG00000015171.19:t:240893-240970	0.0001;0.0000;-0.0001	7.185e-21;7.165e-21;1.688e-11	9.978e-01;1.000e+00;9.960e-01	0.0107;0.0006;0.9887	0.0237;0.0006;0.9734	t|1e1.1o1|1e2.1o1|1e3.1o1	3	4	1;1;0	chr10	+	237677-240893;239525-240893;240111-240893	237585-237677;239438-239525;239962-240111;240893-240970		http://genome.ucsc.edu/cgi-bin/hgTracks?db=hg38&position=chr10%3A240970-237585
ZMYND11	ENSG00000015171.19	ENSG00000015171.19:t:242021-242139	0.0000;-0.0000	7.165e-21;3.654e-20	1.000e+00;1.000e+00	0.0073;0.9927	0.0098;0.9902	t|1e1.1o1|1e2.1o1	2	3	0;0	chr10	+	240111-242021;240970-242021	239962-240111;240893-240970;242021-242139		http://genome.ucsc.edu/cgi-bin/hgTracks?db=hg38&position=chr10%3A242139-239962
ZMYND11	ENSG00000015171.19	ENSG00000015171.19:t:246766-246999	0.0000;0.0000	7.165e-21;7.165e-21	1.000e+00;1.000e+00	0.9994;0.0006	0.9993;0.0007	t|1e1.1o1|1e2.1o1	2	3	0;0	chr10	+	242139-246766;244600-246766	242021-242139;244471-244600;246766-246999		http://genome.ucsc.edu/cgi-bin/hgTracks?db=hg38&position=chr10%3A246999-242021
ZMYND11	ENSG00000015171.19	ENSG00000015171.19:t:248336-248608	0.0000;-0.0000	7.165e-21;7.165e-21	1.000e+00;1.000e+00	0.0090;0.9910	0.0126;0.9874	t|1e1.1o1|1e2.1o1	2	3	1;0	chr10	+	246973-248336;247466-248336	246766-246999;247398-247466;248336-248608		http://genome.ucsc.edu/cgi-bin/hgTracks?db=hg38&position=chr10%3A248608-246766
NUDCD3	ENSG00000015676.18	ENSG00000015676.18:s:44392297-44392508	0.0016;-0.0016	6.431e-07;6.431e-07	9.420e-01;9.420e-01	0.0150;0.9850	0.0300;0.9700	s|1e1.1o1|1e2.1o1	2	3	1;0	chr7	-	44389512-44392297;44386121-44392297	44385351-44386121;44389323-44389512;44392297-44392508		http://genome.ucsc.edu/cgi-bin/hgTracks?db=hg38&position=chr7%3A44392508-44385351
NUDCD3	ENSG00000015676.18	ENSG00000015676.18:s:44404440-44404583	-0.0000;0.0000	7.170e-21;1.422e-12	9.995e-01;9.995e-01	0.0155;0.9845	0.0080;0.9920	s|1e1.1o1|1e2.1o1	2	3	1;0	chr7	-	44394617-44404440;44392485-44404440	44392297-44392508;44394423-44394617;44404440-44404583		http://genome.ucsc.edu/cgi-bin/hgTracks?db=hg38&position=chr7%3A44404583-44392297
NUDCD3	ENSG00000015676.18	ENSG00000015676.18:s:44427571-44427703	0.0003;0.0000;-0.0000;0.0000;-0.0008	5.789e-07;4.683e-10;7.170e-21;7.166e-21;1.428e-03	9.667e-01;9.995e-01;9.995e-01;9.999e-01;7.018e-01	0.0239;0.0050;0.0056;0.0075;0.9504	0.0278;0.0107;0.0064;0.0073;0.9495	s|1e1.1o3|1e1.2o3|1e1.3o3|1e2.1o1|1e3.1o1	5	4	0;1;0;1;0	chr7	-	44426279-44427571;44426191-44427571;44426153-44427571;44413283-44427571;44404583-44427571	44404440-44404583;44413191-44413283;44425900-44426279;44427571-44427703		http://genome.ucsc.edu/cgi-bin/hgTracks?db=hg38&position=chr7%3A44427703-44404440
NUDCD3	ENSG00000015676.18	ENSG00000015676.18:s:44484968-44485284	0.0000;0.0140;-0.0546;0.0056	7.165e-21;8.601e-03;1.378e-01;7.521e-05	1.000e+00;6.513e-01;2.882e-01;8.295e-01	0.0006;0.0690;0.9300;0.0006	0.0007;0.0963;0.8613;0.0351	s|1e1.1o1|1e2.1o1|1e3.1o1|1e4.1o1	4	5	0;1;0;1	chr7	-	44484624-44484968;44481461-44484968;44427703-44484968;44404583-44484968	44404440-44404583;44427571-44427703;44481292-44481462;44484444-44484624;44484968-44485284		http://genome.ucsc.edu/cgi-bin/hgTracks?db=hg38&position=chr7%3A44485284-44404440
NUDCD3	ENSG00000015676.18	ENSG00000015676.18:s:44490409-44490658	0.0000;-0.0103;0.0148	7.165e-21;9.507e-06;1.137e-04	1.000e+00;7.164e-01;6.488e-01	0.0077;0.0487;0.9438	0.0087;0.0329;0.9571	s|1e2.1o1|2e1.1o1|2e2.1o1	3	3	1;0;0	chr7	-	44485284-44490650;44485622-44490409;44485284-44490409	44484968-44485284;44485531-44485622;44490409-44490658		http://genome.ucsc.edu/cgi-bin/hgTracks?db=hg38&position=chr7%3A44490658-44484968
NUDCD3	ENSG00000015676.18	ENSG00000015676.18:t:44385351-44386121	-0.0035;0.0035	1.646e-06;1.646e-06	8.832e-01;8.832e-01	0.9957;0.0043	0.9627;0.0373	t|1e1.1o1|1e2.1o1	2	3	0;1	chr7	-	44386121-44392297;44386121-44389323	44385351-44386121;44389323-44389512;44392297-44392508		http://genome.ucsc.edu/cgi-bin/hgTracks?db=hg38&position=chr7%3A44392508-44385351
NUDCD3	ENSG00000015676.18	ENSG00000015676.18:t:44392297-44392508	0.0002;0.0000;-0.0002;0.0000	1.769e-10;7.165e-21;7.230e-21;7.165e-21	9.913e-01;1.000e+00;9.932e-01;1.000e+00	0.9741;0.0005;0.0250;0.0005	0.9908;0.0006;0.0080;0.0006	t|1e1.1o1|1e2.1o1|1e3.1o2|1e3.2o2	4	4	0;0;1;1	chr7	-	44392485-44404440;44392485-44402642;44392485-44394513;44392485-44394423	44392297-44392508;44394423-44394617;44402642-44402923;44404440-44404583		http://genome.ucsc.edu/cgi-bin/hgTracks?db=hg38&position=chr7%3A44404583-44392297
NUDCD3	ENSG00000015676.18	ENSG00000015676.18:t:44404440-44404583	0.0049;-0.0645;0.0233;0.0047	6.810e-05;2.480e-01;2.142e-02;1.379e-04	8.471e-01;1.812e-01;5.381e-01;7.656e-01	0.0006;0.9176;0.0439;0.0352	0.0326;0.8383;0.0798;0.0426	t|1e1.1o1|1e2.1o1|1e3.1o1|1e4.1o1	4	5	1;0;0;0	chr7	-	44404583-44484968;44404583-44427571;44404583-44425900;44404583-44413191	44404440-44404583;44413191-44413283;44425900-44426279;44427571-44427703;44484968-44485284		http://genome.ucsc.edu/cgi-bin/hgTracks?db=hg38&position=chr7%3A44485284-44404440
NUDCD3	ENSG00000015676.18	ENSG00000015676.18:t:44427571-44427703	0.0227;-0.0236;0.0000	1.719e-02;1.697e-02;7.165e-21	5.547e-01;5.498e-01;1.000e+00	0.9191;0.0802;0.0007	0.9522;0.0467;0.0011	t|1e1.1o1|1e2.1o1|1e3.1o1	3	4	0;0;0	chr7	-	44427703-44484968;44427703-44481292;44427703-44471769	44427571-44427703;44471769-44471960;44481292-44481462;44484968-44485284		http://genome.ucsc.edu/cgi-bin/hgTracks?db=hg38&position=chr7%3A44485284-44427571
NUDCD3	ENSG00000015676.18	ENSG00000015676.18:t:44484968-44485284	0.0000;0.0019;0.0000;-0.0005	7.165e-21;1.987e-05;7.165e-21;7.509e-09	1.000e+00;7.283e-01;1.000e+00;9.254e-01	0.0077;0.9526;0.0029;0.0367	0.0085;0.9556;0.0005;0.0332	t|1e1.1o2|1e1.2o2|1e2.1o1|1e3.1o1	4	4	1;0;0;0	chr7	-	44485284-44490650;44485284-44490409;44485284-44489823;44485284-44485531	44484968-44485284;44485531-44485622;44489823-44490265;44490409-44490658		http://genome.ucsc.edu/cgi-bin/hgTracks?db=hg38&position=chr7%3A44490658-44484968
ATP2C1	ENSG00000017260.19	ENSG00000017260.19:s:130850595-130850928	0.0000;-0.0000;0.0000	7.165e-21;7.165e-21;9.702e-21	1.000e+00;1.000e+00;1.000e+00	0.0020;0.0085;0.9899	0.0004;0.0105;0.9891	s|1e1.1o1|1e2.1o1|1e3.1o1	3	4	0;1;0	chr3	+	130850928-130854186;130850928-130855881;130850928-130930416	130850595-130850928;130854186-130854269;130855881-130856223;130930416-130930526		http://genome.ucsc.edu/cgi-bin/hgTracks?db=hg38&position=chr3%3A130930526-130850595
ATP2C1	ENSG00000017260.19	ENSG00000017260.19:s:130893968-130894337	0.0150;0.0003;0.0000;-0.0113	9.243e-03;4.813e-04;7.165e-21;7.246e-03	5.978e-01;8.699e-01;1.000e+00;6.833e-01	0.4312;0.2237;0.0056;0.3347	0.4526;0.2333;0.0019;0.3129	s|1e1.1o3|1e1.2o3|1e1.3o3|1e2.1o1	4	3	0;0;0;0	chr3	+	130894337-130894590;130894337-130894708;130894337-130894731;130894337-130930416	130893968-130894337;130894535-130894775;130930416-130930526		http://genome.ucsc.edu/cgi-bin/hgTracks?db=hg38&position=chr3%3A130930526-130893968
ATP2C1	ENSG00000017260.19	ENSG00000017260.19:s:130930416-130930526	0.0000;0.0000	7.165e-21;7.165e-21	1.000e+00;1.000e+00	0.9974;0.0026	0.9963;0.0037	s|1e1.1o1|1e2.1o1	2	3	0;0	chr3	+	130930526-130932022;130930526-130934622	130930416-130930526;130932022-130932138;130934622-130934711		http://genome.ucsc.edu/cgi-bin/hgTracks?db=hg38&position=chr3%3A130934711-130930416
ATP2C1	ENSG00000017260.19	ENSG00000017260.19:s:130932022-130932138	0.0000;0.0000	7.165e-21;7.165e-21	1.000e+00;1.000e+00	0.9993;0.0007	0.9998;0.0002	s|1e1.1o1|1e2.1o1	2	3	0;1	chr3	+	130932138-130934622;130932138-130940630	130932022-130932138;130934622-130934711;130940630-130940708		http://genome.ucsc.edu/cgi-bin/hgTracks?db=hg38&position=chr3%3A130940708-130932022
ATP2C1	ENSG00000017260.19	ENSG00000017260.19:s:130934622-130934711	0.0000;0.0000	7.165e-21;7.165e-21	1.000e+00;1.000e+00	0.9899;0.0101	0.9960;0.0040	s|1e1.1o1|1e2.1o1	2	3	0;1	chr3	+	130934711-130937428;130934711-130940630	130934622-130934711;130937428-130937464;130940630-130940708		http://genome.ucsc.edu/cgi-bin/hgTracks?db=hg38&position=chr3%3A130940708-130934622
ATP2C1	ENSG00000017260.19	ENSG00000017260.19:s:130940630-130940708	0.0000;0.0000	7.165e-21;7.165e-21	1.000e+00;1.000e+00	0.9973;0.0027	0.9984;0.0016	s|1e1.1o1|2e1.1o1	2	2	0;1	chr3	+	130940691-130941591;130940708-130941591	130940630-130940708;130941591-130941699		http://genome.ucsc.edu/cgi-bin/hgTracks?db=hg38&position=chr3%3A130941699-130940630
ATP2C1	ENSG00000017260.19	ENSG00000017260.19:s:130956104-130956190	0.0000;0.0000	7.165e-21;7.165e-21	1.000e+00;1.000e+00	0.9867;0.0133	0.9888;0.0112	s|1e1.1o1|2e1.1o1	2	2	0;1	chr3	+	130956179-130959275;130956190-130959275	130956104-130956190;130959275-130959581		http://genome.ucsc.edu/cgi-bin/hgTracks?db=hg38&position=chr3%3A130959581-130956104
ATP2C1	ENSG00000017260.19	ENSG00000017260.19:s:130959275-130959581	0.0000;0.0000;0.0000	7.165e-21;7.165e-21;7.165e-21	1.000e+00;1.000e+00;1.000e+00	0.0001;0.0027;0.9972	0.0005;0.0017;0.9978	s|1e1.1o2|1e1.2o2|1e2.1o1	3	3	1;1;0	chr3	+	130959341-130961315;130959341-130961495;130959341-130963971	130959275-130959581;130961315-130961595;130962902-130964095		http://genome.ucsc.edu/cgi-bin/hgTracks?db=hg38&position=chr3%3A130964095-130959275
ATP2C1	ENSG00000017260.19	ENSG00000017260.19:s:130964948-130965045	0.0000;0.0000	7.165e-21;7.165e-21	1.000e+00;1.000e+00	0.0077;0.9923	0.0186;0.9814	s|1e1.1o1|1e2.1o1	2	3	1;0	chr3	+	130965045-130966183;130965045-130967145	130964948-130965045;130966183-130966313;130967145-130967240		http://genome.ucsc.edu/cgi-bin/hgTracks?db=hg38&position=chr3%3A130967240-130964948
ATP2C1	ENSG00000017260.19	ENSG00000017260.19:s:130967330-130967419	-0.0000;0.0000;0.0000	7.165e-21;7.165e-21;7.165e-21	1.000e+00;1.000e+00;1.000e+00	0.9879;0.0115;0.0010	0.9769;0.0224;0.0008	s|1e1.1o1|1e2.1o1|1e3.2o2	3	4	0;1;1	chr3	+	130967419-130969292;130967419-130975332;130967419-130992951	130967330-130967419;130969292-130969396;130975332-130975488;130992931-130993001		http://genome.ucsc.edu/cgi-bin/hgTracks?db=hg38&position=chr3%3A130993001-130967330
ATP2C1	ENSG00000017260.19	ENSG00000017260.19:s:130969292-130969396	0.0000;0.0000	7.165e-21;7.165e-21	1.000e+00;1.000e+00	0.9998;0.0002	0.9966;0.0034	s|1e1.1o1|1e2.2o2	2	3	0;1	chr3	+	130969396-130975332;130969396-130992951	130969292-130969396;130975332-130975488;130992931-130993001		http://genome.ucsc.edu/cgi-bin/hgTracks?db=hg38&position=chr3%3A130993001-130969292
ATP2C1	ENSG00000017260.19	ENSG00000017260.19:s:130975332-130975488	-0.0138;0.0143;0.0000;0.0000	5.810e-03;4.660e-03;7.165e-21;7.165e-21	6.696e-01;6.674e-01;1.000e+00;1.000e+00	0.9391;0.0524;0.0004;0.0085	0.9022;0.0866;0.0001;0.0111	s|1e1.1o1|1e2.1o2|1e3.1o2|1e3.2o2	4	4	0;0;0;1	chr3	+	130975488-130979249;130975488-130980582;130975488-130992931;130975488-130992951	130975332-130975488;130979249-130979419;130980570-130980679;130992931-130993001		http://genome.ucsc.edu/cgi-bin/hgTracks?db=hg38&position=chr3%3A130993001-130975332
ATP2C1	ENSG00000017260.19	ENSG00000017260.19:s:130979249-130979419	0.0000;0.0000;0.0000;0.0000	7.165e-21;7.165e-21;7.165e-21;7.165e-21	1.000e+00;1.000e+00;1.000e+00;1.000e+00	0.0079;0.0042;0.9865;0.0018	0.0090;0.0075;0.9800;0.0033	s|1e1.1o2|1e1.2o2|1e2.1o2|1e2.2o2	4	3	1;1;0;1	chr3	+	130979419-130980113;130979419-130980182;130979419-130980582;130979419-130980586	130979249-130979419;130980113-130980221;130980570-130980679		http://genome.ucsc.edu/cgi-bin/hgTracks?db=hg38&position=chr3%3A130980679-130979249
ATP2C1	ENSG00000017260.19	ENSG00000017260.19:s:130992931-130993001	0.0000;0.0000;0.0000	7.165e-21;7.165e-21;7.165e-21	1.000e+00;1.000e+00;1.000e+00	0.9951;0.0045;0.0004	0.9885;0.0084;0.0032	s|1e1.1o2|1e1.2o2|1e2.1o1	3	3	0;1;1	chr3	+	130993001-130993932;130993001-130993941;130993001-130996043	130992931-130993001;130993932-130994015;130996043-130996269		http://genome.ucsc.edu/cgi-bin/hgTracks?db=hg38&position=chr3%3A130996269-130992931
ATP2C1	ENSG00000017260.19	ENSG00000017260.19:s:130994070-130994098	0.0000;0.0000	7.165e-21;7.165e-21	1.000e+00;1.000e+00	0.0001;0.9999	0.0006;0.9994	s|1e1.1o1|1e2.1o1	2	3	1;0	chr3	+	130994098-130995095;130994098-130996043	130994070-130994098;130995095-130995356;130996043-130996269		http://genome.ucsc.edu/cgi-bin/hgTracks?db=hg38&position=chr3%3A130996269-130994070
ATP2C1	ENSG00000017260.19	ENSG00000017260.19:s:130996043-130996269	0.0000;0.0000	7.165e-21;7.165e-21	1.000e+00;1.000e+00	0.9973;0.0027	0.9909;0.0091	s|1e1.1o2|1e1.2o2	2	2	0;0	chr3	+	130996111-130996680;130996111-130996753	130996043-130996269;130996680-130996796		http://genome.ucsc.edu/cgi-bin/hgTracks?db=hg38&position=chr3%3A130996796-130996043
ATP2C1	ENSG00000017260.19	ENSG00000017260.19:s:130996680-130996796	0.0000;0.0000	7.165e-21;7.165e-21	1.000e+00;1.000e+00	0.9964;0.0036	0.9956;0.0044	s|1e1.1o1|1e2.1o1	2	3	0;1	chr3	+	130996796-130997606;130996796-130998294	130996680-130996796;130997606-130997753;130998294-130998389		http://genome.ucsc.edu/cgi-bin/hgTracks?db=hg38&position=chr3%3A130998389-130996680
ATP2C1	ENSG00000017260.19	ENSG00000017260.19:s:130998294-130998389	0.0000;0.0000;0.0000;0.0000	7.165e-21;7.165e-21;7.165e-21;7.165e-21	1.000e+00;1.000e+00;1.000e+00;1.000e+00	0.9921;0.0029;0.0012;0.0037	0.9896;0.0014;0.0032;0.0059	s|1e1.1o2|1e1.2o2|1e2.1o1|1e3.2o2	4	4	0;1;1;1	chr3	+	130998389-130999518;130998389-130999573;130998389-131001220;130998389-131016152	130998294-130998389;130999518-130999659;131001220-131003150;131016148-131016712		http://genome.ucsc.edu/cgi-bin/hgTracks?db=hg38&position=chr3%3A131016712-130998294
ATP2C1	ENSG00000017260.19	ENSG00000017260.19:s:130999518-130999659	-0.0478;0.0478	2.087e-10;2.396e-20	4.846e-01;4.846e-01	0.9764;0.0236	0.9389;0.0611	s|1e1.1o1|1e2.2o2	2	3	0;0	chr3	+	130999659-131001220;130999659-131016152	130999518-130999659;131001220-131003150;131016148-131016712		http://genome.ucsc.edu/cgi-bin/hgTracks?db=hg38&position=chr3%3A131016712-130999518
ATP2C1	ENSG00000017260.19	ENSG00000017260.19:t:130894535-130894775	0.0068;0.0000;-0.0027;0.0000	8.871e-03;7.165e-21;6.779e-03;7.165e-21	6.155e-01;1.000e+00;6.548e-01;1.000e+00	0.6515;0.0021;0.3370;0.0085	0.6578;0.0002;0.3389;0.0028	t|1e1.1o1|1e2.1o1|2e1.1o1|3e1.1o1	4	3	0;0;0;0	chr3	+	130894337-130894590;130894453-130894590;130894337-130894708;130894337-130894731	130893968-130894337;130894382-130894453;130894535-130894775		http://genome.ucsc.edu/cgi-bin/hgTracks?db=hg38&position=chr3%3A130894775-130893968
ATP2C1	ENSG00000017260.19	ENSG00000017260.19:t:130930416-130930526	0.0190;-0.0252;-0.0028;0.0000	1.681e-02;3.028e-03;4.200e-03;7.165e-21	5.848e-01;5.740e-01;7.625e-01;1.000e+00	0.2134;0.2580;0.5325;0.0001	0.2448;0.2286;0.5226;0.0001	t|1e1.1o1|1e2.1o1|1e3.1o1|1e4.1o1	4	5	0;0;0;0	chr3	+	130850928-130930416;130894337-130930416;130894775-130930416;130930249-130930416	130850595-130850928;130893968-130894337;130894535-130894775;130929998-130930249;130930416-130930526		http://genome.ucsc.edu/cgi-bin/hgTracks?db=hg38&position=chr3%3A130930526-130850595
ATP2C1	ENSG00000017260.19	ENSG00000017260.19:t:130934622-130934711	0.0000;0.0000	7.165e-21;7.165e-21	1.000e+00;1.000e+00	0.0023;0.9977	0.0036;0.9964	t|1e1.1o1|1e2.1o1	2	3	0;0	chr3	+	130930526-130934622;130932138-130934622	130930416-130930526;130932022-130932138;130934622-130934711		http://genome.ucsc.edu/cgi-bin/hgTracks?db=hg38&position=chr3%3A130934711-130930416
ATP2C1	ENSG00000017260.19	ENSG00000017260.19:t:130940630-130940708	0.0000;0.0000;0.0000;0.0000	7.165e-21;7.165e-21;7.165e-21;7.165e-21	1.000e+00;1.000e+00;1.000e+00;1.000e+00	0.0005;0.0093;0.9898;0.0004	0.0001;0.0040;0.9958;0.0001	t|1e1.1o1|1e2.1o1|1e3.1o1|1e4.1o1	4	5	1;1;0;1	chr3	+	130932138-130940630;130934711-130940630;130937463-130940630;130939997-130940630	na-130939997;130932022-130932138;130934622-130934711;130937428-130937464;130940630-130940708		http://genome.ucsc.edu/cgi-bin/hgTracks?db=hg38&position=chr3%3A130940708-130932022
ATP2C1	ENSG00000017260.19	ENSG00000017260.19:t:130956104-130956190	0.0000;0.0000	7.165e-21;7.165e-21	1.000e+00;1.000e+00	0.9995;0.0005	0.9998;0.0002	t|1e1.1o1|1e2.1o1	2	3	0;0	chr3	+	130955080-130956104;130955883-130956104	130955012-130955080;130955743-130955883;130956104-130956190		http://genome.ucsc.edu/cgi-bin/hgTracks?db=hg38&position=chr3%3A130956190-130955012
ATP2C1	ENSG00000017260.19	ENSG00000017260.19:t:130962902-130964095	0.0000;0.0000;0.0000	7.165e-21;7.165e-21;7.165e-21	1.000e+00;1.000e+00;1.000e+00	0.9974;0.0025;0.0001	0.9989;0.0010;0.0001	t|1e1.1o1|1e2.1o1|1e3.1o1	3	4	0;1;1	chr3	+	130959341-130963971;130961595-130963971;130962525-130963971	na-130962525;130959275-130959581;130961315-130961595;130962902-130964095		http://genome.ucsc.edu/cgi-bin/hgTracks?db=hg38&position=chr3%3A130964095-130959275
ATP2C1	ENSG00000017260.19	ENSG00000017260.19:t:130967145-130967240	0.0000;0.0000	7.165e-21;7.165e-21	1.000e+00;1.000e+00	0.9907;0.0093	0.9872;0.0128	t|1e1.1o1|1e2.1o1	2	3	0;1	chr3	+	130965045-130967145;130966313-130967145	130964948-130965045;130966183-130966313;130967145-130967240		http://genome.ucsc.edu/cgi-bin/hgTracks?db=hg38&position=chr3%3A130967240-130964948
ATP2C1	ENSG00000017260.19	ENSG00000017260.19:t:130975332-130975488	0.0000;-0.0000	7.165e-21;7.165e-21	1.000e+00;1.000e+00	0.0113;0.9887	0.0216;0.9784	t|1e1.1o1|1e2.1o1	2	3	1;0	chr3	+	130967419-130975332;130969396-130975332	130967330-130967419;130969292-130969396;130975332-130975488		http://genome.ucsc.edu/cgi-bin/hgTracks?db=hg38&position=chr3%3A130975488-130967330
ATP2C1	ENSG00000017260.19	ENSG00000017260.19:t:130980570-130980679	0.0425;-0.0068;0.0000;0.0000	3.439e-09;2.683e-03;7.165e-21;7.165e-21	5.013e-01;7.920e-01;1.000e+00;1.000e+00	0.0406;0.9453;0.0104;0.0018	0.0695;0.9120;0.0156;0.0031	t|1e1.1o1|1e2.1o1|1e3.1o1|2e2.1o1	4	4	0;0;1;1	chr3	+	130975488-130980582;130979419-130980582;130980221-130980582;130979419-130980586	130975332-130975488;130979249-130979419;130980113-130980221;130980570-130980679		http://genome.ucsc.edu/cgi-bin/hgTracks?db=hg38&position=chr3%3A130980679-130975332
ATP2C1	ENSG00000017260.19	ENSG00000017260.19:t:130992931-130993001	0.0000;0.0000;0.0000;0.0000;0.0000	7.165e-21;7.165e-21;7.165e-21;7.165e-21;7.165e-21	1.000e+00;1.000e+00;1.000e+00;1.000e+00;1.000e+00	0.0003;0.0009;0.0001;0.0067;0.9920	0.0001;0.0006;0.0029;0.0090;0.9881	t|1e3.1o1|2e1.1o1|2e2.1o1|2e3.1o1|2e4.1o1	5	5	0;1;1;1;0	chr3	+	130975488-130992931;130967419-130992951;130969396-130992951;130975488-130992951;130980679-130992951	130967330-130967419;130969292-130969396;130975332-130975488;130980570-130980679;130992931-130993001		http://genome.ucsc.edu/cgi-bin/hgTracks?db=hg38&position=chr3%3A130993001-130967330
ATP2C1	ENSG00000017260.19	ENSG00000017260.19:t:130996043-130996269	0.0000;0.0000;0.0000	7.165e-21;7.165e-21;7.165e-21	1.000e+00;1.000e+00;1.000e+00	0.0003;0.9993;0.0003	0.0031;0.9942;0.0028	t|1e1.1o1|1e2.1o1|1e3.1o1	3	4	1;0;1	chr3	+	130993001-130996043;130994098-130996043;130995356-130996043	130992931-130993001;130994070-130994098;130995095-130995356;130996043-130996269		http://genome.ucsc.edu/cgi-bin/hgTracks?db=hg38&position=chr3%3A130996269-130992931
ATP2C1	ENSG00000017260.19	ENSG00000017260.19:t:130998294-130998389	0.0000;0.0000	7.165e-21;7.165e-21	1.000e+00;1.000e+00	0.0034;0.9966	0.0042;0.9958	t|1e1.1o1|1e2.1o1	2	3	1;0	chr3	+	130996796-130998294;130997753-130998294	130996680-130996796;130997606-130997753;130998294-130998389		http://genome.ucsc.edu/cgi-bin/hgTracks?db=hg38&position=chr3%3A130998389-130996680
ATP2C1	ENSG00000017260.19	ENSG00000017260.19:t:131001220-131003150	0.0000;0.0000	7.165e-21;7.165e-21	1.000e+00;1.000e+00	0.0015;0.9985	0.0033;0.9967	t|1e1.1o1|1e2.1o1	2	3	1;0	chr3	+	130998389-131001220;130999659-131001220	130998294-130998389;130999518-130999659;131001220-131003150		http://genome.ucsc.edu/cgi-bin/hgTracks?db=hg38&position=chr3%3A131003150-130998294
ATP2C1	ENSG00000017260.19	ENSG00000017260.19:t:131016148-131016712	-0.0000;0.0000;0.0487;-0.0727;0.0188	7.165e-21;7.165e-21;9.561e-02;2.913e-01;1.436e-02	1.000e+00;1.000e+00;3.402e-01;1.624e-01;5.451e-01	0.0153;0.0091;0.0534;0.3851;0.5349	0.0144;0.0101;0.1116;0.3006;0.5666	t|1e3.2o2|2e1.1o1|2e2.1o1|2e3.1o2|2e3.2o2	5	4	1;1;0;0;0	chr3	+	131001344-131016148;130998389-131016152;130999659-131016152;131001314-131016152;131001344-131016152	130998294-130998389;130999518-130999659;131001220-131003150;131016148-131016712		http://genome.ucsc.edu/cgi-bin/hgTracks?db=hg38&position=chr3%3A131016712-130998294
TTC27	ENSG00000018699.13	ENSG00000018699.13:s:32628156-32628380	-0.0000;0.0000	1.441e-18;7.165e-21	1.000e+00;1.000e+00	0.9988;0.0012	0.9986;0.0014	s|1e1.1o1|1e2.1o1	2	3	0;0	chr2	+	32628380-32630523;32628380-32678856	32628156-32628380;32630523-32630700;32678856-32678922		http://genome.ucsc.edu/cgi-bin/hgTracks?db=hg38&position=chr2%3A32678922-32628156
TTC27	ENSG00000018699.13	ENSG00000018699.13:s:32640270-32640410	-0.0000;0.0000	7.165e-21;2.752e-12	1.000e+00;1.000e+00	0.0056;0.9944	0.0015;0.9985	s|1e1.1o1|1e2.1o1	2	3	1;0	chr2	+	32640410-32649097;32640410-32650131	32640270-32640410;32649097-32649254;32650131-32650233		http://genome.ucsc.edu/cgi-bin/hgTracks?db=hg38&position=chr2%3A32650233-32640270
TTC27	ENSG00000018699.13	ENSG00000018699.13:s:32672272-32672384	-0.0000;-0.0000;0.0000	7.165e-21;1.404e-10;7.168e-21	1.000e+00;9.995e-01;9.996e-01	0.0010;0.9921;0.0070	0.0009;0.9874;0.0117	s|1e1.1o1|1e2.1o1|1e3.1o1	3	4	0;0;1	chr2	+	32672384-32676120;32672384-32678856;32672384-32702807	32672272-32672384;32676120-32676259;32678856-32678922;32702807-32702920		http://genome.ucsc.edu/cgi-bin/hgTracks?db=hg38&position=chr2%3A32702920-32672272
TTC27	ENSG00000018699.13	ENSG00000018699.13:s:32678856-32678922	0.0016;-0.0016	1.472e-06;1.472e-06	9.347e-01;9.347e-01	0.0191;0.9809	0.0286;0.9714	s|1e1.1o1|1e2.1o1	2	3	1;0	chr2	+	32678922-32685052;32678922-32702807	32678856-32678922;32685052-na;32702807-32702920		http://genome.ucsc.edu/cgi-bin/hgTracks?db=hg38&position=chr2%3A32702920-32678856
TTC27	ENSG00000018699.13	ENSG00000018699.13:s:32702807-32702920	-0.0000;0.0000	7.165e-21;8.882e-16	1.000e+00;1.000e+00	0.0017;0.9984	0.0013;0.9987	s|1e1.1o1|1e2.1o1	2	3	0;0	chr2	+	32702920-32704861;32702920-32733828	32702807-32702920;32704861-32704998;32733828-32733923		http://genome.ucsc.edu/cgi-bin/hgTracks?db=hg38&position=chr2%3A32733923-32702807
TTC27	ENSG00000018699.13	ENSG00000018699.13:s:32733828-32733923	-0.0017;0.0017	2.083e-05;2.083e-05	8.577e-01;8.577e-01	0.9725;0.0275	0.9681;0.0319	s|1e1.1o1|1e2.1o1	2	3	0;1	chr2	+	32733923-32736694;32733923-32758292	32733828-32733923;32736694-32736816;32758292-32758519		http://genome.ucsc.edu/cgi-bin/hgTracks?db=hg38&position=chr2%3A32758519-32733828
TTC27	ENSG00000018699.13	ENSG00000018699.13:s:32758292-32758519	-0.0001;-0.0236;0.0278	1.007e-08;2.425e-02;1.205e-02	9.977e-01;5.286e-01;5.349e-01	0.0152;0.9563;0.0275	0.0107;0.9235;0.0648	s|1e1.1o1|1e2.1o1|1e3.1o1	3	4	0;0;1	chr2	+	32758519-32766468;32758519-32777882;32758519-32782626	32758292-32758519;32766468-32766549;32777882-32777980;32782626-32782678		http://genome.ucsc.edu/cgi-bin/hgTracks?db=hg38&position=chr2%3A32782678-32758292
TTC27	ENSG00000018699.13	ENSG00000018699.13:s:32777882-32777980	-0.0001;0.0001	3.335e-08;3.332e-08	9.966e-01;9.966e-01	0.0129;0.9871	0.0075;0.9925	s|1e1.1o1|1e2.1o1	2	3	0;0	chr2	+	32777980-32780054;32777980-32782626	32777882-32777980;32780054-32780112;32782626-32782678		http://genome.ucsc.edu/cgi-bin/hgTracks?db=hg38&position=chr2%3A32782678-32777882
TTC27	ENSG00000018699.13	ENSG00000018699.13:s:32786984-32787149	-0.0018;0.0018	9.601e-07;9.596e-07	9.310e-01;9.310e-01	0.9809;0.0191	0.9643;0.0357	s|1e1.1o1|1e2.1o1	2	3	0;1	chr2	+	32787149-32811024;32787149-32817457	32786984-32787149;32811024-32811221;32817457-32817557		http://genome.ucsc.edu/cgi-bin/hgTracks?db=hg38&position=chr2%3A32817557-32786984
TTC27	ENSG00000018699.13	ENSG00000018699.13:t:32630523-32630700	0.0001;-0.0001	4.887e-09;5.207e-09	9.971e-01;9.971e-01	0.0099;0.9901	0.0187;0.9813	t|1e1.1o1|1e2.1o1	2	3	0;0	chr2	+	32628133-32630523;32628380-32630523	32628032-32628133;32628156-32628380;32630523-32630700		http://genome.ucsc.edu/cgi-bin/hgTracks?db=hg38&position=chr2%3A32630700-32628032
TTC27	ENSG00000018699.13	ENSG00000018699.13:t:32650131-32650233	-0.0000;0.0000	1.133e-13;7.165e-21	1.000e+00;1.000e+00	0.9982;0.0018	0.9951;0.0049	t|1e1.1o1|1e2.1o1	2	3	0;1	chr2	+	32640410-32650131;32649254-32650131	32640270-32640410;32649097-32649254;32650131-32650233		http://genome.ucsc.edu/cgi-bin/hgTracks?db=hg38&position=chr2%3A32650233-32640270
TTC27	ENSG00000018699.13	ENSG00000018699.13:t:32678856-32678922	0.0000;0.0001;-0.0001	7.165e-21;1.469e-07;1.001e-07	1.000e+00;9.938e-01;9.949e-01	0.0010;0.9834;0.0156	0.0009;0.9880;0.0112	t|1e1.1o1|1e2.1o1|1e3.1o1	3	4	0;0;0	chr2	+	32628380-32678856;32672384-32678856;32678570-32678856	32628156-32628380;32672272-32672384;32678453-32678570;32678856-32678922		http://genome.ucsc.edu/cgi-bin/hgTracks?db=hg38&position=chr2%3A32678922-32628156
TTC27	ENSG00000018699.13	ENSG00000018699.13:t:32702807-32702920	0.0000;-0.0000	7.168e-21;5.467e-11	9.996e-01;9.996e-01	0.0077;0.9923	0.0118;0.9882	t|1e1.1o1|1e2.1o1	2	3	1;0	chr2	+	32672384-32702807;32678922-32702807	32672272-32672384;32678856-32678922;32702807-32702920		http://genome.ucsc.edu/cgi-bin/hgTracks?db=hg38&position=chr2%3A32702920-32672272
TTC27	ENSG00000018699.13	ENSG00000018699.13:t:32758292-32758519	0.0046;-0.0036;-0.0000	1.283e-04;1.540e-04;7.165e-21	8.081e-01;7.860e-01;1.000e+00	0.0246;0.9703;0.0045	0.0376;0.9615;0.0009	t|1e1.1o1|1e2.1o1|1e3.1o1	3	4	1;0;1	chr2	+	32733923-32758292;32736816-32758292;32737821-32758292	na-32737821;32733828-32733923;32736694-32736816;32758292-32758519		http://genome.ucsc.edu/cgi-bin/hgTracks?db=hg38&position=chr2%3A32758519-32733828
TTC27	ENSG00000018699.13	ENSG00000018699.13:t:32777882-32777980	0.0000;-0.0000	6.884e-15;7.165e-21	1.000e+00;1.000e+00	0.9982;0.0018	0.9986;0.0014	t|1e1.1o1|1e2.1o1	2	3	0;0	chr2	+	32758519-32777882;32766549-32777882	32758292-32758519;32766468-32766549;32777882-32777980		http://genome.ucsc.edu/cgi-bin/hgTracks?db=hg38&position=chr2%3A32777980-32758292
TTC27	ENSG00000018699.13	ENSG00000018699.13:t:32782626-32782678	0.0261;-0.0216;-0.0000	8.420e-03;1.043e-02;3.470e-09	5.523e-01;5.695e-01;9.989e-01	0.0273;0.9607;0.0117	0.0645;0.9297;0.0058	t|1e1.1o1|1e2.1o1|1e3.1o1	3	4	1;0;0	chr2	+	32758519-32782626;32777980-32782626;32780112-32782626	32758292-32758519;32777882-32777980;32780054-32780112;32782626-32782678		http://genome.ucsc.edu/cgi-bin/hgTracks?db=hg38&position=chr2%3A32782678-32758292
TTC27	ENSG00000018699.13	ENSG00000018699.13:t:32817457-32817557	0.0004;-0.0004	4.053e-07;4.055e-07	9.585e-01;9.585e-01	0.0228;0.9772	0.0318;0.9682	t|1e1.1o1|1e2.1o1	2	3	1;0	chr2	+	32787149-32817457;32812615-32817457	32786984-32787149;32812504-32812615;32817457-32817557		http://genome.ucsc.edu/cgi-bin/hgTracks?db=hg38&position=chr2%3A32817557-32786984
SYT13	ENSG00000019505.8	ENSG00000019505.8:s:45286025-45286341	-0.0001;0.0001	1.475e-05;1.475e-05	9.947e-01;9.947e-01	0.0072;0.9928	0.0050;0.9950	s|1e1.1o1|1e2.1o1	2	3	0;0	chr11	-	45269508-45286025;45255891-45286025	45255666-45255891;45269407-45269508;45286025-45286341		http://genome.ucsc.edu/cgi-bin/hgTracks?db=hg38&position=chr11%3A45286341-45255666
SYT13	ENSG00000019505.8	ENSG00000019505.8:t:45255666-45255891	0.0002;-0.0000;-0.0000	2.748e-05;6.871e-06;6.871e-06	9.910e-01;9.973e-01;9.973e-01	0.9904;0.0048;0.0048	0.9934;0.0033;0.0033	t|1e1.1o1|1e2.1o1|1e3.1o1	3	4	0;0;0	chr11	-	45255891-45286025;45255891-45285863;45255891-45258381	45255666-45255891;45258381-45258496;45285863-45285924;45286025-45286341		http://genome.ucsc.edu/cgi-bin/hgTracks?db=hg38&position=chr11%3A45286341-45255666
CD74	ENSG00000019582.15	ENSG00000019582.15:s:150402491-150402625	-0.0000;-0.0000;0.0000;0.0000	2.196e-12;7.165e-21;7.165e-21;7.165e-21	1.000e+00;1.000e+00;1.000e+00;1.000e+00	0.9876;0.0087;0.0038;0.0004	0.9921;0.0007;0.0065;0.0007	s|1e1.1o2|1e1.2o2|1e2.2o3|2e1.1o2	4	3	0;1;1;1	chr5	-	150402250-150402563;150402172-150402563;150402020-150402563;150402250-150402491	150400041-150402109;150402170-150402250;150402491-150402625		http://genome.ucsc.edu/cgi-bin/hgTracks?db=hg38&position=chr5%3A150402625-150400041
CD74	ENSG00000019582.15	ENSG00000019582.15:s:150404486-150404767	0.0000;0.0179;-0.0184;0.0000	7.165e-21;1.304e-02;1.396e-02;7.165e-21	1.000e+00;5.889e-01;5.819e-01;1.000e+00	0.0005;0.0847;0.9143;0.0005	0.0007;0.1108;0.8876;0.0007	s|1e3.1o3|2e1.1o1|2e2.1o2|2e2.2o2	4	4	1;0;0;1	chr5	-	150402109-150404738;150403312-150404680;150402625-150404680;150402623-150404680	150400041-150402109;150402491-150402625;150403121-150403312;150404486-150404767		http://genome.ucsc.edu/cgi-bin/hgTracks?db=hg38&position=chr5%3A150404767-150400041
CD74	ENSG00000019582.15	ENSG00000019582.15:s:150405085-150405180	-0.0000;0.0000	1.452e-15;7.165e-21	1.000e+00;1.000e+00	0.9990;0.0010	0.9983;0.0017	s|1e1.1o1|1e2.1o2	2	3	0;1	chr5	-	150404767-150405085;150402625-150405085	150402491-150402625;150404486-150404767;150405085-150405180		http://genome.ucsc.edu/cgi-bin/hgTracks?db=hg38&position=chr5%3A150405180-150402491
CD74	ENSG00000019582.15	ENSG00000019582.15:s:150405978-150406321	-0.0000;0.0000;0.0000;0.0000;0.0000;-0.0000;0.0000	7.165e-21;1.887e-14;7.165e-21;7.165e-21;7.165e-21;7.165e-21;7.165e-21	1.000e+00;1.000e+00;1.000e+00;1.000e+00;1.000e+00;1.000e+00;1.000e+00	0.0026;0.9901;0.0003;0.0003;0.0003;0.0050;0.0003	0.0004;0.9975;0.0004;0.0004;0.0004;0.0004;0.0004	s|1e1.1o1|1e2.1o2|1e2.2o2|1e3.1o1|1e4.1o1|1e5.1o2|1e6.3o3	7	7	0;0;1;1;0;0;0	chr5	-	150405671-150406259;150405180-150406259;150405162-150406259;150404767-150406259;150403312-150406259;150402625-150406259;150402004-150406259	150400041-150402109;150402491-150402625;150403121-150403312;150404486-150404767;150405085-150405180;150405316-150405671;150405978-150406321		http://genome.ucsc.edu/cgi-bin/hgTracks?db=hg38&position=chr5%3A150406321-150400041
CD74	ENSG00000019582.15	ENSG00000019582.15:s:150407152-150407324	-0.0000;0.0000	5.146e-16;7.165e-21	1.000e+00;1.000e+00	0.9971;0.0029	0.9938;0.0062	s|1e1.1o1|1e2.1o1	2	3	0;0	chr5	-	150406960-150407152;150406321-150407152	150405978-150406321;150406705-150406960;150407152-150407324		http://genome.ucsc.edu/cgi-bin/hgTracks?db=hg38&position=chr5%3A150407324-150405978
CD74	ENSG00000019582.15	ENSG00000019582.15:s:150412621-150412929	0.0000;0.0000;0.0000;0.0000;0.0000;0.0000	7.165e-21;7.165e-21;7.165e-21;7.165e-21;7.165e-21;7.165e-21	1.000e+00;1.000e+00;1.000e+00;1.000e+00;1.000e+00;1.000e+00	0.0002;0.9972;0.0002;0.0006;0.0011;0.0002	0.0003;0.9987;0.0003;0.0003;0.0003;0.0003	s|1e1.1o1|1e2.1o3|1e2.3o3|1e3.1o1|1e4.1o1|2e2.2o3	6	5	1;0;1;1;0;1	chr5	-	150411146-150412625;150407324-150412625;150407315-150412625;150406960-150412625;150406321-150412625;150407320-150412621	150405978-150406321;150406705-150406960;150407152-150407324;150411083-150411146;150412621-150412929		http://genome.ucsc.edu/cgi-bin/hgTracks?db=hg38&position=chr5%3A150412929-150405978
CD74	ENSG00000019582.15	ENSG00000019582.15:t:150402491-150402625	-0.0000;0.0000;-0.0088;0.0128;0.0000	7.165e-21;7.165e-21;7.925e-03;1.149e-02;7.165e-21	1.000e+00;1.000e+00;6.730e-01;6.227e-01;1.000e+00	0.0042;0.0004;0.8991;0.0936;0.0004	0.0006;0.0006;0.8812;0.1170;0.0006	t|1e1.1o1|1e2.1o1|1e3.2o2|1e4.1o1|2e3.2o2	5	5	0;1;0;0;1	chr5	-	150402625-150406259;150402625-150405085;150402625-150404680;150402625-150403121;150402623-150404680	150402491-150402625;150403121-150403312;150404486-150404767;150405085-150405180;150405978-150406321		http://genome.ucsc.edu/cgi-bin/hgTracks?db=hg38&position=chr5%3A150406321-150402491
CD74	ENSG00000019582.15	ENSG00000019582.15:t:150404486-150404767	0.0000;-0.0000	7.165e-21;1.452e-15	1.000e+00;1.000e+00	0.0010;0.9990	0.0017;0.9983	t|1e1.1o1|1e2.1o1	2	3	1;0	chr5	-	150404767-150406259;150404767-150405085	150404486-150404767;150405085-150405180;150405978-150406321		http://genome.ucsc.edu/cgi-bin/hgTracks?db=hg38&position=chr5%3A150406321-150404486
CD74	ENSG00000019582.15	ENSG00000019582.15:t:150405978-150406321	-0.0000;0.0000;-0.0000	7.165e-21;7.165e-21;4.391e-14	1.000e+00;1.000e+00;1.000e+00	0.0025;0.0026;0.9945	0.0009;0.0059;0.9932	t|1e1.1o2|1e2.1o1|1e3.1o1	3	4	0;0;0	chr5	-	150406321-150412625;150406321-150407152;150406321-150406881	150405978-150406321;150406705-150406960;150407152-150407324;150412621-150412929		http://genome.ucsc.edu/cgi-bin/hgTracks?db=hg38&position=chr5%3A150412929-150405978
CD74	ENSG00000019582.15	ENSG00000019582.15:t:150406705-150406960	0.0000;-0.0000	7.165e-21;3.140e-20	1.000e+00;1.000e+00	0.0019;0.9981	0.0013;0.9987	t|1e1.1o2|1e2.1o1	2	3	1;0	chr5	-	150406960-150412625;150406960-150407152	150406705-150406960;150407152-150407324;150412621-150412929		http://genome.ucsc.edu/cgi-bin/hgTracks?db=hg38&position=chr5%3A150412929-150406705
CD74	ENSG00000019582.15	ENSG00000019582.15:t:150407152-150407324	0.0000;0.0000;0.0000;0.0000	7.165e-21;7.165e-21;7.165e-21;7.165e-21	1.000e+00;1.000e+00;1.000e+00;1.000e+00	0.9993;0.0002;0.0002;0.0002	0.9988;0.0004;0.0004;0.0004	t|1e1.1o2|1e2.1o1|2e1.2o2|3e1.1o2	4	3	0;1;1;1	chr5	-	150407324-150412625;150407324-150411083;150407320-150412621;150407315-150412625	150407152-150407324;150411083-150411146;150412621-150412929		http://genome.ucsc.edu/cgi-bin/hgTracks?db=hg38&position=chr5%3A150412929-150407152
ZRANB1	ENSG00000019995.6	ENSG00000019995.6:s:124942123-124943307	-0.0431;0.0431	1.099e-01;1.099e-01	3.276e-01;3.276e-01	0.1648;0.8352	0.1024;0.8976	s|1e1.1o1|1e2.1o1	2	3	1;0	chr10	+	124943307-124962287;124943307-124966594	124942123-124943307;124962287-124962408;124966594-124966781		http://genome.ucsc.edu/cgi-bin/hgTracks?db=hg38&position=chr10%3A124966781-124942123
ZRANB1	ENSG00000019995.6	ENSG00000019995.6:s:124966594-124966781	0.0000;-0.0000	7.165e-21;7.165e-21	1.000e+00;1.000e+00	0.0073;0.9927	0.0120;0.9880	s|1e1.1o1|1e2.1o1	2	3	1;0	chr10	+	124966781-124969779;124966781-124971965	124966594-124966781;124969779-124969871;124971965-124972118		http://genome.ucsc.edu/cgi-bin/hgTracks?db=hg38&position=chr10%3A124972118-124966594
ZRANB1	ENSG00000019995.6	ENSG00000019995.6:s:124974200-124974398	0.0000;-0.0000	7.182e-21;2.865e-14	9.981e-01;9.981e-01	0.0185;0.9815	0.0259;0.9741	s|1e1.1o1|1e2.1o1	2	3	1;0	chr10	+	124974398-124981225;124974398-124981709	124974200-124974398;124981225-124981328;124981411-124981829		http://genome.ucsc.edu/cgi-bin/hgTracks?db=hg38&position=chr10%3A124981829-124974200
ZRANB1	ENSG00000019995.6	ENSG00000019995.6:s:124983459-124983688	0.0000;-0.0000	1.422e-13;7.176e-21	9.989e-01;9.989e-01	0.9804;0.0196	0.9811;0.0189	s|1e1.1o3|1e1.2o3	2	2	0;1	chr10	+	124983688-124984774;124983688-124984778	124983459-124983688;124984774-124988189		http://genome.ucsc.edu/cgi-bin/hgTracks?db=hg38&position=chr10%3A124988189-124983459
ZRANB1	ENSG00000019995.6	ENSG00000019995.6:t:124966594-124966781	-0.0033;0.0033	1.424e-03;1.424e-03	7.586e-01;7.586e-01	0.8694;0.1306	0.8640;0.1360	t|1e1.1o1|1e2.1o1	2	3	0;1	chr10	+	124943307-124966594;124962408-124966594	124942123-124943307;124962287-124962408;124966594-124966781		http://genome.ucsc.edu/cgi-bin/hgTracks?db=hg38&position=chr10%3A124966781-124942123
ZRANB1	ENSG00000019995.6	ENSG00000019995.6:t:124971965-124972118	-0.0000;0.0000	7.203e-21;7.165e-21	1.000e+00;1.000e+00	0.9922;0.0078	0.9858;0.0142	t|1e1.1o1|1e2.1o1	2	3	0;1	chr10	+	124966781-124971965;124969871-124971965	124966594-124966781;124969779-124969871;124971965-124972118		http://genome.ucsc.edu/cgi-bin/hgTracks?db=hg38&position=chr10%3A124972118-124966594
ZRANB1	ENSG00000019995.6	ENSG00000019995.6:t:124981411-124981829	-0.0034;0.0034	8.432e-09;8.309e-09	8.281e-01;8.281e-01	0.9675;0.0325	0.9566;0.0434	t|1e1.1o1|1e2.1o1	2	3	0;1	chr10	+	124974398-124981709;124981328-124981709	124974200-124974398;124981225-124981328;124981411-124981829		http://genome.ucsc.edu/cgi-bin/hgTracks?db=hg38&position=chr10%3A124981829-124974200
SAMD4A	ENSG00000020577.14	ENSG00000020577.14:s:54567496-54568112	-0.0000;-0.0001;-0.0000;0.0000;0.0108	7.167e-21;7.194e-21;7.165e-21;7.165e-21;1.745e-04	9.998e-01;9.970e-01;1.000e+00;1.000e+00;7.064e-01	0.0169;0.0218;0.0101;0.0004;0.9518	0.0133;0.0149;0.0003;0.0068;0.9647	s|1e1.1o1|1e2.1o1|1e3.1o1|1e4.2o2|1e5.1o1	5	6	1;1;1;1;0	chr14	+	54568112-54582280;54568112-54609499;54568112-54681935;54568112-54694787;54568112-54702062	54567496-54568112;54582280-na;54609499-na;54681935-54682057;54692952-54694926;54702062-54703867		http://genome.ucsc.edu/cgi-bin/hgTracks?db=hg38&position=chr14%3A54703867-54567496
SAMD4A	ENSG00000020577.14	ENSG00000020577.14:s:54692952-54694926	0.0001;-0.0001	3.069e-03;3.069e-03	8.884e-01;8.884e-01	0.0167;0.9833	0.0172;0.9828	s|1e1.1o1|1e2.1o1	2	3	0;1	chr14	+	54694926-54696844;54694926-54702062	54692952-54694926;54696844-54696956;54702062-54703867		http://genome.ucsc.edu/cgi-bin/hgTracks?db=hg38&position=chr14%3A54703867-54692952
SAMD4A	ENSG00000020577.14	ENSG00000020577.14:s:54702062-54703867	0.0000;-0.1642;0.1810;0.0000;-0.0000	7.165e-21;8.993e-01;9.462e-01;7.165e-21;7.177e-21	1.000e+00;3.852e-03;2.653e-03;1.000e+00;9.987e-01	0.0003;0.4091;0.5570;0.0097;0.0241	0.0002;0.2397;0.7422;0.0138;0.0007	s|1e1.1o1|1e2.1o1|1e3.1o1|1e4.1o1|2e2.1o1	5	5	0;0;0;1;1	chr14	+	54702580-54734940;54702580-54737024;54702580-54748815;54702580-54751451;54702778-54737024	54702062-54703867;54734940-54735137;54737024-54737287;54748815-54748924;54751451-54751537		http://genome.ucsc.edu/cgi-bin/hgTracks?db=hg38&position=chr14%3A54751537-54702062
SAMD4A	ENSG00000020577.14	ENSG00000020577.14:s:54751451-54751537	0.0000;-0.0000	3.331e-16;7.165e-21	1.000e+00;1.000e+00	0.9881;0.0119	0.9953;0.0047	s|1e1.1o1|1e2.1o1	2	3	0;1	chr14	+	54751537-54760161;54751537-54764455	54751451-54751537;54760161-54760494;54764455-54764540		http://genome.ucsc.edu/cgi-bin/hgTracks?db=hg38&position=chr14%3A54764540-54751451
SAMD4A	ENSG00000020577.14	ENSG00000020577.14:s:54764455-54764540	-0.0000;0.0000	7.165e-21;7.165e-21	1.000e+00;1.000e+00	0.0076;0.9924	0.0007;0.9993	s|1e1.1o1|1e2.1o1	2	3	1;0	chr14	+	54764540-54766170;54764540-54770104	54764455-54764540;54766170-na;54770104-54770222		http://genome.ucsc.edu/cgi-bin/hgTracks?db=hg38&position=chr14%3A54770222-54764455
SAMD4A	ENSG00000020577.14	ENSG00000020577.14:s:54776411-54776540	0.0766;-0.0766	3.116e-01;3.116e-01	1.514e-01;1.514e-01	0.1585;0.8415	0.2435;0.7565	s|1e1.1o1|1e2.1o1	2	3	0;0	chr14	+	54776540-54784340;54776540-54784537	54776411-54776540;54784266-54784447;54784537-54784620		http://genome.ucsc.edu/cgi-bin/hgTracks?db=hg38&position=chr14%3A54784620-54776411
SAMD4A	ENSG00000020577.14	ENSG00000020577.14:t:54567496-54568112	0.0201;-0.0000;-0.0087;-0.0004	2.157e-02;7.165e-21;5.679e-07;7.319e-21	5.633e-01;1.000e+00;7.671e-01;9.841e-01	0.9168;0.0061;0.0465;0.0317	0.9516;0.0022;0.0273;0.0195	t|1e1.1o1|1e2.1o1|1e3.1o2|1e3.2o2	4	4	0;1;0;0	chr14	+	54566310-54567496;54566822-54567496;54567310-54567496;54567338-54567496	na-54566822;54566117-54566310;54567128-54567338;54567496-54568112		http://genome.ucsc.edu/cgi-bin/hgTracks?db=hg38&position=chr14%3A54568112-54566117
SAMD4A	ENSG00000020577.14	ENSG00000020577.14:t:54702062-54703867	0.0029;0.0000;0.0000;0.0000;-0.0170;0.0000;0.0000	4.065e-04;7.165e-21;7.165e-21;7.165e-21;2.736e-04;7.165e-21;7.165e-21	7.639e-01;1.000e+00;1.000e+00;1.000e+00;6.444e-01;1.000e+00;1.000e+00	0.9374;0.0003;0.0049;0.0003;0.0544;0.0003;0.0021	0.9428;0.0013;0.0178;0.0015;0.0357;0.0002;0.0002	t|1e1.1o1|1e2.1o1|1e3.1o1|1e4.1o1|1e5.1o1|1e6.1o1|1e7.1o1	7	8	0;0;1;0;1;1;0	chr14	+	54568112-54702062;54668845-54702062;54682057-54702062;54688300-54702062;54694926-54702062;54696956-54702062;54701141-54702062	54567496-54568112;54668792-54668845;54681935-54682057;54687997-54688300;54692952-54694926;54696844-54696956;54701024-54701141;54702062-54703867		http://genome.ucsc.edu/cgi-bin/hgTracks?db=hg38&position=chr14%3A54703867-54567496
SAMD4A	ENSG00000020577.14	ENSG00000020577.14:t:54748815-54748924	0.1315;-0.1315	7.409e-01;7.409e-01	2.040e-02;2.040e-02	0.6357;0.3643	0.7730;0.2270	t|1e1.1o2|1e2.1o1	2	3	0;0	chr14	+	54702580-54748815;54737287-54748815	54702062-54703867;54737024-54737287;54748815-54748924		http://genome.ucsc.edu/cgi-bin/hgTracks?db=hg38&position=chr14%3A54748924-54702062
SAMD4A	ENSG00000020577.14	ENSG00000020577.14:t:54751451-54751537	0.0000;-0.0000	7.165e-21;8.303e-21	1.000e+00;1.000e+00	0.0113;0.9887	0.0150;0.9850	t|1e1.1o2|1e2.1o1	2	3	1;0	chr14	+	54702580-54751451;54748924-54751451	54702062-54703867;54748815-54748924;54751451-54751537		http://genome.ucsc.edu/cgi-bin/hgTracks?db=hg38&position=chr14%3A54751537-54702062
SAMD4A	ENSG00000020577.14	ENSG00000020577.14:t:54760161-54760494	0.0000;0.0000	7.165e-21;7.165e-21	1.000e+00;1.000e+00	0.9992;0.0008	0.9994;0.0006	t|1e1.1o1|1e2.1o1	2	3	0;0	chr14	+	54751537-54760161;54754897-54760161	54751451-54751537;54754833-54754897;54760161-54760494		http://genome.ucsc.edu/cgi-bin/hgTracks?db=hg38&position=chr14%3A54760494-54751451
SAMD4A	ENSG00000020577.14	ENSG00000020577.14:t:54764455-54764540	-0.0000;0.0000	7.165e-21;2.221e-16	1.000e+00;1.000e+00	0.0123;0.9877	0.0053;0.9947	t|1e1.1o1|1e2.1o1	2	3	1;0	chr14	+	54751537-54764455;54760494-54764455	54751451-54751537;54760161-54760494;54764455-54764540		http://genome.ucsc.edu/cgi-bin/hgTracks?db=hg38&position=chr14%3A54764540-54751451
SAMD4A	ENSG00000020577.14	ENSG00000020577.14:t:54770104-54770222	0.0000;-0.0000	1.112e-16;7.165e-21	1.000e+00;1.000e+00	0.9887;0.0113	0.9877;0.0123	t|1e1.1o1|1e2.1o1	2	3	0;1	chr14	+	54764540-54770104;54767332-54770104	na-54767332;54764455-54764540;54770104-54770222		http://genome.ucsc.edu/cgi-bin/hgTracks?db=hg38&position=chr14%3A54770222-54764455
SAMD4A	ENSG00000020577.14	ENSG00000020577.14:t:54774934-54775135	-0.0000;0.0000	7.165e-21;7.165e-21	1.000e+00;1.000e+00	0.9979;0.0021	0.9918;0.0082	t|1e1.1o1|1e2.1o1	2	3	0;1	chr14	+	54770222-54774934;54774068-54774934	na-54774068;54770104-54770222;54774934-54775135		http://genome.ucsc.edu/cgi-bin/hgTracks?db=hg38&position=chr14%3A54775135-54770104
SAMD4A	ENSG00000020577.14	ENSG00000020577.14:t:54784537-54784620	-0.0315;0.0000;0.0370;0.0080	5.423e-02;7.165e-21;8.495e-04;5.395e-03	4.351e-01;1.000e+00;5.199e-01;6.870e-01	0.7858;0.0004;0.0348;0.1777	0.7388;0.0003;0.0662;0.1931	t|1e1.1o1|1e2.1o1|1e3.1o2|1e3.2o2	4	4	0;1;0;0	chr14	+	54776540-54784537;54782328-54784537;54784381-54784537;54784447-54784537	na-54782328;54776411-54776540;54784266-54784447;54784537-54784620		http://genome.ucsc.edu/cgi-bin/hgTracks?db=hg38&position=chr14%3A54784620-54776411
NRXN3	ENSG00000021645.19	ENSG00000021645.19:s:79279339-79280538	0.0000;-0.0000	7.165e-21;8.899e-19	1.000e+00;1.000e+00	0.0010;0.9990	0.0014;0.9986	s|1e1.1o1|1e2.1o1	2	3	0;0	chr14	+	79280538-79280853;79280538-79467221	79279339-79280538;79280853-79280864;79467221-79467402		http://genome.ucsc.edu/cgi-bin/hgTracks?db=hg38&position=chr14%3A79467402-79279339
NRXN3	ENSG00000021645.19	ENSG00000021645.19:s:79467221-79467402	0.0000;0.0000;-0.0000	7.165e-21;7.165e-21;1.513e-16	1.000e+00;1.000e+00;1.000e+00	0.0021;0.0006;0.9973	0.0010;0.0010;0.9980	s|1e1.1o1|1e2.1o1|1e3.1o1	3	4	0;1;0	chr14	+	79467402-79570523;79467402-79572844;79467402-79663778	79467221-79467402;79570523-79570588;79572844-79573011;79663778-79663949		http://genome.ucsc.edu/cgi-bin/hgTracks?db=hg38&position=chr14%3A79663949-79467221
NRXN3	ENSG00000021645.19	ENSG00000021645.19:s:79663778-79663949	0.0034;0.0053;-0.0000;0.0000	7.286e-04;1.103e-03;7.168e-21;7.165e-21	8.001e-01;7.289e-01;9.997e-01;1.000e+00	0.0813;0.8995;0.0186;0.0003	0.0898;0.9080;0.0005;0.0025	s|1e1.1o1|1e2.1o1|1e3.1o1|1e4.3o3	4	5	0;0;1;0	chr14	+	79663949-79692173;79663949-79697630;79663949-79805112;79663949-79861663	79663778-79663949;79692173-79692262;79697630-79697937;79805112-79805199;79861039-79868290		http://genome.ucsc.edu/cgi-bin/hgTracks?db=hg38&position=chr14%3A79868290-79663778
NRXN3	ENSG00000021645.19	ENSG00000021645.19:s:79697630-79697937	-0.0072;0.0072	1.229e-03;1.229e-03	6.896e-01;6.896e-01	0.9562;0.0438	0.9476;0.0524	s|1e1.1o1|1e2.1o3	2	3	0;1	chr14	+	79697937-79805112;79697937-79861039	79697630-79697937;79805112-79805199;79861039-79868290		http://genome.ucsc.edu/cgi-bin/hgTracks?db=hg38&position=chr14%3A79868290-79697630
NRXN3	ENSG00000021645.19	ENSG00000021645.19:s:79805112-79805199	0.0332;-0.0002;-0.0017;0.0000;-0.0586;0.0203	1.324e-01;1.881e-08;3.620e-03;7.165e-21;2.534e-01;7.509e-03	3.143e-01;9.921e-01;7.220e-01;1.000e+00;1.891e-01;6.012e-01	0.5393;0.0189;0.0694;0.0004;0.3599;0.0099	0.5995;0.0006;0.0649;0.0045;0.2809;0.0568	s|1e2.1o3|1e2.2o3|1e2.3o3|2e1.1o1|2e2.1o3|2e2.3o3	6	3	0;0;0;0;0;0	chr14	+	79805190-79861039;79805190-79861342;79805190-79861663;79805199-79853539;79805199-79861039;79805199-79861663	79805112-79805199;79853539-79854217;79861039-79868290		http://genome.ucsc.edu/cgi-bin/hgTracks?db=hg38&position=chr14%3A79868290-79805112
NRXN3	ENSG00000021645.19	ENSG00000021645.19:t:79467221-79467402	0.0000;-0.0000;-0.0000;0.0000;0.0000	7.165e-21;4.028e-18;7.165e-21;7.165e-21;7.165e-21	1.000e+00;1.000e+00;1.000e+00;1.000e+00;1.000e+00	0.0004;0.9966;0.0023;0.0004;0.0004	0.0005;0.9978;0.0005;0.0005;0.0005	t|1e1.1o1|1e2.1o1|1e3.1o1|1e4.1o1|1e5.1o1	5	6	0;0;0;0;0	chr14	+	78988141-79467221;79280538-79467221;79281905-79467221;79298908-79467221;79314149-79467221	78988022-78988299;79279339-79280538;79281742-79281905;79298795-79298908;79314051-79314149;79467221-79467402		http://genome.ucsc.edu/cgi-bin/hgTracks?db=hg38&position=chr14%3A79467402-78988022
NRXN3	ENSG00000021645.19	ENSG00000021645.19:t:79697630-79697937	0.0125;-0.0125	4.864e-03;4.864e-03	6.623e-01;6.623e-01	0.8768;0.1232	0.9020;0.0980	t|1e1.1o1|1e2.1o1	2	3	0;0	chr14	+	79663949-79697630;79692262-79697630	79663778-79663949;79692173-79692262;79697630-79697937		http://genome.ucsc.edu/cgi-bin/hgTracks?db=hg38&position=chr14%3A79697937-79663778
NRXN3	ENSG00000021645.19	ENSG00000021645.19:t:79805112-79805199	-0.0026;0.0026	5.291e-06;5.291e-06	9.096e-01;9.096e-01	0.0335;0.9665	0.0017;0.9983	t|1e1.1o1|1e2.1o1	2	3	1;0	chr14	+	79663949-79805112;79697937-79805112	79663778-79663949;79697630-79697937;79805112-79805199		http://genome.ucsc.edu/cgi-bin/hgTracks?db=hg38&position=chr14%3A79805199-79663778
NRXN3	ENSG00000021645.19	ENSG00000021645.19:t:79861039-79868290	0.0129;0.0274;-0.0559;0.0000;-0.0000;0.0000;-0.0001;0.0000;-0.0020;0.0161	3.220e-03;9.876e-02;2.360e-01;7.165e-21;1.545e-10;7.166e-21;2.006e-09;7.165e-21;2.464e-03;3.462e-03	6.442e-01;3.689e-01;2.022e-01;1.000e+00;9.997e-01;9.999e-01;9.961e-01;1.000e+00;7.154e-01;6.524e-01	0.0416;0.5024;0.3391;0.0002;0.0128;0.0096;0.0176;0.0002;0.0646;0.0092	0.0582;0.5528;0.2625;0.0004;0.0074;0.0038;0.0004;0.0039;0.0597;0.0527	t|1e2.1o1|1e3.1o2|1e3.2o2|1e4.1o1|1e5.1o1|1e6.1o1|2e3.1o2|3e1.1o1|3e3.1o2|3e3.2o2	10	7	1;0;0;0;1;1;0;0;0;0	chr14	+	79697937-79861039;79805190-79861039;79805199-79861039;79854217-79861039;79859363-79861039;79859635-79861039;79805190-79861342;79663949-79861663;79805190-79861663;79805199-79861663	na-79859363;na-79859635;79663778-79663949;79697630-79697937;79805112-79805199;79853539-79854217;79861039-79868290		http://genome.ucsc.edu/cgi-bin/hgTracks?db=hg38&position=chr14%3A79868290-79663778
NDUFS1	ENSG00000023228.14	ENSG00000023228.14:s:206142686-206142831	-0.0000;0.0000	7.165e-21;7.165e-21	1.000e+00;1.000e+00	0.9933;0.0067	0.9781;0.0219	s|1e1.1o1|1e2.1o1	2	3	0;1	chr2	-	206142069-206142686;206138614-206142686	206138485-206138614;206141941-206142069;206142686-206142831		http://genome.ucsc.edu/cgi-bin/hgTracks?db=hg38&position=chr2%3A206142831-206138485
NDUFS1	ENSG00000023228.14	ENSG00000023228.14:s:206144018-206144132	0.0000;0.0000	7.165e-21;7.165e-21	1.000e+00;1.000e+00	0.9977;0.0023	0.9962;0.0038	s|1e1.1o1|1e2.1o1	2	3	0;1	chr2	-	206142831-206144018;206142069-206144018	206141941-206142069;206142686-206142831;206144018-206144132		http://genome.ucsc.edu/cgi-bin/hgTracks?db=hg38&position=chr2%3A206144132-206141941
NDUFS1	ENSG00000023228.14	ENSG00000023228.14:s:206146903-206147088	-0.0002;0.0003;0.0000	7.236e-21;7.325e-21;7.165e-21	9.926e-01;9.860e-01;1.000e+00	0.0339;0.9644;0.0015	0.0295;0.9673;0.0034	s|1e1.1o3|1e1.2o3|1e1.3o3	3	2	1;0;1	chr2	-	206145057-206146903;206145026-206146903;206145022-206146903	206144892-206145057;206146903-206147088		http://genome.ucsc.edu/cgi-bin/hgTracks?db=hg38&position=chr2%3A206147088-206144892
[truncated: 122,854 more rows]

## Sheet: Luc_CTRL-KO_vs_Luc_TRA2B-KO
gene_name	gene_id	lsv_id	mean_dpsi_per_lsv_junction	probability_changing	probability_non_changing	LN319-Luc_CTRL-KO_mean_psi	LN319-Luc_TRA2B-KO_mean_psi	lsv_type	num_junctions	num_exons	de_novo_junctions	seqid	strand	junctions_coords	exons_coords	ir_coords	ucsc_lsv_link
[truncated: 123,768 more rows]

[truncated: 2 more sheets: Luc_CTRL-KO_vs_TRA2B_CTRL-KO, Luc_CTRL-KO_vs_TRA2B_TRA2A-KO]
